# Supplementary material for: Comparative transcriptome analysis of Gossypium hirsutum L. in response to sap sucking insects: aphid and whitefly
Source: BMC Genomics. 2013 Apr 11;14:241. doi: 10.1186/1471-2164-14-241 (PMC3637549; doi:10.1186/1471-2164-14-241)
Supplement: Additional file 4 — Differentially up- and down-regulated contigs (≥ 2 fold) expression in TPM in comparison to the control. Excel file containing the list of contigs that are more than 2 fold up- and down-regulated in different sets of aphid- and whitefly-infested experiments. [file 1471-2164-14-241-S4.xls]

## Sheet: C-A2_up
Additional file 4: Contigs with TPM containing more ≥2 fold upregulated in Aphid 2 hr infestation in comparison to control
Contig Ids	TAIR Ids	Control_TPM	Aphid2_TPM		MgCl2_TPM_log2	Aphid2_TPM_log2		DEGseq		TAIR Description
contig00003	AT1G50010	98.5365	484.561		6.62259	8.92053		4.41e-91		TUA2 | TUA2; structural constituent of cytoskeleton
contig00009	AT2G27810	7.24533	16.312		2.85705	4.02786		0.00457892		ATNAT12, NAT12 | xanthine/uracil permease family protein
contig00028	AT3G30390	18.8379	54.693		4.23556	5.77328		6.22e-09		amino acid transporter family protein
contig00035	AT3G14310	39.1248	140.091		5.29001	7.13022		1.51e-23		ATPME3 | ATPME3; pectinesterase
contig00038	AT5G07350	37.6757	85.3979		5.23556	6.41613		7.53e-11		tudor domain-containing protein / nuclease family protein
contig00078	AT4G35790	81.1477	197.663		6.34248	7.6269		1.12e-24		ATPLDDELTA, PLDDELTA | ATPLDDELTA; phospholipase D
contig00092	AT5G12250	366.614	745.552		8.51812	9.54217		1.2e-73		TUB6 | TUB6 (BETA-6 TUBULIN); structural constituent of cytoskeleton
contig00173	AT3G03710	13.0416	37.4215		3.70505	5.2258		1.71e-06		RIF10 | RIF10 (resistant to inhibition with FSM 10); 3'-5'-exoribonuclease/ RNA binding / nucleic acid binding / polyribonucleotide nucleotidyltransferase
contig00243	AT4G34710	30.4304	64.2883		4.92744	6.00648		5.23e-08		ADC2, SPE2, ATADC2 | ADC2 (ARGININE DECARBOXYLASE 2); arginine decarboxylase
contig00378	AT3G53130	18.8379	51.8144		4.23556	5.69528		3.1e-08		LUT1, CYP97C1 | LUT1 (LUTEIN DEFICIENT 1); epsilon hydroxylase/ oxygen binding
contig00385	AT2G05710	26.0832	87.3169		4.70505	6.44819		1.11e-14		aconitate hydratase, cytoplasmic, putative / citrate hydro-lyase/aconitase, putative
contig00406	AT4G26850	47.8192	144.889		5.57952	7.1788		7.16e-22		VTC2 | VTC2 (vitamin c defective 2); GDP-D-glucose phosphorylase/ GDP-galactose:glucose-1-phosphate guanyltransferase/ GDP-galactose:mannose-1-phosphate guanyltransferase/ GDP-galactose:myoinositol-1-phosphate guanyltransferase/ galactose-1-phosphate guanylyltra
contig00427	AT3G21180	13.0416	31.6644		3.70505	4.98479		4.16e-05		ACA9, ATACA9 | ACA9 (AUTOINHIBITED CA(2+)-ATPASE 9); calcium-transporting ATPase/ calmodulin binding
contig00487	AT1G22410	56.5136	122.819		5.82053	6.94039		2.18e-14		2-dehydro-3-deoxyphosphoheptonate aldolase, putative / 3-deoxy-D-arabino-heptulosonate 7-phosphate synthase, putative / DAHP synthetase, putative
contig00549	AT2G42490	18.8379	38.3811		4.23556	5.26232		3.76e-05		copper amine oxidase, putative
contig00558	AT2G38110	55.0645	173.674		5.78305	7.44024		1.31e-26		ATGPAT6, GPAT6 | GPAT6 (GLYCEROL-3-PHOSPHATE ACYLTRANSFERASE 6); 1-acylglycerol-3-phosphate O-acyltransferase/ acyltransferase
contig00661	AT1G11910	14.4907	39.3406		3.85705	5.29795		1.6e-06		aspartyl protease family protein
contig00675	AT5G15860	11.5925	28.7858		3.53512	4.84729		7.88e-05		ATPCME | ATPCME (PRENYLCYSTEINE METHYLESTERASE); prenylcysteine methylesterase
contig00693	AT2G29550	10.1435	23.9882		3.34248	4.58425		0.000426973		TUB7 | TUB7; structural constituent of cytoskeleton
contig00743	AT3G13690	15.9397	50.8549		3.99456	5.66832		6.61e-09		protein kinase family protein
contig00879	AT4G31170	10.1435	25.9072		3.34248	4.69528		0.000148743		protein kinase family protein
contig00886	AT1G05890	23.1851	48.9359		4.53512	5.61282		2.07e-06		zinc finger protein-related
contig00945	AT5G22740	26.0832	67.1669		4.70505	6.06968		8.8e-10		ATCSLA02, CSLA02, ATCSLA2 | ATCSLA02; mannan synthase/ transferase, transferring glycosyl groups
contig00969	ATMG00513	21.736	277.303		4.44201	8.11532		7.61e-69		NAD5A, NAD5.1, NAD5 | Mitochondrial NADH dehydrogenase subunit 5. The gene is trans-spliced from three different pre-cursors, NAD5a, NAD5b and NAD5c.
contig01057	AT1G10680	10.1435	28.7858		3.34248	4.84729		2.94e-05		PGP10 | PGP10 (P-GLYCOPROTEIN 10); ATPase, coupled to transmembrane movement of substances
contig01169	AT1G52770	31.8795	88.2765		4.99456	6.46396		4.31e-13		phototropic-responsive NPH3 family protein
contig01246	AT5G34850	10.1435	66.2073		3.34248	6.04892		2.61e-15		ATPAP26, PAP26 | PAP26 (PURPLE ACID PHOSPHATASE 26); acid phosphatase/ protein serine/threonine phosphatase
contig01312	ATCG01050	213.013	466.33		7.7348	8.86521		1.66e-50		NDHD | Represents a plastid-encoded subunit of a NAD(P)H dehydrogenase complex. Its mRNA is edited at four positions. Translation data is not available for this gene.
contig01316	AT1G61900	5.79627	12.4738		2.53512	3.64083		0.0154458		unknown protein
contig01391	AT1G05850	239.096	622.733		7.90145	9.28247		1.54e-78		POM1, ERH2, ELP1, CTL1, ELP, HOT2, ATCTL1 | POM1 (POM-POM1); chitinase
contig01416	AT5G09930	33.3285	142.969		5.05869	7.15956		2.05e-26		ATGCN2, GCN2 | ATGCN2; transporter
contig01484	ATCG00070	89.8421	250.436		6.48932	7.9683		1.96e-34		PSBK | PSII K protein
contig01516	AT1G80600	13.0416	28.7858		3.70505	4.84729		0.000192746		WIN1 | WIN1 (HOPW1-1-INTERACTING 1); N2-acetyl-L-ornithine:2-oxoglutarate 5-aminotransferase/ catalytic/ pyridoxal phosphate binding / transaminase
contig01669	AT2G13570	30.4304	68.1264		4.92744	6.09014		7.57e-09		NF-YB7 | NF-YB7 (NUCLEAR FACTOR Y, SUBUNIT B7); transcription factor
contig01750	ATMG00830	8.6944	23.9882		3.12009	4.58425		0.000162379		CCB382 | cytochrome c biogenesis orf382
contig01769	AT2G25520	8.6944	168.877		3.12009	7.39983		1.27e-44		phosphate translocator-related
contig01791	AT5G18430	28.9813	69.0859		4.85705	6.11032		1.96e-09		GDSL-motif lipase/hydrolase family protein
contig01895	AT1G77280	7.24533	20.1501		2.85705	4.33271		0.000525044		protein kinase family protein
contig01914	AT2G27170	10.1435	29.7453		3.34248	4.89459		1.7e-05		TTN7, SMC3 | TTN7 (TITAN7); ATP binding / protein binding
contig01969	AT5G54380	5.79627	17.2715		2.53512	4.11032		0.000974796		THE1 | THE1 (THESEUS1); kinase/ protein kinase
contig02012	AT3G10350	8.6944	19.1905		3.12009	4.26232		0.00233331		anion-transporting ATPase family protein
contig02269	AT1G03475	65.208	131.455		6.02698	7.03843		3.4e-14		LIN2, HEMF1, ATCPO-I | LIN2 (LESION INITIATION 2); coproporphyrinogen oxidase
contig02288	AT2G24120	5.79627	15.3524		2.53512	3.94039		0.00301397		PDE319, SCA3 | SCA3 (SCABRA 3); DNA binding / DNA-directed RNA polymerase
contig02325	AT2G35110	8.6944	28.7858		3.12009	4.84729		9.88e-06		GRL, NAP1, NAPP | GRL (GNARLED); transcription activator
contig02349	AT1G27450	11.5925	89.236		3.53512	6.47955		4.53e-21		APT1, ATAPT1 | APT1 (ADENINE PHOSPHORIBOSYL TRANSFERASE 1); adenine phosphoribosyltransferase
contig02370	AT2G38330	39.1248	80.6002		5.29001	6.33271		1.85e-09		MATE efflux family protein
contig02396	ATMG00516	8.6944	28.7858		3.12009	4.84729		9.88e-06		NAD1C, NAD1 | Encodes subunit of mitochondrial NAD(P)H dehydrogenase that is trans-spliced from three precursors, NAD1A, NAD1B, and NAD1C.
contig02404	AT5G05290	26.0832	71.9645		4.70505	6.16921		6.48e-11		ATEXPA2, EXP2, ATEXP2, ATHEXP ALPHA 1.12 | ATEXPA2 (ARABIDOPSIS THALIANA EXPANSIN A2)
contig02406	AT2G34430	326.04	753.228		8.34891	9.55694		6.79e-85		LHB1B1, LHCB1.4 | LHB1B1; chlorophyll binding
contig02491	AT2G45590	7.24533	19.1905		2.85705	4.26232		0.000911719		protein kinase family protein
contig02552	AT3G59970	20.2869	105.548		4.34248	6.72175		1.15e-21		MTHFR1 | MTHFR1 (METHYLENETETRAHYDROFOLATE REDUCTASE 1); methylenetetrahydrofolate reductase (NADPH)
contig02560	AT1G44170	27.5323	56.6121		4.78305	5.82304		4.86e-07		ALDH3H1, ALDH4 | ALDH3H1 (ALDEHYDE DEHYDROGENASE 3H1); 3-chloroallyl aldehyde dehydrogenase/ aldehyde dehydrogenase (NAD)
contig02574	AT2G27040	7.24533	22.0691		2.85705	4.46396		0.000171148		AGO4, OCP11 | AGO4 (ARGONAUTE 4); nucleic acid binding
contig02575	AT2G03090	59.4117	151.605		5.89268	7.24418		4.61e-20		ATEXPA15, EXP15, ATEXP15, ATHEXP ALPHA 1.3 | ATEXPA15 (ARABIDOPSIS THALIANA EXPANSIN A15)
contig02659	AT3G16150	8.6944	80.6002		3.12009	6.33271		4.78e-20		L-asparaginase, putative / L-asparagine amidohydrolase, putative
contig02711	AT5G08080	7.24533	15.3524		2.85705	3.94039		0.00771428		SYP132, ATSYP132 | SYP132 (SYNTAXIN OF PLANTS 132); SNAP receptor
contig02770	AT5G14740	691.205	1398.03		9.43297	10.4492		1.12e-135		CA2, CA18, BETA CA2 | CA2 (CARBONIC ANHYDRASE 2); carbonate dehydratase/ zinc ion binding
contig02793	AT3G48460	57.9627	128.577		5.85705	7.00648		2.78e-15		GDSL-motif lipase/hydrolase family protein
contig02825	AT4G12440	8.6944	30.7049		3.12009	4.94039		3.14e-06		APT4 | adenine phosphoribosyltransferase, putative
contig02851	AT1G14520	18.8379	703.333		4.23556	9.45806		3.79e-183		MIOX1 | MIOX1 (MYO-INISITOL OXYGENASE); inositol oxygenase/ oxidoreductase
contig02936	AT5G23060	11.5925	25.9072		3.53512	4.69528		0.000371229		CaS | CaS (Calcium sensing receptor)
contig02994	ATCG01000	23.1851	54.693		4.53512	5.77328		1.08e-07		YCF1.1 | hypothetical protein
contig03095	AT5G51110	44.9211	91.155		5.48932	6.51025		2.33e-10		4-alpha-hydroxytetrahydrobiopterin dehydratase
contig03201	AT2G42690	40.5739	82.5193		5.34248	6.36666		1.56e-09		lipase, putative
contig03318	AT2G35860	10.1435	54.693		3.34248	5.77328		4.06e-12		FLA16 | FLA16 (FASCICLIN-LIKE ARABINOGALACTAN PROTEIN 16 PRECURSOR)
contig03398	AT3G49260	24.6341	71.9645		4.62259	6.16921		2.37e-11		iqd21 | iqd21 (IQ-domain 21); calmodulin binding
contig03428	AT1G75080	10.1435	21.1096		3.34248	4.39983		0.00197874		BZR1 | BZR1 (BRASSINAZOLE-RESISTANT 1); DNA binding / transcription regulator/ transcription repressor
contig03435	AT3G60750	59.4117	1066.03		5.89268	10.058		6.08e-270		transketolase, putative
contig03460	AT3G49220	18.8379	56.6121		4.23556	5.82304		2.11e-09		pectinesterase family protein
contig03869	AT5G20630	192.726	535.416		7.59041	9.06452		1.97e-71		GLP3, GLP3A, GLP3B, ATGER3, GER3 | GER3 (GERMIN 3); oxalate oxidase
contig03879	AT5G64640	7.24533	17.2715		2.85705	4.11032		0.0026943		pectinesterase family protein
contig03952	AT3G04030	5.79627	16.312		2.53512	4.02786		0.00171981		myb family transcription factor
contig04289	AT5G39865	27.5323	57.5716		4.78305	5.84729		3.02e-07		glutaredoxin family protein
contig04359	AT2G27385	14.4907	121.86		3.85705	6.92908		7.96e-29		unknown protein
contig04477	AT1G68590	8.6944	20.1501		3.12009	4.33271		0.00138781		plastid-specific 30S ribosomal protein 3, putative / PSRP-3, putative
contig04479	AT1G29790	8.6944	22.0691		3.12009	4.46396		0.000480625		FUNCTIONS IN: molecular_function unknown; INVOLVED IN: biological_process unknown; LOCATED IN: Golgi apparatus, plasma membrane; EXPRESSED IN: 23 plant structures; EXPRESSED DURING: 12 growth stages; BEST Arabidopsis thaliana protein match is: methyltransferase (TAIR:AT5G40830.2); Has 127 Blast hits to 127 proteins in 12 species: Archae - 0; Bacteria - 0; Metazoa - 0; Fungi - 0; Plants - 127; Vir…
contig04531	AT2G31200	43.472	112.265		5.44201	6.81076		2.11e-15		ADF6, ATADF6 | ADF6 (ACTIN DEPOLYMERIZING FACTOR 6); actin binding
contig04542	AT5G13510	21.736	58.5311		4.44201	5.87113		5.46e-09		ribosomal protein L10 family protein
contig04663	AT3G61540	5.79627	13.4334		2.53512	3.74775		0.00904171		peptidase family protein
contig04728	AT2G32920	11.5925	44.1382		3.53512	5.46396		1.08e-08		ATPDIL2-3, PDI9, ATPDI9 | ATPDIL2-3 (PDI-LIKE 2-3); protein disulfide isomerase
contig04855	AT2G43560	40.5739	136.253		5.34248	7.09014		4.38e-22		immunophilin / FKBP-type peptidyl-prolyl cis-trans isomerase family protein
contig04901	AT4G26760	20.2869	63.3288		4.34248	5.98479		1.33e-10		MAP65-2 | MAP65-2
contig04973	AT3G61870	11.5925	26.8667		3.53512	4.74775		0.000222679		unknown protein
contig04982	AT2G44740	27.5323	66.2073		4.78305	6.04892		3.65e-09		CYCP4;1 | CYCP4;1 (cyclin p4;1); cyclin-dependent protein kinase
contig04991	ATMG01275	8.6944	25.9072		3.12009	4.69528		5.37e-05		NAD1A, NAD1, ND1 | Encodes subunit of mitochondrial NAD(P)H dehydrogenase that is trans-spliced from three precursors, NAD1A, NAD1B, and NAD1C.
contig05108	AT2G24940	27.5323	63.3288		4.78305	5.98479		1.63e-08		AtMAPR2 | AtMAPR2 (Arabidopsis thaliana membrane-associated progesterone binding protein 2); heme binding
contig05370	AT1G05070	8.6944	22.0691		3.12009	4.46396		0.000480625		unknown protein
contig05387	AT5G42790	7.24533	30.7049		2.85705	4.94039		8.99e-07		PAF1, ATPSM30 | PAF1; endopeptidase/ peptidase/ threonine-type endopeptidase
contig05393	AT2G24090	15.9397	35.5025		3.99456	5.14985		3.18e-05		ribosomal protein L35 family protein
contig05550	AT3G08770	62.3099	385.73		5.96139	8.59145		8.62e-80		LTP6 | LTP6; lipid binding
contig05600	AT1G10430	15.9397	35.5025		3.99456	5.14985		3.18e-05		PP2A-2 | PP2A-2; protein serine/threonine phosphatase
contig05721	AT2G45310	5.79627	30.7049		2.53512	4.94039		2.25e-07		GAE4 | GAE4 (UDP-D-GLUCURONATE 4-EPIMERASE 4); binding / catalytic/ coenzyme binding / racemase and epimerase, acting on carbohydrates and derivatives
contig05740	AT2G25280	15.9397	41.2596		3.99456	5.36666		1.47e-06		FUNCTIONS IN: molecular_function unknown; INVOLVED IN: biological_process unknown; LOCATED IN: cellular_component unknown; EXPRESSED IN: 22 plant structures; EXPRESSED DURING: 13 growth stages; CONTAINS InterPro DOMAIN/s: Mediator of ErbB2-driven cell motility (Memo), related (InterPro:IPR002737); Has 742 Blast hits to 742 proteins in 323 species: Archae - 138; Bacteria - 240; Metazoa - 132; Fung…
contig05742	AT3G54560	8.6944	22.0691		3.12009	4.46396		0.000480625		HTA11 | HTA11; DNA binding
contig05853	AT2G35230	10.1435	38.3811		3.34248	5.26232		1.02e-07		VQ motif-containing protein
contig05944	AT2G15620	56.5136	145.848		5.82053	7.18832		1.54e-19		NIR1, NIR, ATHNIR | NIR1 (NITRITE REDUCTASE 1); ferredoxin-nitrate reductase/ nitrite reductase (NO-forming)
contig06206	AT1G26355	13.0416	45.0978		3.70505	5.49498		2e-08		SP1L1 | SP1L1 (SPIRAL1-LIKE1)
contig06218	AT1G18540	13.0416	42.2192		3.70505	5.39983		1.09e-07		60S ribosomal protein L6 (RPL6A)
contig06524	AT3G05890	55.0645	115.143		5.78305	6.84729		4.35e-13		RCI2B | RCI2B (RARE-COLD-INDUCIBLE 2B)
contig06545	AT3G08710	13.0416	33.5834		3.70505	5.06968		1.46e-05		ATH9 | ATH9 (thioredoxin H-type 9)
contig06695	AT3G54690	13.0416	28.7858		3.70505	4.84729		0.000192746		sugar isomerase (SIS) domain-containing protein / CBS domain-containing protein
contig06727	AT2G39390	7.24533	22.0691		2.85705	4.46396		0.000171148		60S ribosomal protein L35 (RPL35B)
contig06736	AT2G37120	11.5925	23.9882		3.53512	4.58425		0.00101216		DNA-binding S1FA family protein
contig06787	AT1G14610	14.4907	38.3811		3.85705	5.26232		2.73e-06		TWN2, VALRS | TWN2 (TWIN 2); ATP binding / aminoacyl-tRNA ligase/ nucleotide binding / valine-tRNA ligase
contig07099	AT2G16500	13.0416	64.2883		3.70505	6.00648		1.64e-13		ADC1, ARGDC1, ARGDC, SPE1 | ADC1 (ARGININE DECARBOXYLASE 1); arginine decarboxylase
contig07116	AT4G29060	7.24533	45.0978		2.85705	5.49498		9.6e-11		emb2726 | emb2726 (embryo defective 2726); RNA binding / translation elongation factor
contig07364	AT2G46810	13.0416	30.7049		3.70505	4.94039		6.98e-05		basic helix-loop-helix (bHLH) family protein
contig07725	AT4G08810	15.9397	32.6239		3.99456	5.02786		0.000139062		SUB1 | SUB1; calcium ion binding
contig07816	AT1G80350	8.6944	32.6239		3.12009	5.02786		9.84e-07		ERH3, AAA1, FRA2, LUE1, ATKTN1, KTN1, FRC2, BOT1, FTR | ERH3 (ECTOPIC ROOT HAIR 3); ATP binding / nucleoside-triphosphatase/ nucleotide binding
contig07854	AT4G35920	10.1435	30.7049		3.34248	4.94039		9.74e-06		MCA1 | MCA1 (mid1-complementing activity 1)
contig07963	AT5G44250	5.79627	12.4738		2.53512	3.64083		0.0154458		unknown protein
contig08431	AT5G54270	318.795	665.912		8.31648	9.37919		6.21e-68		LHCB3, LHCB3*1 | LHCB3 (LIGHT-HARVESTING CHLOROPHYLL B-BINDING PROTEIN 3); structural molecule
contig08489	AT4G32600	8.6944	18.231		3.12009	4.18832		0.00389195		zinc finger (C3HC4-type RING finger) family protein
contig09173	AT4G02630	10.1435	23.0286		3.34248	4.52536		0.000716799		protein kinase family protein
contig09209	AT4G02440	14.4907	33.5834		3.85705	5.06968		3.67e-05		EID1 | EID1 (EMPFINDLICHER IM DUNKELROTEN LICHT 1); ubiquitin-protein ligase
contig09335	AT1G63710	5.79627	16.312		2.53512	4.02786		0.00171981		CYP86A7 | CYP86A7; fatty acid (omega-1)-hydroxylase/ oxygen binding
contig09436	AT4G27720	39.1248	94.9931		5.29001	6.56975		1.26e-12		LOCATED IN: plasma membrane; EXPRESSED IN: 21 plant structures; EXPRESSED DURING: 13 growth stages; CONTAINS InterPro DOMAIN/s: Protein of unknown function DUF791 (InterPro:IPR008509), Major facilitator superfamily, general substrate transporter (InterPro:IPR016196); BEST Arabidopsis thaliana protein match is: unknown protein (TAIR:AT1G64650.1); Has 496 Blast hits to 491 proteins in 183 species: …
contig09617	AT4G38660	23.1851	63.3288		4.53512	5.98479		1.04e-09		thaumatin, putative
contig10228	AT5G55990	24.6341	50.8549		4.62259	5.66832		1.75e-06		CBL2, ATCBL2 | CBL2 (CALCINEURIN B-LIKE 2); calcium ion binding
contig10350	AT1G50440	8.6944	20.1501		3.12009	4.33271		0.00138781		zinc finger (C3HC4-type RING finger) family protein
contig10696	AT5G15650	14.4907	49.8954		3.85705	5.64083		3.76e-09		RGP2, ATRGP2 | RGP2 (REVERSIBLY GLYCOSYLATED POLYPEPTIDE 2); transferase, transferring hexosyl groups
contig10832	AT5G22340	8.6944	26.8667		3.12009	4.74775		3.07e-05		unknown protein
contig10884	AT3G49350	10.1435	26.8667		3.34248	4.74775		8.71e-05		RAB GTPase activator
contig10945	AT5G23940	31.8795	68.1264		4.99456	6.09014		1.72e-08		EMB3009 | EMB3009 (embryo defective 3009); transferase/ transferase, transferring acyl groups other than amino-acyl groups
contig11004	AT5G11150	5.79627	15.3524		2.53512	3.94039		0.00301397		ATVAMP713, VAMP713 | ATVAMP713 (VESICLE-ASSOCIATED MEMBRANE PROTEIN 713)
contig11258	AT5G01600	15.9397	54.693		3.99456	5.77328		7.07e-10		ATFER1, FER1 | ATFER1; ferric iron binding / iron ion binding
contig11296	AT3G62270	8.6944	18.231		3.12009	4.18832		0.00389195		anion exchange family protein
contig11332	AT1G53280	10.1435	37.4215		3.34248	5.2258		1.83e-07		DJ-1 family protein
contig11382	AT1G49340	5.79627	13.4334		2.53512	3.74775		0.00904171		ATPI4K ALPHA | ATPI4K ALPHA; 1-phosphatidylinositol 4-kinase/ inositol or phosphatidylinositol kinase
contig11627	AT1G61065	15.9397	35.5025		3.99456	5.14985		3.18e-05		unknown protein
contig11809	AT1G13700	11.5925	33.5834		3.53512	5.06968		5.38e-06		glucosamine/galactosamine-6-phosphate isomerase family protein
contig11822	AT5G47890	10.1435	36.462		3.34248	5.18832		3.26e-07		NADH-ubiquinone oxidoreductase B8 subunit, putative
contig11845	AT5G48470	13.0416	59.4907		3.70505	5.89459		3.25e-12		unknown protein
contig11859	AT4G28660	30.4304	67.1669		4.92744	6.06968		1.23e-08		PSB28 | PSB28 (PHOTOSYSTEM II REACTION CENTER PSB28 PROTEIN)
contig11867	AT3G27850	31.8795	142.01		4.99456	7.14985		1.01e-26		RPL12-C | RPL12-C (ribosomal protein l12-c); structural constituent of ribosome
contig12101	AT1G05190	57.9627	119.941		5.85705	6.90618		1.97e-13		emb2394 | emb2394 (embryo defective 2394); structural constituent of ribosome
contig12448	AT1G74970	71.0043	142.01		6.14983	7.14985		4.35e-15		RPS9, TWN3 | RPS9 (RIBOSOMAL PROTEIN S9); structural constituent of ribosome
contig12454	AT4G30845	10.1435	21.1096		3.34248	4.39983		0.00197874		unknown protein
contig12466	AT3G08720	7.24533	23.0286		2.85705	4.52536		9.7e-05		ATPK19, ATPK2 | S6K2 (ARABIDOPSIS THALIANA SERINE/THREONINE PROTEIN KINASE 2); kinase/ protein kinase
contig12485	AT3G15060	7.24533	16.312		2.85705	4.02786		0.00457892		AtRABA1g | AtRABA1g (Arabidopsis Rab GTPase homolog A1g); GTP binding
contig12532	AT3G55610	7.24533	34.543		2.85705	5.11032		8.11e-08		P5CS2 | P5CS2 (DELTA 1-PYRROLINE-5-CARBOXYLATE SYNTHASE 2); catalytic/ glutamate 5-kinase/ glutamate-5-semialdehyde dehydrogenase/ oxidoreductase
contig12555	AT3G15190	40.5739	84.4383		5.34248	6.39983		6.13e-10		chloroplast 30S ribosomal protein S20, putative
contig13064	AT2G46610	14.4907	34.543		3.85705	5.11032		2.2e-05		arginine/serine-rich splicing factor, putative
contig13172	AT5G02960	21.736	51.8144		4.44201	5.69528		2.02e-07		40S ribosomal protein S23 (RPS23B)
contig13212	AT5G47110	13.0416	43.1787		3.70505	5.43225		6.2e-08		lil3 protein, putative
contig13518	AT4G29400	13.0416	35.5025		3.70505	5.14985		5.05e-06		unknown protein
contig13789	AT4G39050	8.6944	44.1382		3.12009	5.46396		7.71e-10		kinesin-related protein (MKRP2)
contig13861	AT1G35780	7.24533	35.5025		2.85705	5.14985		4.42e-08		unknown protein
contig13921	AT5G65460	10.1435	44.1382		3.34248	5.46396		3.02e-09		kinesin motor protein-related
contig14027	AT3G26060	42.0229	92.1146		5.3931	6.52536		3.02e-11		ATPRX Q | ATPRX Q; antioxidant/ peroxiredoxin
contig14075	AT1G75350	46.3701	138.172		5.53512	7.11032		1.08e-20		emb2184 | emb2184 (embryo defective 2184); structural constituent of ribosome
contig14217	AT2G29660	10.1435	31.6644		3.34248	4.98479		5.58e-06		zinc finger (C2H2 type) family protein
contig14349	AT2G25210	11.5925	24.9477		3.53512	4.64083		0.000615026		60S ribosomal protein L39 (RPL39A)
contig14352	AT3G08610	15.9397	35.5025		3.99456	5.14985		3.18e-05		unknown protein
contig14835	AT3G06680	8.6944	30.7049		3.12009	4.94039		3.14e-06		60S ribosomal protein L29 (RPL29B)
contig14898	AT3G06760	17.3888	41.2596		4.12009	5.36666		3.7e-06		INVOLVED IN: response to water deprivation; EXPRESSED IN: 24 plant structures; EXPRESSED DURING: 15 growth stages; CONTAINS InterPro DOMAIN/s: Drought induced 19 (InterPro:IPR008598); BEST Arabidopsis thaliana protein match is: HRB1 (HYPERSENSITIVE TO RED AND BLUE); protein binding (TAIR:AT5G49230.1).
contig14907	AT1G79590	11.5925	27.8263		3.53512	4.79838		0.000132792		SYP52, ATSYP52 | SYP52 (SYNTAXIN OF PLANTS 52); SNAP receptor
contig15115	AT5G03660	24.6341	89.236		4.62259	6.47955		1.15e-15		unknown protein

## Sheet: C-W2_up
Contigs with TPM containing more ≥2 fold upregulated in whitefly 2 hr infestation in comparison to control
Contig Ids	TAIR Ids	Control_TPM	Whitefly2_TPM		MgCl2_TPM_log2	Whitefly2_TPM_log2		DEGseq		TAIR Description
contig00009	AT2G27810	7.24533	82.6923		2.85705	6.36968		7.05961e-17		| Symbols: ATNAT12, NAT12 | xanthine/uracil permease family protein | chr2:11852338-11855988 FORWARD
contig00013	AT2G25490	34.7776	73.7526		5.12009	6.20462		6.88276e-06		| Symbols: EBF1, FBL6 | EBF1 (EIN3-BINDING F BOX PROTEIN 1); protein binding / ubiquitin-protein ligase | chr2:10848018-10850275 REVERSE
contig00038	AT5G07350	37.6757	150.858		5.23556	7.23704		3.66732e-19		| Symbols: | tudor domain-containing protein / nuclease family protein | chr5:2319790-2324892 REVERSE
contig00044	AT4G15530	86.944	189.969		6.44201	7.56962		1.6232e-13		| Symbols: PPDK | PPDK (pyruvate orthophosphate dikinase); kinase/ pyruvate, phosphate dikinase | chr4:8864828-8870748 REVERSE
contig00064	AT2G46510	7.24533	17.8794		2.85705	4.16023		0.0141901		| Symbols: ATAIB | ATAIB (ABA-INDUCIBLE BHLH-TYPE TRANSCRIPTION FACTOR); DNA binding / transcription factor | chr2:19091187-19092887 REVERSE
contig00086	AT1G22400	26.0832	58.1081		4.70505	5.86067		3.53857e-05		| Symbols: UGT85A1, ATUGT85A1 | UGT85A1; UDP-glycosyltransferase/ cis-zeatin O-beta-D-glucosyltransferase/ glucuronosyltransferase/ trans-zeatin O-beta-D-glucosyltransferase/ transferase, transferring glycosyl groups / transferase, transferring hexosyl groups | chr1:7903851-7906607 REVERSE
contig00092	AT5G12250	366.614	769.932		8.51812	9.58859		3.33804e-47		| Symbols: TUB6 | TUB6 (BETA-6 TUBULIN); structural constituent of cytoskeleton | chr5:3961317-3962971 REVERSE
contig00105	AT3G47420	36.2267	138.565		5.17898	7.11442		3.41378e-17		| Symbols: | glycerol-3-phosphate transporter, putative / glycerol 3-phosphate permease, putative | chr3:17472541-17474209 REVERSE
contig00133	ATCG00490	307.202	855.977		8.26304	9.74143		6.01355e-74		| Symbols: RBCL | large subunit of RUBISCO. Protein is tyrosine-phosphorylated and its phosphorylation state is modulated in response to ABA in Arabidopsis thaliana seeds. | chrC:54958-56397 FORWARD
contig00138	AT3G48990	24.6341	93.8669		4.62259	6.55254		4.2229e-12		| Symbols: | AMP-dependent synthetase and ligase family protein | chr3:18159031-18161294 REVERSE
contig00150	AT4G24120	21.736	60.343		4.44201	5.91511		1.44245e-06		| Symbols: YSL1, ATYSL1 | YSL1 (YELLOW STRIPE LIKE 1); oligopeptide transporter | chr4:12524581-12527023 FORWARD
contig00161	ATCG00210	79.6987	168.737		6.31648	7.39863		1.0874e-11		| Symbols: YCF6 | hypothetical protein | chrC:28089-28178 FORWARD
contig00173	AT3G03710	13.0416	40.2287		3.70505	5.33015		3.34664e-05		| Symbols: RIF10 | RIF10 (resistant to inhibition with FSM 10); 3'-5'-exoribonuclease/ RNA binding / nucleic acid binding / polyribonucleotide nucleotidyltransferase | chr3:919542-924906 FORWARD
contig00215	ATCG00740	55.0645	184.381		5.78305	7.52655		3.02879e-20		| Symbols: RPOA | RNA polymerase alpha subunit | chrC:77901-78890 REVERSE
contig00243	AT4G34710	30.4304	115.099		4.92744	6.84673		1.98056e-14		| Symbols: ADC2, SPE2, ATADC2 | ADC2 (ARGININE DECARBOXYLASE 2); arginine decarboxylase | chr4:16560315-16562450 REVERSE
contig00264	AT2G07698	114.476	240.255		6.8389	7.90842		7.96057e-16		| Symbols: | ATP synthase alpha chain, mitochondrial, putative | chr2:3361474-3364028 FORWARD
contig00292	AT5G44790	24.6341	67.0478		4.62259	6.06712		5.01304e-07		| Symbols: RAN1, HMA7 | RAN1 (RESPONSIVE-TO-ANTAGONIST 1); ATPase, coupled to transmembrane movement of ions, phosphorylative mechanism / copper ion transmembrane transporter | chr5:18075846-18079817 REVERSE
contig00316	AT3G09650	27.5323	72.6351		4.78305	6.1826		2.72889e-07		| Symbols: HCF152, CRM3 | HCF152 (HIGH CHLOROPHYLL FLUORESCENCE 152); mRNA binding | chr3:2958704-2961040 FORWARD
contig00336	AT4G17090	43.472	163.15		5.44201	7.35005		1.05384e-19		| Symbols: CT-BMY, BAM3, BMY8 | CT-BMY (CHLOROPLAST BETA-AMYLASE); beta-amylase | chr4:9605266-9607250 REVERSE
contig00359	AT5G38530	17.3888	55.8732		4.12009	5.80408		6.28315e-07		| Symbols: | tryptophan synthase-related | chr5:15424097-15426294 FORWARD
contig00378	AT3G53130	18.8379	70.4002		4.23556	6.13751		2.57173e-09		| Symbols: LUT1, CYP97C1 | LUT1 (LUTEIN DEFICIENT 1); epsilon hydroxylase/ oxygen binding | chr3:19692812-19695278 FORWARD
contig00379	ATCG01250	30.4304	91.632		4.92744	6.51778		6.04557e-10		| Symbols: NDHB.2 | NADH dehydrogenase ND2 | chrC:141854-143708 FORWARD
contig00385	AT2G05710	26.0832	182.147		4.70505	7.50896		2.37464e-30		| Symbols: | aconitate hydratase, cytoplasmic, putative / citrate hydro-lyase/aconitase, putative | chr2:2141591-2146350 FORWARD
contig00386	AT5G40780	47.8192	276.013		5.57952	8.10859		1.52778e-41		| Symbols: LHT1 | LHT1; amino acid transmembrane transporter | chr5:16323823-16327082 FORWARD
contig00410	AT5G26340	42.0229	144.153		5.3931	7.17145		1.79657e-16		| Symbols: MSS1, STP13 | MSS1; carbohydrate transmembrane transporter/ hexose:hydrogen symporter/ high-affinity hydrogen:glucose symporter/ sugar:hydrogen symporter | chr5:9243851-9246994 REVERSE
contig00417	AT3G46290	15.9397	338.591		3.99456	8.4034		7.42009e-71		| Symbols: | protein kinase, putative | chr3:17013009-17015501 FORWARD
contig00502	AT5G18490	53.6155	124.038		5.74458	6.95464		5.66452e-10		| Symbols: | unknown protein | chr5:6134275-6136554 REVERSE
contig00549	AT2G42490	18.8379	82.6923		4.23556	6.36968		8.19147e-12		| Symbols: | copper amine oxidase, putative | chr2:17691600-17695526 REVERSE
contig00591	AT2G26190	7.24533	43.5811		2.85705	5.44563		6.00613e-08		| Symbols: | calmodulin-binding family protein | chr2:11147901-11150082 REVERSE
contig00600	AT1G47330	49.2683	102.807		5.62259	6.68379		1.55617e-07		| Symbols: | FUNCTIONS IN: molecular_function unknown; INVOLVED IN: biological_process unknown; LOCATED IN: plasma membrane; EXPRESSED IN: 22 plant structures; EXPRESSED DURING: 13 growth stages; CONTAINS InterPro DOMAIN/s: Protein of unknown function DUF21 (InterPro:IPR002550), Cystathionine beta-synthase, core (InterPro:IPR000644); BEST Arabidopsis thaliana protein match is: CBS domain-containi…
contig00612	AT3G62830	17.3888	42.4636		4.12009	5.40815		0.000173231		| Symbols: UXS2, ATUXS2 | AUD1; UDP-glucuronate decarboxylase/ catalytic/ dTDP-glucose 4,6-dehydratase | chr3:23232539-23235353 FORWARD
contig00649	AT3G02060	63.7589	223.493		5.99456	7.80408		4.32871e-25		| Symbols: | DEAD/DEAH box helicase, putative | chr3:354412-358319 FORWARD
contig00675	AT5G15860	11.5925	29.054		3.53512	4.86067		0.00160067		| Symbols: ATPCME | ATPCME (PRENYLCYSTEINE METHYLESTERASE); prenylcysteine methylesterase | chr5:5178676-5181263 REVERSE
contig00693	AT2G29550	10.1435	55.8732		3.34248	5.80408		1.94047e-09		| Symbols: TUB7 | TUB7; structural constituent of cytoskeleton | chr2:12644258-12645932 REVERSE
contig00708	AT2G16120	28.9813	80.4574		4.85705	6.33015		2.62748e-08		| Symbols: | mannitol transporter, putative | chr2:6996727-6998441 REVERSE
contig00737	AT5G46110	153.601	340.826		7.26304	8.41289		1.69365e-23		| Symbols: APE2, TPT | APE2 (ACCLIMATION OF PHOTOSYNTHESIS TO ENVIRONMENT 2); antiporter/ triose-phosphate transmembrane transporter | chr5:18697606-18700223 FORWARD
contig00742	AT5G20250	52.1664	335.239		5.70505	8.38905		1.41026e-52		| Symbols: DIN10 | DIN10 (DARK INDUCIBLE 10); hydrolase, hydrolyzing O-glycosyl compounds | chr5:6834207-6836635 FORWARD
contig00799	AT2G40140	17.3888	63.6954		4.12009	5.99312		1.88702e-08		| Symbols: CZF1, ZFAR1, SZF2, ATSZF2 | CZF1; transcription factor | chr2:16772537-16774330 FORWARD
contig00823	AT1G36050	26.0832	62.5779		4.70505	5.96758		6.53406e-06		| Symbols: | unknown protein | chr1:13450467-13453055 FORWARD
contig00855	AT1G68520	18.8379	155.327		4.23556	7.27917		1.05018e-27		| Symbols: | zinc finger (B-box type) family protein | chr1:25709331-25710749 REVERSE
contig00863	AT2G18750	23.1851	67.0478		4.53512	6.06712		2.11613e-07		| Symbols: | calmodulin-binding protein | chr2:8125827-8128363 FORWARD
contig00864	AT3G19380	26.0832	63.6954		4.70505	5.99312		4.24204e-06		| Symbols: PUB25 | PUB25 (PLANT U-BOX 25); binding / ubiquitin-protein ligase | chr3:6714602-6715867 REVERSE
contig00871	AT5G03280	23.1851	52.5208		4.53512	5.71482		6.97122e-05		| Symbols: EIN2, PIR2, CKR1, ERA3, ORE3, ORE2, ATEIN2 | EIN2 (ETHYLENE INSENSITIVE 2); transporter | chr5:788589-793066 FORWARD
contig00879	AT4G31170	10.1435	37.9938		3.34248	5.24769		1.18769e-05		| Symbols: | protein kinase family protein | chr4:15153499-15154846 REVERSE
contig00897	AT5G57930	7.24533	26.8191		2.85705	4.74519		0.00024929		| Symbols: APO2 | APO2 (ACCUMULATION OF PHOTOSYSTEM ONE 2) | chr5:23454690-23456354 FORWARD
contig00917	AT3G14510	72.4533	165.385		6.17898	7.36968		1.2961e-12		| Symbols: | geranylgeranyl pyrophosphate synthase, putative / GGPP synthetase, putative / farnesyltranstransferase, putative | chr3:4867378-4868305 REVERSE
contig00918	AT1G73990	13.0416	41.3461		3.70505	5.36968		2.04632e-05		| Symbols: SPPA | SPPA; serine-type endopeptidase | chr1:27824465-27828807 FORWARD
contig00926	AT4G17150	11.5925	33.5239		3.53512	5.06712		0.000243492		| Symbols: | unknown protein | chr4:9638591-9640983 FORWARD
contig00935	AT1G07670	15.9397	33.5239		3.99456	5.06712		0.00258429		| Symbols: ATECA4, ECA4 | calcium-transporting ATPase | chr1:2370305-2374196 REVERSE
contig00938	ATCG00780	14.4907	116.216		3.85705	6.86067		6.00644e-21		| Symbols: RPL14 | encodes a chloroplast ribosomal protein L14, a constituent of the large subunit of the ribosomal complex | chrC:80696-81064 REVERSE
contig00969	ATMG00513	21.736	168.737		4.44201	7.39863		2.36421e-29		| Symbols: NAD5A, NAD5.1, NAD5 | Mitochondrial NADH dehydrogenase subunit 5. The gene is trans-spliced from three different pre-cursors, NAD5a, NAD5b and NAD5c. | chrM:140724-142998 REVERSE
contig00972	AT4G30920	18.8379	90.5145		4.23556	6.50008		1.90281e-13		| Symbols: | cytosol aminopeptidase family protein | chr4:15046589-15049304 REVERSE
contig00973	AT1G75170	18.8379	40.2287		4.23556	5.33015		0.000842179		| Symbols: | SEC14 cytosolic factor family protein / phosphoglyceride transfer family protein | chr1:28214744-28215686 FORWARD
contig01027	AT5G46170	20.2869	58.1081		4.34248	5.86067		1.53253e-06		| Symbols: | F-box family protein | chr5:18715638-18716825 REVERSE
contig01052	AT1G34750	14.4907	46.9335		3.85705	5.55254		4.58877e-06		| Symbols: | protein phosphatase 2C, putative / PP2C, putative | chr1:12736386-12737727 REVERSE
contig01054	AT3G15260	14.4907	46.9335		3.85705	5.55254		4.58877e-06		| Symbols: | protein phosphatase 2C, putative / PP2C, putative | chr3:5138842-5140242 FORWARD
contig01061	AT4G38470	11.5925	64.8129		3.53512	6.01821		8.58478e-11		| Symbols: | protein kinase family protein | chr4:17999432-18003551 FORWARD
contig01074	AT3G48300	10.1435	34.6414		3.34248	5.11442		5.59796e-05		| Symbols: CYP71A23 | CYP71A23; electron carrier/ heme binding / iron ion binding / monooxygenase/ oxygen binding | chr3:17885524-17887118 FORWARD
contig01112	AT5G43500	24.6341	58.1081		4.62259	5.86067		1.72798e-05		| Symbols: ATARP9 | ATARP9 (ACTIN-RELATED PROTEIN 9); protein binding | chr5:17470038-17473429 FORWARD
contig01137	AT5G24610	65.208	135.213		6.02698	7.07909		2.13311e-09		| Symbols: | unknown protein | chr5:8428577-8429017 FORWARD
contig01188	AT3G24503	13.0416	111.746		3.70505	6.80408		1.24629e-20		| Symbols: ALDH2C4, ALDH1A, REF1 | ALDH2C4; 3-chloroallyl aldehyde dehydrogenase/ aldehyde dehydrogenase (NAD)/ coniferyl-aldehyde dehydrogenase | chr3:8919732-8923029 REVERSE
contig01223	AT1G68010	211.564	476.039		7.72495	8.89494		9.14829e-33		| Symbols: HPR | HPR; glycerate dehydrogenase/ poly(U) binding | chr1:25493418-25495720 FORWARD
contig01308	AT4G11530	57.9627	127.391		5.85705	6.99312		1.3134e-09		| Symbols: | kinase | chr4:6987093-6989599 FORWARD
contig01319	AT1G73805	49.2683	172.089		5.62259	7.42701		1.23656e-19		| Symbols: | calmodulin binding | chr1:27745761-27749178 REVERSE
contig01360	AT1G32330	14.4907	36.8763		3.85705	5.20462		0.000333488		| Symbols: ATHSFA1D, HSFA1D | ATHSFA1D; DNA binding / transcription factor | chr1:11657265-11660234 REVERSE
contig01372	AT5G17230	11.5925	75.9875		3.53512	6.24769		2.95387e-13		| Symbols: PSY | phytoene synthase (PSY) / geranylgeranyl-diphosphate geranylgeranyl transferase | chr5:5659839-5662087 REVERSE
contig01416	AT5G09930	33.3285	139.683		5.05869	7.12601		2.18229e-18		| Symbols: ATGCN2, GCN2 | ATGCN2; transporter | chr5:3097643-3100241 REVERSE
contig01474	ATCG00360	42.0229	86.0447		5.3931	6.42701		2.24657e-06		| Symbols: YCF3 | Encodes a protein required for photosystem I assembly and stability. In Chlamydomonas reinhardtii, this protein seems to act as a PSI specific chaperone facilitating the assembly of the complex by interacting with PsaA and PsaD. A loss of function mutation in tobacco leads to a loss of photosystem I. | chrC:42584-43751 REVERSE
contig01492	AT5G24810	31.8795	64.8129		4.99456	6.01821		4.45991e-05		| Symbols: | ABC1 family protein | chr5:8516902-8522616 REVERSE
contig01514	AT1G20020	392.697	790.047		8.61727	9.62579		2.15052e-45		| Symbols: ATLFNR2, FNR2 | FNR2 (FERREDOXIN-NADP(+)-OXIDOREDUCTASE 2); NADPH dehydrogenase/ oxidoreductase/ poly(U) binding | chr1:6942851-6944868 FORWARD
contig01516	AT1G80600	13.0416	29.054		3.70505	4.86067		0.00345178		| Symbols: WIN1 | WIN1 (HOPW1-1-INTERACTING 1); N2-acetyl-L-ornithine:2-oxoglutarate 5-aminotransferase/ catalytic/ pyridoxal phosphate binding / transaminase | chr1:30298675-30300513 REVERSE
contig01547	AT2G01470	8.6944	29.054		3.12009	4.86067		0.000256471		| Symbols: STL2P, ATSEC12 | STL2P (SEC12P-LIKE 2 PROTEIN); nucleotide binding | chr2:212215-214435 REVERSE
contig01554	AT3G13320	40.5739	94.9844		5.34248	6.56962		4.56671e-08		| Symbols: CAX2, atcax2 | CAX2 (CATION EXCHANGER 2); calcium:cation antiporter/ calcium:hydrogen antiporter | chr3:4315418-4317997 FORWARD
contig01587	AT2G19130	8.6944	21.2318		3.12009	4.40815		0.00792442		| Symbols: | S-locus lectin protein kinase family protein | chr2:8293789-8296275 FORWARD
contig01599	AT4G12730	17.3888	108.394		4.12009	6.76014		6.85929e-18		| Symbols: FLA2 | FLA2 (FASCICLIN-LIKE ARABINOGALACTAN 2) | chr4:7491598-7492809 REVERSE
contig01616	AT2G01720	17.3888	48.0509		4.12009	5.58649		1.78972e-05		| Symbols: | ribophorin I family protein | chr2:317193-320016 REVERSE
contig01632	AT1G06570	14.4907	34.6414		3.85705	5.11442		0.000817956		| Symbols: PDS1, HPD | PDS1 (PHYTOENE DESATURATION 1); 4-hydroxyphenylpyruvate dioxygenase | chr1:2012015-2013543 REVERSE
contig01661	AT5G43760	18.8379	40.2287		4.23556	5.33015		0.000842179		| Symbols: KCS20 | KCS20 (3-KETOACYL-COA SYNTHASE 20); fatty acid elongase | chr5:17585903-17588486 FORWARD
contig01669	AT2G13570	30.4304	70.4002		4.92744	6.13751		3.00613e-06		| Symbols: NF-YB7 | NF-YB7 (NUCLEAR FACTOR Y, SUBUNIT B7); transcription factor | chr2:5655842-5656489 REVERSE
contig01680	AT3G59760	42.0229	88.2796		5.3931	6.46401		1.03037e-06		| Symbols: OASC, ATCS-C | OASC (O-ACETYLSERINE (THIOL) LYASE ISOFORM C); ATP binding / cysteine synthase | chr3:22072661-22075345 REVERSE
contig01682	AT4G14880	42.0229	91.632		5.3931	6.51778		3.12848e-07		| Symbols: OASA1, CYTACS1, ATCYS-3A | OASA1 (O-ACETYLSERINE (THIOL) LYASE (OAS-TL) ISOFORM A1); cysteine synthase | chr4:8518209-8520050 REVERSE
contig01690	ATMG01320	37.6757	111.746		5.23556	6.80408		1.16526e-11		| Symbols: NAD2B, NAD2.2, NAD2 | encodes subunit of mitochondrial NAD(P)H dehydrogenase that is trans-spliced from two precursors, NAD2A and NAD2B. | chrM:327890-333105 REVERSE
contig01695	AT1G66680	31.8795	79.3399		4.99456	6.30997		2.06903e-07		| Symbols: AR401 | AR401 | chr1:24866352-24868888 REVERSE
contig01700	AT1G42440	18.8379	60.343		4.23556	5.91511		2.33411e-07		| Symbols: | FUNCTIONS IN: molecular_function unknown; INVOLVED IN: ribosome biogenesis; LOCATED IN: nucleus; EXPRESSED IN: 22 plant structures; EXPRESSED DURING: 13 growth stages; CONTAINS InterPro DOMAIN/s: AARP2CN (InterPro:IPR012948), Protein of unknown function DUF663 (InterPro:IPR007034); BEST Arabidopsis thaliana protein match is: unknown protein (TAIR:AT1G06720.1); Has 2447 Blast hits to …
contig01742	AT3G63010	27.5323	93.8669		4.78305	6.55254		3.40743e-11		| Symbols: ATGID1B, GID1B | GID1B (GA INSENSITIVE DWARF1B); hydrolase | chr3:23289717-23290998 FORWARD
contig01750	ATMG00830	8.6944	20.1143		3.12009	4.33015		0.012547		| Symbols: CCB382 | cytochrome c biogenesis orf382 | chrM:231894-233042 REVERSE
contig01753	AT5G36790	185.481	467.1		7.53512	8.86759		6.51959e-37		| Symbols: | phosphoglycolate phosphatase, putative | chr5:14481229-14483730 REVERSE
contig01769	AT2G25520	8.6944	121.803		3.12009	6.92841		3.91903e-25		| Symbols: | phosphate translocator-related | chr2:10860950-10861993 FORWARD
contig01772	AT4G23420	59.4117	126.273		5.89268	6.98041		3.75998e-09		| Symbols: | short-chain dehydrogenase/reductase (SDR) family protein | chr4:12226288-12228562 FORWARD
contig01780	AT1G23800	10.1435	32.4064		3.34248	5.01821		0.000154006		| Symbols: ALDH2B7, ALDH2B | ALDH2B7; 3-chloroallyl aldehyde dehydrogenase/ aldehyde dehydrogenase (NAD) | chr1:8412238-8414804 REVERSE
contig01785	AT5G56090	8.6944	25.7017		3.12009	4.68379		0.0011613		| Symbols: COX15 | COX15 (cytochrome c oxidase 15) | chr5:22714634-22716605 FORWARD
contig01795	AT1G55910	66.6571	320.712		6.05869	8.32513		1.23666e-43		| Symbols: ZIP11 | ZIP11 (ZINC TRANSPORTER 11 PRECURSOR); cation transmembrane transporter/ metal ion transmembrane transporter | chr1:20906161-20907225 FORWARD
contig01825	AT4G37260	20.2869	64.8129		4.34248	6.01821		8.68975e-08		| Symbols: MYB73, ATMYB73 | MYB73 (MYB DOMAIN PROTEIN 73); DNA binding / transcription factor | chr4:17540602-17541564 FORWARD
contig01849	AT3G46970	191.277	406.757		7.57952	8.66802		3.50394e-26		| Symbols: ATPHS2, PHS2 | PHS2 (ALPHA-GLUCAN PHOSPHORYLASE 2); phosphorylase/ transferase, transferring glycosyl groups | chr3:17301625-17306111 REVERSE
contig01850	AT5G56620	11.5925	25.7017		3.53512	4.68379		0.00612101		| Symbols: anac099 | anac099 (Arabidopsis NAC domain containing protein 99); transcription factor | chr5:22918521-22921139 REVERSE
contig01860	AT1G69840	69.5552	226.845		6.12009	7.82556		5.14111e-24		| Symbols: | band 7 family protein | chr1:26293932-26295150 REVERSE
contig01863	AT1G10810	39.1248	105.042		5.29001	6.71482		4.27463e-10		| Symbols: | aldo/keto reductase family protein | chr1:3599369-3600757 FORWARD
contig01864	AT2G40940	24.6341	100.572		4.62259	6.65208		1.90633e-13		| Symbols: ERS1, ERS | ERS1 (ETHYLENE RESPONSE SENSOR 1); ethylene binding / protein histidine kinase/ receptor | chr2:17084635-17086819 REVERSE
contig01870	AT4G26910	59.4117	148.623		5.89268	7.21551		1.00492e-12		| Symbols: | 2-oxoacid dehydrogenase family protein | chr4:13520127-13522889 REVERSE
contig01881	AT1G15980	56.5136	193.321		5.82053	7.59486		1.64325e-21		| Symbols: NDF1 | NDF1 (NDH-DEPENDENT CYCLIC ELECTRON FLOW 1) | chr1:5489314-5491199 FORWARD
contig01909	AT1G07050	23.1851	69.2827		4.53512	6.11442		8.24543e-08		| Symbols: | CONSTANS-like protein-related | chr1:2164327-2165133 REVERSE
contig01914	AT2G27170	10.1435	27.9366		3.34248	4.80408		0.00109485		| Symbols: TTN7, SMC3 | TTN7 (TITAN7); ATP binding / protein binding | chr2:11609319-11617064 REVERSE
contig01918	AT4G13780	8.6944	30.1715		3.12009	4.91511		0.000153354		| Symbols: | methionine--tRNA ligase, putative / methionyl-tRNA synthetase, putative / MetRS, putative | chr4:7993366-7998433 REVERSE
contig01922	AT2G47000	17.3888	49.1684		4.12009	5.61966		1.12168e-05		| Symbols: MDR4, PGP4, ABCB4, ATPGP4 | ABCB4 (ATP BINDING CASSETTE SUBFAMILY B4); ATPase, coupled to transmembrane movement of substances / xenobiotic-transporting ATPase | chr2:19310008-19314750 REVERSE
contig01931	AT3G59290	5.79627	14.527		2.53512	3.86067		0.0256505		| Symbols: | epsin N-terminal homology (ENTH) domain-containing protein | chr3:21912796-21917474 FORWARD
contig01942	AT1G03290	40.5739	101.689		5.34248	6.66802		3.54521e-09		| Symbols: | unknown protein | chr1:807970-810680 FORWARD
contig01949	AT3G19190	5.79627	29.054		2.53512	4.86067		2.45508e-05		| Symbols: ATATG2, ATG2 | FUNCTIONS IN: molecular_function unknown; INVOLVED IN: biological_process unknown; LOCATED IN: cellular_component unknown; EXPRESSED IN: 22 plant structures; EXPRESSED DURING: 13 growth stages; CONTAINS InterPro DOMAIN/s: ATG2, C-terminal (InterPro:IPR015412); Has 603 Blast hits to 514 proteins in 156 species: Archae - 0; Bacteria - 19; Metazoa - 326; Fungi - 168; Plants…
contig01959	AT1G02260	5.79627	22.3493		2.53512	4.48216		0.000683268		| Symbols: | transmembrane protein, putative | chr1:440757-442459 REVERSE
contig01991	AT5G04590	23.1851	73.7526		4.53512	6.20462		1.21107e-08		| Symbols: SIR | SIR; sulfite reductase (ferredoxin)/ sulfite reductase | chr5:1319404-1322298 FORWARD
contig02017	AT5G47770	21.736	56.9906		4.44201	5.83265		5.67616e-06		| Symbols: FPS1 | FPS1 (FARNESYL DIPHOSPHATE SYNTHASE 1); dimethylallyltranstransferase/ geranyltranstransferase | chr5:19345297-19347415 FORWARD
contig02035	AT4G15545	28.9813	86.0447		4.85705	6.42701		2.58152e-09		| Symbols: | unknown protein | chr4:8875932-8877567 FORWARD
contig02037	AT3G12080	28.9813	58.1081		4.85705	5.86067		0.000131833		| Symbols: emb2738 | emb2738 (embryo defective 2738); GTP binding | chr3:3847851-3851980 FORWARD
contig02039	AT5G35170	28.9813	92.7495		4.85705	6.53527		1.47742e-10		| Symbols: | adenylate kinase family protein | chr5:13419278-13423381 FORWARD
contig02057	AT1G55760	17.3888	36.8763		4.12009	5.20462		0.00147274		| Symbols: | BTB/POZ domain-containing protein | chr1:20847117-20848507 REVERSE
contig02059	AT3G04520	8.6944	45.816		3.12009	5.51778		7.78041e-08		| Symbols: THA2 | THA2 (Threonine Aldolase 2); threonine aldolase | chr3:1217397-1219571 REVERSE
contig02080	AT3G20870	17.3888	37.9938		4.12009	5.24769		0.000971344		| Symbols: | metal transporter family protein | chr3:7309499-7312476 REVERSE
contig02096	AT1G71240	7.24533	25.7017		2.85705	4.68379		0.000422414		| Symbols: | unknown protein | chr1:26855489-26859599 FORWARD
contig02139	AT1G74210	5.79627	18.9969		2.53512	4.24769		0.00337896		| Symbols: | glycerophosphoryl diester phosphodiesterase family protein | chr1:27910396-27912785 FORWARD
contig02148	AT5G42750	8.6944	32.4064		3.12009	5.01821		5.40625e-05		| Symbols: BKI1 | BKI1 (BRI1 kinase inhibitor 1); protein heterodimerization | chr5:17143028-17144041 REVERSE
contig02221	AT4G23940	24.6341	65.9303		4.62259	6.04287		7.89862e-07		| Symbols: | FtsH protease, putative | chr4:12437108-12441841 FORWARD
contig02237	AT5G08560	47.8192	112.864		5.57952	6.81844		2.0781e-09		| Symbols: | transducin family protein / WD-40 repeat family protein | chr5:2771104-2773827 REVERSE
contig02248	AT2G44660	11.5925	29.054		3.53512	4.86067		0.00160067		| Symbols: | transferase, transferring glycosyl groups / transferase, transferring hexosyl groups | chr2:18420832-18422827 REVERSE
contig02258	AT5G51070	15.9397	32.4064		3.99456	5.01821		0.00389491		| Symbols: ERD1, CLPD | ERD1 (EARLY RESPONSIVE TO DEHYDRATION 1); ATP binding / ATPase/ nucleoside-triphosphatase/ nucleotide binding / protein binding | chr5:20764479-20768481 FORWARD
contig02284	AT4G12790	49.2683	105.042		5.62259	6.71482		7.10812e-08		| Symbols: | ATP-binding family protein | chr4:7517280-7518892 REVERSE
contig02288	AT2G24120	5.79627	15.6445		2.53512	3.96758		0.0156687		| Symbols: PDE319, SCA3 | SCA3 (SCABRA 3); DNA binding / DNA-directed RNA polymerase | chr2:10249358-10254530 REVERSE
contig02325	AT2G35110	8.6944	34.6414		3.12009	5.11442		1.87425e-05		| Symbols: GRL, NAP1, NAPP | GRL (GNARLED); transcription activator | chr2:14795970-14803525 REVERSE
contig02339	AT1G69640	28.9813	88.2796		4.85705	6.46401		1.00357e-09		| Symbols: SBH1 | SBH1 (SPHINGOID BASE HYDROXYLASE 1); catalytic/ sphingosine hydroxylase | chr1:26193933-26195466 REVERSE
contig02349	AT1G27450	11.5925	68.1653		3.53512	6.09096		1.5846e-11		| Symbols: APT1, ATAPT1 | APT1 (ADENINE PHOSPHORIBOSYL TRANSFERASE 1); adenine phosphoribosyltransferase | chr1:9532421-9533807 FORWARD
contig02359	AT2G23910	18.8379	49.1684		4.23556	5.61966		2.61935e-05		| Symbols: | cinnamoyl-CoA reductase-related | chr2:10177902-10179789 FORWARD
contig02396	ATMG00516	8.6944	92.7495		3.12009	6.53527		1.88577e-18		| Symbols: NAD1C, NAD1 | Encodes subunit of mitochondrial NAD(P)H dehydrogenase that is trans-spliced from three precursors, NAD1A, NAD1B, and NAD1C. | chrM:143219-147048 REVERSE
contig02408	AT5G09440	134.763	276.013		7.07428	8.10859		2.37119e-17		| Symbols: EXL4 | EXL4 (EXORDIUM LIKE 4) | chr5:2938397-2939233 FORWARD
contig02495	AT3G02210	15.9397	33.5239		3.99456	5.06712		0.00258429		| Symbols: COBL1 | COBL1 (COBRA-LIKE PROTEIN 1 PRECURSOR) | chr3:409352-411478 REVERSE
contig02507	AT2G22800	14.4907	48.0509		3.85705	5.58649		2.79183e-06		| Symbols: HAT9 | HAT9; DNA binding / transcription factor | chr2:9704949-9706048 REVERSE
contig02516	AT1G65840	8.6944	27.9366		3.12009	4.80408		0.00042672		| Symbols: ATPAO4, PAO4 | ATPAO4 (ARABIDOPSIS THALIANA POLYAMINE OXIDASE 4); amine oxidase/ polyamine oxidase | chr1:24490173-24492728 FORWARD
contig02531	AT4G14130	18.8379	126.273		4.23556	6.98041		3.34125e-21		| Symbols: XTR7 | XTR7 (XYLOGLUCAN ENDOTRANSGLYCOSYLASE 7); hydrolase, acting on glycosyl bonds / hydrolase, hydrolyzing O-glycosyl compounds / xyloglucan:xyloglucosyl transferase | chr4:8137161-8138196 REVERSE
contig02552	AT3G59970	20.2869	55.8732		4.34248	5.80408		3.88603e-06		| Symbols: MTHFR1 | MTHFR1 (METHYLENETETRAHYDROFOLATE REDUCTASE 1); methylenetetrahydrofolate reductase (NADPH) | chr3:22151303-22154323 FORWARD
contig02562	AT4G31040	7.24533	21.2318		2.85705	4.40815		0.00328793		| Symbols: | proton extrusion protein-related | chr4:15111811-15113881 REVERSE
contig02570	AT3G62770	20.2869	50.2858		4.34248	5.65208		3.72204e-05		| Symbols: AtATG18a | AtATG18a | chr3:23219091-23221110 REVERSE
contig02571	AT5G17170	66.6571	236.902		6.05869	7.88815		8.83926e-27		| Symbols: ENH1 | ENH1 (enhancer of sos3-1); electron carrier/ metal ion binding / protein binding | chr5:5649335-5650975 FORWARD
contig02574	AT2G27040	7.24533	30.1715		2.85705	4.91511		4.9846e-05		| Symbols: AGO4, OCP11 | AGO4 (ARGONAUTE 4); nucleic acid binding | chr2:11536795-11541503 REVERSE
contig02610	AT1G25390	15.9397	32.4064		3.99456	5.01821		0.00389491		| Symbols: | protein kinase family protein | chr1:8906640-8908800 REVERSE
contig02621	AT5G01530	462.252	1182.28		8.85254	10.2074		2.25768e-92		| Symbols: | chlorophyll A-B binding protein CP29 (LHCB4) | chr5:209084-210243 FORWARD
contig02629	AT3G48340	21.736	97.2193		4.44201	6.60317		8.89786e-14		| Symbols: | cysteine-type endopeptidase/ cysteine-type peptidase | chr3:17897934-17899074 FORWARD
contig02679	AT5G52450	8.6944	43.5811		3.12009	5.44563		2.37769e-07		| Symbols: | MATE efflux protein-related | chr5:21289042-21291749 REVERSE
contig02715	AT4G33110	85.4949	191.086		6.41777	7.57808		5.59687e-14		| Symbols: | coclaurine N-methyltransferase, putative | chr4:15972497-15974531 REVERSE
contig02721	AT4G29120	20.2869	55.8732		4.34248	5.80408		3.88603e-06		| Symbols: | 6-phosphogluconate dehydrogenase NAD-binding domain-containing protein | chr4:14350861-14351865 FORWARD
contig02748	AT2G03590	13.0416	40.2287		3.70505	5.33015		3.34664e-05		| Symbols: ATUPS1 | ATUPS1 (ARABIDOPSIS THALIANA UREIDE PERMEASE 1); allantoin uptake transmembrane transporter | chr2:1095129-1096711 FORWARD
contig02770	AT5G14740	691.205	1574.51		9.43297	10.6207		4.5293e-106		| Symbols: CA2, CA18, BETA CA2 | CA2 (CARBONIC ANHYDRASE 2); carbonate dehydratase/ zinc ion binding | chr5:4758257-4762315 FORWARD
contig02773	AT4G18370	18.8379	52.5208		4.23556	5.71482		6.60451e-06		| Symbols: DEG5, DEGP5, HHOA | DEG5 (DEGP PROTEASE 5); catalytic/ serine-type endopeptidase/ serine-type peptidase | chr4:10149235-10151051 FORWARD
contig02786	AT5G54770	375.308	1240.38		8.55193	10.2766		5.0584e-125		| Symbols: THI1, TZ, THI4 | THI1; protein homodimerization | chr5:22246634-22247891 FORWARD
contig02809	AT4G35600	10.1435	27.9366		3.34248	4.80408		0.00109485		| Symbols: CONNEXIN 32 | CONNEXIN 32; ATP binding / kinase/ protein kinase/ protein serine/threonine kinase | chr4:16896448-16898714 FORWARD
contig02833	AT2G02070	15.9397	41.3461		3.99456	5.36968		0.000122239		| Symbols: AtIDD5 | AtIDD5 (Arabidopsis thaliana Indeterminate(ID)-Domain 5); nucleic acid binding / transcription factor/ zinc ion binding | chr2:505523-509154 FORWARD
contig02851	AT1G14520	18.8379	37.9938		4.23556	5.24769		0.0018973		| Symbols: MIOX1 | MIOX1 (MYO-INISITOL OXYGENASE); inositol oxygenase/ oxidoreductase | chr1:4968376-4969954 REVERSE
contig02882	AT1G32700	10.1435	21.2318		3.34248	4.40815		0.0168744		| Symbols: | zinc-binding family protein | chr1:11827986-11829444 FORWARD
contig02936	AT5G23060	11.5925	50.2858		3.53512	5.65208		1.10034e-07		| Symbols: CaS | CaS (Calcium sensing receptor) | chr5:7736760-7738412 REVERSE
contig03038	AT5G54540	66.6571	135.213		6.05869	7.07909		3.95467e-09		| Symbols: | FUNCTIONS IN: molecular_function unknown; INVOLVED IN: biological_process unknown; LOCATED IN: cellular_component unknown; EXPRESSED IN: 24 plant structures; EXPRESSED DURING: 15 growth stages; CONTAINS InterPro DOMAIN/s: Uncharacterised conserved protein UCP012943 (InterPro:IPR016606); BEST Arabidopsis thaliana protein match is: unknown protein (TAIR:AT4G25170.1); Has 60 Blast hits …
contig03044	AT4G24460	30.4304	72.6351		4.92744	6.1826		1.28951e-06		| Symbols: | unknown protein | chr4:12642888-12645310 FORWARD
contig03070	AT3G53580	15.9397	39.1112		3.99456	5.28951		0.000300893		| Symbols: | diaminopimelate epimerase family protein | chr3:19864784-19866907 FORWARD
contig03076	AT4G35220	44.9211	91.632		5.48932	6.51778		1.13485e-06		| Symbols: | cyclase family protein | chr4:16752636-16753966 FORWARD
contig03149	AT1G52340	31.8795	71.5176		4.99456	6.16023		4.01919e-06		| Symbols: ABA2, SIS4, GIN1, SDR1, ISI4, SRE1, ATABA2, ATSDR1 | ABA2 (ABA DEFICIENT 2); alcohol dehydrogenase/ oxidoreductase/ xanthoxin dehydrogenase | chr1:19489997-19491527 REVERSE
contig03153	AT5G24530	8.6944	118.451		3.12009	6.88815		2.30966e-24		| Symbols: DMR6 | DMR6 (DOWNY MILDEW RESISTANT 6); oxidoreductase/ oxidoreductase, acting on paired donors, with incorporation or reduction of molecular oxygen, 2-oxoglutarate as one donor, and incorporation of one atom each of oxygen into both donors | chr5:8378964-8383154 FORWARD
contig03164	AT5G40440	30.4304	99.4542		4.92744	6.63596		2.11034e-11		| Symbols: ATMKK3, MKK3 | ATMKK3 (ARABIDOPSIS THALIANA MITOGEN-ACTIVATED PROTEIN KINASE KINASE 3); MAP kinase kinase | chr5:16182149-16184513 FORWARD
contig03207	AT3G59310	20.2869	77.105		4.34248	6.26875		3.5119e-10		| Symbols: | unknown protein | chr3:21922316-21924313 REVERSE
contig03219	AT4G29590	30.4304	92.7495		4.92744	6.53527		3.76657e-10		| Symbols: | methyltransferase | chr4:14512736-14514404 REVERSE
contig03236	AT5G02790	21.736	98.3368		4.44201	6.61966		5.21747e-14		| Symbols: | In2-1 protein, putative | chr5:632877-634858 FORWARD
contig03247	AT4G10060	7.24533	15.6445		2.85705	3.96758		0.0358361		| Symbols: | catalytic/ glucosylceramidase | chr4:6289355-6295258 FORWARD
contig03283	AT1G26460	8.6944	18.9969		3.12009	4.24769		0.0196739		| Symbols: | pentatricopeptide (PPR) repeat-containing protein | chr1:9151816-9154407 FORWARD
contig03294	AT4G37470	159.397	326.299		7.31648	8.35005		3.25593e-20		| Symbols: | hydrolase, alpha/beta fold family protein | chr4:17617045-17618363 REVERSE
contig03339	AT3G05510	7.24533	15.6445		2.85705	3.96758		0.0358361		| Symbols: | phospholipid/glycerol acyltransferase family protein | chr3:1596133-1598074 FORWARD
contig03340	AT5G26680	7.24533	16.7619		2.85705	4.06712		0.0226751		| Symbols: | endonuclease, putative | chr5:9311882-9315458 REVERSE
contig03347	AT4G28700	13.0416	41.3461		3.70505	5.36968		2.04632e-05		| Symbols: AMT1;4 | AMT1;4 (AMMONIUM TRANSPORTER 1;4); ammonium transmembrane transporter/ high affinity secondary active ammonium transmembrane transporter | chr4:14161681-14163195 FORWARD
contig03357	AT3G54390	8.6944	20.1143		3.12009	4.33015		0.012547		| Symbols: | transcription factor | chr3:20137912-20138863 REVERSE
contig03408	AT3G21630	8.6944	48.0509		3.12009	5.58649		2.52591e-08		| Symbols: CERK1, LYSM RLK1 | CERK1 (CHITIN ELICITOR RECEPTOR KINASE 1); kinase/ receptor signaling protein/ transmembrane receptor protein kinase | chr3:7615543-7618530 REVERSE
contig03460	AT3G49220	18.8379	113.981		4.23556	6.83265		1.70133e-18		| Symbols: | pectinesterase family protein | chr3:18249840-18253647 FORWARD
contig03464	AT3G53500	37.6757	79.3399		5.23556	6.30997		3.48071e-06		| Symbols: RSZ32 | zinc knuckle (CCHC-type) family protein | chr3:19834557-19836507 REVERSE
contig03475	AT4G15450	26.0832	56.9906		4.70505	5.83265		5.34283e-05		| Symbols: | CONTAINS InterPro DOMAIN/s: Senescence-associated (InterPro:IPR009686); BEST Arabidopsis thaliana protein match is: senescence/dehydration-associated protein-related (TAIR:AT3G21600.1); Has 81 Blast hits to 81 proteins in 12 species: Archae - 0; Bacteria - 2; Metazoa - 0; Fungi - 0; Plants - 77; Viruses - 0; Other Eukaryotes - 2 (source: NCBI BLink). | chr4:8839437-8841162 FORWARD
contig03494	AT2G30170	13.0416	32.4064		3.70505	5.01821		0.000914305		| Symbols: | catalytic | chr2:12879802-12881046 REVERSE
contig03501	AT4G26270	13.0416	55.8732		3.70505	5.80408		2.49703e-08		| Symbols: PFK3 | PFK3 (PHOSPHOFRUCTOKINASE 3); 6-phosphofructokinase | chr4:13301094-13304030 REVERSE
contig03511	AT4G36810	28.9813	129.626		4.85705	7.01821		7.31244e-18		| Symbols: GGPS1 | GGPS1 (GERANYLGERANYL PYROPHOSPHATE SYNTHASE 1); farnesyltranstransferase | chr4:17343513-17344628 FORWARD
contig03559	AT2G32520	17.3888	51.4033		4.12009	5.68379		4.35403e-06		| Symbols: | dienelactone hydrolase family protein | chr2:13805823-13807442 REVERSE
contig03569	AT5G35560	8.6944	24.5842		3.12009	4.61966		0.00189778		| Symbols: | DENN (AEX-3) domain-containing protein | chr5:13742458-13747464 REVERSE
contig03576	AT3G55770	31.8795	108.394		4.99456	6.76014		1.12677e-12		| Symbols: | LIM domain-containing protein | chr3:20703799-20704614 FORWARD
contig03584	AT3G09970	5.79627	13.4096		2.53512	3.74519		0.0415224		| Symbols: | calcineurin-like phosphoesterase family protein | chr3:3063813-3065337 FORWARD
contig03633	AT5G52180	5.79627	18.9969		2.53512	4.24769		0.00337896		| Symbols: | unknown protein | chr5:21200165-21201541 REVERSE
contig03651	AT4G14030	8.6944	21.2318		3.12009	4.40815		0.00792442		| Symbols: SBP1 | SBP1 (selenium-binding protein 1); selenium binding | chr4:8098121-8100165 REVERSE
contig03684	AT5G38630	17.3888	37.9938		4.12009	5.24769		0.000971344		| Symbols: ACYB-1 | ACYB-1; carbon-monoxide oxygenase | chr5:15466141-15467511 FORWARD
contig03704	AT3G19990	21.736	93.8669		4.44201	6.55254		4.37768e-13		| Symbols: | unknown protein | chr3:6965671-6967102 FORWARD
contig03729	AT5G54840	13.0416	53.6382		3.70505	5.74519		7.23302e-08		| Symbols: ATSGP1, SGP1 | SGP1; GTP binding | chr5:22276611-22278328 REVERSE
contig03790	AT5G26240	14.4907	50.2858		3.85705	5.65208		1.02284e-06		| Symbols: CLC-D, ATCLC-D | CLC-D (CHLORIDE CHANNEL D); anion channel/ voltage-gated chloride channel | chr5:9189622-9194347 FORWARD
contig03804	AT5G43130	10.1435	23.4667		3.34248	4.55254		0.00700939		| Symbols: TAF4, TAF4B | TAF4 (TBP-ASSOCIATED FACTOR 4); transcription initiation factor | chr5:17315608-17321144 REVERSE
contig03832	AT5G62840	10.1435	25.7017		3.34248	4.68379		0.00281207		| Symbols: | phosphoglycerate/bisphosphoglycerate mutase family protein | chr5:25228296-25229672 REVERSE
contig03866	AT4G17560	33.3285	67.0478		5.05869	6.06712		3.82918e-05		| Symbols: | ribosomal protein L19 family protein | chr4:9780343-9781752 FORWARD
contig03903	AT2G46370	55.0645	116.216		5.78305	6.86067		1.85077e-08		| Symbols: JAR1, FIN219 | JAR1 (JASMONATE RESISTANT 1); ATP binding / adenylyltransferase/ catalytic/ jasmonate-amino synthetase | chr2:19034579-19036369 FORWARD
contig03920	AT5G38660	21.736	52.5208		4.44201	5.71482		3.34273e-05		| Symbols: APE1 | APE1 (ACCLIMATION OF PHOTOSYNTHESIS TO ENVIRONMENT) | chr5:15473285-15475497 REVERSE
contig03931	AT2G28305	17.3888	35.7588		4.12009	5.16023		0.00221848		| Symbols: | unknown protein | chr2:12081186-12084307 FORWARD
contig03952	AT3G04030	5.79627	16.7619		2.53512	4.06712		0.00947663		| Symbols: | myb family transcription factor | chr3:1042920-1044574 REVERSE
contig03965	AT1G06410	81.1477	175.442		6.34248	7.45485		1.98722e-12		| Symbols: ATTPS7, TPS7, ATTPSA | ATTPS7; alpha,alpha-trehalose-phosphate synthase (UDP-forming)/ transferase, transferring glycosyl groups / trehalose-phosphatase | chr1:1955413-1958153 FORWARD
contig03976	AT1G44790	10.1435	21.2318		3.34248	4.40815		0.0168744		| Symbols: | ChaC-like family protein | chr1:16912403-16913582 REVERSE
contig03987	AT4G37150	24.6341	59.2256		4.62259	5.88815		1.12452e-05		| Symbols: ATMES9, MES9 | MES9 (METHYL ESTERASE 9); hydrolase, acting on ester bonds / methyl indole-3-acetate esterase/ methyl jasmonate esterase/ methyl salicylate esterase | chr4:17492985-17494057 REVERSE
contig04007	AT3G61320	7.24533	15.6445		2.85705	3.96758		0.0358361		| Symbols: | unknown protein | chr3:22694002-22695474 FORWARD
contig04008	AT3G12630	26.0832	61.4605		4.70505	5.94159		1.00269e-05		| Symbols: | zinc finger (AN1-like) family protein | chr3:4012707-4013189 FORWARD
contig04027	AT1G18830	14.4907	56.9906		3.85705	5.83265		4.67799e-08		| Symbols: | transducin family protein / WD-40 repeat family protein | chr1:6489309-6494218 FORWARD
contig04030	AT2G38780	13.0416	26.8191		3.70505	4.74519		0.00806283		| Symbols: | unknown protein | chr2:16210864-16214110 FORWARD
contig04042	AT5G50850	40.5739	111.746		5.34248	6.80408		6.57139e-11		| Symbols: MAB1 | MAB1 (MACCI-BOU); catalytic/ pyruvate dehydrogenase (acetyl-transferring) | chr5:20689671-20692976 FORWARD
contig04081	AT1G73110	11.5925	37.9938		3.53512	5.24769		3.39724e-05		| Symbols: | ribulose bisphosphate carboxylase/oxygenase activase, putative / RuBisCO activase, putative | chr1:27494344-27496844 REVERSE
contig04116	AT1G32520	24.6341	54.7557		4.62259	5.77494		6.11567e-05		| Symbols: | unknown protein | chr1:11758422-11759272 REVERSE
contig04129	AT2G33590	13.0416	37.9938		3.70505	5.24769		8.83316e-05		| Symbols: | cinnamoyl-CoA reductase family | chr2:14224622-14226365 FORWARD
contig04150	AT3G47560	37.6757	93.8669		5.23556	6.55254		1.58393e-08		| Symbols: | esterase/lipase/thioesterase family protein | chr3:17525575-17526977 REVERSE
contig04185	AT5G63000	7.24533	18.9969		2.85705	4.24769		0.00879212		| Symbols: | unknown protein | chr5:25280151-25281463 REVERSE
contig04208	AT3G28760	7.24533	23.4667		2.85705	4.55254		0.00119332		| Symbols: | FUNCTIONS IN: molecular_function unknown; INVOLVED IN: biological_process unknown; EXPRESSED IN: 20 plant structures; EXPRESSED DURING: 13 growth stages; CONTAINS InterPro DOMAIN/s: 3-dehydroquinate synthase, prokaryotic-type (InterPro:IPR002812); Has 259 Blast hits to 259 proteins in 76 species: Archae - 86; Bacteria - 48; Metazoa - 0; Fungi - 0; Plants - 39; Viruses - 0; Other Euka…
contig04212	AT5G57970	15.9397	32.4064		3.99456	5.01821		0.00389491		| Symbols: | methyladenine glycosylase family protein | chr5:23467316-23468910 FORWARD
contig04289	AT5G39865	27.5323	83.8097		4.78305	6.38905		2.67712e-09		| Symbols: | glutaredoxin family protein | chr5:15965560-15966732 REVERSE
contig04293	AT1G78530	10.1435	22.3493		3.34248	4.48216		0.0109267		| Symbols: | protein kinase family protein | chr1:29539274-29540681 REVERSE
contig04304	AT3G04720	36.2267	83.8097		5.17898	6.38905		3.47168e-07		| Symbols: PR4, HEL, PR-4 | PR4 (PATHOGENESIS-RELATED 4); chitin binding | chr3:1285691-1286531 REVERSE
contig04321	AT1G22150	13.0416	33.5239		3.70505	5.06712		0.000579471		| Symbols: SULTR1;3 | SULTR1;3; sulfate transmembrane transporter | chr1:7818361-7821344 FORWARD
contig04344	AT5G42130	28.9813	78.2224		4.85705	6.28951		6.52809e-08		| Symbols: | mitochondrial substrate carrier family protein | chr5:16835572-16836810 REVERSE
contig04348	AT4G14630	10.1435	21.2318		3.34248	4.40815		0.0168744		| Symbols: GLP9 | GLP9 (GERMIN-LIKE PROTEIN 9); manganese ion binding / nutrient reservoir | chr4:8392920-8393680 FORWARD
contig04400	AT1G50300	10.1435	30.1715		3.34248	4.91511		0.000415318		| Symbols: TAF15 | TAF15 (TBP-associated factor 15); RNA binding / nucleic acid binding / nucleotide binding / zinc ion binding | chr1:18628818-18631662 REVERSE
contig04410	AT1G31330	153.601	706.237		7.26304	9.46401		2.0759e-91		| Symbols: PSAF | PSAF (photosystem I subunit F) | chr1:11215011-11215939 REVERSE
contig04450	AT5G22330	28.9813	63.6954		4.85705	5.99312		1.79478e-05		| Symbols: ATTIP49A, RIN1 | RIN1 (RESISTANCE TO PSEUDOMONAS SYRINGAE PV MACULICOLA INTERACTOR 1); protein binding | chr5:7391026-7394071 REVERSE
contig04475	AT5G54590	11.5925	23.4667		3.53512	4.55254		0.0143654		| Symbols: | protein kinase family protein | chr5:22180480-22182698 FORWARD
contig04477	AT1G68590	8.6944	17.8794		3.12009	4.16023		0.0305228		| Symbols: | plastid-specific 30S ribosomal protein 3, putative / PSRP-3, putative | chr1:25757593-25758169 REVERSE
contig04625	AT3G10340	13.0416	29.054		3.70505	4.86067		0.00345178		| Symbols: PAL4 | PAL4 (Phenylalanine ammonia-lyase 4); ammonia ligase/ ammonia-lyase/ catalytic | chr3:3204260-3207809 FORWARD
contig04663	AT3G61540	5.79627	16.7619		2.53512	4.06712		0.00947663		| Symbols: | peptidase family protein | chr3:22773399-22775699 FORWARD
contig04707	AT5G53860	26.0832	58.1081		4.70505	5.86067		3.53857e-05		| Symbols: emb2737 | emb2737 (embryo defective 2737) | chr5:21865353-21868576 FORWARD
contig04728	AT2G32920	11.5925	24.5842		3.53512	4.61966		0.0094194		| Symbols: ATPDIL2-3, PDI9, ATPDI9 | ATPDIL2-3 (PDI-LIKE 2-3); protein disulfide isomerase | chr2:13962502-13965406 REVERSE
contig04764	AT2G32040	8.6944	17.8794		3.12009	4.16023		0.0305228		| Symbols: | integral membrane transporter family protein | chr2:13635116-13637592 FORWARD
contig04821	AT5G42890	7.24533	15.6445		2.85705	3.96758		0.0358361		| Symbols: ATSCP2, SCP2 | SCP2 (STEROL CARRIER PROTEIN 2); oxidoreductase/ sterol carrier | chr5:17194458-17195910 REVERSE
contig04868	AT1G55670	150.703	565.436		7.23556	9.14322		3.75586e-64		| Symbols: PSAG | PSAG (PHOTOSYSTEM I SUBUNIT G) | chr1:20802874-20803356 REVERSE
contig04883	AT1G60995	13.0416	30.1715		3.70505	4.91511		0.00223238		| Symbols: | unknown protein | chr1:22465768-22470575 REVERSE
contig04916	AT5G35700	10.1435	27.9366		3.34248	4.80408		0.00109485		| Symbols: FIM2 | FIM2 (FIMBRIN-LIKE PROTEIN 2); actin binding | chr5:13872833-13876432 REVERSE
contig04946	AT1G03160	10.1435	23.4667		3.34248	4.55254		0.00700939		| Symbols: FZL | FZL (FZO-LIKE); GTP binding / GTPase/ thiamin-phosphate diphosphorylase | chr1:761321-765091 FORWARD
contig04973	AT3G61870	11.5925	35.7588		3.53512	5.16023		9.18256e-05		| Symbols: | unknown protein | chr3:22902702-22903895 FORWARD
contig04989	AT3G21760	15.9397	53.6382		3.99456	5.74519		6.28804e-07		| Symbols: | UDP-glucoronosyl/UDP-glucosyl transferase family protein | chr3:7667099-7668556 FORWARD
contig04991	ATMG01275	8.6944	35.7588		3.12009	5.16023		1.09738e-05		| Symbols: NAD1A, NAD1, ND1 | Encodes subunit of mitochondrial NAD(P)H dehydrogenase that is trans-spliced from three precursors, NAD1A, NAD1B, and NAD1C. | chrM:318004-318390 REVERSE
contig05015	AT3G56740	8.6944	25.7017		3.12009	4.68379		0.0011613		| Symbols: | ubiquitin-associated (UBA)/TS-N domain-containing protein | chr3:21015631-21017883 FORWARD
contig05031	AT1G67900	17.3888	87.1621		4.12009	6.44563		2.72225e-13		| Symbols: | phototropic-responsive NPH3 family protein | chr1:25467737-25469888 FORWARD
contig05060	AT3G13062	28.9813	58.1081		4.85705	5.86067		0.000131833		| Symbols: | FUNCTIONS IN: molecular_function unknown; INVOLVED IN: biological_process unknown; LOCATED IN: cellular_component unknown; EXPRESSED IN: 22 plant structures; EXPRESSED DURING: 13 growth stages; CONTAINS InterPro DOMAIN/s: Lipid-binding START (InterPro:IPR002913); BEST Arabidopsis thaliana protein match is: unknown protein (TAIR:AT1G55960.1); Has 235 Blast hits to 235 proteins in 48 s…
contig05063	AT4G15110	8.6944	22.3493		3.12009	4.48216		0.0049605		| Symbols: CYP97B3 | CYP97B3; electron carrier/ heme binding / iron ion binding / monooxygenase/ oxygen binding | chr4:8629922-8632993 REVERSE
contig05073	AT4G20130	11.5925	30.1715		3.53512	4.91511		0.00100898		| Symbols: PTAC14 | PTAC14 (PLASTID TRANSCRIPTIONALLY ACTIVE14) | chr4:10878914-10881697 FORWARD
contig05096	AT4G11820	40.5739	129.626		5.34248	7.01821		3.75153e-14		| Symbols: MVA1 | MVA1; acetyl-CoA C-acetyltransferase/ hydroxymethylglutaryl-CoA synthase | chr4:7109124-7111901 REVERSE
contig05160	AT1G76570	13.0416	30.1715		3.70505	4.91511		0.00223238		| Symbols: | chlorophyll A-B binding family protein | chr1:28729132-28730754 FORWARD
contig05372	AT1G33270	8.6944	31.289		3.12009	4.96758		9.12572e-05		| Symbols: | patatin-related | chr1:12068324-12070157 REVERSE
contig05387	AT5G42790	7.24533	18.9969		2.85705	4.24769		0.00879212		| Symbols: PAF1, ATPSM30 | PAF1; endopeptidase/ peptidase/ threonine-type endopeptidase | chr5:17159270-17160975 REVERSE
contig05425	AT2G35690	63.7589	186.616		5.99456	7.54393		3.03934e-18		| Symbols: ACX5 | ACX5 (ACYL-COA OXIDASE 5); FAD binding / acyl-CoA dehydrogenase/ acyl-CoA oxidase/ electron carrier/ oxidoreductase/ oxidoreductase, acting on the CH-CH group of donors | chr2:14999962-15002892 FORWARD
contig05479	AT3G53520	14.4907	31.289		3.85705	4.96758		0.002996		| Symbols: UXS1, ATUXS1 | UXS1 (UDP-GLUCURONIC ACID DECARBOXYLASE 1); UDP-glucuronate decarboxylase/ catalytic | chr3:19841635-19844057 FORWARD
contig05491	AT2G26650	18.8379	100.572		4.23556	6.65208		1.37682e-15		| Symbols: AKT1, ATAKT1 | AKT1 (ARABIDOPSIS K TRANSPORTER 1); cyclic nucleotide binding / inward rectifier potassium channel | chr2:11331965-11336444 REVERSE
contig05502	AT4G33430	26.0832	54.7557		4.70505	5.77494		0.000120194		| Symbols: BAK1, RKS10, SERK3, ELG, ATSERK3, ATBAK1 | BAK1 (BRI1-ASSOCIATED RECEPTOR KINASE); kinase/ protein binding / protein heterodimerization/ protein serine/threonine kinase | chr4:16086654-16090288 REVERSE
contig05551	AT2G42210	21.736	44.6985		4.44201	5.48216		0.000625231		| Symbols: ATOEP16-3, OEP16-3 | mitochondrial import inner membrane translocase subunit Tim17/Tim22/Tim23 family protein | chr2:17590642-17591591 FORWARD
contig05562	AT5G23750	14.4907	49.1684		3.85705	5.61966		1.69267e-06		| Symbols: | remorin family protein | chr5:8010004-8011453 REVERSE
contig05588	AT5G65290	8.6944	21.2318		3.12009	4.40815		0.00792442		| Symbols: | LMBR1 integral membrane family protein | chr5:26089814-26093617 FORWARD
contig05600	AT1G10430	15.9397	34.6414		3.99456	5.11442		0.00170259		| Symbols: PP2A-2 | PP2A-2; protein serine/threonine phosphatase | chr1:3428705-3430437 REVERSE
contig05721	AT2G45310	5.79627	29.054		2.53512	4.86067		2.45508e-05		| Symbols: GAE4 | GAE4 (UDP-D-GLUCURONATE 4-EPIMERASE 4); binding / catalytic/ coenzyme binding / racemase and epimerase, acting on carbohydrates and derivatives | chr2:18682652-18683965 FORWARD
contig05746	AT2G31400	31.8795	73.7526		4.99456	6.20462		1.75021e-06		| Symbols: | pentatricopeptide (PPR) repeat-containing protein | chr2:13387201-13390550 REVERSE
contig05763	AT3G62580	21.736	64.8129		4.44201	6.01821		2.21472e-07		| Symbols: | FUNCTIONS IN: molecular_function unknown; INVOLVED IN: biological_process unknown; LOCATED IN: endomembrane system; EXPRESSED IN: 23 plant structures; EXPRESSED DURING: 13 growth stages; BEST Arabidopsis thaliana protein match is: late embryogenesis abundant domain-containing protein / LEA domain-containing protein (TAIR:AT1G72100.1); Has 237 Blast hits to 236 proteins in 85 species:…
contig05832	AT2G35830	17.3888	40.2287		4.12009	5.33015		0.000414868		| Symbols: | unknown protein | chr2:15052302-15053160 FORWARD
contig05869	AT2G47800	8.6944	40.2287		3.12009	5.33015		1.2488e-06		| Symbols: ATMRP4, EST3 | ATMRP4 (ARABIDOPSIS THALIANA MULTIDRUG RESISTANCE-ASSOCIATED PROTEIN 4); ATPase, coupled to transmembrane movement of substances / folic acid transporter | chr2:19574944-19580383 FORWARD
contig05885	AT2G35720	7.24533	21.2318		2.85705	4.40815		0.00328793		| Symbols: | DNAJ heat shock N-terminal domain-containing protein | chr2:15016883-15019866 FORWARD
contig05934	AT4G33760	8.6944	32.4064		3.12009	5.01821		5.40625e-05		| Symbols: | tRNA synthetase class II (D, K and N) family protein | chr4:16189285-16193260 REVERSE
contig05979	AT4G21470	5.79627	25.7017		2.53512	4.68379		0.000131814		| Symbols: ATFMN/FHY | ATFMN/FHY (riboflavin kinase/FMN hydrolase); FMN adenylyltransferase/ riboflavin kinase | chr4:11431284-11433197 FORWARD
contig06089	AT2G16090	15.9397	32.4064		3.99456	5.01821		0.00389491		| Symbols: ATARI12, ARI12 | zinc finger protein-related | chr2:6987367-6989822 REVERSE
contig06218	AT1G18540	13.0416	64.8129		3.70505	6.01821		3.26108e-10		| Symbols: | 60S ribosomal protein L6 (RPL6A) | chr1:6377448-6378548 REVERSE
contig06224	AT1G26665	11.5925	33.5239		3.53512	5.06712		0.000243492		| Symbols: | FUNCTIONS IN: molecular_function unknown; INVOLVED IN: biological_process unknown; LOCATED IN: cellular_component unknown; EXPRESSED IN: 24 plant structures; EXPRESSED DURING: 15 growth stages; BEST Arabidopsis thaliana protein match is: RNA polymerase II mediator complex protein-related (TAIR:AT5G41910.1); Has 223 Blast hits to 223 proteins in 105 species: Archae - 0; Bacteria - 0; …
contig06265	AT4G27020	39.1248	124.038		5.29001	6.95464		1.60213e-13		| Symbols: | unknown protein | chr4:13568604-13571381 REVERSE
contig06282	AT1G53400	11.5925	43.5811		3.53512	5.44563		2.63425e-06		| Symbols: | unknown protein | chr1:19925009-19926400 FORWARD
contig06446	AT3G51160	13.0416	44.6985		3.70505	5.48216		4.56712e-06		| Symbols: MUR1, MUR_1, GMD2 | MUR1 (MURUS 1); GDP-mannose 4,6-dehydratase | chr3:19007232-19008353 REVERSE
contig06473	AT4G22300	8.6944	17.8794		3.12009	4.16023		0.0305228		| Symbols: SOBER1 | SOBER1 (SUPPRESSOR OF AVRBST-ELICITED RESISTANCE 1); carboxylesterase | chr4:11787560-11791055 REVERSE
contig06495	AT4G16360	7.24533	15.6445		2.85705	3.96758		0.0358361		| Symbols: | AMP-activated protein kinase | chr4:9245662-9246833 FORWARD
contig06507	AT4G24840	10.1435	21.2318		3.34248	4.40815		0.0168744		| Symbols: | FUNCTIONS IN: molecular_function unknown; INVOLVED IN: protein transport, Golgi organization; LOCATED IN: vacuole; EXPRESSED IN: 23 plant structures; EXPRESSED DURING: 13 growth stages; CONTAINS InterPro DOMAIN/s: COG complex component, COG2 (InterPro:IPR009316); Has 214 Blast hits to 204 proteins in 99 species: Archae - 0; Bacteria - 0; Metazoa - 105; Fungi - 56; Plants - 22; Viruse…
contig06511	AT1G75060	15.9397	49.1684		3.99456	5.61966		4.51054e-06		| Symbols: | unknown protein | chr1:28181481-28183285 REVERSE
contig06530	AT3G47780	8.6944	31.289		3.12009	4.96758		9.12572e-05		| Symbols: ATATH6, ATH6 | ATATH6; ATPase, coupled to transmembrane movement of substances / transporter | chr3:17624500-17628972 FORWARD
contig06545	AT3G08710	13.0416	27.9366		3.70505	4.80408		0.00529687		| Symbols: ATH9 | ATH9 (thioredoxin H-type 9) | chr3:2645590-2646304 FORWARD
contig06568	AT1G19150	8.6944	55.8732		3.12009	5.80408		4.68156e-10		| Symbols: LHCA6, LHCA2*1 | LHCA6; chlorophyll binding | chr1:6612806-6613799 FORWARD
contig06662	AT2G11810	8.6944	27.9366		3.12009	4.80408		0.00042672		| Symbols: MGDC, MGD3, ATMGD3 | MGDC; 1,2-diacylglycerol 3-beta-galactosyltransferase | chr2:4743388-4746633 FORWARD
contig06686	AT5G59030	85.4949	402.287		6.41777	8.65208		1.38275e-53		| Symbols: COPT1 | COPT1 (copper transporter 1); copper ion transmembrane transporter | chr5:23833945-23834457 REVERSE
contig06727	AT2G39390	7.24533	30.1715		2.85705	4.91511		4.9846e-05		| Symbols: | 60S ribosomal protein L35 (RPL35B) | chr2:16450803-16451762 REVERSE
contig06728	AT1G49050	37.6757	100.572		5.23556	6.65208		1.12994e-09		| Symbols: | aspartyl protease family protein | chr1:18151161-18153186 FORWARD
contig06741	AT3G29170	11.5925	34.6414		3.53512	5.11442		0.000149908		| Symbols: | unknown protein | chr3:11136240-11137542 REVERSE
contig06847	AT1G07510	92.7403	220.14		6.53512	7.78228		4.49908e-17		| Symbols: ftsh10 | ftsh10 (FtsH protease 10); ATP binding / ATPase/ metalloendopeptidase/ nucleoside-triphosphatase/ nucleotide binding / zinc ion binding | chr1:2305689-2309380 FORWARD
contig06958	AT4G16310	10.1435	33.5239		3.34248	5.06712		9.30678e-05		| Symbols: LDL3 | LDL3 (LSD1-LIKE3); amine oxidase/ electron carrier/ oxidoreductase | chr4:9218636-9224764 FORWARD
contig07013	AT1G50200	101.435	271.544		6.66441	8.08504		1.20357e-23		| Symbols: ALATS, ACD | ALATS (ALANYL-TRNA SYNTHETASE); ATP binding / alanine-tRNA ligase/ ligase, forming aminoacyl-tRNA and related compounds / nucleic acid binding / nucleotide binding | chr1:18591429-18598311 REVERSE
contig07037	AT3G12280	5.79627	17.8794		2.53512	4.16023		0.00568111		| Symbols: RBR1, RBR, RB, ATRBR1 | RBR1 (RETINOBLASTOMA-RELATED 1); transcription factor binding | chr3:3913671-3918433 REVERSE
contig07080	AT4G25970	69.5552	149.74		6.12009	7.22632		9.20028e-11		| Symbols: PSD3 | PSD3 (phosphatidylserine decarboxylase 3); phosphatidylserine decarboxylase | chr4:13184240-13189139 FORWARD
contig07099	AT2G16500	13.0416	29.054		3.70505	4.86067		0.00345178		| Symbols: ADC1, ARGDC1, ARGDC, SPE1 | ADC1 (ARGININE DECARBOXYLASE 1); arginine decarboxylase | chr2:7150796-7152904 REVERSE
contig07116	AT4G29060	7.24533	99.4542		2.85705	6.63596		9.66807e-21		| Symbols: emb2726 | emb2726 (embryo defective 2726); RNA binding / translation elongation factor | chr4:14317744-14321315 FORWARD
contig07146	AT3G61150	26.0832	60.343		4.70505	5.91511		1.53274e-05		| Symbols: HDG1, HD-GL2-1 | HDG1 (HOMEODOMAIN GLABROUS 1); DNA binding / transcription factor | chr3:22630769-22634875 FORWARD
contig07198	AT1G74920	30.4304	86.0447		4.92744	6.42701		6.22748e-09		| Symbols: ALDH10A8 | ALDH10A8; 3-chloroallyl aldehyde dehydrogenase/ oxidoreductase | chr1:28139175-28142573 REVERSE
contig07211	AT4G37030	14.4907	64.8129		3.85705	6.01821		1.1434e-09		| Symbols: | unknown protein | chr4:17452150-17454629 FORWARD
contig07231	AT2G18730	5.79627	45.816		2.53512	5.51778		4.09551e-09		| Symbols: ATDGK3, DGK3 | diacylglycerol kinase, putative | chr2:8118976-8121689 FORWARD
contig07237	AT4G30340	10.1435	45.816		3.34248	5.51778		2.82782e-07		| Symbols: ATDGK7 | ATDGK7 (Diacylglycerol kinase 7); diacylglycerol kinase | chr4:14838465-14840941 REVERSE
contig07271	AT1G24400	27.5323	149.74		4.78305	7.22632		1.18797e-22		| Symbols: LHT2, AATL2 | LHT2 (LYSINE HISTIDINE TRANSPORTER 2); acidic amino acid transmembrane transporter/ amino acid transmembrane transporter/ neutral amino acid transmembrane transporter | chr1:8651563-8653561 REVERSE
contig07274	AT1G09760	7.24533	26.8191		2.85705	4.74519		0.00024929		| Symbols: U2A' | U2A' (U2 small nuclear ribonucleoprotein A); protein binding | chr1:3159476-3161603 REVERSE
contig07322	AT4G39270	28.9813	87.1621		4.85705	6.44563		1.61141e-09		| Symbols: | leucine-rich repeat transmembrane protein kinase, putative | chr4:18276874-18279710 FORWARD
contig07327	AT4G37640	13.0416	33.5239		3.70505	5.06712		0.000579471		| Symbols: ACA2 | ACA2 (CALCIUM ATPASE 2); calcium ion transmembrane transporter/ calcium-transporting ATPase/ calmodulin binding | chr4:17683225-17686808 REVERSE
contig07354	AT2G01680	50.7173	101.689		5.66441	6.66802		4.24843e-07		| Symbols: | ankyrin repeat family protein | chr2:306597-308427 FORWARD
contig07401	AT3G04350	98.5365	211.201		6.62259	7.72247		1.70898e-14		| Symbols: | unknown protein | chr3:1153972-1156469 REVERSE
contig07473	AT2G35500	24.6341	50.2858		4.62259	5.65208		0.00030955		| Symbols: | shikimate kinase-related | chr2:14914038-14915909 FORWARD
contig07566	AT1G56000	15.9397	43.5811		3.99456	5.44563		4.86744e-05		| Symbols: | amine oxidase-related | chr1:20944149-20946101 FORWARD
contig07594	AT1G23330	14.4907	41.3461		3.85705	5.36968		5.19404e-05		| Symbols: | unknown protein | chr1:8279874-8281891 REVERSE
contig07596	AT1G53430	53.6155	119.569		5.74458	6.90169		2.90291e-09		| Symbols: | leucine-rich repeat family protein / protein kinase family protein | chr1:19936073-19940959 FORWARD
contig07725	AT4G08810	15.9397	35.7588		3.99456	5.16023		0.0011142		| Symbols: SUB1 | SUB1; calcium ion binding | chr4:5616204-5617862 REVERSE
contig07816	AT1G80350	8.6944	36.8763		3.12009	5.20462		6.40322e-06		| Symbols: ERH3, AAA1, FRA2, LUE1, ATKTN1, KTN1, FRC2, BOT1, FTR | ERH3 (ECTOPIC ROOT HAIR 3); ATP binding / nucleoside-triphosphatase/ nucleotide binding | chr1:30205499-30208050 REVERSE
contig07846	AT5G65800	7.24533	36.8763		2.85705	5.20462		1.80957e-06		| Symbols: ACS5, CIN5, ETO2, ATACS5 | ACS5 (ACC SYNTHASE 5); 1-aminocyclopropane-1-carboxylate synthase | chr5:26331096-26332698 REVERSE
contig07848	AT4G36480	59.4117	129.626		5.89268	7.01821		1.15019e-09		| Symbols: ATLCB1, LCB1, EMB2779, FBR11 | ATLCB1 (LONG-CHAIN BASE1); protein binding / serine C-palmitoyltransferase | chr4:17218598-17221124 FORWARD
contig07850	AT2G27880	60.8608	129.626		5.92744	7.01821		2.21153e-09		| Symbols: AGO5 | AGO5 (ARGONAUTE 5); nucleic acid binding | chr2:11871488-11876712 FORWARD
contig07876	AT4G00370	62.3099	236.902		5.96139	7.88815		3.82427e-28		| Symbols: ANTR2, PHT4;4 | ANTR2; inorganic phosphate transmembrane transporter/ organic anion transmembrane transporter | chr4:163153-166111 REVERSE
contig07963	AT5G44250	5.79627	26.8191		2.53512	4.74519		7.55358e-05		| Symbols: | unknown protein | chr5:17823876-17825153 REVERSE
contig07974	AT3G55940	33.3285	78.2224		5.05869	6.28951		6.70135e-07		| Symbols: | phosphoinositide-specific phospholipase C, putative | chr3:20747787-20750184 FORWARD
contig08081	AT5G49360	46.3701	680.535		5.53512	9.41053		1.7225e-133		| Symbols: BXL1, ATBXL1 | BXL1 (BETA-XYLOSIDASE 1); hydrolase, hydrolyzing O-glycosyl compounds | chr5:20012179-20016659 REVERSE
contig08086	AT5G09410	10.1435	25.7017		3.34248	4.68379		0.00281207		| Symbols: EICBP.B | EICBP.B (ETHYLENE INDUCED CALMODULIN BINDING PROTEIN); calmodulin binding / transcription activator/ transcription regulator | chr5:2921457-2927291 FORWARD
contig08103	AT3G51370	24.6341	54.7557		4.62259	5.77494		6.11567e-05		| Symbols: | protein phosphatase 2C, putative / PP2C, putative | chr3:19070054-19071975 FORWARD
contig08108	AT3G28580	8.6944	24.5842		3.12009	4.61966		0.00189778		| Symbols: | AAA-type ATPase family protein | chr3:10715736-10717238 FORWARD
contig08141	AT4G26440	17.3888	61.4605		4.12009	5.94159		5.20815e-08		| Symbols: WRKY34, ATWRKY34, MSP3 | WRKY34 (WRKY DNA-BINDING PROTEIN 34); transcription factor | chr4:13357596-13359550 REVERSE
contig08191	AT3G20410	10.1435	22.3493		3.34248	4.48216		0.0109267		| Symbols: CPK9 | CPK9 (calmodulin-domain protein kinase 9); calmodulin-dependent protein kinase/ kinase | chr3:7116388-7118824 FORWARD
contig08224	AT1G57770	11.5925	30.1715		3.53512	4.91511		0.00100898		| Symbols: | amine oxidase family | chr1:21395254-21398135 FORWARD
contig08305	AT3G05350	8.6944	43.5811		3.12009	5.44563		2.37769e-07		| Symbols: | aminopeptidase/ hydrolase | chr3:1527103-1533843 REVERSE
contig08381	AT1G04620	34.7776	111.746		5.12009	6.80408		1.83872e-12		| Symbols: | coenzyme F420 hydrogenase family / dehydrogenase, beta subunit family | chr1:1282869-1286492 REVERSE
contig08387	AT5G53550	11.5925	39.1112		3.53512	5.28951		2.05291e-05		| Symbols: YSL3, ATYSL3 | YSL3 (YELLOW STRIPE LIKE 3); oligopeptide transporter | chr5:21756081-21758776 FORWARD
contig08402	AT2G23140	14.4907	77.105		3.85705	6.26875		2.79786e-12		| Symbols: | binding / ubiquitin-protein ligase | chr2:9845696-9849105 REVERSE
contig08462	AT1G45249	14.4907	30.1715		3.85705	4.91511		0.00455339		| Symbols: ABF2, AREB1 | ABF2 (ABSCISIC ACID RESPONSIVE ELEMENTS-BINDING FACTOR 2); DNA binding / protein binding / transcription activator/ transcription factor | chr1:17166189-17167415 REVERSE
contig08464	AT3G50530	18.8379	39.1112		4.23556	5.28951		0.00126805		| Symbols: CRK | CRK (CDPK-related kinase); ATP binding / calcium ion binding / calcium-dependent protein serine/threonine phosphatase/ kinase/ protein kinase/ protein serine/threonine kinase | chr3:18753833-18756487 FORWARD
contig08489	AT4G32600	8.6944	25.7017		3.12009	4.68379		0.0011613		| Symbols: | zinc finger (C3HC4-type RING finger) family protein | chr4:15724010-15725737 FORWARD
contig08565	AT3G20290	18.8379	43.5811		4.23556	5.44563		0.000238217		| Symbols: ATEHD1 | ATEHD1 (EPS15 HOMOLOGY DOMAIN 1); GTP binding / GTPase/ calcium ion binding | chr3:7075057-7078655 REVERSE
contig08573	AT1G27760	11.5925	54.7557		3.53512	5.77494		1.2592e-08		| Symbols: SAT32, ATSAT32 | interferon-related developmental regulator family protein / IFRD protein family | chr1:9668895-9671322 FORWARD
contig08595	AT1G26570	17.3888	55.8732		4.12009	5.80408		6.28315e-07		| Symbols: UGD1, ATUGD1 | UGD1 (UDP-GLUCOSE DEHYDROGENASE 1); NAD or NADH binding / UDP-glucose 6-dehydrogenase/ binding / catalytic/ coenzyme binding / oxidoreductase/ oxidoreductase, acting on the CH-OH group of donors, NAD or NADP as acceptor | chr1:9182801-9184246 FORWARD
contig08624	AT5G60960	10.1435	21.2318		3.34248	4.40815		0.0168744		| Symbols: | pentatricopeptide (PPR) repeat-containing protein | chr5:24528423-24529988 REVERSE
contig08666	AT4G33410	13.0416	26.8191		3.70505	4.74519		0.00806283		| Symbols: | signal peptide peptidase family protein | chr4:16081640-16083119 FORWARD
contig08684	AT1G61140	10.1435	24.5842		3.34248	4.61966		0.00445761		| Symbols: EDA16 | EDA16 (embryo sac development arrest 16); ATP binding / DNA binding / helicase/ nucleic acid binding / protein binding / zinc ion binding | chr1:22535038-22539756 REVERSE
contig08689	AT2G24330	13.0416	36.8763		3.70505	5.20462		0.000142489		| Symbols: | unknown protein | chr2:10347340-10349566 REVERSE
contig08696	AT5G66190	320.244	816.866		8.32303	9.67396		3.47972e-64		| Symbols: ATLFNR1, FNR1 | FNR1 (FERREDOXIN-NADP(+)-OXIDOREDUCTASE 1); NADPH dehydrogenase/ electron transporter, transferring electrons within the cyclic electron transport pathway of photosynthesis/ electron transporter, transferring electrons within the noncyclic electron transp | chr5:26451203-26453012 REVERSE
contig08700	AT1G17260	27.5323	103.924		4.78305	6.69939		3.72317e-13		| Symbols: AHA10 | AHA10 (Autoinhibited H(+)-ATPase isoform 10); ATPase/ ATPase, coupled to transmembrane movement of ions, phosphorylative mechanism / cation-transporting ATPase | chr1:5904058-5908898 FORWARD
contig08737	AT4G09750	44.9211	128.508		5.48932	7.00572		9.05392e-13		| Symbols: | short-chain dehydrogenase/reductase (SDR) family protein | chr4:6146770-6148698 FORWARD
contig08747	AT3G56050	8.6944	58.1081		3.12009	5.86067		1.48056e-10		| Symbols: | protein kinase family protein | chr3:20798322-20800706 REVERSE
contig08753	AT2G25660	23.1851	46.9335		4.53512	5.55254		0.000536125		| Symbols: emb2410 | emb2410 (embryo defective 2410) | chr2:10916456-10927390 REVERSE
contig08820	AT5G38030	8.6944	27.9366		3.12009	4.80408		0.00042672		| Symbols: | MATE efflux family protein | chr5:15171486-15175302 REVERSE
contig08841	AT1G19170	11.5925	31.289		3.53512	4.96758		0.000631923		| Symbols: | glycoside hydrolase family 28 protein / polygalacturonase (pectinase) family protein | chr1:6616777-6618875 FORWARD
contig09014	AT1G05500	33.3285	70.4002		5.05869	6.13751		1.18163e-05		| Symbols: SYTE, ATSYTE, NTMC2TYPE2.1, NTMC2T2.1 | NTMC2T2.1 | chr1:1625098-1628940 FORWARD
contig09061	AT2G20130	20.2869	74.87		4.34248	6.22632		9.76337e-10		| Symbols: LCV1 | LCV1 (LIKE COV 1) | chr2:8690614-8692234 REVERSE
contig09134	AT2G38970	5.79627	18.9969		2.53512	4.24769		0.00337896		| Symbols: | zinc finger (C3HC4-type RING finger) family protein | chr2:16274135-16276651 FORWARD
contig09173	AT4G02630	10.1435	40.2287		3.34248	5.33015		4.14636e-06		| Symbols: | protein kinase family protein | chr4:1151683-1153161 FORWARD
contig09189	AT2G25480	13.0416	31.289		3.70505	4.96758		0.00143348		| Symbols: | FUNCTIONS IN: molecular_function unknown; INVOLVED IN: biological_process unknown; LOCATED IN: cellular_component unknown; CONTAINS InterPro DOMAIN/s: Targeting for Xklp2 (InterPro:IPR009675); BEST Arabidopsis thaliana protein match is: unknown protein (TAIR:AT4G32330.2); Has 1787 Blast hits to 1426 proteins in 179 species: Archae - 0; Bacteria - 73; Metazoa - 901; Fungi - 138; Plant…
contig09220	AT2G35210	20.2869	50.2858		4.34248	5.65208		3.72204e-05		| Symbols: RPA, AGD10, MEE28 | RPA (ROOT AND POLLEN ARFGAP); ARF GTPase activator/ DNA binding / zinc ion binding | chr2:14836206-14837946 FORWARD
contig09245	AT2G06050	30.4304	79.3399		4.92744	6.30997		9.42936e-08		| Symbols: OPR3 | OPR3 (OPDA-REDUCTASE 3); 12-oxophytodienoate reductase | chr2:2359240-2361971 REVERSE
contig09388	AT5G63320	15.9397	39.1112		3.99456	5.28951		0.000300893		| Symbols: | FUNCTIONS IN: molecular_function unknown; INVOLVED IN: biological_process unknown; LOCATED IN: cellular_component unknown; EXPRESSED IN: 24 plant structures; EXPRESSED DURING: 14 growth stages; CONTAINS InterPro DOMAIN/s: Bromodomain (InterPro:IPR001487); BEST Arabidopsis thaliana protein match is: ATBET9 (Arabidopsis thaliana Bromodomain and Extraterminal Domain protein 9); DNA bind…
contig09468	AT4G03210	55.0645	163.15		5.78305	7.35005		2.53541e-16		| Symbols: XTH9 | XTH9 (XYLOGLUCAN ENDOTRANSGLUCOSYLASE/HYDROLASE 9); hydrolase, acting on glycosyl bonds / xyloglucan:xyloglucosyl transferase | chr4:1416107-1417197 FORWARD
contig09583	AT5G13180	17.3888	43.5811		4.12009	5.44563		0.000111063		| Symbols: ANAC083 | ANAC083 (ARABIDOPSIS NAC DOMAIN CONTAINING PROTEIN 83); transcription factor | chr5:4196643-4197577 FORWARD
contig09591	AT5G53620	13.0416	33.5239		3.70505	5.06712		0.000579471		| Symbols: | unknown protein | chr5:21781217-21785061 FORWARD
contig09721	AT1G60550	28.9813	59.2256		4.85705	5.88815		8.92444e-05		| Symbols: ECHID, DHNS | ECHID (ENOYL-COA HYDRATASE/ISOMERASE D); catalytic/ naphthoate synthase | chr1:22305988-22308092 REVERSE
contig09794	AT5G48250	10.1435	91.632		3.34248	6.51778		1.81265e-17		| Symbols: | zinc finger (B-box type) family protein | chr5:19561719-19563113 REVERSE
contig09807	AT1G14330	11.5925	60.343		3.53512	5.91511		8.01169e-10		| Symbols: | kelch repeat-containing F-box family protein | chr1:4890375-4891700 REVERSE
contig09846	AT3G55460	10.1435	35.7588		3.34248	5.16023		3.35236e-05		| Symbols: SCL30 | SCL30; RNA binding / nucleic acid binding / nucleotide binding | chr3:20561024-20563502 FORWARD
contig09884	AT5G59570	17.3888	59.2256		4.12009	5.88815		1.42238e-07		| Symbols: | myb family transcription factor | chr5:24004047-24004943 FORWARD
contig09885	AT2G27600	33.3285	68.1653		5.05869	6.09096		2.59771e-05		| Symbols: SKD1, VPS4 | SKD1 (SUPPRESSOR OF K+ TRANSPORT GROWTH DEFECT1); ATP binding / nucleoside-triphosphatase/ nucleotide binding | chr2:11781226-11783730 FORWARD
contig09896	AT1G74790	7.24533	35.7588		2.85705	5.16023		3.16772e-06		| Symbols: | catalytic | chr1:28098912-28101673 FORWARD
contig09949	AT4G38540	14.4907	70.4002		3.85705	6.13751		7.61035e-11		| Symbols: | monooxygenase, putative (MO2) | chr4:18023187-18024827 FORWARD
contig09964	AT4G15550	28.9813	69.2827		4.85705	6.11442		2.21283e-06		| Symbols: IAGLU | IAGLU (INDOLE-3-ACETATE BETA-D-GLUCOSYLTRANSFERASE); UDP-glycosyltransferase/ transferase, transferring glycosyl groups | chr4:8877877-8879301 REVERSE
contig09966	AT5G22000	5.79627	18.9969		2.53512	4.24769		0.00337896		| Symbols: RHF2A | RHF2A (RING-H2 GROUP F2A); protein binding / zinc ion binding | chr5:7277436-7279553 FORWARD
contig10011	AT5G41080	27.5323	77.105		4.78305	6.26875		4.43195e-08		| Symbols: | glycerophosphoryl diester phosphodiesterase family protein | chr5:16441989-16443835 FORWARD
contig10030	AT1G07650	14.4907	37.9938		3.85705	5.24769		0.000211126		| Symbols: | leucine-rich repeat transmembrane protein kinase, putative | chr1:2359817-2366423 REVERSE
contig10053	AT1G47500	8.6944	17.8794		3.12009	4.16023		0.0305228		| Symbols: ATRBP47C' | ATRBP47C' (RNA-binding protein 47C'); RNA binding | chr1:17432682-17434805 FORWARD
contig10169	AT3G46180	5.79627	18.9969		2.53512	4.24769		0.00337896		| Symbols: UTR5, ATUTR5 | UTR5 (UDP-GALACTOSE TRANSPORTER 5); galactose transmembrane transporter | chr3:16954671-16956800 REVERSE
contig10198	AT3G25530	27.5323	74.87		4.78305	6.22632		1.10606e-07		| Symbols: GHBDH, ATGHBDH, GLYR1, GR1 | GLYR1 (GLYOXYLATE REDUCTASE 1); 3-hydroxybutyrate dehydrogenase/ phosphogluconate dehydrogenase (decarboxylating) | chr3:9271949-9273514 REVERSE
contig10229	AT3G50780	8.6944	21.2318		3.12009	4.40815		0.00792442		| Symbols: | INVOLVED IN: biological_process unknown; LOCATED IN: cellular_component unknown; EXPRESSED IN: 22 plant structures; EXPRESSED DURING: 13 growth stages; BEST Arabidopsis thaliana protein match is: PRLI-interacting factor-related (TAIR:AT1G63850.1); Has 173 Blast hits to 173 proteins in 14 species: Archae - 0; Bacteria - 0; Metazoa - 8; Fungi - 0; Plants - 164; Viruses - 0; Other Eukar…
contig10239	AT1G66670	17.3888	44.6985		4.12009	5.48216		7.08549e-05		| Symbols: CLPP3, NCLPP3 | CLPP3; serine-type endopeptidase | chr1:24863995-24865646 REVERSE
contig10273	AT3G24350	8.6944	18.9969		3.12009	4.24769		0.0196739		| Symbols: SYP32, ATSYP32 | SYP32 (SYNTAXIN OF PLANTS 32); SNAP receptor | chr3:8837733-8839402 FORWARD
contig10285	AT5G21170	27.5323	89.3971		4.78305	6.48216		2.41985e-10		| Symbols: | 5'-AMP-activated protein kinase beta-2 subunit, putative | chr5:7205718-7208239 FORWARD
contig10350	AT1G50440	8.6944	27.9366		3.12009	4.80408		0.00042672		| Symbols: | zinc finger (C3HC4-type RING finger) family protein | chr1:18686099-18687646 FORWARD
contig10353	AT5G40670	23.1851	75.9875		4.53512	6.24769		4.57081e-09		| Symbols: | PQ-loop repeat family protein / transmembrane family protein | chr5:16285968-16287591 FORWARD
contig10358	AT3G05090	8.6944	36.8763		3.12009	5.20462		6.40322e-06		| Symbols: | transducin family protein / WD-40 repeat family protein | chr3:1418573-1422723 REVERSE
contig10387	AT1G17160	14.4907	36.8763		3.85705	5.20462		0.000333488		| Symbols: | pfkB-type carbohydrate kinase family protein | chr1:5867678-5869215 FORWARD
contig10402	AT4G19645	14.4907	40.2287		3.85705	5.33015		8.32999e-05		| Symbols: | FUNCTIONS IN: molecular_function unknown; INVOLVED IN: biological_process unknown; LOCATED IN: integral to membrane; CONTAINS InterPro DOMAIN/s: TRAM, LAG1 and CLN8 homology (InterPro:IPR006634); BEST Arabidopsis thaliana protein match is: unknown protein (TAIR:AT1G31300.2); Has 401 Blast hits to 401 proteins in 98 species: Archae - 0; Bacteria - 0; Metazoa - 186; Fungi - 102; Plants…
contig10459	AT3G05420	20.2869	83.8097		4.34248	6.38905		1.56099e-11		| Symbols: ACBP4 | ACBP4 (ACYL-COA BINDING PROTEIN 4); acyl-CoA binding | chr3:1561880-1567047 FORWARD
contig10614	AT1G22800	8.6944	27.9366		3.12009	4.80408		0.00042672		| Symbols: | methyltransferase | chr1:8072020-8074039 FORWARD
contig10616	AT3G48040	7.24533	18.9969		2.85705	4.24769		0.00879212		| Symbols: ARAC8, ATROP10, ROP10, ATRAC8 | ROP10 (RHO-RELATED PROTEIN FROM PLANTS 10); GTP binding / GTPase | chr3:17731561-17733241 FORWARD
contig10677	AT2G46290	7.24533	31.289		2.85705	4.96758		2.89141e-05		| Symbols: | eukaryotic translation initiation factor 3 subunit 2, putative / eIF-3 beta, putative / eIF3i, putative | chr2:19005910-19007797 REVERSE
contig10689	AT5G57870	8.6944	17.8794		3.12009	4.16023		0.0305228		| Symbols: | eukaryotic translation initiation factor 4F, putative / eIF-4F, putative | chr5:23439755-23443433 FORWARD
contig10696	AT5G15650	14.4907	30.1715		3.85705	4.91511		0.00455339		| Symbols: RGP2, ATRGP2 | RGP2 (REVERSIBLY GLYCOSYLATED POLYPEPTIDE 2); transferase, transferring hexosyl groups | chr5:5092203-5094093 FORWARD
contig10731	AT5G05780	8.6944	20.1143		3.12009	4.33015		0.012547		| Symbols: RPN8A, AE3, ATHMOV34 | RPN8A (RP NON-ATPASE SUBUNIT 8A) | chr5:1735862-1738176 FORWARD
contig10783	AT3G28460	8.6944	18.9969		3.12009	4.24769		0.0196739		| Symbols: | unknown protein | chr3:10672673-10674297 REVERSE
contig10826	AT3G53780	10.1435	33.5239		3.34248	5.06712		9.30678e-05		| Symbols: ATRBL4 | rhomboid family protein | chr3:19924729-19926648 REVERSE
contig10851	AT1G75500	14.4907	62.5779		3.85705	5.96758		3.33697e-09		| Symbols: | nodulin MtN21 family protein | chr1:28338282-28340091 REVERSE
contig10884	AT3G49350	10.1435	25.7017		3.34248	4.68379		0.00281207		| Symbols: | RAB GTPase activator | chr3:18297663-18299846 REVERSE
contig10961	AT2G15890	191.277	426.871		7.57952	8.73766		3.07641e-29		| Symbols: MEE14 | MEE14 (maternal effect embryo arrest 14) | chr2:6921196-6921978 REVERSE
contig10980	AT2G41120	30.4304	84.9272		4.92744	6.40815		9.85844e-09		| Symbols: | unknown protein | chr2:17141454-17142419 REVERSE
contig11148	AT4G02590	8.6944	30.1715		3.12009	4.91511		0.000153354		| Symbols: UNE12 | UNE12 (unfertilized embryo sac 12); DNA binding / transcription factor | chr4:1137968-1140117 REVERSE
contig11158	AT5G54500	8.6944	25.7017		3.12009	4.68379		0.0011613		| Symbols: FQR1 | FQR1 (FLAVODOXIN-LIKE QUINONE REDUCTASE 1); FMN binding / oxidoreductase, acting on NADH or NADPH, quinone or similar compound as acceptor | chr5:22124674-22126256 FORWARD
contig11258	AT5G01600	15.9397	146.388		3.99456	7.19365		4.3781e-27		| Symbols: ATFER1, FER1 | ATFER1; ferric iron binding / iron ion binding | chr5:228149-229594 REVERSE
contig11264	AT5G14250	11.5925	29.054		3.53512	4.86067		0.00160067		| Symbols: COP13, CSN3, FUS11 | COP13 (CONSTITUTIVE PHOTOMORPHOGENIC 13); protein binding | chr5:4597970-4600561 FORWARD
contig11296	AT3G62270	8.6944	18.9969		3.12009	4.24769		0.0196739		| Symbols: | anion exchange family protein | chr3:23042528-23045633 REVERSE
contig11332	AT1G53280	10.1435	31.289		3.34248	4.96758		0.000253579		| Symbols: | DJ-1 family protein | chr1:19864942-19867341 REVERSE
contig11351	AT4G36800	37.6757	92.7495		5.23556	6.53527		2.43867e-08		| Symbols: RCE1 | RCE1 (RUB1 CONJUGATING ENZYME 1); NEDD8 ligase/ small conjugating protein ligase | chr4:17341237-17342148 REVERSE
contig11363	AT1G66240	49.2683	125.156		5.62259	6.96758		4.03017e-11		| Symbols: ATX1, ATATX1 | ATX1 (ARABIDOPSIS HOMOLOG OF ANTI-OXIDANT 1); metal ion binding | chr1:24686445-24687327 REVERSE
contig11381	AT2G40410	14.4907	49.1684		3.85705	5.61966		1.69267e-06		| Symbols: | Ca(2+)-dependent nuclease, putative | chr2:16873509-16875215 FORWARD
contig11395	AT1G27910	15.9397	43.5811		3.99456	5.44563		4.86744e-05		| Symbols: PUB45, ATPUB45 | PUB45 (PLANT U-BOX 45); ubiquitin-protein ligase | chr1:9720962-9723975 REVERSE
contig11448	AT4G19185	11.5925	29.054		3.53512	4.86067		0.00160067		| Symbols: | integral membrane family protein | chr4:10489201-10491488 REVERSE
contig11457	AT1G51600	18.8379	50.2858		4.23556	5.65208		1.66156e-05		| Symbols: ZML2, TIFY2A | TIFY2A; sequence-specific DNA binding / transcription factor/ zinc ion binding | chr1:19133176-19135252 FORWARD
contig11464	AT4G14365	5.79627	22.3493		2.53512	4.48216		0.000683268		| Symbols: | zinc finger (C3HC4-type RING finger) family protein / ankyrin repeat family protein | chr4:8271660-8273685 REVERSE
contig11627	AT1G61065	15.9397	39.1112		3.99456	5.28951		0.000300893		| Symbols: | unknown protein | chr1:22490430-22491330 REVERSE
contig11651	AT1G56050	7.24533	15.6445		2.85705	3.96758		0.0358361		| Symbols: | GTP-binding protein-related | chr1:20963793-20966181 FORWARD
contig11740	AT5G56860	13.0416	30.1715		3.70505	4.91511		0.00223238		| Symbols: GNC | GNC (GATA, nitrate-inducible, carbon metabolism-involved); transcription factor | chr5:22989630-22991351 REVERSE
contig11750	AT3G53410	13.0416	32.4064		3.70505	5.01821		0.000914305		| Symbols: | zinc finger (C3HC4-type RING finger) family protein | chr3:19801175-19802274 REVERSE
contig11800	AT2G19830	21.736	48.0509		4.44201	5.58649		0.000183616		| Symbols: SNF7.2, VPS32 | SNF7.2 | chr2:8558101-8559389 REVERSE
contig11809	AT1G13700	11.5925	34.6414		3.53512	5.11442		0.000149908		| Symbols: | glucosamine/galactosamine-6-phosphate isomerase family protein | chr1:4694475-4695600 REVERSE
contig11814	AT1G60230	8.6944	17.8794		3.12009	4.16023		0.0305228		| Symbols: | radical SAM domain-containing protein | chr1:22212223-22214346 REVERSE
contig11830	AT3G57000	13.0416	48.0509		3.70505	5.58649		9.87055e-07		| Symbols: | nucleolar essential protein-related | chr3:21092610-21094109 FORWARD
contig11852	AT5G04430	8.6944	27.9366		3.12009	4.80408		0.00042672		| Symbols: BTR1, BTR1S | BTR1L (BINDING TO TOMV RNA 1L (LONG FORM)); nucleic acid binding / single-stranded RNA binding | chr5:1250602-1253523 REVERSE
contig11999	AT3G17980	8.6944	20.1143		3.12009	4.33015		0.012547		| Symbols: | C2 domain-containing protein | chr3:6152417-6153115 FORWARD
contig12052	AT5G27030	8.6944	30.1715		3.12009	4.91511		0.000153354		| Symbols: TPR3 | TPR3 (TOPLESS-RELATED 3) | chr5:9508913-9515263 REVERSE
contig12072	AT5G51190	18.8379	111.746		4.23556	6.80408		5.23705e-18		| Symbols: | AP2 domain-containing transcription factor, putative | chr5:20800708-20801373 REVERSE
contig12086	AT2G27420	53.6155	124.038		5.74458	6.95464		5.66452e-10		| Symbols: | cysteine proteinase, putative | chr2:11726311-11727519 REVERSE
contig12114	AT4G19200	312.998	778.872		8.29001	9.60524		1.49497e-59		| Symbols: | proline-rich family protein | chr4:10499277-10500390 FORWARD
contig12127	AT5G62650	7.24533	16.7619		2.85705	4.06712		0.0226751		| Symbols: | unknown protein | chr5:25152873-25155872 REVERSE
contig12192	AT3G12290	37.6757	83.8097		5.23556	6.38905		6.98532e-07		| Symbols: | tetrahydrofolate dehydrogenase/cyclohydrolase, putative | chr3:3919591-3921326 FORWARD
contig12239	AT5G18400	5.79627	24.5842		2.53512	4.61966		0.000229133		| Symbols: | unknown protein | chr5:6092955-6094876 REVERSE
contig12280	AT3G26330	10.1435	21.2318		3.34248	4.40815		0.0168744		| Symbols: CYP71B37 | CYP71B37; electron carrier/ heme binding / iron ion binding / monooxygenase/ oxygen binding | chr3:9646873-9648536 REVERSE
contig12284	AT5G43780	8.6944	22.3493		3.12009	4.48216		0.0049605		| Symbols: APS4 | APS4; sulfate adenylyltransferase (ATP) | chr5:17589631-17591480 REVERSE
contig12310	AT4G00870	8.6944	20.1143		3.12009	4.33015		0.012547		| Symbols: | basic helix-loop-helix (bHLH) family protein | chr4:362230-363639 REVERSE
contig12311	AT3G03490	8.6944	24.5842		3.12009	4.61966		0.00189778		| Symbols: PEX19-1 | PEX19-1 (peroxin 19-1) | chr3:830302-831759 REVERSE
contig12369	AT2G36060	27.5323	87.1621		4.78305	6.44563		6.37062e-10		| Symbols: MMZ3, UEV1C | ubiquitin-conjugating enzyme family protein | chr2:15143012-15143998 REVERSE
contig12408	AT4G24820	27.5323	67.0478		4.78305	6.06712		2.47088e-06		| Symbols: | 26S proteasome regulatory subunit, putative (RPN7) | chr4:12790471-12792599 REVERSE
contig12466	AT3G08720	7.24533	35.7588		2.85705	5.16023		3.16772e-06		| Symbols: ATPK19, ATPK2 | S6K2 (ARABIDOPSIS THALIANA SERINE/THREONINE PROTEIN KINASE 2); kinase/ protein kinase | chr3:2648625-2650407 REVERSE
contig12481	AT5G09850	11.5925	42.4636		3.53512	5.40815		4.42503e-06		| Symbols: | transcription elongation factor-related | chr5:3063488-3065221 REVERSE
contig12485	AT3G15060	7.24533	20.1143		2.85705	4.33015		0.00539867		| Symbols: AtRABA1g | AtRABA1g (Arabidopsis Rab GTPase homolog A1g); GTP binding | chr3:5069239-5070025 FORWARD
contig12516	AT1G26670	5.79627	16.7619		2.53512	4.06712		0.00947663		| Symbols: VTI12, ATVTI12, VTI1B | VTI1B; SNARE binding / receptor/ soluble NSF attachment protein | chr1:9216103-9217793 FORWARD
contig12718	AT3G52210	28.9813	72.6351		4.85705	6.1826		6.04317e-07		| Symbols: | mRNA capping enzyme family protein | chr3:19367035-19369293 FORWARD
contig12733	AT3G58040	8.6944	31.289		3.12009	4.96758		9.12572e-05		| Symbols: SINAT2 | SINAT2 (SEVEN IN ABSENTIA OF ARABIDOPSIS 2); protein binding / ubiquitin-protein ligase/ zinc ion binding | chr3:21489612-21491085 FORWARD
contig12741	AT3G16500	15.9397	32.4064		3.99456	5.01821		0.00389491		| Symbols: PAP1, IAA26 | PAP1 (PHYTOCHROME-ASSOCIATED PROTEIN 1); transcription factor | chr3:5612801-5614208 REVERSE
contig12751	AT1G16270	7.24533	30.1715		2.85705	4.91511		4.9846e-05		| Symbols: | protein kinase family protein | chr1:5563890-5568145 FORWARD
contig12775	AT1G17650	8.6944	18.9969		3.12009	4.24769		0.0196739		| Symbols: GLYR2, GR2 | GLYR2 (GLYOXYLATE REDUCTASE 2); glyoxylate reductase (NADP)/ phosphogluconate dehydrogenase (decarboxylating) | chr1:6069594-6071964 REVERSE
contig12793	AT4G00170	10.1435	21.2318		3.34248	4.40815		0.0168744		| Symbols: | vesicle-associated membrane family protein / VAMP family protein | chr4:70732-72085 REVERSE
contig12815	AT5G47060	17.3888	46.9335		4.12009	5.55254		2.84377e-05		| Symbols: | senescence-associated protein-related | chr5:19116843-19117639 FORWARD
contig12834	AT4G30060	11.5925	26.8191		3.53512	4.74519		0.00394439		| Symbols: | unknown protein | chr4:14689420-14691519 REVERSE
contig12854	AT2G38140	17.3888	37.9938		4.12009	5.24769		0.000971344		| Symbols: PSRP4 | PSRP4 (PLASTID-SPECIFIC RIBOSOMAL PROTEIN 4); structural constituent of ribosome | chr2:15980948-15981459 FORWARD
contig12900	AT5G23090	14.4907	32.4064		3.85705	5.01821		0.00195687		| Symbols: NF-YB13 | NF-YB13 (NUCLEAR FACTOR Y, SUBUNIT B13); transcription factor | chr5:7749391-7750203 FORWARD
contig12943	AT4G28706	14.4907	29.054		3.85705	4.86067		0.0068668		| Symbols: | pfkB-type carbohydrate kinase family protein | chr4:14167805-14170619 FORWARD
contig13093	AT3G43240	11.5925	24.5842		3.53512	4.61966		0.0094194		| Symbols: | ARID/BRIGHT DNA-binding domain-containing protein | chr3:15210032-15214440 REVERSE
contig13094	AT1G08320	7.24533	31.289		2.85705	4.96758		2.89141e-05		| Symbols: | bZIP family transcription factor | chr1:2622113-2627451 REVERSE
contig13156	AT5G51010	27.5323	65.9303		4.78305	6.04287		3.80063e-06		| Symbols: | rubredoxin family protein | chr5:20744615-20745344 FORWARD
contig13183	AT1G13180	5.79627	17.8794		2.53512	4.16023		0.00568111		| Symbols: DIS1, ARP3, ATARP3 | DIS1 (DISTORTED TRICHOMES 1); ATP binding / actin binding / protein binding / structural constituent of cytoskeleton | chr1:4495394-4498204 FORWARD
contig13251	AT5G16300	7.24533	20.1143		2.85705	4.33015		0.00539867		| Symbols: | FUNCTIONS IN: molecular_function unknown; INVOLVED IN: biological_process unknown; LOCATED IN: cellular_component unknown; EXPRESSED IN: 23 plant structures; EXPRESSED DURING: 13 growth stages; CONTAINS InterPro DOMAIN/s: Vps51/Vps67 (InterPro:IPR014812); Has 199 Blast hits to 182 proteins in 76 species: Archae - 0; Bacteria - 0; Metazoa - 122; Fungi - 34; Plants - 24; Viruses - 0; O…
contig13361	AT3G21865	20.2869	58.1081		4.34248	5.86067		1.53253e-06		| Symbols: PEX22 | PEX22 (peroxin 22); protein binding | chr3:7701308-7703218 REVERSE
contig13409	AT2G14910	20.2869	59.2256		4.34248	5.88815		9.5743e-07		| Symbols: | unknown protein | chr2:6406957-6409015 REVERSE
contig13461	AT1G52600	14.4907	40.2287		3.85705	5.33015		8.32999e-05		| Symbols: | signal peptidase, putative | chr1:19590612-19592486 FORWARD
contig13517	AT3G53740	17.3888	40.2287		4.12009	5.33015		0.000414868		| Symbols: | 60S ribosomal protein L36 (RPL36B) | chr3:19913921-19914813 REVERSE
contig13518	AT4G29400	13.0416	31.289		3.70505	4.96758		0.00143348		| Symbols: | unknown protein | chr4:14466350-14467980 FORWARD
contig13668	AT1G14560	8.6944	40.2287		3.12009	5.33015		1.2488e-06		| Symbols: | mitochondrial substrate carrier family protein | chr1:4981300-4983082 FORWARD
contig13681	AT1G22630	11.5925	30.1715		3.53512	4.91511		0.00100898		| Symbols: | unknown protein | chr1:8003487-8004167 FORWARD
contig13795	AT2G31730	8.6944	60.343		3.12009	5.91511		4.66258e-11		| Symbols: | ethylene-responsive protein, putative | chr2:13487783-13488593 REVERSE
contig14075	AT1G75350	46.3701	117.334		5.53512	6.87447		1.7888e-10		| Symbols: emb2184 | emb2184 (embryo defective 2184); structural constituent of ribosome | chr1:28272163-28272687 FORWARD
contig14263	ATMG01120	10.1435	27.9366		3.34248	4.80408		0.00109485		| Symbols: NAD1B, NAD1 | Encodes subunit of mitochondrial NAD(P)H dehydrogenase that is trans-spliced from three precursors, NAD1A, NAD1B, and NAD1C. | chrM:287917-289083 REVERSE
contig14280	AT2G18390	8.6944	29.054		3.12009	4.86067		0.000256471		| Symbols: TTN5, HAL, ARL2, ATARLC1 | TTN5 (TITAN 5); GTP binding / GTPase | chr2:7988335-7989374 FORWARD
contig14345	AT5G14170	5.79627	15.6445		2.53512	3.96758		0.0156687		| Symbols: CHC1 | CHC1 | chr5:4568696-4570444 REVERSE
contig14457	AT3G11940	24.6341	53.6382		4.62259	5.74519		9.23861e-05		| Symbols: ATRPS5A, AML1 | ATRPS5A (RIBOSOMAL PROTEIN 5A); structural constituent of ribosome | chr3:3778175-3779354 REVERSE
contig14489	AT5G51150	8.6944	34.6414		3.12009	5.11442		1.87425e-05		| Symbols: | unknown protein | chr5:20789034-20791495 FORWARD
contig14697	AT3G55050	66.6571	173.207		6.05869	7.43635		3.51199e-15		| Symbols: | serine/threonine protein phosphatase 2C (PP2C6) | chr3:20400669-20401922 REVERSE
contig14799	AT5G44320	30.4304	73.7526		4.92744	6.20462		8.40361e-07		| Symbols: | eukaryotic translation initiation factor 3 subunit 7, putative / eIF-3 zeta, putative / eIF3d, putative | chr5:17854901-17856667 REVERSE
contig14898	AT3G06760	17.3888	63.6954		4.12009	5.99312		1.88702e-08		| Symbols: | INVOLVED IN: response to water deprivation; EXPRESSED IN: 24 plant structures; EXPRESSED DURING: 15 growth stages; CONTAINS InterPro DOMAIN/s: Drought induced 19 (InterPro:IPR008598); BEST Arabidopsis thaliana protein match is: HRB1 (HYPERSENSITIVE TO RED AND BLUE); protein binding (TAIR:AT5G49230.1). | chr3:2132971-2134355 FORWARD
contig14907	AT1G79590	11.5925	39.1112		3.53512	5.28951		2.05291e-05		| Symbols: SYP52, ATSYP52 | SYP52 (SYNTAXIN OF PLANTS 52); SNAP receptor | chr1:29947064-29948304 FORWARD
contig14979	AT1G51060	13.0416	35.7588		3.70505	5.16023		0.000228686		| Symbols: HTA10 | HTA10; DNA binding | chr1:18926948-18927443 FORWARD
contig15115	AT5G03660	24.6341	89.3971		4.62259	6.48216		3.22348e-11		| Symbols: | unknown protein | chr5:938068-939811 FORWARD
contig15169	AT2G19680	24.6341	92.7495		4.62259	6.53527		7.03748e-12		| Symbols: | mitochondrial ATP synthase g subunit family protein | chr2:8501865-8502622 FORWARD
contig15254	AT4G02150	11.5925	32.4064		3.53512	5.01821		0.000393381		| Symbols: MOS6, ATIMPALPHA3, IMPA-3 | MOS6 (MODIFIER OF SNC1, 6); binding / protein transporter | chr4:950884-953602 REVERSE
contig15370	AT2G47110	47.8192	116.216		5.57952	6.86067		5.86504e-10		| Symbols: UBQ6 | UBQ6; protein binding | chr2:19344701-19345174 FORWARD
contig15458	AT2G36390	62.3099	208.966		5.96139	7.70712		9.24281e-23		| Symbols: SBE2.1, BE3 | SBE2.1 (starch branching enzyme 2.1); 1,4-alpha-glucan branching enzyme | chr2:15264283-15269940 FORWARD
contig15501	AT3G14610	17.3888	49.1684		4.12009	5.61966		1.12168e-05		| Symbols: CYP72A7 | CYP72A7; electron carrier/ heme binding / iron ion binding / monooxygenase/ oxygen binding | chr3:4912565-4914503 FORWARD

## Sheet: C-A24_up
Contigs with TPM containing more ≥2 fold upregulated in Aphid 24 hr infestation in comparison to control
Contig Ids	TAIR Ids	Control_TPM	Aphid24_TPM		MgCl2_TPM_log2	Aphid24_TPM_log2		DEGseq			TAIR Description
contig00038	AT5G07350	37.6757	75.5126		5.23556	6.23865		3.5e-10			| Symbols: | tudor domain-containing protein / nuclease family protein | chr5:2319790-2324892 REVERSE
contig00064	AT2G46510	7.24533	62.1869		2.85705	5.95854		4.09e-17			| Symbols: ATAIB | ATAIB (ABA-INDUCIBLE BHLH-TYPE TRANSCRIPTION FACTOR); DNA binding / transcription factor | chr2:19091187-19092887 REVERSE
contig00133	ATCG00490	307.202	735.582		8.26304	9.52274		7.93e-101			| Symbols: RBCL | large subunit of RUBISCO. Protein is tyrosine-phosphorylated and its phosphorylation state is modulated in response to ABA in Arabidopsis thaliana seeds. | chrC:54958-56397 FORWARD
contig00138	AT3G48990	24.6341	58.6333		4.62259	5.87365		1.97e-09			| Symbols: | AMP-dependent synthetase and ligase family protein | chr3:18159031-18161294 REVERSE
contig00165	AT5G49460	105.782	350.023		6.72495	8.45131		1.88e-61			| Symbols: ACLB-2 | ACLB-2 (ATP CITRATE LYASE SUBUNIT B 2); ATP citrate synthase | chr5:20055048-20058195 FORWARD
contig00328	AT4G33090	10.1435	21.3212		3.34248	4.41422		0.000635491			| Symbols: APM1, ATAPM1 | APM1 (AMINOPEPTIDASE M1); aminopeptidase | chr4:15965915-15970418 REVERSE
contig00334	AT3G59030	69.5552	151.914		6.12009	7.24711		1.54e-20			| Symbols: TT12, ATTT12 | TT12 (TRANSPARENT TESTA 12); antiporter/ solute:hydrogen antiporter/ transmembrane transporter/ transporter | chr3:21819124-21821288 FORWARD
contig00385	AT2G05710	26.0832	111.048		4.70505	6.79504		1.96e-23			| Symbols: | aconitate hydratase, cytoplasmic, putative / citrate hydro-lyase/aconitase, putative | chr2:2141591-2146350 FORWARD
contig00406	AT4G26850	47.8192	118.155		5.57952	6.88454		4.94e-18			| Symbols: VTC2 | VTC2 (vitamin c defective 2); GDP-D-glucose phosphorylase/ GDP-galactose:glucose-1-phosphate guanyltransferase/ GDP-galactose:mannose-1-phosphate guanyltransferase/ GDP-galactose:myoinositol-1-phosphate guanyltransferase/ galactose-1-phosphate guanylyltra | chr4:13499262-13501145 REVERSE
contig00417	AT3G46290	15.9397	102.164		3.99456	6.67475		3.62e-25			| Symbols: | protein kinase, putative | chr3:17013009-17015501 FORWARD
contig00487	AT1G22410	56.5136	350.912		5.82053	8.45496		2e-81			| Symbols: | 2-dehydro-3-deoxyphosphoheptonate aldolase, putative / 3-deoxy-D-arabino-heptulosonate 7-phosphate synthase, putative / DAHP synthetase, putative | chr1:7912120-7914742 FORWARD
contig00651	AT2G30490	142.009	322.483		7.14983	8.33308		3.17e-43			| Symbols: ATC4H, C4H, CYP73A5 | C4H (CINNAMATE-4-HYDROXYLASE); trans-cinnamate 4-monooxygenase | chr2:12993861-12995683 REVERSE
contig00799	AT2G40140	17.3888	52.4147		4.12009	5.7119		5.29e-10			| Symbols: CZF1, ZFAR1, SZF2, ATSZF2 | CZF1; transcription factor | chr2:16772537-16774330 FORWARD
contig00870	AT5G13930	181.133	749.796		7.50091	9.55035		3.15e-146			| Symbols: CHS, TT4, ATCHS | TT4 (TRANSPARENT TESTA 4); naringenin-chalcone synthase | chr5:4488762-4490035 FORWARD
contig00969	ATMG00513	21.736	143.03		4.44201	7.16017		7.7e-35			| Symbols: NAD5A, NAD5.1, NAD5 | Mitochondrial NADH dehydrogenase subunit 5. The gene is trans-spliced from three different pre-cursors, NAD5a, NAD5b and NAD5c. | chrM:140724-142998 REVERSE
contig01061	AT4G38470	11.5925	32.8702		3.53512	5.03871		1.48e-06			| Symbols: | protein kinase family protein | chr4:17999432-18003551 FORWARD
contig01416	AT5G09930	33.3285	177.677		5.05869	7.47311		5.25e-40			| Symbols: ATGCN2, GCN2 | ATGCN2; transporter | chr5:3097643-3100241 REVERSE
contig01472	AT4G18530	14.4907	44.4192		3.85705	5.47311		8.96e-09			| Symbols: | unknown protein | chr4:10217749-10220285 FORWARD
contig01478	AT4G22880	108.68	543.691		6.76394	9.08664		8.49e-116			| Symbols: LDOX, TDS4, TT18, ANS | LDOX (LEUCOANTHOCYANIDIN DIOXYGENASE); leucocyanidin oxygenase | chr4:12004905-12006059 REVERSE
contig01484	ATCG00070	89.8421	253.189		6.48932	7.98407		1.48e-40			| Symbols: PSBK | PSII K protein | chrC:7017-7202 FORWARD
contig01661	AT5G43760	18.8379	62.1869		4.23556	5.95854		3.26e-12			| Symbols: KCS20 | KCS20 (3-KETOACYL-COA SYNTHASE 20); fatty acid elongase | chr5:17585903-17588486 FORWARD
contig01684	AT1G65060	43.472	159.021		5.44201	7.31307		1.68e-30			| Symbols: 4CL3 | 4CL3; 4-coumarate-CoA ligase | chr1:24167385-24171457 REVERSE
contig01750	ATMG00830	8.6944	18.6561		3.12009	4.22157		0.00124736			| Symbols: CCB382 | cytochrome c biogenesis orf382 | chrM:231894-233042 REVERSE
contig01769	AT2G25520	8.6944	83.5081		3.12009	6.38384		5.98e-23			| Symbols: | phosphate translocator-related | chr2:10860950-10861993 FORWARD
contig01825	AT4G37260	20.2869	43.5308		4.34248	5.44397		8.2e-07			| Symbols: MYB73, ATMYB73 | MYB73 (MYB DOMAIN PROTEIN 73); DNA binding / transcription factor | chr4:17540602-17541564 FORWARD
contig01864	AT2G40940	24.6341	53.303		4.62259	5.73615		4.3e-08			| Symbols: ERS1, ERS | ERS1 (ETHYLENE RESPONSE SENSOR 1); ethylene binding / protein histidine kinase/ receptor | chr2:17084635-17086819 REVERSE
contig01949	AT3G19190	5.79627	15.9909		2.53512	3.99918		0.000885988			| Symbols: ATATG2, ATG2 | FUNCTIONS IN: molecular_function unknown; INVOLVED IN: biological_process unknown; LOCATED IN: cellular_component unknown; EXPRESSED IN: 22 plant structures; EXPRESSED DURING: 13 growth stages; CONTAINS InterPro DOMAIN/s: ATG2, C-terminal (InterPro:IPR015412); Has 603 Blast hits to 514 proteins in 156 species: Archae - 0; Bacteria - 19; Metazoa - 326; Fungi - 168; Plants…
contig02059	AT3G04520	8.6944	35.5354		3.12009	5.15118		2.31e-08			| Symbols: THA2 | THA2 (Threonine Aldolase 2); threonine aldolase | chr3:1217397-1219571 REVERSE
contig02325	AT2G35110	8.6944	20.4328		3.12009	4.35282		0.000427147			| Symbols: GRL, NAP1, NAPP | GRL (GNARLED); transcription activator | chr2:14795970-14803525 REVERSE
contig02359	AT2G23910	18.8379	120.82		4.23556	6.91672		1.81e-29			| Symbols: | cinnamoyl-CoA reductase-related | chr2:10177902-10179789 FORWARD
contig02406	AT2G34430	326.04	899.045		8.34891	9.81225		3.21e-137			| Symbols: LHB1B1, LHCB1.4 | LHB1B1; chlorophyll binding | chr2:14524818-14525618 FORWARD
contig02510	AT1G04910	8.6944	17.7677		3.12009	4.15118		0.00210914			| Symbols: | unknown protein | chr1:1388101-1391074 REVERSE
contig02516	AT1G65840	8.6944	19.5444		3.12009	4.28869		0.000732373			| Symbols: ATPAO4, PAO4 | ATPAO4 (ARABIDOPSIS THALIANA POLYAMINE OXIDASE 4); amine oxidase/ polyamine oxidase | chr1:24490173-24492728 FORWARD
contig02554	AT1G72310	7.24533	29.3167		2.85705	4.87365		4.16e-07			| Symbols: ATL3 | ATL3; protein binding / zinc ion binding | chr1:27226405-27227379 FORWARD
contig02574	AT2G27040	7.24533	27.5399		2.85705	4.78345		1.39e-06			| Symbols: AGO4, OCP11 | AGO4 (ARGONAUTE 4); nucleic acid binding | chr2:11536795-11541503 REVERSE
contig02679	AT5G52450	8.6944	28.4283		3.12009	4.82926		2.66e-06			| Symbols: | MATE efflux protein-related | chr5:21289042-21291749 REVERSE
contig02711	AT5G08080	7.24533	17.7677		2.85705	4.15118		0.000821591			| Symbols: SYP132, ATSYP132 | SYP132 (SYNTAXIN OF PLANTS 132); SNAP receptor | chr5:2588532-2591106 FORWARD
contig02714	AT1G06550	11.5925	31.0934		3.53512	4.95854		4.5e-06			| Symbols: | enoyl-CoA hydratase/isomerase family protein | chr1:2003834-2006564 REVERSE
contig02735	AT1G15820	356.47	1315.7		8.47764	10.3616		1.65e-240			| Symbols: LHCB6, CP24 | LHCB6 (LIGHT HARVESTING COMPLEX PSII SUBUNIT 6); chlorophyll binding | chr1:5446685-5447676 REVERSE
contig02770	AT5G14740	691.205	1567.11		9.43297	10.6139		8.56e-203			| Symbols: CA2, CA18, BETA CA2 | CA2 (CARBONIC ANHYDRASE 2); carbonate dehydratase/ zinc ion binding | chr5:4758257-4762315 FORWARD
contig02789	AT1G65560	11.5925	29.3167		3.53512	4.87365		1.35e-05			| Symbols: | allyl alcohol dehydrogenase, putative | chr1:24371608-24373673 REVERSE
contig02851	AT1G14520	18.8379	285.171		4.23556	8.15568		2.61e-79			| Symbols: MIOX1 | MIOX1 (MYO-INISITOL OXYGENASE); inositol oxygenase/ oxidoreductase | chr1:4968376-4969954 REVERSE
contig03138	AT5G05270	65.208	373.121		6.02698	8.5435		3.79e-84			| Symbols: | chalcone-flavanone isomerase family protein | chr5:1563543-1564827 FORWARD
contig03153	AT5G24530	8.6944	67.5172		3.12009	6.07718		4.8e-18			| Symbols: DMR6 | DMR6 (DOWNY MILDEW RESISTANT 6); oxidoreductase/ oxidoreductase, acting on paired donors, with incorporation or reduction of molecular oxygen, 2-oxoglutarate as one donor, and incorporation of one atom each of oxygen into both donors | chr5:8378964-8383154 FORWARD
contig03201	AT2G42690	40.5739	92.3919		5.34248	6.52969		1.51e-13			| Symbols: | lipase, putative | chr2:17776356-17777682 REVERSE
contig03318	AT2G35860	10.1435	20.4328		3.34248	4.35282		0.00106577			| Symbols: FLA16 | FLA16 (FASCICLIN-LIKE ARABINOGALACTAN PROTEIN 16 PRECURSOR) | chr2:15059859-15061810 FORWARD
contig03408	AT3G21630	8.6944	28.4283		3.12009	4.82926		2.66e-06			| Symbols: CERK1, LYSM RLK1 | CERK1 (CHITIN ELICITOR RECEPTOR KINASE 1); kinase/ receptor signaling protein/ transmembrane receptor protein kinase | chr3:7615543-7618530 REVERSE
contig03435	AT3G60750	59.4117	658.292		5.89268	9.36258		2.93e-173			| Symbols: | transketolase, putative | chr3:22454004-22456824 FORWARD
contig03449	AT3G10380	10.1435	21.3212		3.34248	4.41422		0.000635491			| Symbols: SEC8, ATSEC8 | SEC8 (SUBUNIT OF EXOCYST COMPLEX 8) | chr3:3219922-3228356 REVERSE
contig03511	AT4G36810	28.9813	69.2939		4.85705	6.11466		6.31e-11			| Symbols: GGPS1 | GGPS1 (GERANYLGERANYL PYROPHOSPHATE SYNTHASE 1); farnesyltranstransferase | chr4:17343513-17344628 FORWARD
contig03862	AT2G14750	24.6341	60.4101		4.62259	5.91672		6.88e-10			| Symbols: APK, AKN1, ATAKN1 | APK (APS KINASE); ATP binding / adenylylsulfate kinase/ kinase/ transferase, transferring phosphorus-containing groups | chr2:6314128-6315501 FORWARD
contig03885	AT4G10770	18.8379	67.5172		4.23556	6.07718		1.03e-13			| Symbols: ATOPT7, OPT7 | OPT7 (OLIGOPEPTIDE TRANSPORTER 7); oligopeptide transporter | chr4:6628646-6632517 REVERSE
contig03889	AT1G34260	5.79627	12.4374		2.53512	3.63661		0.00840142			| Symbols: | phosphatidylinositol-4-phosphate 5-kinase family protein | chr1:12485967-12491799 FORWARD
contig03958	AT2G37940	26.0832	54.1914		4.70505	5.75999		6.14e-08			| Symbols: | FUNCTIONS IN: molecular_function unknown; INVOLVED IN: biological_process unknown; EXPRESSED IN: 22 plant structures; EXPRESSED DURING: 13 growth stages; BEST Arabidopsis thaliana protein match is: phosphatidic acid phosphatase-related / PAP2-related (TAIR:AT3G54020.1); Has 316 Blast hits to 316 proteins in 75 species: Archae - 0; Bacteria - 0; Metazoa - 213; Fungi - 0; Plants - 48; …
contig04008	AT3G12630	26.0832	52.4147		4.70505	5.7119		1.65e-07			| Symbols: | zinc finger (AN1-like) family protein | chr3:4012707-4013189 FORWARD
contig04304	AT3G04720	36.2267	73.7359		5.17898	6.20429		4.09e-10			| Symbols: PR4, HEL, PR-4 | PR4 (PATHOGENESIS-RELATED 4); chitin binding | chr3:1285691-1286531 REVERSE
contig04317	AT1G47420	20.2869	44.4192		4.34248	5.47311		4.93e-07			| Symbols: | FUNCTIONS IN: molecular_function unknown; INVOLVED IN: biological_process unknown; LOCATED IN: mitochondrion, nucleus; EXPRESSED IN: 26 plant structures; EXPRESSED DURING: 15 growth stages; BEST Arabidopsis thaliana protein match is: GAMMA CA2 (GAMMA CARBONIC ANHYDRASE 2); carbonate dehydratase (TAIR:AT1G47260.1); Has 85 Blast hits to 85 proteins in 16 species: Archae - 0; Bacteria -…
contig04410	AT1G31330	153.601	421.094		7.26304	8.718		5.52e-65			| Symbols: PSAF | PSAF (photosystem I subunit F) | chr1:11215011-11215939 REVERSE
contig04480	AT1G11700	10.1435	32.8702		3.34248	5.03871		4.77e-07			| Symbols: | unknown protein | chr1:3945852-3946457 FORWARD
contig04574	AT5G61600	8.6944	24.8748		3.12009	4.63661		2.65e-05			| Symbols: ERF104 | ethylene-responsive element-binding family protein | chr5:24766643-24767368 REVERSE
contig04764	AT2G32040	8.6944	18.6561		3.12009	4.22157		0.00124736			| Symbols: | integral membrane transporter family protein | chr2:13635116-13637592 FORWARD
contig04868	AT1G55670	150.703	1263.28		7.23556	10.303		0			| Symbols: PSAG | PSAG (PHOTOSYSTEM I SUBUNIT G) | chr1:20802874-20803356 REVERSE
contig04898	AT4G04800	21.736	44.4192		4.44201	5.47311		1.17e-06			| Symbols: ATMSRB3 | methionine sulfoxide reductase domain-containing protein / SeIR domain-containing protein | chr4:2439574-2440937 FORWARD
contig05337	AT3G10130	20.2869	60.4101		4.34248	5.91672		3.14e-11			| Symbols: | SOUL heme-binding family protein | chr3:3131122-3133158 REVERSE
contig05425	AT2G35690	63.7589	128.816		5.99456	7.00916		1.87e-16			| Symbols: ACX5 | ACX5 (ACYL-COA OXIDASE 5); FAD binding / acyl-CoA dehydrogenase/ acyl-CoA oxidase/ electron carrier/ oxidoreductase/ oxidoreductase, acting on the CH-CH group of donors | chr2:14999962-15002892 FORWARD
contig05721	AT2G45310	5.79627	13.3258		2.53512	3.73615		0.00484401			| Symbols: GAE4 | GAE4 (UDP-D-GLUCURONATE 4-EPIMERASE 4); binding / catalytic/ coenzyme binding / racemase and epimerase, acting on carbohydrates and derivatives | chr2:18682652-18683965 FORWARD
contig05832	AT2G35830	17.3888	68.4056		4.12009	6.09604		1.63e-14			| Symbols: | unknown protein | chr2:15052302-15053160 FORWARD
contig05865	AT4G24270	20.2869	45.3076		4.34248	5.50168		2.95e-07			| Symbols: | RNA recognition motif (RRM)-containing protein | chr4:12581765-12587293 REVERSE
contig06051	AT3G26740	504.275	1431.19		8.97807	10.483		6.53e-222			| Symbols: CCL | CCL (CCR-LIKE) | chr3:9827868-9828461 FORWARD
contig06189	AT3G60150	8.6944	20.4328		3.12009	4.35282		0.000427147			| Symbols: | unknown protein | chr3:22222152-22223350 FORWARD
contig06282	AT1G53400	11.5925	36.4237		3.53512	5.18681		1.53e-07			| Symbols: | unknown protein | chr1:19925009-19926400 FORWARD
contig06423	AT1G72000	18.8379	47.9727		4.23556	5.58414		2.36e-08			| Symbols: | beta-fructofuranosidase, putative / invertase, putative / saccharase, putative / beta-fructosidase, putative | chr1:27103277-27105663 FORWARD
contig06553	AT2G03690	8.6944	20.4328		3.12009	4.35282		0.000427147			| Symbols: | coenzyme Q biosynthesis Coq4 family protein / ubiquinone biosynthesis Coq4 family protein | chr2:1122122-1123011 REVERSE
contig06727	AT2G39390	7.24533	20.4328		2.85705	4.35282		0.000151714			| Symbols: | 60S ribosomal protein L35 (RPL35B) | chr2:16450803-16451762 REVERSE
contig06741	AT3G29170	11.5925	25.7631		3.53512	4.68724		0.000114816			| Symbols: | unknown protein | chr3:11136240-11137542 REVERSE
contig07099	AT2G16500	13.0416	26.6515		3.70505	4.73615		0.000166284			| Symbols: ADC1, ARGDC1, ARGDC, SPE1 | ADC1 (ARGININE DECARBOXYLASE 1); arginine decarboxylase | chr2:7150796-7152904 REVERSE
contig07116	AT4G29060	7.24533	66.6288		2.85705	6.05807		1.76e-18			| Symbols: emb2726 | emb2726 (embryo defective 2726); RNA binding / translation elongation factor | chr4:14317744-14321315 FORWARD
contig07237	AT4G30340	10.1435	30.2051		3.34248	4.91672		2.67e-06			| Symbols: ATDGK7 | ATDGK7 (Diacylglycerol kinase 7); diacylglycerol kinase | chr4:14838465-14840941 REVERSE
contig07322	AT4G39270	28.9813	83.5081		4.85705	6.38384		1.18e-14			| Symbols: | leucine-rich repeat transmembrane protein kinase, putative | chr4:18276874-18279710 FORWARD
contig07902	AT1G15750	7.24533	27.5399		2.85705	4.78345		1.39e-06			| Symbols: WSIP1, TPL | TPL (TOPLESS); protein binding / protein homodimerization/ transcription repressor | chr1:5415086-5420359 REVERSE
contig07963	AT5G44250	5.79627	15.1025		2.53512	3.91672		0.00157166			| Symbols: | unknown protein | chr5:17823876-17825153 REVERSE
contig08191	AT3G20410	10.1435	23.098		3.34248	4.52969		0.00022155			| Symbols: CPK9 | CPK9 (calmodulin-domain protein kinase 9); calmodulin-dependent protein kinase/ kinase | chr3:7116388-7118824 FORWARD
contig08196	AT1G67300	17.3888	39.9773		4.12009	5.32111		1.06e-06			| Symbols: | hexose transporter, putative | chr1:25193832-25196751 REVERSE
contig08305	AT3G05350	8.6944	25.7631		3.12009	4.68724		1.5e-05			| Symbols: | aminopeptidase/ hydrolase | chr3:1527103-1533843 REVERSE
contig08309	AT1G48860	52.1664	142.141		5.70505	7.15118		5.82e-23			| Symbols: | 3-phosphoshikimate 1-carboxyvinyltransferase, putative / 5-enolpyruvylshikimate-3-phosphate, putative / EPSP synthase, putative | chr1:18068892-18071331 REVERSE
contig08402	AT2G23140	14.4907	36.4237		3.85705	5.18681		1.3e-06			| Symbols: | binding / ubiquitin-protein ligase | chr2:9845696-9849105 REVERSE
contig08489	AT4G32600	8.6944	26.6515		3.12009	4.73615		8.45e-06			| Symbols: | zinc finger (C3HC4-type RING finger) family protein | chr4:15724010-15725737 FORWARD
contig08573	AT1G27760	11.5925	34.647		3.53512	5.11466		4.79e-07			| Symbols: SAT32, ATSAT32 | interferon-related developmental regulator family protein / IFRD protein family | chr1:9668895-9671322 FORWARD
contig08700	AT1G17260	27.5323	71.9591		4.78305	6.16911		4.89e-12			| Symbols: AHA10 | AHA10 (Autoinhibited H(+)-ATPase isoform 10); ATPase/ ATPase, coupled to transmembrane movement of ions, phosphorylative mechanism / cation-transporting ATPase | chr1:5904058-5908898 FORWARD
contig09134	AT2G38970	5.79627	12.4374		2.53512	3.63661		0.00840142			| Symbols: | zinc finger (C3HC4-type RING finger) family protein | chr2:16274135-16276651 FORWARD
contig09245	AT2G06050	30.4304	85.2849		4.92744	6.41422		1.14e-14			| Symbols: OPR3 | OPR3 (OPDA-REDUCTASE 3); 12-oxophytodienoate reductase | chr2:2359240-2361971 REVERSE
contig09583	AT5G13180	17.3888	51.5263		4.12009	5.68724		9.26e-10			| Symbols: ANAC083 | ANAC083 (ARABIDOPSIS NAC DOMAIN CONTAINING PROTEIN 83); transcription factor | chr5:4196643-4197577 FORWARD
contig09745	AT2G26070	10.1435	25.7631		3.34248	4.68724		4.37e-05			| Symbols: RTE1 | RTE1 (REVERSION-TO-ETHYLENE SENSITIVITY1) | chr2:11105741-11106607 REVERSE
contig09896	AT1G74790	7.24533	21.3212		2.85705	4.41422		8.55e-05			| Symbols: | catalytic | chr1:28098912-28101673 FORWARD
contig10053	AT1G47500	8.6944	17.7677		3.12009	4.15118		0.00210914			| Symbols: ATRBP47C' | ATRBP47C' (RNA-binding protein 47C'); RNA binding | chr1:17432682-17434805 FORWARD
contig10169	AT3G46180	5.79627	12.4374		2.53512	3.63661		0.00840142			| Symbols: UTR5, ATUTR5 | UTR5 (UDP-GALACTOSE TRANSPORTER 5); galactose transmembrane transporter | chr3:16954671-16956800 REVERSE
contig10459	AT3G05420	20.2869	44.4192		4.34248	5.47311		4.93e-07			| Symbols: ACBP4 | ACBP4 (ACYL-COA BINDING PROTEIN 4); acyl-CoA binding | chr3:1561880-1567047 FORWARD
contig10689	AT5G57870	8.6944	20.4328		3.12009	4.35282		0.000427147			| Symbols: | eukaryotic translation initiation factor 4F, putative / eIF-4F, putative | chr5:23439755-23443433 FORWARD
contig10696	AT5G15650	14.4907	37.3121		3.85705	5.22157		7.59e-07			| Symbols: RGP2, ATRGP2 | RGP2 (REVERSIBLY GLYCOSYLATED POLYPEPTIDE 2); transferase, transferring hexosyl groups | chr5:5092203-5094093 FORWARD
contig10731	AT5G05780	8.6944	18.6561		3.12009	4.22157		0.00124736			| Symbols: RPN8A, AE3, ATHMOV34 | RPN8A (RP NON-ATPASE SUBUNIT 8A) | chr5:1735862-1738176 FORWARD
contig10813	AT4G22820	34.7776	73.7359		5.12009	6.20429		1.77e-10			| Symbols: | zinc finger (AN1-like) family protein | chr4:11987871-11988401 REVERSE
contig10895	AT5G64290	11.5925	32.8702		3.53512	5.03871		1.48e-06			| Symbols: DCT, DIT2.1 | DIT2.1 (DICARBOXYLATE TRANSPORT 2.1); oxoglutarate:malate antiporter | chr5:25714495-25716642 REVERSE
contig11027	AT4G32060	11.5925	23.9864		3.53512	4.58414		0.000324656			| Symbols: | calcium-binding EF hand family protein | chr4:15501134-15503302 FORWARD
contig11158	AT5G54500	8.6944	18.6561		3.12009	4.22157		0.00124736			| Symbols: FQR1 | FQR1 (FLAVODOXIN-LIKE QUINONE REDUCTASE 1); FMN binding / oxidoreductase, acting on NADH or NADPH, quinone or similar compound as acceptor | chr5:22124674-22126256 FORWARD
contig11682	AT1G51680	8.6944	25.7631		3.12009	4.68724		1.5e-05			| Symbols: 4CL1, 4CL.1, AT4CL1 | 4CL1 (4-COUMARATE:COA LIGASE 1); 4-coumarate-CoA ligase | chr1:19159080-19161464 REVERSE
contig11769	AT1G14345	46.3701	111.936		5.53512	6.80654		7.32e-17			| Symbols: | oxidoreductase | chr1:4899176-4899766 FORWARD
contig11822	AT5G47890	10.1435	33.7586		3.34248	5.07718		2.67e-07			| Symbols: | NADH-ubiquinone oxidoreductase B8 subunit, putative | chr5:19388806-19390409 FORWARD
contig11999	AT3G17980	8.6944	25.7631		3.12009	4.68724		1.5e-05			| Symbols: | C2 domain-containing protein | chr3:6152417-6153115 FORWARD
contig12072	AT5G51190	18.8379	58.6333		4.23556	5.87365		3.16e-11			| Symbols: | AP2 domain-containing transcription factor, putative | chr5:20800708-20801373 REVERSE
contig12127	AT5G62650	7.24533	22.2096		2.85705	4.47311		4.8e-05			| Symbols: | unknown protein | chr5:25152873-25155872 REVERSE
contig12220	AT4G21010	13.0416	30.2051		3.70505	4.91672		2.09e-05			| Symbols: | transcription initiation factor-related | chr4:11226317-11227363 REVERSE
contig12454	AT4G30845	10.1435	20.4328		3.34248	4.35282		0.00106577			| Symbols: | unknown protein | chr4:15019895-15020319 FORWARD
contig12485	AT3G15060	7.24533	17.7677		2.85705	4.15118		0.000821591			| Symbols: AtRABA1g | AtRABA1g (Arabidopsis Rab GTPase homolog A1g); GTP binding | chr3:5069239-5070025 FORWARD
contig13182	AT5G08290	17.3888	47.0843		4.12009	5.55718		1.47e-08			| Symbols: YLS8 | YLS8; catalytic | chr5:2666043-2666936 FORWARD
contig13409	AT2G14910	20.2869	45.3076		4.34248	5.50168		2.95e-07			| Symbols: | unknown protein | chr2:6406957-6409015 REVERSE
contig14158	AT2G30920	11.5925	26.6515		3.53512	4.73615		6.77e-05			| Symbols: ATCOQ3, EMB3002, COQ3 | ATCOQ3 (ARABDIOPSIS THALIANA COENZYME Q 3); hexaprenyldihydroxybenzoate methyltransferase/ polyprenyldihydroxybenzoate methyltransferase | chr2:13157409-13159824 REVERSE
contig14345	AT5G14170	5.79627	16.8793		2.53512	4.07718		0.000496497			| Symbols: CHC1 | CHC1 | chr5:4568696-4570444 REVERSE
contig14898	AT3G06760	17.3888	46.196		4.12009	5.52969		2.54e-08			| Symbols: | INVOLVED IN: response to water deprivation; EXPRESSED IN: 24 plant structures; EXPRESSED DURING: 15 growth stages; CONTAINS InterPro DOMAIN/s: Drought induced 19 (InterPro:IPR008598); BEST Arabidopsis thaliana protein match is: HRB1 (HYPERSENSITIVE TO RED AND BLUE); protein binding (TAIR:AT5G49230.1). | chr3:2132971-2134355 FORWARD
contig14907	AT1G79590	11.5925	29.3167		3.53512	4.87365		1.35e-05			| Symbols: SYP52, ATSYP52 | SYP52 (SYNTAXIN OF PLANTS 52); SNAP receptor | chr1:29947064-29948304 FORWARD
contig15169	AT2G19680	24.6341	59.5217		4.62259	5.89534		1.16e-09			| Symbols: | mitochondrial ATP synthase g subunit family protein | chr2:8501865-8502622 FORWARD
contig15232	AT2G18960	15.9397	52.4147		3.99456	5.7119		1.69e-10			| Symbols: AHA1, PMA, OST2 | AHA1 (ARABIDOPSIS H+ ATPASE 1); ATPase/ hydrogen-exporting ATPase, phosphorylative mechanism / protein binding | chr2:8221858-8227268 FORWARD
contig15370	AT2G47110	47.8192	123.485		5.57952	6.9482		2.1e-19			| Symbols: UBQ6 | UBQ6; protein binding | chr2:19344701-19345174 FORWARD
contig15501	AT3G14610	17.3888	86.1732		4.12009	6.42917		1.02e-19			| Symbols: CYP72A7 | CYP72A7; electron carrier/ heme binding / iron ion binding / monooxygenase/ oxygen binding | chr3:4912565-4914503 FORWARD

## Sheet: C-W24_up
Contigs with TPM containing more ≥2 fold upregulated in whitefly 24 hr infestation in comparison to control
Contig Ids	TAIR Ids	Control_TPM	Whitefly24_TPM		MgCl2_TPM_log2	Whitefly24_TPM_log2		DEGseq		TAIR Description
contig00091	ATCG00670	86.944	174.019		6.44201	7.4431		3.64146e-36		| Symbols: CLPP1, PCLPP | Encodes the only ClpP (caseinolytic protease) encoded within the plastid genome. Contains a highly conserved catalytic triad of Ser-type proteases (Ser-His-Asp). Part of the 350 kDa chloroplast Clp complex. The name reflects nomenclature described in Adam et. al (2001). | chrC:69910-71882 REVERSE
contig00133	ATCG00490	307.202	983.903		8.26304	9.94237		5.3781e-260		| Symbols: RBCL | large subunit of RUBISCO. Protein is tyrosine-phosphorylated and its phosphorylation state is modulated in response to ABA in Arabidopsis thaliana seeds. | chrC:54958-56397 FORWARD
contig00161	ATCG00210	79.6987	180.636		6.31648	7.49694		8.37159e-41		| Symbols: YCF6 | hypothetical protein | chrC:28089-28178 FORWARD
contig00243	AT4G34710	30.4304	70.7986		4.92744	6.14565		3.00793e-17		| Symbols: ADC2, SPE2, ATADC2 | ADC2 (ARGININE DECARBOXYLASE 2); arginine decarboxylase | chr4:16560315-16562450 REVERSE
contig00310	AT1G07230	27.5323	62.8586		4.78305	5.97404		2.59218e-15		| Symbols: | hydrolase, acting on ester bonds | chr1:2220509-2222778 REVERSE
contig00379	ATCG01250	30.4304	70.7986		4.92744	6.14565		3.00793e-17		| Symbols: NDHB.2 | NADH dehydrogenase ND2 | chrC:141854-143708 FORWARD
contig00385	AT2G05710	26.0832	58.8886		4.70505	5.87992		2.40917e-14		| Symbols: | aconitate hydratase, cytoplasmic, putative / citrate hydro-lyase/aconitase, putative | chr2:2141591-2146350 FORWARD
contig00563	AT2G39980	102.884	236.216		6.68487	7.88396		2.92497e-53		| Symbols: | transferase family protein | chr2:16688437-16689885 REVERSE
contig00731	AT3G48530	37.6757	110.499		5.23556	6.78789		1.4903e-29		| Symbols: KING1 | KING1 (SNF1-RELATED PROTEIN KINASE REGULATORY SUBUNIT GAMMA 1) | chr3:17987559-17989592 FORWARD
contig00742	AT5G20250	52.1664	378.475		5.70505	8.56405		7.6546e-131		| Symbols: DIN10 | DIN10 (DARK INDUCIBLE 10); hydrolase, hydrolyzing O-glycosyl compounds | chr5:6834207-6836635 FORWARD
contig00753	AT3G12360	21.736	51.6102		4.44201	5.68959		3.90133e-13		| Symbols: ITN1 | ITN1 (INCREASED TOLERANCE TO NACL); protein binding | chr3:3934146-3936495 FORWARD
contig00799	AT2G40140	17.3888	50.2869		4.12009	5.65211		3.26554e-14		| Symbols: CZF1, ZFAR1, SZF2, ATSZF2 | CZF1; transcription factor | chr2:16772537-16774330 FORWARD
contig00872	AT2G13360	115.925	331.496		6.85705	8.37285		4.65702e-84		| Symbols: AGT, AGT1 | AGT (ALANINE:GLYOXYLATE AMINOTRANSFERASE); alanine-glyoxylate transaminase/ serine-glyoxylate transaminase/ serine-pyruvate transaminase | chr2:5539417-5540902 REVERSE
contig00963	AT4G14620	20.2869	45.6552		4.34248	5.51271		1.97399e-11		| Symbols: | unknown protein | chr4:8389246-8390448 REVERSE
contig00969	ATMG00513	21.736	140.274		4.44201	7.1321		1.70817e-48		| Symbols: NAD5A, NAD5.1, NAD5 | Mitochondrial NADH dehydrogenase subunit 5. The gene is trans-spliced from three different pre-cursors, NAD5a, NAD5b and NAD5c. | chrM:140724-142998 REVERSE
contig01027	AT5G46170	20.2869	41.6852		4.34248	5.38146		5.4254e-10		| Symbols: | F-box family protein | chr5:18715638-18716825 REVERSE
contig01188	AT3G24503	13.0416	33.7451		3.70505	5.07661		1.67774e-09		| Symbols: ALDH2C4, ALDH1A, REF1 | ALDH2C4; 3-chloroallyl aldehyde dehydrogenase/ aldehyde dehydrogenase (NAD)/ coniferyl-aldehyde dehydrogenase | chr3:8919732-8923029 REVERSE
contig01189	AT1G13260	102.884	387.077		6.68487	8.59648		7.3917e-111		| Symbols: RAV1 | RAV1; DNA binding / transcription factor/ transcription repressor | chr1:4542386-4543420 FORWARD
contig01296	AT3G12203	11.5925	27.7901		3.53512	4.7965		9.15273e-08		| Symbols: scpl17 | scpl17 (serine carboxypeptidase-like 17); serine-type carboxypeptidase | chr3:3891357-3893956 REVERSE
contig01360	AT1G32330	14.4907	43.6702		3.85705	5.44858		8.93866e-13		| Symbols: ATHSFA1D, HSFA1D | ATHSFA1D; DNA binding / transcription factor | chr1:11657265-11660234 REVERSE
contig01381	ATCG00905	156.499	321.571		7.29001	8.329		1.30814e-66		| Symbols: RPS12C, RPS12 | chloroplast gene encoding ribosomal protein s12. The gene is located in three distinct loci on the chloroplast genome and is transpliced to make one transcript. | chrC:97999-98793 REVERSE
contig01416	AT5G09930	33.3285	68.8136		5.05869	6.10462		1.36679e-15		| Symbols: ATGCN2, GCN2 | ATGCN2; transporter | chr5:3097643-3100241 REVERSE
contig01484	ATCG00070	89.8421	313.631		6.48932	8.29293		1.84695e-87		| Symbols: PSBK | PSII K protein | chrC:7017-7202 FORWARD
contig01632	AT1G06570	14.4907	140.274		3.85705	7.1321		5.59205e-52		| Symbols: PDS1, HPD | PDS1 (PHYTOENE DESATURATION 1); 4-hydroxyphenylpyruvate dioxygenase | chr1:2012015-2013543 REVERSE
contig01661	AT5G43760	18.8379	52.2719		4.23556	5.70796		2.00301e-14		| Symbols: KCS20 | KCS20 (3-KETOACYL-COA SYNTHASE 20); fatty acid elongase | chr5:17585903-17588486 FORWARD
contig01669	AT2G13570	30.4304	86.6787		4.92744	6.43761		3.34955e-23		| Symbols: NF-YB7 | NF-YB7 (NUCLEAR FACTOR Y, SUBUNIT B7); transcription factor | chr2:5655842-5656489 REVERSE
contig01742	AT3G63010	27.5323	86.6787		4.78305	6.43761		2.51816e-24		| Symbols: ATGID1B, GID1B | GID1B (GA INSENSITIVE DWARF1B); hydrolase | chr3:23289717-23290998 FORWARD
contig01769	AT2G25520	8.6944	53.5952		3.12009	5.74403		2.31611e-19		| Symbols: | phosphate translocator-related | chr2:10860950-10861993 FORWARD
contig01825	AT4G37260	20.2869	46.3169		4.34248	5.53347		1.12854e-11		| Symbols: MYB73, ATMYB73 | MYB73 (MYB DOMAIN PROTEIN 73); DNA binding / transcription factor | chr4:17540602-17541564 FORWARD
contig01864	AT2G40940	24.6341	95.2804		4.62259	6.57411		6.46034e-29		| Symbols: ERS1, ERS | ERS1 (ETHYLENE RESPONSE SENSOR 1); ethylene binding / protein histidine kinase/ receptor | chr2:17084635-17086819 REVERSE
contig01931	AT3G59290	5.79627	12.5717		2.53512	3.65211		0.000510028		| Symbols: | epsin N-terminal homology (ENTH) domain-containing protein | chr3:21912796-21917474 FORWARD
contig01952	AT5G02540	23.1851	60.2119		4.53512	5.91198		7.71815e-16		| Symbols: | short-chain dehydrogenase/reductase (SDR) family protein | chr5:568609-570720 FORWARD
contig02059	AT3G04520	8.6944	212.396		3.12009	7.73061		9.73859e-82		| Symbols: THA2 | THA2 (Threonine Aldolase 2); threonine aldolase | chr3:1217397-1219571 REVERSE
contig02258	AT5G51070	15.9397	35.0685		3.99456	5.1321		5.42549e-09		| Symbols: ERD1, CLPD | ERD1 (EARLY RESPONSIVE TO DEHYDRATION 1); ATP binding / ATPase/ nucleoside-triphosphatase/ nucleotide binding / protein binding | chr5:20764479-20768481 FORWARD
contig02349	AT1G27450	11.5925	82.047		3.53512	6.35838		1.27037e-29		| Symbols: APT1, ATAPT1 | APT1 (ADENINE PHOSPHORIBOSYL TRANSFERASE 1); adenine phosphoribosyltransferase | chr1:9532421-9533807 FORWARD
contig02396	ATMG00516	8.6944	29.7751		3.12009	4.89604		1.18996e-09		| Symbols: NAD1C, NAD1 | Encodes subunit of mitochondrial NAD(P)H dehydrogenase that is trans-spliced from three precursors, NAD1A, NAD1B, and NAD1C. | chrM:143219-147048 REVERSE
contig02516	AT1G65840	8.6944	18.5267		3.12009	4.21154		2.7571e-05		| Symbols: ATPAO4, PAO4 | ATPAO4 (ARABIDOPSIS THALIANA POLYAMINE OXIDASE 4); amine oxidase/ polyamine oxidase | chr1:24490173-24492728 FORWARD
contig02851	AT1G14520	18.8379	55.5802		4.23556	5.7965		1.0717e-15		| Symbols: MIOX1 | MIOX1 (MYO-INISITOL OXYGENASE); inositol oxygenase/ oxidoreductase | chr1:4968376-4969954 REVERSE
contig02882	AT1G32700	10.1435	21.1734		3.34248	4.40418		8.63261e-06		| Symbols: | zinc-binding family protein | chr1:11827986-11829444 FORWARD
contig02946	ATCG00580	34.7776	203.794		5.12009	7.67097		4.34226e-68		| Symbols: PSBE | PSII cytochrome b559. There have been many speculations about the function of Cyt b559, but the most favored at present is that it plays a protective role by acting as an electron acceptor or electron donor under conditions when electron flow through PSII is not optimized. | chrC:64071-64322 REVERSE
contig03066	AT3G08860	17.3888	58.2269		4.12009	5.86361		2.62913e-17		| Symbols: | alanine--glyoxylate aminotransferase, putative / beta-alanine-pyruvate aminotransferase, putative / AGT, putative | chr3:2696754-2699087 REVERSE
contig03079	AT4G17500	30.4304	86.6787		4.92744	6.43761		3.34955e-23		| Symbols: ATERF-1 | ATERF-1 (ETHYLENE RESPONSIVE ELEMENT BINDING FACTOR 1); DNA binding / transcription activator/ transcription factor | chr4:9759405-9760211 FORWARD
contig03283	AT1G26460	8.6944	17.8651		3.12009	4.15907		4.84674e-05		| Symbols: | pentatricopeptide (PPR) repeat-containing protein | chr1:9151816-9154407 FORWARD
contig03428	AT1G75080	10.1435	26.4668		3.34248	4.72611		8.79494e-08		| Symbols: BZR1 | BZR1 (BRASSINAZOLE-RESISTANT 1); DNA binding / transcription regulator/ transcription repressor | chr1:28185709-28187063 FORWARD
contig03435	AT3G60750	59.4117	195.854		5.89268	7.61364		5.9585e-54		| Symbols: | transketolase, putative | chr3:22454004-22456824 FORWARD
contig03555	AT3G21360	14.4907	29.1135		3.85705	4.86361		2.70383e-07		| Symbols: | electron carrier/ oxidoreductase | chr3:7522865-7524036 FORWARD
contig03569	AT5G35560	8.6944	21.8351		3.12009	4.44858		1.55078e-06		| Symbols: | DENN (AEX-3) domain-containing protein | chr5:13742458-13747464 REVERSE
contig03651	AT4G14030	8.6944	19.8501		3.12009	4.31107		8.81303e-06		| Symbols: SBP1 | SBP1 (selenium-binding protein 1); selenium binding | chr4:8098121-8100165 REVERSE
contig04054	AT4G14560	37.6757	113.807		5.23556	6.83045		7.99837e-31		| Symbols: IAA1, AXR5 | IAA1 (INDOLE-3-ACETIC ACID INDUCIBLE); protein binding / transcription factor | chr4:8361182-8361780 FORWARD
contig04286	AT4G36900	15.9397	32.4218		3.99456	5.01889		4.96151e-08		| Symbols: RAP2.10 | RAP2.10 (related to AP2 10); DNA binding / transcription factor | chr4:17389015-17389605 FORWARD
contig04359	AT2G27385	14.4907	42.3469		3.85705	5.40418		2.91736e-12		| Symbols: | unknown protein | chr2:11716697-11717318 REVERSE
contig04410	AT1G31330	153.601	780.77		7.26304	9.60875		9.1878e-246		| Symbols: PSAF | PSAF (photosystem I subunit F) | chr1:11215011-11215939 REVERSE
contig04625	AT3G10340	13.0416	31.0985		3.70505	4.95877		1.67735e-08		| Symbols: PAL4 | PAL4 (Phenylalanine ammonia-lyase 4); ammonia ligase/ ammonia-lyase/ catalytic | chr3:3204260-3207809 FORWARD
contig04663	AT3G61540	5.79627	21.8351		2.53512	4.44858		1.07297e-07		| Symbols: | peptidase family protein | chr3:22773399-22775699 FORWARD
contig04957	AT4G27450	63.7589	307.015		5.99456	8.26216		2.92975e-96		| Symbols: | unknown protein | chr4:13727665-13728683 REVERSE
contig04991	ATMG01275	8.6944	29.1135		3.12009	4.86361		2.18502e-09		| Symbols: NAD1A, NAD1, ND1 | Encodes subunit of mitochondrial NAD(P)H dehydrogenase that is trans-spliced from three precursors, NAD1A, NAD1B, and NAD1C. | chrM:318004-318390 REVERSE
contig05121	AT5G50720	21.736	51.6102		4.44201	5.68959		3.90133e-13		| Symbols: ATHVA22E, HVA22E | ATHVA22E | chr5:20633442-20634502 REVERSE
contig05262	AT1G29220	8.6944	19.1884		3.12009	4.26216		1.56184e-05		| Symbols: | transcriptional regulator family protein | chr1:10210678-10212571 REVERSE
contig05357	AT1G09180	14.4907	29.7751		3.85705	4.89604		1.56096e-07		| Symbols: ATSAR1, ATSARA1A | ATSARA1A (ARABIDOPSIS THALIANA SECRETION-ASSOCIATED RAS SUPER FAMILY 1); GTP binding | chr1:2965147-2965941 FORWARD
contig05491	AT2G26650	18.8379	54.9186		4.23556	5.77922		1.92922e-15		| Symbols: AKT1, ATAKT1 | AKT1 (ARABIDOPSIS K TRANSPORTER 1); cyclic nucleotide binding / inward rectifier potassium channel | chr2:11331965-11336444 REVERSE
contig05610	AT5G64670	10.1435	23.8201		3.34248	4.57411		8.92907e-07		| Symbols: | ribosomal protein L15 family protein | chr5:25852535-25853880 REVERSE
contig05852	AT3G02040	27.5323	97.2654		4.78305	6.60386		1.81302e-28		| Symbols: SRG3 | SRG3 (senescence-related gene 3); glycerophosphodiester phosphodiesterase/ phosphoric diester hydrolase | chr3:348505-349909 REVERSE
contig06050	AT1G68760	7.24533	17.8651		2.85705	4.15907		1.54889e-05		| Symbols: ATNUDT1, ATNUDX1 | ATNUDX1 (ARABIDOPSIS THALIANA NUDIX HYDROLASE 1); dihydroneopterin triphosphate pyrophosphohydrolase/ hydrolase | chr1:25829090-25829607 FORWARD
contig06218	AT1G18540	13.0416	46.9785		3.70505	5.55393		1.13585e-14		| Symbols: | 60S ribosomal protein L6 (RPL6A) | chr1:6377448-6378548 REVERSE
contig06475	AT3G10090	43.472	113.145		5.44201	6.82204		2.09117e-28		| Symbols: | 40S ribosomal protein S28 (RPS28A) | chr3:3108960-3109154 REVERSE
contig06727	AT2G39390	7.24533	21.1734		2.85705	4.40418		7.94509e-07		| Symbols: | 60S ribosomal protein L35 (RPL35B) | chr2:16450803-16451762 REVERSE
contig07037	AT3G12280	5.79627	16.5417		2.53512	4.04804		1.44871e-05		| Symbols: RBR1, RBR, RB, ATRBR1 | RBR1 (RETINOBLASTOMA-RELATED 1); transcription factor binding | chr3:3913671-3918433 REVERSE
contig07116	AT4G29060	7.24533	36.3918		2.85705	5.18554		5.46661e-13		| Symbols: emb2726 | emb2726 (embryo defective 2726); RNA binding / translation elongation factor | chr4:14317744-14321315 FORWARD
contig07902	AT1G15750	7.24533	20.5118		2.85705	4.35838		1.44704e-06		| Symbols: WSIP1, TPL | TPL (TOPLESS); protein binding / protein homodimerization/ transcription repressor | chr1:5415086-5420359 REVERSE
contig07963	AT5G44250	5.79627	19.8501		2.53512	4.31107		6.84988e-07		| Symbols: | unknown protein | chr5:17823876-17825153 REVERSE
contig08182	AT5G63620	27.5323	69.4753		4.78305	6.11843		9.25571e-18		| Symbols: | oxidoreductase, zinc-binding dehydrogenase family protein | chr5:25466380-25468296 REVERSE
contig08198	AT4G30950	79.6987	174.681		6.31648	7.44858		1.16477e-38		| Symbols: FAD6, FADC, SFD4 | FAD6 (FATTY ACID DESATURASE 6); omega-6 fatty acid desaturase | chr4:15057278-15059673 REVERSE
contig09583	AT5G13180	17.3888	119.101		4.12009	6.89604		5.86189e-42		| Symbols: ANAC083 | ANAC083 (ARABIDOPSIS NAC DOMAIN CONTAINING PROTEIN 83); transcription factor | chr5:4196643-4197577 FORWARD
contig09723	AT5G65430	18.8379	70.7986		4.23556	6.14565		1.12905e-21		| Symbols: GRF8, 14-3-3KAPPA, GF14 KAPPA | GRF8 (GENERAL REGULATORY FACTOR 8); protein binding / protein phosphorylated amino acid binding | chr5:26148546-26150255 REVERSE
contig09830	AT5G57990	26.0832	109.175		4.70505	6.77051		7.85812e-34		| Symbols: UBP23 | UBP23 (UBIQUITIN-SPECIFIC PROTEASE 23); ubiquitin thiolesterase/ ubiquitin-specific protease | chr5:23470218-23473997 REVERSE
contig09896	AT1G74790	7.24533	19.1884		2.85705	4.26216		4.76258e-06		| Symbols: | catalytic | chr1:28098912-28101673 FORWARD
contig10011	AT5G41080	27.5323	124.394		4.78305	6.95877		2.70335e-39		| Symbols: | glycerophosphoryl diester phosphodiesterase family protein | chr5:16441989-16443835 FORWARD
contig10149	AT3G23800	23.1851	56.2419		4.53512	5.81357		2.36175e-14		| Symbols: SBP3 | SBP3 (selenium-binding protein 3); selenium binding | chr3:8581701-8583704 FORWARD
contig10270	AT2G24550	8.6944	29.7751		3.12009	4.89604		1.18996e-09		| Symbols: | unknown protein | chr2:10428060-10429051 REVERSE
contig10699	AT3G02230	8.6944	19.1884		3.12009	4.26216		1.56184e-05		| Symbols: RGP1, ATRGP1 | RGP1 (REVERSIBLY GLYCOSYLATED POLYPEPTIDE 1); cellulose synthase (UDP-forming) | chr3:415463-417304 FORWARD
contig10884	AT3G49350	10.1435	37.7152		3.34248	5.23707		3.27415e-12		| Symbols: | RAB GTPase activator | chr3:18297663-18299846 REVERSE
contig11004	AT5G11150	5.79627	13.8951		2.53512	3.7965		0.000158163		| Symbols: ATVAMP713, VAMP713 | ATVAMP713 (VESICLE-ASSOCIATED MEMBRANE PROTEIN 713) | chr5:3546625-3547844 REVERSE
contig11258	AT5G01600	15.9397	359.948		3.99456	8.49165		3.0659e-137		| Symbols: ATFER1, FER1 | ATFER1; ferric iron binding / iron ion binding | chr5:228149-229594 REVERSE
contig11302	AT1G31660	5.79627	12.5717		2.53512	3.65211		0.000510028		| Symbols: | FUNCTIONS IN: molecular_function unknown; INVOLVED IN: biological_process unknown; LOCATED IN: cellular_component unknown; EXPRESSED IN: 21 plant structures; EXPRESSED DURING: 13 growth stages; CONTAINS InterPro DOMAIN/s: Bystin (InterPro:IPR007955); Has 370 Blast hits to 362 proteins in 156 species: Archae - 0; Bacteria - 7; Metazoa - 139; Fungi - 93; Plants - 32; Viruses - 0; Other…
contig11627	AT1G61065	15.9397	33.7451		3.99456	5.07661		1.64928e-08		| Symbols: | unknown protein | chr1:22490430-22491330 REVERSE
contig11720	AT2G17880	44.9211	89.9871		5.48932	6.49165		1.68291e-19		| Symbols: | DNAJ heat shock protein, putative | chr2:7767176-7767658 REVERSE
contig11776	AT2G17240	7.24533	16.5417		2.85705	4.04804		4.96707e-05		| Symbols: | unknown protein | chr2:7498178-7498996 FORWARD
contig11788	AT1G52880	5.79627	18.5267		2.53512	4.21154		2.33721e-06		| Symbols: NAM, ANAC018, ATNAM, NARS2 | NAM (NO APICAL MERISTEM); transcription factor | chr1:19689285-19690430 REVERSE
contig11895	AT1G21460	18.8379	43.6702		4.23556	5.44858		3.45856e-11		| Symbols: | nodulin MtN3 family protein | chr1:7512030-7513281 REVERSE
contig12072	AT5G51190	18.8379	128.364		4.23556	7.0041		4.87188e-45		| Symbols: | AP2 domain-containing transcription factor, putative | chr5:20800708-20801373 REVERSE
contig12466	AT3G08720	7.24533	15.8801		2.85705	3.98915		8.8413e-05		| Symbols: ATPK19, ATPK2 | S6K2 (ARABIDOPSIS THALIANA SERINE/THREONINE PROTEIN KINASE 2); kinase/ protein kinase | chr3:2648625-2650407 REVERSE
contig12481	AT5G09850	11.5925	29.7751		3.53512	4.89604		1.61949e-08		| Symbols: | transcription elongation factor-related | chr5:3063488-3065221 REVERSE
contig12815	AT5G47060	17.3888	35.7302		4.12009	5.15907		9.14473e-09		| Symbols: | senescence-associated protein-related | chr5:19116843-19117639 FORWARD
contig13379	AT1G80920	68.1061	209.749		6.08971	7.71252		7.17901e-56		| Symbols: J8 | J8; heat shock protein binding / unfolded protein binding | chr1:30403863-30404549 REVERSE
contig13426	AT1G31760	15.9397	37.0535		3.99456	5.21154		1.00556e-09		| Symbols: | SWIB complex BAF60b domain-containing protein | chr1:11372602-11373414 REVERSE
contig13520	AT3G62840	10.1435	31.0985		3.34248	4.95877		1.39438e-09		| Symbols: | FUNCTIONS IN: molecular_function unknown; LOCATED IN: small nucleolar ribonucleoprotein complex, nucleus; EXPRESSED IN: 22 plant structures; EXPRESSED DURING: 13 growth stages; CONTAINS InterPro DOMAIN/s: Like-Sm ribonucleoprotein, core (InterPro:IPR001163), Like-Sm ribonucleoprotein, eukaryotic and archaea-type, core (InterPro:IPR006649), Like-Sm ribonucleoprotein-related, core (Int…
contig14835	AT3G06680	8.6944	19.1884		3.12009	4.26216		1.56184e-05		| Symbols: | 60S ribosomal protein L29 (RPL29B) | chr3:2114402-2114877 REVERSE
contig14898	AT3G06760	17.3888	39.0385		4.12009	5.28683		5.72824e-10		| Symbols: | INVOLVED IN: response to water deprivation; EXPRESSED IN: 24 plant structures; EXPRESSED DURING: 15 growth stages; CONTAINS InterPro DOMAIN/s: Drought induced 19 (InterPro:IPR008598); BEST Arabidopsis thaliana protein match is: HRB1 (HYPERSENSITIVE TO RED AND BLUE); protein binding (TAIR:AT5G49230.1). | chr3:2132971-2134355 FORWARD
contig14907	AT1G79590	11.5925	34.4068		3.53512	5.10462		2.64379e-10		| Symbols: SYP52, ATSYP52 | SYP52 (SYNTAXIN OF PLANTS 52); SNAP receptor | chr1:29947064-29948304 FORWARD
contig15169	AT2G19680	24.6341	52.2719		4.62259	5.70796		2.03615e-12		| Symbols: | mitochondrial ATP synthase g subunit family protein | chr2:8501865-8502622 FORWARD

## Sheet: C-A2_down
Contigs with TPM containing more ≥2 fold down regulated in Aphid 2 hr infestation in comparison to control
Contig Ids	TAIR Ids	Control_TPM	Aphid2_TPM		MgCl2_TPM_log2	Aphid2_TPM_log2		DEGseq		TAIR Description
contig00001	AT3G60190	49.2683	4.79763		5.62259	2.26232		3.29e-06		| Symbols: ADL4, ADLP2, EDR3, DRP1E, ADL1E | ADL1E (ARABIDOPSIS DYNAMIN-LIKE 1E); GTP binding / GTPase | chr3:22244367-22247651 REVERSE
contig00012	AT1G04400	494.132	157.362		8.94875	7.29795		4.47e-12		| Symbols: CRY2, FHA, AT-PHH1, PHH1, ATCRY2 | CRY2 (CRYPTOCHROME 2); blue light photoreceptor/ protein homodimerization | chr1:1185719-1187901 REVERSE
contig00015	AT4G11030	191.277	79.6407		7.57952	6.31543		0.00772672		| Symbols: | long-chain-fatty-acid--CoA ligase, putative / long-chain acyl-CoA synthetase, putative | chr4:6738120-6742229 FORWARD
contig00018	AT3G05030	365.165	143.929		8.5124	7.16921		3.02e-05		| Symbols: NHX2, ATNHX2 | NHX2 (SODIUM HYDROGEN EXCHANGER 2); sodium ion transmembrane transporter/ sodium:hydrogen antiporter | chr3:1393456-1395753 REVERSE
contig00020	AT3G17040	72.4533	23.9882		6.17898	4.58425		0.0119966		| Symbols: HCF107 | HCF107 (HIGH CHLOROPHYLL FLUORESCENT 107); binding | chr3:5809378-5812605 REVERSE
contig00023	AT1G14790	79.6987	20.1501		6.31648	4.33271		0.000349731		| Symbols: RDR1, ATRDRP1 | RDR1 (RNA-DEPENDENT RNA POLYMERASE 1); RNA-directed RNA polymerase/ nucleic acid binding | chr1:5094317-5097817 REVERSE
contig00026	AT5G09590	412.984	191.905		8.68994	7.58425		0.00475687		| Symbols: MTHSC70-2, HSC70-5 | MTHSC70-2 (MITOCHONDRIAL HSP70 2); ATP binding | chr5:2975721-2978508 FORWARD
contig00044	AT4G15530	86.944	9.59527		6.44201	3.26232		2.88e-09		| Symbols: PPDK | PPDK (pyruvate orthophosphate dikinase); kinase/ pyruvate, phosphate dikinase | chr4:8864828-8870748 REVERSE
contig00050	AT1G61850	126.069	11.5143		6.97807	3.52536		3.42e-14		| Symbols: | galactolipase/ phospholipase | chr1:22856317-22862225 FORWARD
contig00054	AT1G18260	156.499	44.1382		7.29001	5.46396		6.8e-06		| Symbols: | suppressor of lin-12-like protein-related / sel-1 protein-related | chr1:6279047-6282008 REVERSE
contig00056	AT1G64860	433.271	140.091		8.75913	7.13022		2.15e-10		| Symbols: SIGA, SIG1, SIG2, SIGB, RPOD1 | SIGA (SIGMA FACTOR A); DNA binding / DNA-directed RNA polymerase/ sigma factor/ transcription factor | chr1:24098497-24100746 FORWARD
contig00058	AT5G53450	84.0459	27.8263		6.3931	4.79838		0.00681431		| Symbols: ORG1 | ORG1 (OBP3-responsive gene 1); ATP binding / kinase/ protein kinase | chr5:21689444-21692242 FORWARD
contig00060	AT1G26850	227.503	94.9931		7.82974	6.56975		0.00391639		| Symbols: | dehydration-responsive family protein | chr1:9301146-9303432 REVERSE
contig00074	AT1G60420	592.668	114.184		9.21108	6.83521		5.24e-33		| Symbols: | DC1 domain-containing protein | chr1:22261978-22264243 FORWARD
contig00077	AT4G04970	66.6571	12.4738		6.05869	3.64083		4.4e-05		| Symbols: ATGSL1, ATGSL01, GSL01, GSL1 | GSL1 (GLUCAN SYNTHASE-LIKE 1); 1,3-beta-glucan synthase/ transferase, transferring glycosyl groups | chr4:2537039-2542434 FORWARD
contig00079	AT3G09830	66.6571	17.2715		6.05869	4.11032		0.00138987		| Symbols: | protein kinase, putative | chr3:3017199-3018696 FORWARD
contig00089	AT3G12580	1614.26	572.837		10.6567	9.16198		1.37e-26		| Symbols: HSP70 | HSP70 (heat shock protein 70); ATP binding | chr3:3991487-3993689 REVERSE
contig00093	AT5G65700	47.8192	13.4334		5.57952	3.74775		0.0124985		| Symbols: BAM1 | BAM1 (BARELY ANY MERISTEM 1); ATP binding / kinase/ protein serine/threonine kinase | chr5:26281826-26284945 FORWARD
contig00098	AT5G49630	62.3099	5.75716		5.96139	2.52536		1.08e-07		| Symbols: AAP6 | AAP6 (AMINO ACID PERMEASE 6); acidic amino acid transmembrane transporter/ amino acid transmembrane transporter/ neutral amino acid transmembrane transporter | chr5:20142681-20146441 REVERSE
contig00100	AT4G08550	63.7589	23.0286		5.99456	4.52536		0.0396316		| Symbols: | electron carrier/ protein disulfide oxidoreductase | chr4:5444345-5446825 FORWARD
contig00101	AT5G61790	299.957	73.8836		8.22861	6.20718		1.25e-12		| Symbols: CNX1, ATCNX1 | calnexin 1 (CNX1) | chr5:24827394-24829642 REVERSE
contig00102	AT5G25880	131.865	23.9882		7.04292	4.58425		5.09e-09		| Symbols: ATNADP-ME3 | ATNADP-ME3 (NADP-malic enzyme 3); malate dehydrogenase (oxaloacetate-decarboxylating) (NADP+)/ malic enzyme/ oxidoreductase, acting on NADH or NADPH, NAD or NADP as acceptor | chr5:9024549-9028260 FORWARD
contig00104	AT4G11610	130.416	38.3811		7.02698	5.26232		8.92e-05		| Symbols: | C2 domain-containing protein | chr4:7013956-7017846 REVERSE
contig00106	AT4G37930	995.509	464.411		9.95929	8.85926		1.55e-05		| Symbols: SHM1, STM, SHMT1 | SHM1 (SERINE TRANSHYDROXYMETHYLTRANSFERASE 1); glycine hydroxymethyltransferase/ poly(U) binding | chr4:17831891-17834742 REVERSE
contig00121	AT3G59920	278.221	126.658		8.12009	6.98479		0.0128354		| Symbols: ATGDI2 | ATGDI2 (RAB GDP DISSOCIATION INHIBITOR 2); RAB GDP-dissociation inhibitor | chr3:22135157-22138221 FORWARD
contig00122	AT5G52920	192.726	56.6121		7.59041	5.82304		1.81e-06		| Symbols: PKP1, PKP-BETA1, PKP2 | PKP-BETA1 (PLASTIDIC PYRUVATE KINASE BETA SUBUNIT 1); pyruvate kinase | chr5:21463680-21466612 FORWARD
contig00126	AT5G22510	133.314	31.6644		7.05869	4.98479		1.06e-06		| Symbols: | beta-fructofuranosidase, putative / invertase, putative / saccharase, putative / beta-fructosidase, putative | chr5:7474974-7477479 REVERSE
contig00131	AT3G51860	1695.41	706.212		10.7274	9.46396		2.22e-15		| Symbols: CAX3, ATHCX1, CAX1-LIKE, ATCAX3 | CAX3 (CATION EXCHANGER 3); calcium:cation antiporter/ calcium:hydrogen antiporter/ cation:cation antiporter | chr3:19239458-19242519 FORWARD
contig00132	AT5G47750	397.044	102.669		8.63316	6.68186		5.37e-15		| Symbols: D6PKL2, PK5 | D6PKL2 (D6 PROTEIN KINASE LIKE 2); kinase | chr5:19339947-19341864 REVERSE
contig00134	AT5G25560	1973.63	312.806		10.9466	8.28912		3.11e-131		| Symbols: | zinc finger (C3HC4-type RING finger) family protein | chr5:8899486-8901391 FORWARD
contig00136	AT2G45350	107.231	30.7049		6.74458	4.94039		0.000248353		| Symbols: CRR4 | CRR4 (CHLORORESPIRATORY REDUCTION 4) | chr2:18694816-18696636 REVERSE
contig00143	AT1G70160	388.35	107.467		8.60121	6.74775		4.75e-13		| Symbols: | unknown protein | chr1:26420159-26422345 FORWARD
contig00167	AT5G23670	92.7403	32.6239		6.53512	5.02786		0.00952117		| Symbols: LCB2 | LCB2; protein binding / serine C-palmitoyltransferase | chr5:7981889-7985037 FORWARD
contig00168	AT5G48380	84.0459	6.71669		6.3931	2.74775		1.45e-10		| Symbols: | leucine-rich repeat family protein / protein kinase family protein | chr5:19604584-19606532 REVERSE
contig00196	AT4G19170	825.968	137.212		9.68994	7.10027		1.99e-53		| Symbols: NCED4 | NCED4 (NINE-CIS-EPOXYCAROTENOID DIOXYGENASE 4) | chr4:10481835-10483622 FORWARD
contig00200	AT1G18060	66.6571	10.5548		6.05869	3.39983		7.5e-06		| Symbols: | unknown protein | chr1:6212065-6213314 REVERSE
contig00206	AT4G39210	265.179	32.6239		8.05082	5.02786		1.98e-23		| Symbols: APL3 | APL3; glucose-1-phosphate adenylyltransferase | chr4:18260332-18263181 FORWARD
contig00235	AT2G37700	120.273	30.7049		6.91016	4.94039		1.34e-05		| Symbols: | catalytic/ iron ion binding / oxidoreductase | chr2:15811641-15814176 REVERSE
contig00241	AT1G12820	63.7589	14.3929		5.99456	3.84729		0.000439804		| Symbols: AFB3 | AFB3 (AUXIN SIGNALING F-BOX 3); auxin binding / ubiquitin-protein ligase | chr1:4368879-4370780 REVERSE
contig00244	AT1G76990	169.541	64.2883		7.40549	6.00648		0.00212257		| Symbols: ACR3 | ACR3; amino acid binding | chr1:28933387-28935179 FORWARD
contig00250	AT3G18080	272.425	69.0859		8.08971	6.11032		4.32e-11		| Symbols: BGLU44 | BGLU44 (B-S GLUCOSIDASE 44); (R)-amygdalin beta-glucosidase/ 4-methylumbelliferyl-beta-D-glucopyranoside beta-glucosidase/ beta-gentiobiose beta-glucosidase/ cellobiose glucosidase/ esculin beta-glucosidase/ hydrolase, hydrolyzing O-glycosyl compounds | chr3:6191586-6194124 FORWARD
contig00257	AT1G53450	152.152	64.2883		7.24937	6.00648		0.0220641		| Symbols: | unknown protein | chr1:19951747-19953839 REVERSE
contig00260	AT1G51210	95.6384	35.5025		6.57952	5.14985		0.0163468		| Symbols: | UDP-glucoronosyl/UDP-glucosyl transferase family protein | chr1:18987809-18989110 FORWARD
contig00265	AT4G30360	43.472	9.59527		5.44201	3.26232		0.00315437		| Symbols: ATCNGC17, CNGC17 | ATCNGC17; calmodulin binding / cyclic nucleotide binding / ion channel | chr4:14855060-14857779 REVERSE
contig00267	AT2G37520	98.5365	38.3811		6.62259	5.26232		0.0263603		| Symbols: | PHD finger family protein | chr2:15745033-15749615 REVERSE
contig00274	AT4G14300	289.813	127.617		8.17898	6.99568		0.00481301		| Symbols: | heterogeneous nuclear ribonucleoprotein, putative / hnRNP, putative | chr4:8231179-8232785 FORWARD
contig00288	AT5G42940	140.559	14.3929		7.13504	3.84729		1.01e-14		| Symbols: | zinc finger (C3HC4-type RING finger) family protein | chr5:17216649-17219171 REVERSE
contig00292	AT5G44790	24.6341	5.75716		4.62259	2.52536		0.0335161		| Symbols: RAN1, HMA7 | RAN1 (RESPONSIVE-TO-ANTAGONIST 1); ATPase, coupled to transmembrane movement of ions, phosphorylative mechanism / copper ion transmembrane transporter | chr5:18075846-18079817 REVERSE
contig00304	AT2G37025	105.782	34.543		6.72495	5.11032		0.00196793		| Symbols: TRFL8 | TRFL8 (TRF-LIKE 8); DNA binding | chr2:15550042-15551957 FORWARD
contig00305	AT4G38130	142.009	57.5716		7.14983	5.84729		0.0144808		| Symbols: HD1, ATHD1, HDA1, RPD3A, HDA19 | HD1 (HISTONE DEACETYLASE 1); basal transcription repressor/ histone deacetylase/ protein binding | chr4:17896663-17899057 REVERSE
contig00316	AT3G09650	27.5323	4.79763		4.78305	2.26232		0.00620397		| Symbols: HCF152, CRM3 | HCF152 (HIGH CHLOROPHYLL FLUORESCENCE 152); mRNA binding | chr3:2958704-2961040 FORWARD
contig00319	AT5G48160	168.092	71.005		7.3931	6.14985		0.0160486		| Symbols: OBE2 | OBE2 (OBERON2); protein binding / zinc ion binding | chr5:19528019-19529820 REVERSE
contig00321	AT3G58610	98.5365	34.543		6.62259	5.11032		0.00719913		| Symbols: | ketol-acid reductoisomerase | chr3:21671561-21674639 FORWARD
contig00327	AT3G06370	175.337	37.4215		7.45399	5.2258		1.23e-09		| Symbols: NHX4, ATNHX4 | NHX4 (SODIUM HYDROGEN EXCHANGER 4); sodium ion transmembrane transporter/ sodium:hydrogen antiporter | chr3:1930899-1933515 REVERSE
contig00329	AT3G22200	368.063	124.738		8.52381	6.96276		4.41e-08		| Symbols: POP2, GABA-T, HER1 | POP2 (POLLEN-PISTIL INCOMPATIBILITY 2); 4-aminobutyrate transaminase/ 4-aminobutyrate:pyruvate transaminase | chr3:7835286-7838863 FORWARD
contig00334	AT3G59030	69.5552	12.4738		6.12009	3.64083		1.87e-05		| Symbols: TT12, ATTT12 | TT12 (TRANSPARENT TESTA 12); antiporter/ solute:hydrogen antiporter/ transmembrane transporter/ transporter | chr3:21819124-21821288 FORWARD
contig00340	AT3G48000	757.862	275.384		9.56579	8.1053		2.17e-12		| Symbols: ALDH2B4, ALDH2, ALDH2A | ALDH2B4 (ALDEHYDE DEHYDROGENASE 2B4); 3-chloroallyl aldehyde dehydrogenase/ ATP binding / aldehyde dehydrogenase (NAD) | chr3:17717082-17719843 REVERSE
contig00341	AT3G14390	43.472	11.5143		5.44201	3.52536		0.0114692		| Symbols: | diaminopimelate decarboxylase, putative / DAP carboxylase, putative | chr3:4806771-4808954 FORWARD
contig00345	AT1G55020	42.0229	7.67621		5.3931	2.94039		0.000998042		| Symbols: LOX1 | LOX1; lipoxygenase | chr1:20525798-20530143 FORWARD
contig00347	AT4G00830	44.9211	14.3929		5.48932	3.84729		0.0384804		| Symbols: | RNA recognition motif (RRM)-containing protein | chr4:352782-354965 FORWARD
contig00350	AT3G09840	82.5968	32.6239		6.36801	5.02786		0.0482721		| Symbols: CDC48, ATCDC48, CDC48A | CDC48 (CELL DIVISION CYCLE 48); ATPase/ identical protein binding | chr3:3019494-3022832 FORWARD
contig00357	AT1G47128	186.93	71.9645		7.54635	6.16921		0.00173527		| Symbols: RD21, RD21A | RD21 (responsive to dehydration 21); cysteine-type endopeptidase/ cysteine-type peptidase | chr1:17283139-17285609 REVERSE
contig00364	AT1G20980	165.194	47.9763		7.36801	5.58425		7.57e-06		| Symbols: SPL14, FBR6, SPL1R2, ATSPL14 | SPL14 (squamosa promoter binding protein-like 14); DNA binding / transcription activator/ transcription factor | chr1:7325042-7328933 FORWARD
contig00367	AT4G14240	47.8192	8.63574		5.57952	3.11032		0.00040889		| Symbols: | FUNCTIONS IN: molecular_function unknown; INVOLVED IN: biological_process unknown; LOCATED IN: cellular_component unknown; EXPRESSED IN: 23 plant structures; EXPRESSED DURING: 13 growth stages; CONTAINS InterPro DOMAIN/s: Protein of unknown function DUF21 (InterPro:IPR002550), Cystathionine beta-synthase, core (InterPro:IPR000644); BEST Arabidopsis thaliana protein match is: CBS doma…
contig00369	AT3G02450	56.5136	16.312		5.82053	4.02786		0.00837645		| Symbols: | cell division protein ftsH, putative | chr3:502876-505030 REVERSE
contig00381	AT5G27320	102.884	35.5025		6.68487	5.14985		0.00487425		| Symbols: ATGID1C, GID1C | GID1C (GA INSENSITIVE DWARF1C); hydrolase | chr5:9629254-9630746 FORWARD
contig00389	AT1G69200	47.8192	12.4738		5.57952	3.64083		0.00713396		| Symbols: | kinase | chr1:26016018-26018365 FORWARD
contig00391	AT1G72330	102.884	32.6239		6.68487	5.02786		0.00149475		| Symbols: ALAAT2 | ALAAT2 (ALANINE AMINOTRANSFERASE 2); ATP binding / L-alanine:2-oxoglutarate aminotransferase | chr1:27233637-27236571 FORWARD
contig00395	AT1G31230	104.333	34.543		6.70505	5.11032		0.00257201		| Symbols: AK-HSDH I, AK-HSDH | AK-HSDH I (ASPARTATE KINASE-HOMOSERINE DEHYDROGENASE I); aspartate kinase/ homoserine dehydrogenase | chr1:11158744-11163055 REVERSE
contig00403	AT2G33340	224.605	86.3574		7.81125	6.43225		0.000576989		| Symbols: | nucleotide binding / ubiquitin-protein ligase | chr2:14126703-14131000 REVERSE
contig00404	AT1G74110	49.2683	6.71669		5.62259	2.74775		3.7e-05		| Symbols: CYP78A10 | CYP78A10; electron carrier/ heme binding / iron ion binding / monooxygenase/ oxygen binding | chr1:27866667-27868368 REVERSE
contig00409	AT3G55200	44.9211	11.5143		5.48932	3.52536		0.00803098		| Symbols: | splicing factor, putative | chr3:20460533-20464361 FORWARD
contig00411	AT1G53570	43.472	12.4738		5.44201	3.64083		0.0199388		| Symbols: MAP3KA, MAPKKK3 | MAP3KA; ATP binding / kinase/ protein kinase/ protein serine/threonine kinase | chr1:19987391-19990733 FORWARD
contig00415	AT1G27960	56.5136	20.1501		5.82053	4.33271		0.0477339		| Symbols: ECT9 | ECT9 (evolutionarily conserved C-terminal region 9) | chr1:9742359-9745648 REVERSE
contig00416	AT5G43060	1073.76	314.725		10.0685	8.29795		1.31e-29		| Symbols: | cysteine proteinase, putative / thiol protease, putative | chr5:17269784-17272117 REVERSE
contig00419	AT1G68050	173.888	37.4215		7.44201	5.2258		1.79e-09		| Symbols: ADO3, FKF1 | FKF1 (FLAVIN-BINDING, KELCH REPEAT, F BOX 1); signal transducer/ two-component sensor/ ubiquitin-protein ligase | chr1:25508737-25510697 FORWARD
contig00423	AT5G23880	52.1664	7.67621		5.70505	2.94039		4.06e-05		| Symbols: EMB1265, CPSF100, ESP5, ATCPSF100 | CPSF100 (CLEAVAGE AND POLYADENYLATION SPECIFICITY FACTOR 100); DNA binding / protein binding | chr5:8052550-8058147 FORWARD
contig00425	AT2G31880	169.541	35.5025		7.40549	5.14985		1.39e-09		| Symbols: | leucine-rich repeat transmembrane protein kinase, putative | chr2:13554920-13556845 FORWARD
contig00438	AT1G77510	88.3931	23.9882		6.46586	4.58425		0.000432332		| Symbols: ATPDIL1-2, PDI6, ATPDI6 | ATPDIL
contig00440	AT1G07920	1243.3	388.608		10.28	8.60217		2.24e-29		| Symbols: | elongation factor 1-alpha / EF-1-alpha | chr1:2455559-2457001 FORWARD
contig00441	AT4G03020	84.0459	17.2715		6.3931	4.11032		1.56e-05		| Symbols: | transducin family protein / WD-40 repeat family protein | chr4:1331704-1334472 REVERSE
contig00450	AT5G37540	121.722	48.9359		6.92744	5.61282		0.0210615		| Symbols: | aspartyl protease family protein | chr5:14912862-14914190 FORWARD
contig00451	AT2G45830	99.9856	14.3929		6.64365	3.84729		9.52e-09		| Symbols: DTA2 | DTA2 (DOWNSTREAM TARGET OF AGL15 2) | chr2:18866324-18868344 FORWARD
contig00452	AT2G39260	36.2267	7.67621		5.17898	2.94039		0.00549825		| Symbols: | RNA binding / binding / protein binding | chr2:16392288-16399588 REVERSE
contig00453	AT4G34350	469.498	159.281		8.87497	7.31543		6.72e-10		| Symbols: CLB6, ISPH, HDR | HDR (4-HYDROXY-3-METHYLBUT-2-ENYL DIPHOSPHATE REDUCTASE); 4-hydroxy-3-methylbut-2-en-1-yl diphosphate reductase/ 4-hydroxy-3-methylbut-2-en-1-yl diphosphate synthase | chr4:16428681-16431038 REVERSE
contig00456	AT3G24740	81.1477	31.6644		6.34248	4.98479		0.0446429		| Symbols: | FUNCTIONS IN: molecular_function unknown; INVOLVED IN: biological_process unknown; LOCATED IN: cellular_component unknown; EXPRESSED IN: 24 plant structures; EXPRESSED DURING: 15 growth stages; CONTAINS InterPro DOMAIN/s: Protein of unknown function DUF1644 (InterPro:IPR012866); BEST Arabidopsis thaliana protein match is: zinc ion binding (TAIR:AT3G25910.1); Has 135 Blast hits to 134…
contig00457	AT3G23990	65.208	20.1501		6.02698	4.33271		0.00896962		| Symbols: HSP60, HSP60-3B | HSP60 (HEAT SHOCK PROTEIN 60); ATP binding | chr3:8669013-8672278 FORWARD
contig00463	AT1G20630	221.707	67.1669		7.79251	6.06968		7.91e-07		| Symbols: CAT1 | CAT1 (CATALASE 1); catalase | chr1:7146812-7149609 FORWARD
contig00464	AT3G10410	285.466	93.0741		8.15718	6.54031		3.47e-07		| Symbols: scpl49 | scpl49 (serine carboxypeptidase-like 49); serine-type carboxypeptidase | chr3:3235518-3238063 REVERSE
contig00475	AT2G26890	71.0043	8.63574		6.14983	3.11032		2.18e-07		| Symbols: GRV2, KAM2 | GRV2 (GRAVITROPISM DEFECTIVE 2); binding / heat shock protein binding | chr2:11462327-11472259 REVERSE
contig00488	AT2G23150	157.948	47.0168		7.30331	5.5551		2.09e-05		| Symbols: NRAMP3, ATNRAMP3 | NRAMP3 (NATURAL RESISTANCE-ASSOCIATED MACROPHAGE PROTEIN 3); inorganic anion transmembrane transporter/ manganese ion transmembrane transporter/ metal ion transmembrane transporter | chr2:9856422-9858565 REVERSE
contig00494	AT5G38510	237.647	89.236		7.89268	6.47955		0.000210675		| Symbols: | rhomboid family protein | chr5:15417839-15420002 REVERSE
contig00495	AT4G02930	72.4533	25.9072		6.17898	4.69528		0.0256822		| Symbols: | elongation factor Tu, putative / EF-Tu, putative | chr4:1295751-1298354 REVERSE
contig00500	AT2G12190	66.6571	12.4738		6.05869	3.64083		4.4e-05		| Symbols: | cytochrome P450, putative | chr2:4891807-4893345 REVERSE
contig00501	AT2G36580	285.466	109.386		8.15718	6.77328		9.35e-05		| Symbols: | pyruvate kinase, putative | chr2:15339253-15342781 FORWARD
contig00502	AT5G18490	53.6155	7.67621		5.74458	2.94039		2.52e-05		| Symbols: | unknown protein | chr5:6134275-6136554 REVERSE
contig00514	AT4G28570	575.279	251.396		9.16812	7.97382		4.86e-05		| Symbols: | alcohol oxidase-related | chr4:14119548-14121923 FORWARD
contig00520	AT3G17810	91.2912	25.9072		6.5124	4.69528		0.000640545		| Symbols: | dihydroorotate dehydrogenase family protein / dihydroorotate oxidase family protein | chr3:6094279-6096289 FORWARD
contig00529	AT5G61780	37.6757	9.59527		5.23556	3.26232		0.0146076		| Symbols: | tudor domain-containing protein / nuclease family protein | chr5:24822012-24826641 FORWARD
contig00539	AT5G14120	195.624	42.2192		7.61194	5.39983		1.92e-10		| Symbols: | nodulin family protein | chr5:4556308-4558447 FORWARD
contig00543	AT5G56010	3016.96	1206.13		11.5589	10.2362		2.42e-31		| Symbols: HSP81-3 | HSP81-3; ATP binding / unfolded protein binding | chr5:22681410-22683911 FORWARD
contig00546	AT5G56000	2269.24	736.917		11.148	9.52536		2.18e-47		| Symbols: | heat shock protein 81-4 (HSP81-4) | chr5:22677602-22680067 REVERSE
contig00553	AT1G53210	162.295	65.2478		7.34248	6.02786		0.0077261		| Symbols: | sodium/calcium exchanger family protein / calcium-binding EF hand family protein | chr1:19844790-19847533 FORWARD
contig00554	AT5G02830	82.5968	28.7858		6.36801	4.84729		0.0130063		| Symbols: | pentatricopeptide (PPR) repeat-containing protein | chr5:644458-648421 REVERSE
contig00566	AT5G41220	136.212	21.1096		7.08971	4.39983		9.72e-11		| Symbols: ATGSTT3, GST10C | ATGSTT3 (GLUTATHIONE S-TRANSFERASE THETA 3); glutathione transferase | chr5:16494560-16496969 REVERSE
contig00570	AT1G43690	53.6155	15.3524		5.74458	3.94039		0.00957682		| Symbols: | ubiquitin interaction motif-containing protein | chr1:16478519-16482589 FORWARD
contig00576	AT3G42170	55.0645	10.5548		5.78305	3.39983		0.000253321		| Symbols: | DNA binding | chr3:14321838-14323928 FORWARD
contig00592	AT3G02290	49.2683	16.312		5.62259	4.02786		0.0383002		| Symbols: | zinc finger (C3HC4-type RING finger) family protein | chr3:459385-460688 FORWARD
contig00607	AT1G34300	69.5552	21.1096		6.12009	4.39983		0.00578969		| Symbols: | lectin protein kinase family protein | chr1:12503450-12505939 FORWARD
contig00616	AT2G30520	837.561	389.568		9.71005	8.60573		6.14e-05		| Symbols: RPT2 | RPT2 (ROOT PHOTOTROPISM 2); protein binding | chr2:13002920-13005573 REVERSE
contig00617	AT2G29710	146.356	60.4502		7.19334	5.91767		0.0174979		| Symbols: | UDP-glucoronosyl/UDP-glucosyl transferase family protein | chr2:12698717-12700120 FORWARD
contig00623	AT1G80910	111.578	42.2192		6.80191	5.39983		0.0123252		| Symbols: | unknown protein | chr1:30401143-30403466 FORWARD
contig00624	AT4G13940	889.727	373.256		9.79722	8.54402		1.7e-08		| Symbols: HOG1, SAHH1 | MEE58 (MATERNAL EFFECT EMBRYO ARREST 58); adenosylhomocysteinase | chr4:8054931-8056763 FORWARD
contig00630	AT5G39040	33.3285	9.59527		5.05869	3.26232		0.0423119		| Symbols: ATTAP2, TAP2 | ATTAP2; ATPase, coupled to transmembrane movement of substances / transporter | chr5:15625660-15629621 FORWARD
contig00643	AT2G34660	143.458	60.4502		7.16448	5.91767		0.0251911		| Symbols: ATMRP2, EST4, MRP2 | ATMRP2 (ARABIDOPSIS THALIANA MULTIDRUG RESISTANCE-ASSOCIATED PROTEIN 2); ATPase, coupled to transmembrane movement of substances | chr2:14603267-14612387 FORWARD
contig00652	AT1G10210	86.944	30.7049		6.44201	4.94039		0.012612		| Symbols: ATMPK1, MPK1 | ATMPK1 (MITOGEN-ACTIVATED PROTEIN KINASE 1); MAP kinase/ kinase | chr1:3349579-3350776 FORWARD
contig00653	AT2G29100	30.4304	3.83811		4.92744	1.94039		0.000819216		| Symbols: ATGLR2.9, GLR2.9 | ATGLR2.9; intracellular ligand-gated ion channel | chr2:12501092-12504912 REVERSE
contig00677	AT5G59160	46.3701	10.5548		5.53512	3.39983		0.00289806		| Symbols: TOPP2, PPO | TOPP2; protein serine/threonine phosphatase | chr5:23879567-23881102 FORWARD
contig00679	AT4G04610	218.809	55.6525		7.77353	5.79838		3.8e-09		| Symbols: APR1, APR, PRH19, ATAPR1 | APR1 (APS REDUCTASE 1); adenylyl-sulfate reductase | chr4:2325069-2326718 FORWARD
contig00684	AT3G15355	102.884	35.5025		6.68487	5.14985		0.00487425		| Symbols: UBC25, PFU1 | UBC25 (UBIQUITIN-CONJUGATING ENZYME 25); small conjugating protein ligase | chr3:5183858-5186669 FORWARD
contig00687	AT2G31810	121.722	42.2192		6.92744	5.39983		0.00238338		| Symbols: | acetolactate synthase small subunit, putative | chr2:13524271-13528246 FORWARD
contig00708	AT2G16120	28.9813	4.79763		4.85705	2.26232		0.00389076		| Symbols: | mannitol transporter, putative | chr2:6996727-6998441 REVERSE
contig00717	AT1G77380	207.217	7.67621		7.695	2.94039		1.87e-30		| Symbols: AAP3, ATAAP3 | AAP3; amino acid transmembrane transporter | chr1:29075201-29077252 REVERSE
contig00720	AT3G01120	379.655	157.362		8.56855	7.29795		0.000147637		| Symbols: MTO1, CGS, ATCYS1, CGS1 | MTO1 (METHIONINE OVERACCUMULATION 1); cystathionine gamma-synthase | chr3:39234-41865 REVERSE
contig00727	AT2G18950	66.6571	9.59527		6.05869	3.26232		2.79e-06		| Symbols: HPT1, TPT1, ATHPT, VTE2 | HPT1 (HOMOGENTISATE PHYTYLTRANSFERASE 1); homogentisate phytyltransferase/ prenyltransferase | chr2:8207491-8210047 FORWARD
contig00736	AT5G63860	223.156	55.6525		7.80191	5.79838		1.39e-09		| Symbols: UVR8 | UVR8 (UVB-RESISTANCE 8); chromatin binding / guanyl-nucleotide exchange factor | chr5:25554821-25558587 REVERSE
contig00747	AT5G67320	43.472	13.4334		5.44201	3.74775		0.0328709		| Symbols: HOS15 | HOS15 (high expression of osmotically responsive genes 15) | chr5:26857268-26860974 FORWARD
contig00760	AT1G05350	27.5323	5.75716		4.78305	2.52536		0.0145686		| Symbols: | thiF family protein | chr1:1560891-1564005 REVERSE
contig00764	AT1G67580	31.8795	7.67621		4.99456	2.94039		0.0182977		| Symbols: | protein kinase family protein | chr1:25327727-25330965 REVERSE
contig00779	AT5G15410	724.533	231.246		9.50091	7.85328		6.39e-17		| Symbols: DND1, ATCNGC2, CNGC2 | DND1 (DEFENSE NO DEATH 1); calcium channel/ calmodulin binding / cation channel/ cyclic nucleotide binding / intracellular cAMP activated cation channel/ intracellular cyclic nucleotide activated cation channel/ inward rectifier potassium channel | chr5:5003460-5006763 REVERSE
contig00790	AT3G25230	278.221	101.71		8.12009	6.66832		2.56e-05		| Symbols: ROF1, ATFKBP62, FKBP62 | ROF1 (ROTAMASE FKBP 1); FK506 binding / calmodulin binding / peptidyl-prolyl cis-trans isomerase | chr3:9188257-9191175 FORWARD
contig00793	AT2G28840	99.9856	31.6644		6.64365	4.98479		0.00171327		| Symbols: | ankyrin repeat family protein | chr2:12378542-12380474 FORWARD
contig00812	AT5G64410	76.8005	23.9882		6.26304	4.58425		0.00514442		| Symbols: ATOPT4, OPT4 | OPT4 (OLIGOPEPTIDE TRANSPORTER 4); oligopeptide transporter | chr5:25750921-25754974 REVERSE
contig00815	AT5G25140	136.212	23.0286		7.08971	4.52536		6.05e-10		| Symbols: CYP71B13 | CYP71B13; electron carrier/ heme binding / iron ion binding / monooxygenase/ oxygen binding | chr5:8672989-8674557 FORWARD
contig00818	AT3G11710	134.763	29.7453		7.07428	4.89459		2.01e-07		| Symbols: ATKRS-1 | ATKRS-1 (ARABIDOPSIS THALIANA LYSYL-TRNA SYNTHETASE 1); ATP binding / aminoacyl-tRNA ligase/ lysine-tRNA ligase/ nucleic acid binding / nucleotide binding | chr3:3702359-3705613 REVERSE
contig00828	AT4G25730	43.472	8.63574		5.44201	3.11032		0.00148445		| Symbols: | FtsJ-like methyltransferase family protein | chr4:13102906-13106718 REVERSE
contig00829	AT1G51590	69.5552	10.5548		6.12009	3.39983		2.99e-06		| Symbols: | mannosyl-oligosaccharide 1,2-alpha-mannosidase, putative | chr1:19128315-19131406 REVERSE
contig00830	AT3G06350	104.333	29.7453		6.70505	4.89459		0.000281974		| Symbols: EMB3004, MEE32 | MEE32 (MATERNAL EFFECT EMBRYO ARREST 32); 3-dehydroquinate dehydratase/ NADP or NADPH binding / binding / catalytic/ shikimate 5-dehydrogenase | chr3:1924536-1927701 REVERSE
contig00840	AT4G12910	95.6384	18.231		6.57952	4.18832		1.31e-06		| Symbols: scpl20 | scpl20 (serine carboxypeptidase-like 20); serine-type carboxypeptidase | chr4:7550576-7553051 REVERSE
contig00846	AT1G18940	39.1248	11.5143		5.29001	3.52536		0.0318669		| Symbols: | nodulin family protein | chr1:6543852-6545592 FORWARD
contig00867	AT3G56150	330.387	70.0454		8.36801	6.13022		5.21e-17		| Symbols: EIF3C, ATEIF3C-1, EIF3C-1, ATTIF3C1, TIF3C1 | EIF3C (EUKARYOTIC TRANSLATION INITIATION FACTOR 3C); translation initiation factor | chr3:20833790-20836820 REVERSE
contig00870	AT5G13930	181.133	68.1264		7.50091	6.09014		0.00125809		| Symbols: CHS, TT4, ATCHS | TT4 (TRANSPARENT TESTA 4); naringenin-chalcone synthase | chr5:4488762-4490035 FORWARD
contig00875	AT1G75450	160.846	24.9477		7.32954	4.64083		2.08e-12		| Symbols: CKX5, ATCKX5, ATCKX6 | CKX5 (CYTOKININ OXIDASE 5); cytokinin dehydrogenase | chr1:28315248-28318064 REVERSE
contig00877	AT5G02810	143.458	55.6525		7.16448	5.79838		0.00689287		| Symbols: PRR7, APRR7 | PRR7 (PSEUDO-RESPONSE REGULATOR 7); transcription regulator/ two-component response regulator | chr5:638283-641461 REVERSE
contig00883	AT2G36530	449.211	142.969		8.81125	7.15956		3.99e-11		| Symbols: LOS2 | LOS2; copper ion binding / phosphopyruvate hydratase | chr2:15321081-15323786 REVERSE
contig00891	AT1G08450	220.258	54.693		7.78305	5.77328		1.54e-09		| Symbols: CRT3 | CRT3 (CALRETICULIN 3); calcium ion binding / unfolded protein binding | chr1:2668008-2671800 REVERSE
contig00893	AT2G04030	591.219	74.8431		9.20755	6.2258		4.1e-49		| Symbols: CR88, EMB1956, HSP90.5 | CR88; ATP binding | chr2:1281983-1285909 FORWARD
contig00906	AT4G12980	57.9627	19.1905		5.85705	4.26232		0.0246397		| Symbols: | auxin-responsive protein, putative | chr4:7589670-7591074 REVERSE
contig00915	AT3G05060	124.62	47.0168		6.96139	5.5551		0.00782331		| Symbols: | SAR DNA-binding protein, putative | chr3:1413174-1415564 REVERSE
contig00936	AT1G78955	85.4949	22.0691		6.41777	4.46396		0.00027992		| Symbols: CAMS1 | CAMS1 (Camelliol C synthase 1); beta-amyrin synthase | chr1:29689153-29694255 REVERSE
contig00944	AT1G29310	375.308	116.103		8.55193	6.85926		3.81e-10		| Symbols: | P-P-bond-hydrolysis-driven protein transmembrane transporter | chr1:10252662-10254526 FORWARD
contig00947	AT3G13460	72.4533	19.1905		6.17898	4.26232		0.00109944		| Symbols: ECT2 | ECT2; protein binding | chr3:4385274-4388220 REVERSE
contig01001	AT4G35830	208.666	91.155		7.70505	6.51025		0.0143509		| Symbols: | aconitate hydratase, cytoplasmic / citrate hydro-lyase / aconitase (ACO) | chr4:16973007-16977278 REVERSE
contig01007	AT1G23820	213.013	60.4502		7.7348	5.91767		1.84e-07		| Symbols: SPDS1 | SPDS1 (spermidine synthase 1); spermidine synthase | chr1:8420278-8422724 FORWARD
contig01015	AT5G24710	42.0229	9.59527		5.3931	3.26232		0.00467842		| Symbols: | FUNCTIONS IN: molecular_function unknown; INVOLVED IN: biological_process unknown; LOCATED IN: plasma membrane; EXPRESSED IN: 23 plant structures; EXPRESSED DURING: 14 growth stages; CONTAINS InterPro DOMAIN/s: WD40 repeat-like (InterPro:IPR011046), WD40 repeat, region (InterPro:IPR017986), WD40 repeat (InterPro:IPR001680), WD40/YVTN repeat-like (InterPro:IPR015943); Has 46946 Blast …
contig01035	AT5G62790	134.763	47.0168		7.07428	5.5551		0.00153986		| Symbols: DXR, PDE129 | DXR (1-DEOXY-D-XYLULOSE 5-PHOSPHATE REDUCTOISOMERASE); 1-deoxy-D-xylulose-5-phosphate reductoisomerase | chr5:25214358-25217292 REVERSE
contig01039	AT5G04920	21.736	4.79763		4.44201	2.26232		0.0368375		| Symbols: | vacuolar protein sorting 36 family protein / VPS36 family protein | chr5:1439172-1441545 REVERSE
contig01042	AT5G43330	340.531	138.172		8.41164	7.11032		0.000157229		| Symbols: | malate dehydrogenase, cytosolic, putative | chr5:17390552-17392449 FORWARD
contig01044	AT3G25150	131.865	35.5025		7.04292	5.14985		1.47e-05		| Symbols: | nuclear transport factor 2 (NTF2) family protein / RNA recognition motif (RRM)-containing protein | chr3:9157161-9159362 REVERSE
contig01048	AT4G37060	26.0832	5.75716		4.70505	2.52536		0.0222068		| Symbols: PLP5, PLA IVB | PLP5 (PATATIN-LIKE PROTEIN 5); nutrient reservoir | chr4:17461573-17463734 REVERSE
contig01060	AT5G64510	95.6384	26.8667		6.57952	4.74775		0.000411773		| Symbols: | unknown protein | chr5:25784592-25786152 FORWARD
contig01068	AT3G55830	133.314	43.1787		7.05869	5.43225		0.000441516		| Symbols: EPC1 | EPC1 (ECTOPICALLY PARTING CELLS); UDP-glucosyltransferase/ transferase, transferring glycosyl groups | chr3:20715101-20717133 FORWARD
contig01069	AT2G45510	43.472	6.71669		5.44201	2.74775		0.00025116		| Symbols: CYP704A2 | CYP704A2; electron carrier/ heme binding / iron ion binding / monooxygenase/ oxygen binding | chr2:18753085-18754944 FORWARD
contig01070	AT4G04920	75.3515	7.67621		6.23556	2.94039		1.39e-08		| Symbols: SFR6 | SFR6 (SENSITIVE TO FREEZING 6) | chr4:2497931-2504996 FORWARD
contig01077	AT1G17840	114.476	27.8263		6.8389	4.79838		9.18e-06		| Symbols: WBC11, ABCG11, DSO, COF1, ATWBC11 | WBC11 (WHITE-BROWN COMPLEX HOMOLOG PROTEIN 11); ATPase, coupled to transmembrane movement of substances / fatty acid transporter | chr1:6142870-6145894 FORWARD
contig01082	AT4G00240	56.5136	10.5548		5.82053	3.39983		0.000165646		| Symbols: PLDBETA2 | PLDBETA2; phospholipase D | chr4:106380-110718 REVERSE
contig01083	AT2G44350	72.4533	24.9477		6.17898	4.64083		0.0177702		| Symbols: ATCS, CSY4 | ATCS; ATP binding / ATP citrate synthase/ citrate (SI)-synthase | chr2:18316673-18320524 FORWARD
contig01102	AT1G42470	78.2496	10.5548		6.29001	3.39983		1.77e-07		| Symbols: | patched family protein | chr1:15926987-15935128 FORWARD
contig01109	AT1G25500	56.5136	5.75716		5.82053	2.52536		8.92e-07		| Symbols: | choline transporter-related | chr1:8955437-8957294 REVERSE
contig01114	AT5G35410	39.1248	6.71669		5.29001	2.74775		0.00100365		| Symbols: SOS2, SnRK3.11, CIPK24 | SOS2 (SALT OVERLY SENSITIVE 2); kinase/ protein kinase | chr5:13634933-13638062 FORWARD
contig01118	AT1G49670	46.3701	12.4738		5.53512	3.64083		0.0101236		| Symbols: NQR | NQR; binding / catalytic/ oxidoreductase/ zinc ion binding | chr1:18381591-18386021 REVERSE
contig01128	AT1G64740	72.4533	23.0286		6.17898	4.52536		0.00789024		| Symbols: TUA1 | TUA1 (ALPHA-1 TUBULIN); structural constituent of cytoskeleton | chr1:24050114-24052296 FORWARD
contig01139	AT3G06660	49.2683	15.3524		5.62259	3.94039		0.0246005		| Symbols: | PAPA-1-like family protein / zinc finger (HIT type) family protein | chr3:2103060-2104776 FORWARD
contig01143	AT5G58290	134.763	40.3001		7.07428	5.33271		9.25e-05		| Symbols: RPT3 | RPT3 (REGULATORY PARTICLE TRIPLE-A ATPASE 3); ATPase | chr5:23569155-23571116 FORWARD
contig01151	AT2G35840	130.416	48.9359		7.02698	5.61282		0.00598085		| Symbols: | sucrose-phosphatase 1 (SPP1) | chr2:15053952-15055776 FORWARD
contig01153	AT1G54730	92.7403	30.7049		6.53512	4.94039		0.00447883		| Symbols: | sugar transporter, putative | chr1:20424471-20429978 FORWARD
contig01154	AT5G01950	73.9024	9.59527		6.20755	3.26232		2.53e-07		| Symbols: | ATP binding / kinase/ protein serine/threonine kinase | chr5:365040-369532 REVERSE
contig01158	AT3G45240	69.5552	22.0691		6.12009	4.46396		0.00908055		| Symbols: GRIK1 | GRIK1 (GEMINIVIRUS REP INTERACTING KINASE 1); kinase | chr3:16570774-16572902 REVERSE
contig01159	AT1G72770	115.925	38.3811		6.85705	5.26232		0.00148382		| Symbols: HAB1 | HAB1 (HOMOLOGY TO ABI1); catalytic/ protein serine/threonine phosphatase | chr1:27390998-27392851 FORWARD
contig01161	AT1G74290	72.4533	23.0286		6.17898	4.52536		0.00789024		| Symbols: | esterase/lipase/thioesterase family protein | chr1:27931836-27934268 FORWARD
contig01172	AT3G04870	144.907	42.2192		7.17898	5.39983		2.94e-05		| Symbols: ZDS, PDE181 | ZDS (ZETA-CAROTENE DESATURASE); carotene 7,8-desaturase | chr3:1342842-1346189 FORWARD
contig01183	AT5G38470	186.93	84.4383		7.54635	6.39983		0.036404		| Symbols: | DNA repair protein RAD23, putative | chr5:15404720-15407500 FORWARD
contig01184	AT3G27110	71.0043	18.231		6.14983	4.18832		0.000876446		| Symbols: | peptidase M48 family protein | chr3:9998006-9999892 FORWARD
contig01193	AT2G43360	60.8608	18.231		5.92744	4.18832		0.00874245		| Symbols: BIO2, BIOB | BIO2 (BIOTIN AUXOTROPH 2); biotin synthase | chr2:18010918-18013129 REVERSE
contig01200	AT5G47720	60.8608	13.4334		5.92744	3.74775		0.000477255		| Symbols: | acetyl-CoA C-acyltransferase, putative / 3-ketoacyl-CoA thiolase, putative | chr5:19331866-19334009 FORWARD
contig01216	AT5G12200	97.0875	23.9882		6.60121	4.58425		5.63e-05		| Symbols: | dihydropyrimidinase / DHPase / dihydropyrimidine amidohydrolase / hydantoinase (PYD2) | chr5:3941700-3944727 REVERSE
contig01249	AT5G35200	34.7776	6.71669		5.12009	2.74775		0.00380334		| Symbols: | epsin N-terminal homology (ENTH) domain-containing protein | chr5:13462463-13465581 REVERSE
contig01253	AT3G22960	120.273	38.3811		6.91016	5.26232		0.000661791		| Symbols: PKP1, PKP-ALPHA | PKP-ALPHA; pyruvate kinase | chr3:8139369-8141771 FORWARD
contig01254	AT3G04120	168.092	59.4907		7.3931	5.89459		0.000547256		| Symbols: GAPC, GAPC-1, GAPC1 | GAPC1 (GLYCERALDEHYDE-3-PHOSPHATE DEHYDROGENASE C SUBUNIT 1); glyceraldehyde-3-phosphate dehydrogenase (phosphorylating)/ glyceraldehyde-3-phosphate dehydrogenase | chr3:1081077-1083131 FORWARD
contig01256	AT5G27930	69.5552	13.4334		6.12009	3.74775		4.26e-05		| Symbols: | protein phosphatase 2C, putative / PP2C, putative | chr5:9958199-9960219 REVERSE
contig01257	AT1G55150	36.2267	7.67621		5.17898	2.94039		0.00549825		| Symbols: | DEAD box RNA helicase, putative (RH20) | chr1:20574634-20577141 FORWARD
contig01259	AT3G45140	1712.8	580.514		10.7421	9.18119		3.31e-32		| Symbols: LOX2, ATLOX2 | LOX2 (LIPOXYGENASE 2); lipoxygenase | chr3:16525437-16529233 FORWARD
contig01263	AT2G31800	97.0875	19.1905		6.60121	4.26232		1.89e-06		| Symbols: | ankyrin protein kinase, putative | chr2:13520605-13523646 REVERSE
contig01266	AT5G10420	37.6757	11.5143		5.23556	3.52536		0.0440412		| Symbols: | antiporter/ drug transporter | chr5:3273578-3276490 REVERSE
contig01276	AT5G17520	75.3515	20.1501		6.23556	4.33271		0.000975665		| Symbols: RCP1, MEX1 | RCP1 (ROOT CAP 1); maltose transmembrane transporter | chr5:5772796-5775231 REVERSE
contig01277	AT4G29040	199.971	81.5598		7.64365	6.34979		0.00421455		| Symbols: RPT2a | RPT2a (regulatory particle AAA-ATPase 2a); ATPase | chr4:14312369-14314386 FORWARD
contig01291	AT4G32180	43.472	11.5143		5.44201	3.52536		0.0114692		| Symbols: ATPANK2 | ATPANK2 (PANTOTHENATE KINASE 2); pantothenate kinase | chr4:15538340-15543715 REVERSE
contig01297	AT2G35020	34.7776	5.75716		5.12009	2.52536		0.00156458		| Symbols: | UTP--glucose-1-phosphate uridylyltransferase family protein | chr2:14756803-14760477 FORWARD
contig01298	AT2G22970	40.5739	9.59527		5.34248	3.26232		0.00689003		| Symbols: SCPL11 | serine carboxypeptidase S10 family protein | chr2:9774875-9778255 FORWARD
contig01305	AT2G43240	56.5136	12.4738		5.82053	3.64083		0.000762297		| Symbols: | nucleotide-sugar transmembrane transporter/ sugar:hydrogen symporter | chr2:17971280-17975300 REVERSE
contig01308	AT4G11530	57.9627	18.231		5.85705	4.18832		0.0159996		| Symbols: | kinase | chr4:6987093-6989599 FORWARD
contig01311	AT1G69830	368.063	103.629		8.52381	6.69528		4.71e-12		| Symbols: ATAMY3, AMY3 | AMY3 (ALPHA-AMYLASE-LIKE 3); alpha-amylase | chr1:26288518-26293003 REVERSE
contig01314	AT1G79320	97.0875	37.4215		6.60121	5.2258		0.0243337		| Symbols: AtMC6 | AtMC6 (metacaspase 6); cysteine-type endopeptidase | chr1:29836686-29837908 FORWARD
contig01323	AT4G22720	79.6987	17.2715		6.31648	4.11032		5.08e-05		| Symbols: | glycoprotease M22 family protein | chr4:11937467-11938717 FORWARD
contig01329	AT5G02800	43.472	3.83811		5.44201	1.94039		7e-06		| Symbols: | protein kinase family protein | chr5:635545-637374 REVERSE
contig01330	AT1G53420	131.865	31.6644		7.04292	4.98479		1.51e-06		| Symbols: | serine/threonine protein kinase-related | chr1:19926626-19931494 REVERSE
contig01332	AT1G63980	65.208	7.67621		6.02698	2.94039		4.98e-07		| Symbols: | D111/G-patch domain-containing protein | chr1:23740646-23743054 FORWARD
contig01342	AT4G37560	134.763	33.5834		7.07428	5.06968		2.48e-06		| Symbols: | formamidase, putative / formamide amidohydrolase, putative | chr4:17646489-17648457 FORWARD
contig01344	AT5G43700	168.092	75.8026		7.3931	6.24418		0.0460594		| Symbols: ATAUX2-11, IAA4 | ATAUX2-11 (AUXIN INDUCIBLE 2-11); DNA binding / transcription factor | chr5:17550465-17551206 FORWARD
contig01350	AT3G02690	66.6571	23.0286		6.05869	4.52536		0.0237063		| Symbols: | integral membrane family protein | chr3:579627-581448 FORWARD
contig01357	AT5G45160	40.5739	7.67621		5.34248	2.94039		0.00154402		| Symbols: | root hair defective 3 GTP-binding (RHD3) family protein | chr5:18264991-18270035 FORWARD
contig01364	AT2G30600	433.271	116.103		8.75913	6.85926		2.97e-15		| Symbols: | BTB/POZ domain-containing protein | chr2:13037410-13041475 FORWARD
contig01365	AT2G15230	36.2267	9.59527		5.17898	3.26232		0.0210106		| Symbols: ATLIP1 | ATLIP1 (Arabidopsis thaliana lipase 1); galactolipase/ hydrolase/ phospholipase/ triacylglycerol lipase | chr2:6612666-6615204 FORWARD
contig01373	AT4G10080	156.499	65.2478		7.29001	6.02786		0.0163288		| Symbols: | unknown protein | chr4:6300454-6302560 REVERSE
contig01388	AT4G17840	120.273	39.3406		6.91016	5.29795		0.000992716		| Symbols: | unknown protein | chr4:9918222-9920190 REVERSE
contig01398	AT1G08570	146.356	43.1787		7.19334	5.43225		3.49e-05		| Symbols: ACHT4 | ACHT4 (ATYPICAL CYS HIS RICH THIOREDOXIN 4); oxidoreductase, acting on sulfur group of donors, disulfide as acceptor | chr1:2713604-2714312 FORWARD
contig01403	AT5G13420	69.5552	17.2715		6.12009	4.11032		0.000688295		| Symbols: | transaldolase, putative | chr5:4302080-4304212 REVERSE
contig01404	AT2G43790	52.1664	14.3929		5.70505	3.84729		0.00784783		| Symbols: ATMPK6, MPK6, MAPK6 | ATMPK6 (ARABIDOPSIS THALIANA MAP KINASE 6); MAP kinase/ kinase | chr2:18138477-18140693 FORWARD
contig01408	AT3G27570	192.726	20.1501		7.59041	4.33271		2.25e-19		| Symbols: | FUNCTIONS IN: molecular_function unknown; INVOLVED IN: biological_process unknown; LOCATED IN: endomembrane system; EXPRESSED IN: 22 plant structures; EXPRESSED DURING: 13 growth stages; CONTAINS InterPro DOMAIN/s: Thioredoxin fold (InterPro:IPR012335), Sucraseferredoxin-like (InterPro:IPR009737), Thioredoxin-like fold (InterPro:IPR012336); BEST Arabidopsis thaliana protein match is:…
contig01411	AT2G26800	30.4304	6.71669		4.92744	2.74775		0.0135097		| Symbols: | hydroxymethylglutaryl-CoA lyase, putative / 3-hydroxy-3-methylglutarate-CoA lyase, putative / HMG-CoA lyase, putative | chr2:11429192-11432290 REVERSE
contig01415	AT5G64840	33.3285	8.63574		5.05869	3.11032		0.0237958		| Symbols: ATGCN5 | ATGCN5 (A. THALIANA GENERAL CONTROL NON-REPRESSIBLE 5); transporter | chr5:25916956-25919693 REVERSE
contig01418	AT5G60360	166.643	64.2883		7.38061	6.00648		0.00322948		| Symbols: SAG2, AALP | AALP (Arabidopsis aleurain-like protease); cysteine-type peptidase | chr5:24280044-24282152 FORWARD
contig01425	AT5G03300	317.346	126.658		8.30991	6.98479		0.000153341		| Symbols: ADK2 | ADK2 (ADENOSINE KINASE 2); adenosine kinase/ copper ion binding / kinase | chr5:796573-798997 FORWARD
contig01427	AT5G36890	84.0459	21.1096		6.3931	4.39983		0.000221261		| Symbols: BGLU42 | BGLU42 (BETA GLUCOSIDASE 42); beta-glucosidase/ catalytic/ cation binding / hydrolase, hydrolyzing O-glycosyl compounds | chr5:14541527-14546090 REVERSE
contig01430	AT1G60160	79.6987	17.2715		6.31648	4.11032		5.08e-05		| Symbols: | potassium transporter family protein | chr1:22188330-22191395 REVERSE
contig01445	AT3G15290	88.3931	32.6239		6.46586	5.02786		0.0196702		| Symbols: | 3-hydroxybutyryl-CoA dehydrogenase, putative | chr3:5145054-5146613 FORWARD
contig01448	AT4G14210	63.7589	19.1905		5.99456	4.26232		0.00761953		| Symbols: PDS3, PDS, PDE226 | PDS3 (PHYTOENE DESATURASE 3); phytoene dehydrogenase | chr4:8190426-8194769 REVERSE
contig01453	AT1G60810	175.337	73.8836		7.45399	6.20718		0.0133329		| Symbols: ACLA-2 | ACLA-2; ATP citrate synthase | chr1:22388691-22390993 REVERSE
contig01465	AT3G11660	86.944	23.0286		6.44201	4.52536		0.000349836		| Symbols: NHL1 | NHL1 | chr3:3679031-3679660 REVERSE
contig01510	AT3G18680	71.0043	22.0691		6.14983	4.46396		0.00678902		| Symbols: | aspartate/glutamate/uridylate kinase family protein | chr3:6427533-6429520 FORWARD
contig01535	AT3G56310	46.3701	7.67621		5.53512	2.94039		0.000260536		| Symbols: | alpha-galactosidase, putative / melibiase, putative / alpha-D-galactoside galactohydrolase, putative | chr3:20882886-20885745 FORWARD
contig01555	AT3G16760	113.027	26.8667		6.82053	4.74775		7.09e-06		| Symbols: | tetratricopeptide repeat (TPR)-containing protein | chr3:5703213-5705080 FORWARD
contig01563	AT2G37050	50.7173	17.2715		5.66441	4.11032		0.0437089		| Symbols: | kinase | chr2:15569290-15573477 FORWARD
contig01583	AT3G49430	59.4117	18.231		5.89268	4.18832		0.0118648		| Symbols: SRp34a | SRp34a (Ser/Arg-rich protein 34a); RNA binding / nucleic acid binding / nucleotide binding | chr3:18332668-18334617 FORWARD
contig01586	AT3G10970	62.3099	20.1501		5.96139	4.33271		0.0160689		| Symbols: | haloacid dehalogenase-like hydrolase family protein | chr3:3433276-3436077 REVERSE
contig01590	AT1G14030	46.3701	13.4334		5.53512	3.74775		0.017386		| Symbols: | ribulose-1,5 bisphosphate carboxylase oxygenase large subunit N-methyltransferase, putative | chr1:4805493-4807440 REVERSE
contig01608	AT1G65220	133.314	48.9359		7.05869	5.61282		0.00381963		| Symbols: | eIF4-gamma/eIF5/eIF2-epsilon domain-containing protein | chr1:24226204-24228799 FORWARD
contig01638	AT1G80930	56.5136	17.2715		5.82053	4.11032		0.0136522		| Symbols: | MIF4G domain-containing protein / MA3 domain-containing protein | chr1:30405774-30409499 REVERSE
contig01640	AT5G24120	39.1248	3.83811		5.29001	1.94039		3.53e-05		| Symbols: SIGE, SIG5, ATSIG5 | SIGE (SIGMA FACTOR E); DNA binding / DNA-directed RNA polymerase/ sigma factor/ transcription factor | chr5:8157794-8159746 REVERSE
contig01643	AT5G55920	34.7776	9.59527		5.12009	3.26232		0.0299555		| Symbols: OLI2 | nucleolar protein, putative | chr5:22645742-22649383 REVERSE
contig01647	AT2G16430	62.3099	11.5143		5.96139	3.52536		6.89e-05		| Symbols: PAP10, ATPAP10 | PAP10 (PURPLE ACID PHOSPHATASE 10); acid phosphatase/ protein serine/threonine phosphatase | chr2:7120502-7122772 REVERSE
contig01657	AT1G69270	43.472	10.5548		5.44201	3.39983		0.00621802		| Symbols: RPK1 | RPK1 (RECEPTOR-LIKE PROTEIN KINASE 1); kinase/ protein binding / receptor signaling protein serine/threonine kinase | chr1:26040877-26042499 REVERSE
contig01666	AT5G49950	24.6341	5.75716		4.62259	2.52536		0.0335161		| Symbols: | embryogenesis-associated protein-related | chr5:20319871-20323552 REVERSE
contig01674	AT1G10580	57.9627	17.2715		5.85705	4.11032		0.0100316		| Symbols: | transducin family protein / WD-40 repeat family protein | chr1:3491560-3493665 REVERSE
contig01678	AT5G19540	94.1893	28.7858		6.55749	4.84729		0.00145246		| Symbols: | unknown protein | chr5:6595748-6597724 FORWARD
contig01685	AT5G08530	165.194	72.924		7.36801	6.18832		0.0346333		| Symbols: CI51 | CI51 (51 kDa subunit of complex I); 4 iron, 4 sulfur cluster binding / FMN binding / NAD or NADH binding / NADH dehydrogenase (ubiquinone)/ oxidoreductase, acting on NADH or NADPH | chr5:2759848-2761726 REVERSE
contig01686	AT4G30610	31.8795	7.67621		4.99456	2.94039		0.0182977		| Symbols: BRS1, SCPL24 | BRS1 (BRI1 SUPPRESSOR 1); serine-type carboxypeptidase | chr4:14944219-14948391 FORWARD
contig01691	AT5G54080	43.472	3.83811		5.44201	1.94039		7e-06		| Symbols: HGO | HGO (HOMOGENTISATE 1,2-DIOXYGENASE); homogentisate 1,2-dioxygenase | chr5:21945920-21948070 FORWARD
contig01705	AT3G44110	341.98	165.998		8.41777	7.37502		0.0309183		| Symbols: ATJ3, ATJ | ATJ3; protein binding | chr3:15869115-15871059 REVERSE
contig01707	AT4G25640	107.231	43.1787		6.74458	5.43225		0.030965		| Symbols: | MATE efflux family protein | chr4:13076953-13078965 REVERSE
contig01712	AT5G66570	1311.41	636.166		10.3569	9.31326		2.24e-05		| Symbols: PSBO-1, OEE1, OEE33, OE33, PSBO1, MSP-1 | PSBO1 (PS II OXYGEN-EVOLVING COMPLEX 1); oxygen evolving/ poly(U) binding | chr5:26568744-26570124 FORWARD
contig01714	AT1G19370	71.0043	20.1501		6.14983	4.33271		0.00260649		| Symbols: | unknown protein | chr1:6692904-6694721 REVERSE
contig01721	AT1G78380	263.73	103.629		8.04292	6.69528		0.000359387		| Symbols: ATGSTU19, GST8 | ATGSTU19 (GLUTATHIONE S-TRANSFERASE TAU 19); glutathione binding / glutathione transferase | chr1:29486659-29487819 REVERSE
contig01745	AT5G14780	121.722	25.9072		6.92744	4.69528		3.91e-07		| Symbols: FDH | FDH (FORMATE DEHYDROGENASE); NAD or NADH binding / binding / catalytic/ cofactor binding / oxidoreductase, acting on the CH-OH group of donors, NAD or NADP as acceptor | chr5:4777043-4779190 FORWARD
contig01749	AT2G24520	178.235	37.4215		7.47764	5.2258		5.7e-10		| Symbols: AHA5 | AHA5 (Arabidopsis H(+)-ATPase 5); ATPase | chr2:10415522-10419730 FORWARD
contig01752	AT3G02468	155.05	63.3288		7.27659	5.98479		0.0120259		| Symbols: CPuORF9 | CPuORF9 (Conserved peptide upstream open reading frame 9) | chr3:509815-510068 FORWARD
contig01779	AT1G65320	124.62	40.3001		6.96139	5.33271		0.000662608		| Symbols: | CBS domain-containing protein | chr1:24260168-24262644 REVERSE
contig01781	AT4G10340	789.741	284.02		9.62524	8.14985		2.94e-13		| Symbols: LHCB5 | LHCB5 (LIGHT HARVESTING COMPLEX OF PHOTOSYSTEM II 5); chlorophyll binding | chr4:6408200-6409496 FORWARD
contig01817	AT3G17000	157.948	47.9763		7.30331	5.58425		3.26e-05		| Symbols: UBC32 | UBC32 (ubiquitin-conjugating enzyme 32); ubiquitin-protein ligase | chr3:5797296-5799467 FORWARD
contig01818	AT5G09660	421.678	192.865		8.72	7.59145		0.00256351		| Symbols: PMDH2 | PMDH2 (peroxisomal NAD-malate dehydrogenase 2); malate dehydrogenase | chr5:2993645-2995169 REVERSE
contig01827	AT2G20060	37.6757	11.5143		5.23556	3.52536		0.0440412		| Symbols: | ribosomal protein L4 family protein | chr2:8659384-8661227 FORWARD
contig01834	AT5G23630	24.6341	4.79763		4.62259	2.26232		0.0154013		| Symbols: | ATPase E1-E2 type family protein / haloacid dehalogenase-like hydrolase familiy protein | chr5:7960756-7967644 REVERSE
contig01849	AT3G46970	191.277	36.462		7.57952	5.18832		7.75e-12		| Symbols: ATPHS2, PHS2 | PHS2 (ALPHA-GLUCAN PHOSPHORYLASE 2); phosphorylase/ transferase, transferring glycosyl groups | chr3:17301625-17306111 REVERSE
contig01857	AT3G19240	94.1893	15.3524		6.55749	3.94039		1.55e-07		| Symbols: | FUNCTIONS IN: molecular_function unknown; INVOLVED IN: N-terminal protein myristoylation; LOCATED IN: cellular_component unknown; EXPRESSED IN: 25 plant structures; EXPRESSED DURING: 15 growth stages; CONTAINS InterPro DOMAIN/s: WD40 repeat-like (InterPro:IPR011046), Vacuolar import and degradation, Vid27-related (InterPro:IPR013863); BEST Arabidopsis thaliana protein match is: dem p…
contig01866	AT4G23400	228.953	99.7908		7.8389	6.64083		0.00984128		| Symbols: PIP1D, PIP1;5 | PIP1;5 (PLASMA MEMBRANE INTRINSIC PROTEIN 1;5); water channel | chr4:12220792-12222155 FORWARD
contig01870	AT4G26910	59.4117	19.1905		5.89268	4.26232		0.0185521		| Symbols: | 2-oxoacid dehydrogenase family protein | chr4:13520127-13522889 REVERSE
contig01875	AT3G20320	82.5968	26.8667		6.36801	4.74775		0.0059656		| Symbols: TGD2 | TGD2 (TRIGALACTOSYLDIACYLGLYCEROL2); lipid transporter/ phospholipid binding | chr3:7087657-7089640 REVERSE
contig01890	AT5G56140	66.6571	16.312		6.05869	4.02786		0.000764751		| Symbols: | KH domain-containing protein | chr5:22725462-22727932 FORWARD
contig01902	AT5G03880	98.5365	37.4215		6.62259	5.2258		0.0195226		| Symbols: | electron carrier | chr5:1038674-1041453 REVERSE
contig01926	AT4G10790	68.1061	21.1096		6.08971	4.39983		0.00780238		| Symbols: | UBX domain-containing protein | chr4:6640752-6643035 REVERSE
contig01932	AT2G30100	68.1061	20.1501		6.08971	4.33271		0.00488946		| Symbols: | ubiquitin family protein | chr2:12847828-12851908 FORWARD
contig01934	AT1G10760	526.011	95.9527		9.03895	6.58425		2.16e-31		| Symbols: SEX1, SOP1, SOP, GWD1, GWD | SEX1 (STARCH EXCESS 1); alpha-glucan, water dikinase | chr1:3581210-3590043 REVERSE
contig01942	AT1G03290	40.5739	10.5548		5.34248	3.39983		0.0129634		| Symbols: | unknown protein | chr1:807970-810680 FORWARD
contig01948	AT1G36070	84.0459	32.6239		6.3931	5.02786		0.0388688		| Symbols: | WD-40 repeat family protein | chr1:13467164-13470386 REVERSE
contig01958	AT5G50080	272.425	70.0454		8.08971	6.13022		7.53e-11		| Symbols: ERF110 | DNA binding / transcription factor | chr5:20365948-20366835 FORWARD
contig01960	AT3G27010	111.578	47.0168		6.80191	5.5551		0.0483701		| Symbols: AT-TCP20, PCF1, TCP20 | AT-TCP20; transcription factor | chr3:9957810-9958754 REVERSE
contig01970	AT4G13010	144.907	40.3001		7.17898	5.33271		1.11e-05		| Symbols: | oxidoreductase, zinc-binding dehydrogenase family protein | chr4:7600682-7602567 FORWARD
contig01976	AT3G07130	27.5323	4.79763		4.78305	2.26232		0.00620397		| Symbols: ATPAP15, PAP15 | PAP15 (PURPLE ACID PHOSPHATASE 15); acid phosphatase/ protein serine/threonine phosphatase | chr3:2255763-2257981 REVERSE
contig01978	AT1G72500	52.1664	7.67621		5.70505	2.94039		4.06e-05		| Symbols: | inter-alpha-trypsin inhibitor heavy chain-related | chr1:27295336-27298556 REVERSE
contig01982	AT5G53130	76.8005	24.9477		6.26304	4.64083		0.00789928		| Symbols: CNGC1, ATCNGC1 | CNGC1 (CYCLIC NUCLEOTIDE GATED CHANNEL 1); calmodulin binding / cation channel/ cyclic nucleotide binding / intracellular cyclic nucleotide activated cation channel/ inward rectifier potassium channel | chr5:21537830-21540490 REVERSE
contig01988	AT5G08300	57.9627	16.312		5.85705	4.02786		0.0060562		| Symbols: | succinyl-CoA ligase (GDP-forming) alpha-chain, mitochondrial, putative / succinyl-CoA synthetase, alpha chain, putative / SCS-alpha, putative | chr5:2667579-2669672 FORWARD
contig01993	AT5G58770	159.397	24.9477		7.31648	4.64083		3.25e-12		| Symbols: | dehydrodolichyl diphosphate synthase, putative / DEDOL-PP synthase, putative | chr5:23734396-23735495 FORWARD
contig01995	AT1G35350	30.4304	8.63574		4.92744	3.11032		0.048732		| Symbols: | LOCATED IN: integral to membrane; EXPRESSED IN: 18 plant structures; EXPRESSED DURING: 9 growth stages; CONTAINS InterPro DOMAIN/s: EXS, C-terminal (InterPro:IPR004342), SPX, N-terminal (InterPro:IPR004331); BEST Arabidopsis thaliana protein match is: EXS family protein / ERD1/XPR1/SYG1 family protein (TAIR:AT1G26730.1); Has 734 Blast hits to 697 proteins in 158 species: Archae - 0; …
contig02006	AT5G13800	105.782	19.1905		6.72495	4.26232		1.58e-07		| Symbols: | hydrolase, alpha/beta fold family protein | chr5:4452063-4454141 REVERSE
contig02014	AT5G22060	349.225	167.917		8.44801	7.39161		0.0231012		| Symbols: ATJ2, J2 | ATJ2; protein binding | chr5:7303798-7305668 REVERSE
contig02019	AT2G01890	62.3099	5.75716		5.96139	2.52536		1.08e-07		| Symbols: PAP8, ATPAP8 | PAP8 (PURPLE ACID PHOSPHATASE 8); acid phosphatase/ protein serine/threonine phosphatase | chr2:396985-399168 REVERSE
contig02043	AT1G02520	71.0043	24.9477		6.14983	4.64083		0.0230244		| Symbols: PGP11 | PGP11 (P-GLYCOPROTEIN 11); ATPase, coupled to transmembrane movement of substances | chr1:524134-528745 FORWARD
contig02051	AT5G55560	43.472	12.4738		5.44201	3.64083		0.0199388		| Symbols: | protein kinase family protein | chr5:22506477-22507757 REVERSE
contig02063	AT5G11480	49.2683	9.59527		5.62259	3.26232		0.000611661		| Symbols: | GTP binding | chr5:3669350-3671471 REVERSE
contig02065	AT2G02710	155.05	67.1669		7.27659	6.06968		0.030673		| Symbols: PLP, PLPB | PLPB (PAS/LOV PROTEIN B); signal transducer/ two-component sensor | chr2:758812-760608 REVERSE
contig02094	AT3G49240	191.277	66.2073		7.57952	6.04892		0.000133184		| Symbols: emb1796 | emb1796 (embryo defective 1796); ATP binding | chr3:18256086-18257975 FORWARD
contig02100	AT5G47970	30.4304	7.67621		4.92744	2.94039		0.0268454		| Symbols: | nitrogen regulation family protein | chr5:19423420-19425585 FORWARD
contig02130	AT2G02380	104.333	31.6644		6.70505	4.98479		0.000725683		| Symbols: ATGSTZ2 | ATGSTZ2; catalytic/ glutathione transferase | chr2:626878-628569 FORWARD
contig02136	AT3G47470	1576.58	226.448		10.6226	7.82304		2.77e-115		| Symbols: LHCA4, CAB4 | LHCA4 (LIGHT-HARVESTING CHLOROPHYLL-PROTEIN COMPLEX I SUBUNIT A4); chlorophyll binding | chr3:17493622-17494773 REVERSE
contig02155	AT2G40420	72.4533	16.312		6.17898	4.02786		0.000173561		| Symbols: | amino acid transporter family protein | chr2:16877300-16878982 FORWARD
contig02161	AT5G23240	159.397	5.75716		7.31648	2.52536		6.31e-24		| Symbols: | DNAJ heat shock N-terminal domain-containing protein | chr5:7826857-7828534 REVERSE
contig02181	AT4G28670	46.3701	13.4334		5.53512	3.74775		0.017386		| Symbols: | protein kinase family protein | chr4:14151387-14153935 FORWARD
contig02186	AT1G27930	36.2267	9.59527		5.17898	3.26232		0.0210106		| Symbols: | unknown protein | chr1:9731510-9732379 REVERSE
contig02192	AT4G17880	44.9211	6.71669		5.48932	2.74775		0.000156669		| Symbols: | basic helix-loop-helix (bHLH) family protein | chr4:9933702-9935471 REVERSE
contig02197	AT5G61820	163.745	67.1669		7.3553	6.06968		0.0106175		| Symbols: | FUNCTIONS IN: molecular_function unknown; INVOLVED IN: biological_process unknown; LOCATED IN: vacuole; EXPRESSED IN: 24 plant structures; EXPRESSED DURING: 15 growth stages; CONTAINS InterPro DOMAIN/s: Stress up-regulated Nod 19 (InterPro:IPR011692); Has 27 Blast hits to 27 proteins in 10 species: Archae - 0; Bacteria - 0; Metazoa - 0; Fungi - 0; Plants - 26; Viruses - 0; Other Euka…
contig02235	AT2G43340	188.379	60.4502		7.55749	5.91767		2.34e-05		| Symbols: | unknown protein | chr2:18007769-18008416 FORWARD
contig02240	AT2G27100	108.68	37.4215		6.76394	5.2258		0.0036943		| Symbols: SE | SE (SERRATE); DNA binding / transcription factor | chr2:11572587-11576357 FORWARD
contig02263	AT1G61520	1382.41	447.139		10.433	8.80458		8.04e-30		| Symbols: LHCA3 | LHCA3; chlorophyll binding | chr1:22700152-22701149 FORWARD
contig02267	AT2G36990	94.1893	34.543		6.55749	5.11032		0.0148794		| Symbols: SIGF, SIG6, ATSIG6, SOLDAT8 | SIGF (RNA POLYMERASE SIGMA-SUBUNIT F); DNA binding / DNA-directed RNA polymerase/ sigma factor/ transcription factor | chr2:15537502-15540016 REVERSE
contig02272	AT5G11650	44.9211	8.63574		5.48932	3.11032		0.000971409		| Symbols: | hydrolase, alpha/beta fold family protein | chr5:3745069-3746816 FORWARD
contig02305	AT2G01110	120.273	27.8263		6.91016	4.79838		2.18e-06		| Symbols: APG2, UNE3, PGA2, TATC | APG2 (ALBINO AND PALE GREEN 2); proton motive force dependent protein transmembrane transporter | chr2:83786-85088 REVERSE
contig02314	AT1G07700	49.2683	16.312		5.62259	4.02786		0.0383002		| Symbols: | thioredoxin family protein | chr1:2380297-2381127 FORWARD
contig02315	AT2G01290	26.0832	5.75716		4.70505	2.52536		0.0222068		| Symbols: | ribose-5-phosphate isomerase | chr2:149192-149989 REVERSE
contig02333	AT2G35100	50.7173	8.63574		5.66441	3.11032		0.000168533		| Symbols: ARAD1 | ARAD1 (ARABINAN DEFICIENT 1); catalytic/ transferase, transferring glycosyl groups | chr2:14793993-14795564 REVERSE
contig02342	AT1G09100	50.7173	17.2715		5.66441	4.11032		0.0437089		| Symbols: RPT5B | RPT5B (26S proteasome AAA-ATPase subunit RPT5B); ATPase/ calmodulin binding | chr1:2936675-2939258 REVERSE
contig02352	AT5G20190	1298.36	207.258		10.3425	7.69528		2.35e-86		| Symbols: | binding | chr5:6814093-6815171 FORWARD
contig02353	AT1G76080	1649.04	397.244		10.6874	8.63388		1.26e-64		| Symbols: ATCDSP32, CDSP32 | CDSP32 (CHLOROPLASTIC DROUGHT-INDUCED STRESS PROTEIN OF 32 KD) | chr1:28548063-28549348 REVERSE
contig02354	AT4G38460	341.98	85.3979		8.41777	6.41613		6.91e-14		| Symbols: GGR | GGR (geranylgeranyl reductase); farnesyltranstransferase | chr4:17994849-17995974 FORWARD
contig02374	AT5G54290	65.208	23.9882		6.02698	4.58425		0.0438838		| Symbols: | cytochrome c biogenesis protein family | chr5:22051097-22053923 FORWARD
contig02376	AT2G40300	341.98	100.75		8.41777	6.65464		2.33e-10		| Symbols: ATFER4 | ATFER4 (ferritin 4); binding / ferric iron binding / oxidoreductase/ transition metal ion binding | chr2:16831501-16833214 REVERSE
contig02398	AT4G16190	1015.8	136.253		9.98839	7.09014		2.21e-79		| Symbols: | cysteine proteinase, putative | chr4:9171512-9172877 FORWARD
contig02400	AT5G45890	792.639	323.36		9.63052	8.337		1.23e-08		| Symbols: SAG12 | SAG12 (SENESCENCE-ASSOCIATED GENE 12); cysteine-type peptidase | chr5:18613300-18614759 FORWARD
contig02416	AT5G61670	82.5968	23.0286		6.36801	4.52536		0.000936232		| Symbols: | Encodes a close homolog of the Cauliflower OR (Orange) protein. The function of OR is to induce the differentiation of proplastids or other noncolored plastids into chromoplasts for carotenoid accumulation. Both proteins contain a Cysteine-rich zinc finger domain that is highly specific to DnaJ-like molecular chaperons. | chr5:24783629-24785201 FORWARD
contig02422	AT1G16900	47.8192	8.63574		5.57952	3.11032		0.00040889		| Symbols: | sugar binding / transferase, transferring glycosyl groups | chr1:5779262-5782303 REVERSE
contig02435	AT1G14000	55.0645	16.312		5.78305	4.02786		0.0115112		| Symbols: VIK | VIK (VH1-INTERACTING KINASE); ATP binding / protein kinase/ protein serine/threonine/tyrosine kinase | chr1:4797606-4800043 FORWARD
contig02446	AT2G33840	57.9627	13.4334		5.85705	3.74775		0.00102735		| Symbols: | tRNA synthetase class I (W and Y) family protein | chr2:14315011-14317329 FORWARD
contig02449	AT1G18660	76.8005	6.71669		6.26304	2.74775		2.12e-09		| Symbols: | zinc finger (C3HC4-type RING finger) family protein | chr1:6421433-6425565 FORWARD
contig02452	AT2G39290	28.9813	5.75716		4.85705	2.52536		0.00947086		| Symbols: PGPS1, PGP1, PGS1 | PGP1 (PHOSPHATIDYLGLYCEROLPHOSPHATE SYNTHASE 1); CDP-alcohol phosphatidyltransferase/ CDP-diacylglycerol-glycerol-3-phosphate 3-phosphatidyltransferase | chr2:16407274-16408840 FORWARD
contig02455	AT5G64210	127.518	37.4215		6.99456	5.2258		0.000101406		| Symbols: AOX2 | AOX2; alternative oxidase | chr5:25683965-25685664 REVERSE
contig02463	AT5G45170	50.7173	13.4334		5.66441	3.74775		0.00632126		| Symbols: | CbbY protein-related | chr5:18270555-18273129 REVERSE
contig02484	AT3G15840	1046.23	145.848		10.031	7.18832		3.92e-79		| Symbols: PIFI | PIFI (post-illumination chlorophyll fluorescence increase) | chr3:5356782-5358070 REVERSE
contig02492	AT4G14350	85.4949	22.0691		6.41777	4.46396		0.00027992		| Symbols: | protein kinase family protein | chr4:8256353-8259934 REVERSE
contig02499	AT1G32220	120.273	46.0573		6.91016	5.52536		0.0111217		| Symbols: | binding / catalytic/ coenzyme binding | chr1:11608038-11609591 FORWARD
contig02503	AT1G65020	43.472	10.5548		5.44201	3.39983		0.00621802		| Symbols: | FUNCTIONS IN: molecular_function unknown; INVOLVED IN: biological_process unknown; LOCATED IN: endoplasmic reticulum, plasma membrane; EXPRESSED IN: 23 plant structures; EXPRESSED DURING: 13 growth stages; CONTAINS InterPro DOMAIN/s: NERD (InterPro:IPR011528); Has 53 Blast hits to 53 proteins in 19 species: Archae - 0; Bacteria - 18; Metazoa - 9; Fungi - 0; Plants - 19; Viruses - 0; …
contig02525	AT5G25220	172.439	73.8836		7.42994	6.20718		0.0188201		| Symbols: KNAT3 | KNAT3 (KNOTTED1-LIKE HOMEOBOX GENE 3); transcription activator/ transcription factor | chr5:8736208-8738087 FORWARD
contig02543	AT1G28640	56.5136	12.4738		5.82053	3.64083		0.000762297		| Symbols: | GDSL-motif lipase, putative | chr1:10067563-10069109 REVERSE
contig02550	AT2G36460	130.416	49.8954		7.02698	5.64083		0.00808336		| Symbols: | fructose-bisphosphate aldolase, putative | chr2:15296929-15297732 REVERSE
contig02551	AT3G26100	97.0875	25.9072		6.60121	4.69528		0.000176245		| Symbols: | regulator of chromosome condensation (RCC1) family protein | chr3:9538458-9540149 FORWARD
contig02579	AT2G40190	39.1248	9.59527		5.29001	3.26232		0.0100718		| Symbols: | glycosyl transferase family 1 protein | chr2:16785232-16787257 FORWARD
contig02589	AT1G62250	71.0043	23.0286		6.14983	4.52536		0.0104781		| Symbols: | unknown protein | chr1:22995615-22997003 REVERSE
contig02607	AT1G02130	110.129	21.1096		6.78305	4.39983		2.28e-07		| Symbols: ATRAB1B, ARA5, ARA-5, ATRABD2A, RABD2A | ARA-5 (ARABIDOPSIS RAS 5); GTP binding | chr1:400350-401788 REVERSE
contig02613	AT4G28980	33.3285	4.79763		5.05869	2.26232		0.000921826		| Symbols: CDKF;1, CAK1AT | cyclin-dependent kinase-activating kinase 1At / CDK-activating kinase 1At (CAK1) | chr4:14288471-14290102 FORWARD
contig02624	AT3G57290	82.5968	20.1501		6.36801	4.33271		0.000172587		| Symbols: EIF3E, TIF3E1, ATEIF3E-1, INT-6, ATINT6, INT6 | EIF3E (EUKARYOTIC TRANSLATION INITIATION FACTOR 3E); translation initiation factor | chr3:21196786-21199073 REVERSE
contig02639	AT4G35650	79.6987	13.4334		6.31648	3.74775		2.12e-06		| Symbols: | isocitrate dehydrogenase, putative / NAD+ isocitrate dehydrogenase, putative | chr4:16908584-16909973 FORWARD
contig02646	AT3G43740	98.5365	34.543		6.62259	5.11032		0.00719913		| Symbols: | leucine-rich repeat family protein | chr3:15644127-15645446 FORWARD
contig02651	AT1G60800	34.7776	8.63574		5.12009	3.11032		0.0163938		| Symbols: NIK3 | NIK3 (NSP-INTERACTING KINASE 3); kinase | chr1:22383601-22386931 REVERSE
contig02658	AT2G26280	55.0645	16.312		5.78305	4.02786		0.0115112		| Symbols: CID7 | CID7; ATP binding / damaged DNA binding / protein binding | chr2:11188143-11190579 REVERSE
contig02671	AT3G15610	49.2683	11.5143		5.62259	3.52536		0.00264336		| Symbols: | transducin family protein / WD-40 repeat family protein | chr3:5291076-5292796 REVERSE
contig02673	AT5G23810	40.5739	12.4738		5.34248	3.64083		0.0380349		| Symbols: AAP7 | AAP7; amino acid transmembrane transporter | chr5:8028461-8030138 FORWARD
contig02696	AT5G39360	68.1061	24.9477		6.08971	4.64083		0.0379734		| Symbols: EDL2 | EDL2 (EID1-like 2) | chr5:15753313-15754062 REVERSE
contig02704	AT4G11960	273.874	107.467		8.09737	6.74775		0.00026563		| Symbols: PGRL1B | PGRL1B (PGR5-Like B) | chr4:7175340-7177709 REVERSE
contig02726	AT5G45600	91.2912	29.7453		6.5124	4.89459		0.00392643		| Symbols: GAS41, TAF14B | GAS41; protein binding | chr5:18488059-18489666 FORWARD
contig02742	AT1G43900	152.152	65.2478		7.24937	6.02786		0.0277079		| Symbols: | protein phosphatase 2C, putative / PP2C, putative | chr1:16654045-16655810 FORWARD
contig02753	AT1G07030	62.3099	16.312		5.96139	4.02786		0.00220697		| Symbols: | mitochondrial substrate carrier family protein | chr1:2158631-2160524 REVERSE
contig02755	AT5G38220	60.8608	22.0691		5.92744	4.46396		0.0458656		| Symbols: | hydrolase | chr5:15269012-15271140 FORWARD
contig02764	AT4G21210	23.1851	3.83811		4.53512	1.94039		0.00982		| Symbols: ATRP1 | ATRP1 (PPDK REGULATORY PROTEIN); phosphoprotein phosphatase/ protein kinase | chr4:11307002-11308587 FORWARD
contig02771	AT3G02760	44.9211	7.67621		5.48932	2.94039		0.000409844		| Symbols: | ATP binding / aminoacyl-tRNA ligase/ histidine-tRNA ligase/ nucleotide binding | chr3:597588-600650 REVERSE
contig02772	AT2G02760	102.884	22.0691		6.68487	4.46396		3.52e-06		| Symbols: ATUBC2, UBC2 | ATUBC2 (UBIQUITING-CONJUGATING ENZYME 2); ubiquitin-protein ligase | chr2:774271-775149 FORWARD
contig02781	AT4G30960	126.069	39.3406		6.97807	5.29795		0.000332039		| Symbols: CIPK6, SIP3, SNRK3.14, ATCIPK6 | SIP3 (SOS3-INTERACTING PROTEIN 3); ATP binding / kinase/ protein kinase/ protein serine/threonine kinase | chr4:15067400-15068725 FORWARD
contig02786	AT5G54770	375.308	107.467		8.55193	6.74775		7.11e-12		| Symbols: THI1, TZ, THI4 | THI1; protein homodimerization | chr5:22246634-22247891 FORWARD
contig02806	AT2G27760	102.884	34.543		6.68487	5.11032		0.00334785		| Symbols: ATIPT2, IPPT | ATIPT2 (TRNA ISOPENTENYLTRANSFERASE 2); adenylate dimethylallyltransferase/ tRNA isopentenyltransferase | chr2:11824860-11827432 FORWARD
contig02826	AT1G77140	24.6341	5.75716		4.62259	2.52536		0.0335161		| Symbols: VPS45, ATVPS45 | VPS45 (VACUOLAR PROTEIN SORTING 45); protein transporter | chr1:28984163-28987681 FORWARD
contig02830	AT2G39760	72.4533	24.9477		6.17898	4.64083		0.0177702		| Symbols: ATBPM3, BPM3 | BPM3; protein binding | chr2:16583213-16585983 FORWARD
contig02831	AT1G11290	55.0645	9.59527		5.78305	3.26232		0.000108631		| Symbols: CRR22 | CRR22 (CHLORORESPIRATORY REDUCTION22); endonuclease | chr1:3791454-3793883 REVERSE
contig02843	AT1G67730	117.374	42.2192		6.87497	5.39983		0.00493187		| Symbols: YBR159, KCR1 | YBR159; ketoreductase/ oxidoreductase | chr1:25391676-25393365 FORWARD
contig02870	AT2G34640	31.8795	7.67621		4.99456	2.94039		0.0182977		| Symbols: PTAC12 | PTAC12 (PLASTID TRANSCRIPTIONALLY ACTIVE12) | chr2:14582061-14584345 REVERSE
contig02873	AT3G22810	85.4949	30.7049		6.41777	4.94039		0.0161419		| Symbols: | phosphoinositide binding | chr3:8068595-8071559 FORWARD
contig02875	AT3G11670	115.925	23.9882		6.85705	4.58425		4.43e-07		| Symbols: DGD1 | DGD1 (DIGALACTOSYL DIACYLGLYCEROL DEFICIENT 1); UDP-galactosyltransferase/ galactolipid galactosyltransferase/ transferase, transferring glycosyl groups | chr3:3681090-3684495 REVERSE
contig02877	AT1G55915	33.3285	4.79763		5.05869	2.26232		0.000921826		| Symbols: | zinc ion binding | chr1:20907663-20909429 FORWARD
contig02883	AT1G31830	65.208	19.1905		6.02698	4.26232		0.00559523		| Symbols: | amino acid permease family protein | chr1:11418875-11420314 REVERSE
contig02886	AT3G48890	355.021	123.779		8.47176	6.95162		2.66e-07		| Symbols: ATMP2, ATMAPR3, MSBP2, MAPR3 | ATMP2; heme binding | chr3:18129669-18131353 FORWARD
contig02890	AT5G47120	40.5739	11.5143		5.34248	3.52536		0.0228554		| Symbols: ATBI-1, BI-1, ATBI1 | ATBI1 (BAX INHIBITOR 1) | chr5:19136071-19137585 FORWARD
contig02905	AT3G61710	39.1248	7.67621		5.29001	2.94039		0.00237382		| Symbols: ATATG6 | autophagy protein Apg6 family | chr3:22839477-22842253 REVERSE
contig02922	AT4G34490	108.68	38.3811		6.76394	5.26232		0.00528695		| Symbols: ATCAP1, CAP 1, CAP1 | ATCAP1 (ARABIDOPSIS THALIANA CYCLASE ASSOCIATED PROTEIN 1); actin binding | chr4:16484896-16487355 REVERSE
contig02941	AT4G26570	66.6571	15.3524		6.05869	3.94039		0.000403107		| Symbols: ATCBL3, CBL3 | ATCBL3 (ARABIDOPSIS THALIANA CALCINEURIN B-LIKE 3); calcium ion binding | chr4:13408608-13409998 REVERSE
contig02942	AT2G35410	105.782	36.462		6.72495	5.18832		0.0042428		| Symbols: | 33 kDa ribonucleoprotein, chloroplast, putative / RNA-binding protein cp33, putative | chr2:14898341-14899590 FORWARD
contig02953	AT3G56160	18.8379	3.83811		4.23556	1.94039		0.0396878		| Symbols: | bile acid:sodium symporter | chr3:20837733-20841541 REVERSE
contig02963	AT1G59500	28.9813	3.83811		4.85705	1.94039		0.00136282		| Symbols: GH3.4 | GH3.4; indole-3-acetic acid amido synthetase | chr1:21854493-21856614 REVERSE
contig02965	AT1G13640	239.096	41.2596		7.90145	5.36666		5.09e-16		| Symbols: | phosphatidylinositol 3- and 4-kinase family protein | chr1:4677276-4679144 REVERSE
contig02966	AT1G31970	65.208	22.0691		6.02698	4.46396		0.0209855		| Symbols: STRS1 | STRS1 (STRESS RESPONSE SUPPRESSOR 1); ATP binding / ATP-dependent helicase/ helicase/ nucleic acid binding | chr1:11479921-11482707 FORWARD
contig02972	AT5G40580	82.5968	26.8667		6.36801	4.74775		0.0059656		| Symbols: PBB2 | PBB2; endopeptidase/ peptidase/ threonine-type endopeptidase | chr5:16248511-16250451 REVERSE
contig02980	AT1G53800	57.9627	20.1501		5.85705	4.33271		0.0367313		| Symbols: | endonuclease | chr1:20081888-20084320 FORWARD
contig02983	AT1G21600	23.1851	4.79763		4.53512	2.26232		0.0239408		| Symbols: PTAC6 | PTAC6 (PLASTID TRANSCRIPTIONALLY ACTIVE6) | chr1:7571514-7573782 REVERSE
contig02992	AT1G71270	37.6757	6.71669		5.23556	2.74775		0.00157481		| Symbols: POK, TTD8, ATVPS52 | POK (POKY POLLEN TUBE) | chr1:26863736-26869817 FORWARD
contig02995	AT3G17770	55.0645	13.4334		5.78305	3.74775		0.00216362		| Symbols: | dihydroxyacetone kinase family protein | chr3:6081973-6085957 REVERSE
contig02997	AT3G52180	349.225	91.155		8.44801	6.51025		3.66e-13		| Symbols: ATPTPKIS1, DSP4, SEX4 | SEX4 (STARCH-EXCESS 4); polysaccharide binding / protein tyrosine/serine/threonine phosphatase | chr3:19350574-19353459 REVERSE
contig03010	AT1G78140	36.2267	10.5548		5.17898	3.39983		0.0367225		| Symbols: | methyltransferase-related | chr1:29401937-29403878 REVERSE
contig03015	AT1G68490	40.5739	12.4738		5.34248	3.64083		0.0380349		| Symbols: | unknown protein | chr1:25693926-25694946 FORWARD
contig03047	AT3G24590	40.5739	12.4738		5.34248	3.64083		0.0380349		| Symbols: PLSP1 | PLSP1 (plastidic type I signal peptidase 1); peptidase | chr3:8970694-8972020 FORWARD
contig03059	AT4G34840	57.9627	9.59527		5.85705	3.26232		4.45e-05		| Symbols: ATMTN2, ATMTAN2, MTN2, MTAN2 | ATMTN2; methylthioadenosine nucleosidase | chr4:16606299-16607748 FORWARD
contig03077	AT5G13720	179.684	73.8836		7.48932	6.20718		0.00778503		| Symbols: | LOCATED IN: chloroplast, chloroplast inner membrane, chloroplast envelope; EXPRESSED IN: 21 plant structures; EXPRESSED DURING: 13 growth stages; CONTAINS InterPro DOMAIN/s: Uncharacterised conserved protein UCP022348 (InterPro:IPR016804), Uncharacterised protein family UPF0114 (InterPro:IPR005134); BEST Arabidopsis thaliana protein match is: unknown protein (TAIR:AT4G19390.1); Has 2…
contig03117	AT3G19540	50.7173	17.2715		5.66441	4.11032		0.0437089		| Symbols: | unknown protein | chr3:6780762-6782633 FORWARD
contig03121	AT3G18190	114.476	47.9763		6.8389	5.58425		0.0426242		| Symbols: | chaperonin, putative | chr3:6232226-6233836 FORWARD
contig03129	AT2G29140	30.4304	6.71669		4.92744	2.74775		0.0135097		| Symbols: APUM3 | APUM3 (Arabidopsis Pumilio 3); RNA binding / binding | chr2:12531392-12535060 FORWARD
contig03162	AT1G48370	26.0832	6.71669		4.70505	2.74775		0.0442986		| Symbols: YSL8 | YSL8 (YELLOW STRIPE LIKE 8); oligopeptide transporter | chr1:17874560-17877256 FORWARD
contig03164	AT5G40440	30.4304	6.71669		4.92744	2.74775		0.0135097		| Symbols: ATMKK3, MKK3 | ATMKK3 (ARABIDOPSIS THALIANA MITOGEN-ACTIVATED PROTEIN KINASE KINASE 3); MAP kinase kinase | chr5:16182149-16184513 FORWARD
contig03169	AT3G62870	117.374	46.0573		6.87497	5.52536		0.0169802		| Symbols: | 60S ribosomal protein L7A (RPL7aB) | chr3:23242862-23244273 REVERSE
contig03170	AT5G41770	97.0875	24.9477		6.60121	4.64083		0.000101022		| Symbols: | crooked neck protein, putative / cell cycle protein, putative | chr5:16718021-16720936 FORWARD
contig03185	AT4G26390	53.6155	13.4334		5.74458	3.74775		0.00311246		| Symbols: | pyruvate kinase, putative | chr4:13342207-13344418 FORWARD
contig03187	AT4G28050	214.462	72.924		7.74458	6.18832		3.22e-05		| Symbols: TET7 | TET7 (TETRASPANIN7) | chr4:13942566-13943621 REVERSE
contig03190	AT5G19930	39.1248	5.75716		5.29001	2.52536		0.00037907		| Symbols: | integral membrane family protein | chr5:6737872-6739283 REVERSE
contig03198	AT5G16570	85.4949	28.7858		6.41777	4.84729		0.00773619		| Symbols: GLN1;4 | GLN1;4; glutamate-ammonia ligase | chr5:5421898-5424523 REVERSE
contig03209	AT5G14970	49.2683	11.5143		5.62259	3.52536		0.00264336		| Symbols: | unknown protein | chr5:4847368-4848760 FORWARD
contig03224	AT4G03410	44.9211	7.67621		5.48932	2.94039		0.000409844		| Symbols: | peroxisomal membrane protein-related | chr4:1501907-1503503 FORWARD
contig03250	AT4G31450	78.2496	12.4738		6.29001	3.64083		1.32e-06		| Symbols: | zinc finger (C3HC4-type RING finger) family protein | chr4:15255955-15257977 REVERSE
contig03280	AT2G47400	270.975	108.427		8.08202	6.76057		0.000504215		| Symbols: CP12-1, CP12 | CP12-1 | chr2:19446889-19447263 FORWARD
contig03293	AT4G32260	366.614	182.31		8.51812	7.51025		0.0460679		| Symbols: | ATP synthase family | chr4:15573859-15574586 REVERSE
contig03297	AT1G56300	144.907	41.2596		7.17898	5.36666		1.82e-05		| Symbols: | DNAJ heat shock N-terminal domain-containing protein | chr1:21079022-21080168 REVERSE
contig03313	AT5G58060	157.948	58.5311		7.30331	5.87113		0.00196473		| Symbols: YKT61, ATYKT61, ATGP1 | YKT61 | chr5:23498277-23500128 FORWARD
contig03350	AT3G13200	126.069	44.1382		6.97807	5.46396		0.00231823		| Symbols: EMB2769 | EMB2769 (EMBRYO DEFECTIVE 2769) | chr3:4242239-4243976 FORWARD
contig03387	AT3G61470	1786.7	247.558		10.8031	7.95162		1.59e-134		| Symbols: LHCA2 | LHCA2; chlorophyll binding | chr3:22745736-22747032 FORWARD
contig03395	AT4G34870	759.311	220.691		9.56855	7.78588		8.61e-22		| Symbols: ROC5, ATCYP1 | ROC5 (ROTAMASE CYCLOPHILIN 5); peptidyl-prolyl cis-trans isomerase | chr4:16614451-16614969 FORWARD
contig03396	AT1G77122	37.6757	10.5548		5.23556	3.39983		0.0261797		| Symbols: | unknown protein | chr1:28977427-28978674 REVERSE
contig03410	AT2G14260	68.1061	14.3929		6.08971	3.84729		0.0001368		| Symbols: PIP | PIP; aminopeptidase | chr2:6041441-6043475 REVERSE
contig03429	AT3G01050	27.5323	5.75716		4.78305	2.52536		0.0145686		| Symbols: MUB1 | MUB1 (MEMBRANE-ANCHORED UBIQUITIN-FOLD PROTEIN 1 PRECURSOR) | chr3:13854-14675 FORWARD
contig03430	AT4G38630	42.0229	7.67621		5.3931	2.94039		0.000998042		| Symbols: RPN10, MCB1, ATMCB1, MBP1 | RPN10 (REGULATORY PARTICLE NON-ATPASE 10); peptide receptor | chr4:18057357-18059459 REVERSE
contig03452	AT1G06650	131.865	27.8263		7.04292	4.79838		1.08e-07		| Symbols: | 2-oxoglutarate-dependent dioxygenase, putative | chr1:2035909-2037186 FORWARD
contig03473	AT3G08650	55.0645	14.3929		5.78305	3.84729		0.00395606		| Symbols: | metal transporter family protein | chr3:2624694-2627308 REVERSE
contig03487	AT2G37410	97.0875	20.1501		6.60121	4.33271		4e-06		| Symbols: ATTIM17-2, TIM17 | ATTIM17-2; P-P-bond-hydrolysis-driven protein transmembrane transporter/ protein transporter | chr2:15698119-15698850 REVERSE
contig03507	AT1G12520	47.8192	13.4334		5.57952	3.74775		0.0124985		| Symbols: ATCCS | ATCCS (COPPER CHAPERONE FOR SOD1); superoxide dismutase/ superoxide dismutase copper chaperone | chr1:4267277-4268438 REVERSE
contig03577	AT3G19130	295.61	103.629		8.20755	6.69528		3.23e-06		| Symbols: ATRBP47B | ATRBP47B (RNA-binding protein 47B); RNA binding | chr3:6611398-6613823 REVERSE
contig03616	AT2G17340	39.1248	11.5143		5.29001	3.52536		0.0318669		| Symbols: | pantothenate kinase-related | chr2:7541615-7544089 REVERSE
contig03657	AT2G41740	94.1893	30.7049		6.55749	4.94039		0.00341777		| Symbols: VLN2, ATVLN2 | VLN2 (VILLIN 2); actin binding | chr2:17410962-17416878 REVERSE
contig03662	AT5G20720	211.564	73.8836		7.72495	6.20718		7.43e-05		| Symbols: CPN20, CPN10, CHCPN10, ATCPN21, CPN21 | CPN20 (CHAPERONIN 20); calmodulin binding | chr5:7015015-7016354 FORWARD
contig03671	AT3G52990	21.736	4.79763		4.44201	2.26232		0.0368375		| Symbols: | pyruvate kinase, putative | chr3:19649336-19652237 FORWARD
contig03679	AT1G60960	40.5739	10.5548		5.34248	3.39983		0.0129634		| Symbols: IRT3 | IRT3; cation transmembrane transporter/ metal ion transmembrane transporter | chr1:22445410-22447060 REVERSE
contig03713	AT5G58560	65.208	21.1096		6.02698	4.39983		0.0139265		| Symbols: | phosphatidate cytidylyltransferase family protein | chr5:23670513-23672570 FORWARD
contig03723	AT1G65410	36.2267	8.63574		5.17898	3.11032		0.0111964		| Symbols: ATNAP11, TGD3 | ATNAP11 (ARABIDOPSIS THALIANA NON-INTRINSIC ABC PROTEIN 11); transporter | chr1:24295362-24297332 FORWARD
contig03746	AT5G19990	55.0645	18.231		5.78305	4.18832		0.0285165		| Symbols: RPT6A, ATSUG1 | RPT6A (REGULATORY PARTICLE TRIPLE-A ATPASE 6A); ATPase | chr5:6752144-6754918 FORWARD
contig03759	AT1G14320	110.129	43.1787		6.78305	5.43225		0.0205444		| Symbols: SAC52 | SAC52 (SUPPRESSOR OF ACAULIS 52); structural constituent of ribosome | chr1:4888270-4889408 FORWARD
contig03773	AT5G56760	63.7589	19.1905		5.99456	4.26232		0.00761953		| Symbols: ATSERAT1;1, SAT5, SAT-52 | ATSERAT1;1 (ARABIDOPSIS THALIANA SERINE ACETYLTRANSFERASE 1;1); serine O-acetyltransferase | chr5:22961498-22962582 REVERSE
contig03795	AT3G50670	130.416	33.5834		7.02698	5.06968		6.88e-06		| Symbols: U1-70K, U1SNRNP | U1-70K (U1 SMALL NUCLEAR RIBONUCLEOPROTEIN-70K); RNA binding / nucleic acid binding / nucleotide binding | chr3:18826476-18829492 REVERSE
contig03796	AT4G24780	44.9211	11.5143		5.48932	3.52536		0.00803098		| Symbols: | pectate lyase family protein | chr4:12770631-12772227 REVERSE
contig03833	AT5G37310	163.745	60.4502		7.3553	5.91767		0.00150669		| Symbols: | LOCATED IN: integral to membrane, Golgi apparatus, plant-type cell wall; EXPRESSED IN: 23 plant structures; EXPRESSED DURING: 13 growth stages; CONTAINS InterPro DOMAIN/s: Nonaspanin (TM9SF) (InterPro:IPR004240); BEST Arabidopsis thaliana protein match is: endomembrane protein 70, putative (TAIR:AT1G14670.1); Has 1019 Blast hits to 986 proteins in 161 species: Archae - 0; Bacteria - …
contig03834	AT1G27130	173.888	50.8549		7.44201	5.66832		5.19e-06		| Symbols: ATGSTU13, GST12 | ATGSTU13 (ARABIDOPSIS THALIANA GLUTATHIONE S-TRANSFERASE TAU 13); glutathione transferase | chr1:9425582-9426597 FORWARD
contig03838	AT1G52280	128.967	36.462		7.01086	5.18832		4.62e-05		| Symbols: AtRABG3d | AtRABG3d (Arabidopsis Rab GTPase homolog G3d); GTP binding | chr1:19468150-19469449 REVERSE
contig03856	AT3G24490	73.9024	18.231		6.20755	4.18832		0.000433468		| Symbols: | transcription factor | chr3:8911022-8912023 FORWARD
contig03863	AT4G24800	110.129	25.9072		6.78305	4.69528		7.78e-06		| Symbols: | MA3 domain-containing protein | chr4:12782463-12784902 FORWARD
contig03878	AT3G47810	66.6571	21.1096		6.05869	4.39983		0.0104548		| Symbols: MAG1 | MAG1 (MAIGO 1); hydrolase/ protein serine/threonine phosphatase | chr3:17637256-17639017 REVERSE
contig03888	AT3G10050	66.6571	13.4334		6.05869	3.74775		9.71e-05		| Symbols: OMR1 | OMR1 (L-O-METHYLTHREONINE RESISTANT 1); L-threonine ammonia-lyase | chr3:3099164-3101741 REVERSE
contig03894	AT1G26180	26.0832	5.75716		4.70505	2.52536		0.0222068		| Symbols: | unknown protein | chr1:9054824-9056526 FORWARD
contig03895	AT4G05000	40.5739	11.5143		5.34248	3.52536		0.0228554		| Symbols: VPS28-1 | VPS28-2; transporter | chr4:2563953-2564585 FORWARD
contig03959	AT2G42710	30.4304	5.75716		4.92744	2.52536		0.00610534		| Symbols: | ribosomal protein L1 family protein | chr2:17782352-17784830 FORWARD
contig03989	AT5G15200	97.0875	27.8263		6.60121	4.79838		0.000496253		| Symbols: | 40S ribosomal protein S9 (RPS9B) | chr5:4935124-4936334 REVERSE
contig04011	AT4G35290	31.8795	6.71669		4.99456	2.74775		0.00892576		| Symbols: GLUR2, GLR3.2, ATGLR3.2, ATGLUR2 | GLUR2 (GLUTAMATE RECEPTOR 2); intracellular ligand-gated ion channel | chr4:16790290-16793461 FORWARD
contig04029	AT2G03120	101.435	22.0691		6.66441	4.46396		5.16e-06		| Symbols: ATSPP | ATSPP (ARABIDOPSIS SIGNAL PEPTIDE PEPTIDASE); aspartic-type endopeptidase | chr2:937554-940083 FORWARD
contig04032	AT5G66090	79.6987	19.1905		6.31648	4.26232		0.000190851		| Symbols: | unknown protein | chr5:26425831-26426955 FORWARD
contig04064	AT1G22710	1607.01	572.837		10.6502	9.16198		4.13e-26		| Symbols: SUC2, SUT1, ATSUC2 | SUC2 (SUCROSE-PROTON SYMPORTER 2); carbohydrate transmembrane transporter/ sucrose transmembrane transporter/ sucrose:hydrogen symporter/ sugar:hydrogen symporter | chr1:8030911-8032970 REVERSE
contig04151	AT2G21600	89.8421	26.8667		6.48932	4.74775		0.00141244		| Symbols: ATRER1B | ATRER1B | chr2:9243550-9244579 FORWARD
contig04166	AT2G47710	131.865	53.7335		7.04292	5.74775		0.0198807		| Symbols: | universal stress protein (USP) family protein | chr2:19555045-19555956 REVERSE
contig04173	AT5G03900	50.7173	14.3929		5.66441	3.84729		0.010944		| Symbols: | FUNCTIONS IN: molecular_function unknown; INVOLVED IN: biological_process unknown; LOCATED IN: chloroplast envelope; EXPRESSED IN: 22 plant structures; EXPRESSED DURING: 13 growth stages; CONTAINS InterPro DOMAIN/s: FeS cluster biogenesis (InterPro:IPR000361); Has 104 Blast hits to 104 proteins in 40 species: Archae - 0; Bacteria - 55; Metazoa - 0; Fungi - 0; Plants - 44; Viruses - 0…
contig04177	AT1G51160	20.2869	3.83811		4.34248	1.94039		0.0251636		| Symbols: | synbindin, putative | chr1:18950057-18951560 FORWARD
contig04186	AT5G42770	31.8795	8.63574		4.99456	3.11032		0.0342215		| Symbols: | FUNCTIONS IN: molecular_function unknown; INVOLVED IN: biological_process unknown; LOCATED IN: cytoplasm; CONTAINS InterPro DOMAIN/s: Maf-like protein (InterPro:IPR003697); BEST Arabidopsis thaliana protein match is: Maf family protein (TAIR:AT5G66550.1); Has 4061 Blast hits to 4057 proteins in 1128 species: Archae - 23; Bacteria - 2744; Metazoa - 45; Fungi - 50; Plants - 61; Viruses…
contig04206	AT1G44920	114.476	23.0286		6.8389	4.52536		3.15e-07		| Symbols: | unknown protein | chr1:16983229-16984408 REVERSE
contig04227	AT2G23420	86.944	13.4334		6.44201	3.74775		2.25e-07		| Symbols: NAPRT2 | NAPRT2 (NICOTINATE PHOSPHORIBOSYLTRANSFERASE 2); nicotinate phosphoribosyltransferase | chr2:9971819-9974909 FORWARD
contig04259	AT1G01800	134.763	43.1787		7.07428	5.43225		0.000337112		| Symbols: | short-chain dehydrogenase/reductase (SDR) family protein | chr1:293595-294888 FORWARD
contig04306	AT4G21860	195.624	74.8431		7.61194	6.2258		0.00117895		| Symbols: MSRB2 | MSRB2 (methionine sulfoxide reductase B 2); peptide-methionine-(S)-S-oxide reductase | chr4:11600282-11601507 REVERSE
contig04335	AT3G61060	170.99	61.4097		7.41777	5.94039		0.000668205		| Symbols: AtPP2-A13 | AtPP2-A13 (Arabidopsis thaliana phloem protein 2-A13); carbohydrate binding | chr3:22603166-22604336 FORWARD
contig04336	AT1G12710	104.333	26.8667		6.70505	4.74775		5.76e-05		| Symbols: AtPP2-A12 | AtPP2-A12 (Phloem protein 2-A12); carbohydrate binding | chr1:4326980-4328324 REVERSE
contig04337	AT3G53990	249.239	108.427		7.96139	6.76057		0.00677029		| Symbols: | universal stress protein (USP) family protein | chr3:19989658-19991019 REVERSE
contig04356	AT5G50000	30.4304	6.71669		4.92744	2.74775		0.0135097		| Symbols: | protein kinase, putative | chr5:20342838-20345033 REVERSE
contig04373	AT5G65840	69.5552	13.4334		6.12009	3.74775		4.26e-05		| Symbols: | FUNCTIONS IN: molecular_function unknown; INVOLVED IN: biological_process unknown; LOCATED IN: chloroplast stroma, chloroplast; EXPRESSED IN: 22 plant structures; EXPRESSED DURING: 13 growth stages; CONTAINS InterPro DOMAIN/s: Thioredoxin fold (InterPro:IPR012335), Thioredoxin-like fold (InterPro:IPR012336); BEST Arabidopsis thaliana protein match is: unknown protein (TAIR:AT2G37240.…
contig04386	AT1G24510	204.318	87.3169		7.67468	6.44819		0.0100283		| Symbols: | T-complex protein 1 epsilon subunit, putative / TCP-1-epsilon, putative / chaperonin, putative | chr1:8685504-8688101 REVERSE
contig04404	AT3G52390	60.8608	21.1096		5.92744	4.39983		0.0317166		| Symbols: | tatD-related deoxyribonuclease family protein | chr3:19423105-19425183 REVERSE
contig04412	AT1G16470	84.0459	27.8263		6.3931	4.79838		0.00681431		| Symbols: PAB1 | PAB1 (PROTEASOME SUBUNIT PAB1); endopeptidase/ peptidase/ threonine-type endopeptidase | chr1:5623122-5625439 FORWARD
contig04413	AT1G15140	40.5739	11.5143		5.34248	3.52536		0.0228554		| Symbols: | oxidoreductase NAD-binding domain-containing protein | chr1:5210642-5212137 REVERSE
contig04437	AT5G42190	265.179	116.103		8.05082	6.85926		0.00610009		| Symbols: ASK2, SKP1B | ASK2 (ARABIDOPSIS SKP1-LIKE 2); protein binding / ubiquitin-protein ligase | chr5:16854495-16855516 REVERSE
contig04440	AT1G20340	1862.05	128.577		10.8627	7.00648		7.66e-214		| Symbols: DRT112, PETE2 | DRT112; copper ion binding / electron carrier | chr1:7042770-7043273 REVERSE
contig04498	AT1G27400	133.314	37.4215		7.05869	5.2258		2.99e-05		| Symbols: | 60S ribosomal protein L17 (RPL17A) | chr1:9515230-9516725 FORWARD
contig04513	AT2G33730	127.518	42.2192		6.99456	5.39983		0.00085929		| Symbols: | DEAD box RNA helicase, putative | chr2:14265679-14267880 REVERSE
contig04568	AT1G34220	43.472	13.4334		5.44201	3.74775		0.0328709		| Symbols: | unknown protein | chr1:12463102-12465911 REVERSE
contig04573	AT1G58025	20.2869	3.83811		4.34248	1.94039		0.0251636		| Symbols: | DNA binding | chr1:21458219-21461757 REVERSE
contig04598	AT5G63260	28.9813	7.67621		4.85705	2.94039		0.0390038		| Symbols: | zinc finger (CCCH-type) family protein | chr5:25361900-25364453 FORWARD
contig04630	AT3G08620	43.472	9.59527		5.44201	3.26232		0.00315437		| Symbols: | KH domain-containing protein | chr3:2617925-2620314 FORWARD
contig04632	AT5G47870	68.1061	22.0691		6.08971	4.46396		0.0120767		| Symbols: | unknown protein | chr5:19384555-19385808 REVERSE
contig04656	AT2G36160	57.9627	13.4334		5.85705	3.74775		0.00102735		| Symbols: | 40S ribosomal protein S14 (RPS14A) | chr2:15169925-15171159 FORWARD
contig04671	AT1G51390	31.8795	6.71669		4.99456	2.74775		0.00892576		| Symbols: NFU5, ATNFU1 | NFU5; ATP binding / structural molecule | chr1:19050427-19051753 FORWARD
contig04674	AT4G02680	52.1664	17.2715		5.70505	4.11032		0.0330323		| Symbols: EOL1 | EOL1 (ETO1-LIKE 1); binding / protein binding | chr4:1181202-1184328 REVERSE
contig04691	AT4G38050	26.0832	5.75716		4.70505	2.52536		0.0222068		| Symbols: | transmembrane transporter | chr4:17869529-17872461 REVERSE
contig04698	AT3G46980	85.4949	23.9882		6.41777	4.58425		0.000825403		| Symbols: PHT4;3 | transporter-related | chr3:17307294-17309899 REVERSE
contig04730	AT4G38920	136.212	46.0573		7.08971	5.52536		0.000835344		| Symbols: AVA-P3, ATVHA-C3 | ATVHA-C3 (VACUOLAR-TYPE H(+)-ATPASE C3); ATPase | chr4:18147330-18148853 FORWARD
contig04744	AT1G80950	26.0832	5.75716		4.70505	2.52536		0.0222068		| Symbols: | phospholipid/glycerol acyltransferase family protein | chr1:30412653-30414935 REVERSE
contig04755	AT5G04930	34.7776	9.59527		5.12009	3.26232		0.0299555		| Symbols: ALA1 | ALA1 (aminophospholipid ATPase1); ATPase, coupled to transmembrane movement of ions, phosphorylative mechanism | chr5:1445509-1449568 FORWARD
contig04806	AT5G52440	68.1061	18.231		6.08971	4.18832		0.00173749		| Symbols: HCF106 | HCF106; proton motive force dependent protein transmembrane transporter | chr5:21286896-21288613 FORWARD
contig04844	AT2G48120	26.0832	4.79763		4.70505	2.26232		0.00981633		| Symbols: PAC | PAC (PALE CRESS) | chr2:19679870-19681351 FORWARD
contig04854	AT4G20410	27.5323	6.71669		4.78305	2.74775		0.0301181		| Symbols: GSNAP, GAMMA-SNAP | GSNAP (GAMMA-SOLUBLE NSF ATTACHMENT PROTEIN); binding / transporter | chr4:11014099-11016454 REVERSE
contig04857	AT2G45260	79.6987	18.231		6.31648	4.18832		0.000100396		| Symbols: | unknown protein | chr2:18664661-18665938 REVERSE
contig04915	AT5G05790	33.3285	7.67621		5.05869	2.94039		0.0123584		| Symbols: | myb family transcription factor | chr5:1740724-1741671 REVERSE
contig04920	AT2G45630	71.0043	20.1501		6.14983	4.33271		0.00260649		| Symbols: | oxidoreductase family protein | chr2:18796000-18797089 FORWARD
contig04941	AT3G01400	37.6757	5.75716		5.23556	2.52536		0.000611423		| Symbols: | armadillo/beta-catenin repeat family protein | chr3:151920-152987 FORWARD
contig04987	AT2G16510	205.767	94.9931		7.68487	6.56975		0.0413933		| Symbols: | vacuolar ATP synthase 16 kDa proteolipid subunit 5 / V-ATPase 16 kDa proteolipid subunit 5 (AVAP5) | chr2:7160007-7160811 REVERSE
contig05052	AT3G46010	84.0459	27.8263		6.3931	4.79838		0.00681431		| Symbols: ADF1, atadf, ATADF1 | ADF1 (ACTIN DEPOLYMERIZING FACTOR 1); actin binding | chr3:16909679-16910678 REVERSE
contig05081	AT1G51510	49.2683	11.5143		5.62259	3.52536		0.00264336		| Symbols: Y14 | Y14; RNA binding / protein binding | chr1:19103072-19104753 REVERSE
contig05084	AT1G23010	95.6384	20.1501		6.57952	4.33271		5.92e-06		| Symbols: LPR1 | LPR1 (Low Phosphate Root1); copper ion binding / oxidoreductase, acting on diphenols and related substances as donors, oxygen as acceptor | chr1:8147353-8149580 FORWARD
contig05107	AT4G39350	114.476	10.5548		6.8389	3.39983		5.81e-13		| Symbols: CESA2, ATH-A, ATCESA2 | CESA2 (CELLULOSE SYNTHASE A2); cellulose synthase/ transferase, transferring glycosyl groups | chr4:18297078-18301890 FORWARD
contig05117	AT5G54430	86.944	6.71669		6.44201	2.74775		4.9e-11		| Symbols: ATPHOS32, PHOS32 | universal stress protein (USP) family protein | chr5:22097563-22099693 REVERSE
contig05152	AT4G21570	56.5136	20.1501		5.82053	4.33271		0.0477339		| Symbols: | unknown protein | chr4:11471126-11472269 REVERSE
contig05173	AT1G59520	65.208	21.1096		6.02698	4.39983		0.0139265		| Symbols: CW7 | CW7 | chr1:21861589-21866016 FORWARD
contig05184	AT3G48140	282.568	134.334		8.14245	7.06968		0.0322886		| Symbols: | senescence-associated protein, putative | chr3:17778471-17779299 FORWARD
contig05226	AT2G04520	178.235	47.0168		7.47764	5.5551		2.76e-07		| Symbols: | eukaryotic translation initiation factor 1A, putative / eIF-1A, putative / eIF-4C, putative | chr2:1574802-1575239 REVERSE
contig05237	AT2G42680	297.059	71.005		8.2146	6.14985		4.23e-13		| Symbols: MBF1A, ATMBF1A | MBF1A (MULTIPROTEIN BRIDGING FACTOR 1A); DNA binding / transcription coactivator | chr2:17774972-17776116 FORWARD
contig05256	AT5G26040	81.1477	23.0286		6.34248	4.52536		0.00128825		| Symbols: HDA2 | HDA2; histone deacetylase | chr5:9099321-9101598 REVERSE
contig05266	AT2G16940	72.4533	13.4334		6.17898	3.74775		1.84e-05		| Symbols: | RNA recognition motif (RRM)-containing protein | chr2:7342869-7347052 REVERSE
contig05267	AT1G12880	53.6155	16.312		5.74458	4.02786		0.0157136		| Symbols: atnudt12 | atnudt12 (Arabidopsis thaliana Nudix hydrolase homolog 12); hydrolase | chr1:4390036-4391046 FORWARD
contig05400	AT5G08180	33.3285	7.67621		5.05869	2.94039		0.0123584		| Symbols: | ribosomal protein L7Ae/L30e/S12e/Gadd45 family protein | chr5:2631843-2633374 REVERSE
contig05403	AT4G19006	79.6987	17.2715		6.31648	4.11032		5.08e-05		| Symbols: | 26S proteasome regulatory subunit, putative (RPN9) | chr4:10409349-10411347 REVERSE
contig05410	AT5G52660	33.3285	9.59527		5.05869	3.26232		0.0423119		| Symbols: | myb family transcription factor | chr5:21359423-21362037 REVERSE
contig05414	AT4G40030	86.944	23.9882		6.44201	4.58425		0.000598661		| Symbols: | histone H3.2 | chr4:18555840-18556827 REVERSE
contig05420	AT5G54870	30.4304	7.67621		4.92744	2.94039		0.0268454		| Symbols: | unknown protein | chr5:22289149-22291604 FORWARD
contig05434	AT1G33780	115.925	42.2192		6.85705	5.39983		0.00623748		| Symbols: | unknown protein | chr1:12244799-12246034 REVERSE
contig05452	AT5G35750	66.6571	12.4738		6.05869	3.64083		4.4e-05		| Symbols: AHK2 | AHK2 (ARABIDOPSIS HISTIDINE KINASE 2); cytokinin receptor/ osmosensor/ protein histidine kinase | chr5:13911743-13916337 REVERSE
contig05455	AT1G05230	21.736	4.79763		4.44201	2.26232		0.0368375		| Symbols: HDG2 | HDG2 (HOMEODOMAIN GLABROUS 2); DNA binding / transcription factor | chr1:1513388-1517024 REVERSE
contig05502	AT4G33430	26.0832	4.79763		4.70505	2.26232		0.00981633		| Symbols: BAK1, RKS10, SERK3, ELG, ATSERK3, ATBAK1 | BAK1 (BRI1-ASSOCIATED RECEPTOR KINASE); kinase/ protein binding / protein heterodimerization/ protein serine/threonine kinase | chr4:16086654-16090288 REVERSE
contig05506	AT3G16830	79.6987	22.0691		6.31648	4.46396		0.00106127		| Symbols: TPR2 | TPR2 (TOPLESS-RELATED 2) | chr3:5731709-5737531 FORWARD
contig05546	AT3G11780	101.435	40.3001		6.66441	5.33271		0.0306723		| Symbols: | MD-2-related lipid recognition domain-containing protein / ML domain-containing protein | chr3:3724326-3725476 REVERSE
contig05638	AT5G51570	57.9627	13.4334		5.85705	3.74775		0.00102735		| Symbols: | band 7 family protein | chr5:20949511-20951234 FORWARD
contig05664	AT4G12650	56.5136	11.5143		5.82053	3.52536		0.000366852		| Symbols: | LOCATED IN: integral to membrane, Golgi apparatus, plasma membrane, vacuole; EXPRESSED IN: 25 plant structures; EXPRESSED DURING: 13 growth stages; CONTAINS InterPro DOMAIN/s: Nonaspanin (TM9SF) (InterPro:IPR004240); BEST Arabidopsis thaliana protein match is: unknown protein (TAIR:AT5G35160.1); Has 983 Blast hits to 980 proteins in 161 species: Archae - 0; Bacteria - 0; Metazoa - 43…
contig05687	AT5G42050	69.5552	11.5143		6.12009	3.52536		7.73e-06		| Symbols: | FUNCTIONS IN: molecular_function unknown; EXPRESSED IN: 22 plant structures; EXPRESSED DURING: 13 growth stages; CONTAINS InterPro DOMAIN/s: Development and cell death domain (InterPro:IPR013989), Kelch related (InterPro:IPR013089); BEST Arabidopsis thaliana protein match is: unknown protein (TAIR:AT3G27090.1); Has 5084 Blast hits to 2870 proteins in 85 species: Archae - 0; Bacteria …
contig05720	AT3G17465	85.4949	17.2715		6.41777	4.11032		1.05e-05		| Symbols: RPL3P | RPL3P (RIBOSOMAL PROTEIN L3 PLASTID); structural constituent of ribosome | chr3:5978059-5979572 REVERSE
contig05732	AT5G19450	34.7776	9.59527		5.12009	3.26232		0.0299555		| Symbols: CDPK19, CPK8 | CDPK19 (CALCIUM-DEPENDENT PROTEIN KINASE 19); ATP binding / calcium ion binding / calmodulin-dependent protein kinase/ kinase/ protein kinase/ protein serine/threonine kinase | chr5:6558672-6561471 REVERSE
contig05782	AT5G11170	130.416	49.8954		7.02698	5.64083		0.00808336		| Symbols: | ATP binding / ATP-dependent helicase/ helicase/ nucleic acid binding | chr5:3553334-3556646 FORWARD
contig05792	AT4G32610	59.4117	9.59527		5.89268	3.26232		2.83e-05		| Symbols: | unknown protein | chr4:15728376-15729897 REVERSE
contig05873	AT1G45332	81.1477	15.3524		6.34248	3.94039		7.54e-06		| Symbols: | mitochondrial elongation factor, putative | chr1:17172507-17176683 REVERSE
contig05877	AT3G56170	42.0229	11.5143		5.3931	3.52536		0.0162553		| Symbols: CAN | CAN (CA-2+ DEPENDENT NUCLEASE); nuclease | chr3:20842614-20844319 FORWARD
contig05926	AT4G36760	114.476	20.1501		6.8389	4.33271		2.87e-08		| Symbols: ATAPP1, APP1 | ATAPP1; N-1-naphthylphthalamic acid binding / aminopeptidase | chr4:17326688-17329979 FORWARD
contig05933	AT4G38580	69.5552	22.0691		6.12009	4.46396		0.00908055		| Symbols: ATFP6, HIPP26 | ATFP6 (FARNESYLATED PROTEIN 6); metal ion binding | chr4:18034596-18035693 FORWARD
contig05974	AT5G39610	269.526	93.0741		8.07428	6.54031		5.32e-06		| Symbols: ATNAC2, ORE1, ANAC092, ATNAC6 | ATNAC6 (ARABIDOPSIS NAC DOMAIN CONTAINING PROTEIN 6); protein heterodimerization/ protein homodimerization/ transcription factor | chr5:15858591-15859650 REVERSE
contig05995	AT3G01280	36.2267	8.63574		5.17898	3.11032		0.0111964		| Symbols: VDAC1, ATVDAC1 | VDAC1 (VOLTAGE DEPENDENT ANION CHANNEL 1); voltage-gated anion channel | chr3:85754-87612 FORWARD
contig06047	AT4G22310	34.7776	9.59527		5.12009	3.26232		0.0299555		| Symbols: | unknown protein | chr4:11791443-11792638 FORWARD
contig06051	AT3G26740	504.275	168.877		8.97807	7.39983		6.99e-11		| Symbols: CCL | CCL (CCR-LIKE) | chr3:9827868-9828461 FORWARD
contig06058	AT2G01670	211.564	47.0168		7.72495	5.5551		9.17e-11		| Symbols: atnudt17 | atnudt17 (Arabidopsis thaliana Nudix hydrolase homolog 17); hydrolase | chr2:296889-297818 REVERSE
contig06078	AT1G10500	407.188	160.241		8.66955	7.3241		9.87e-06		| Symbols: ATCPISCA | ATCPISCA (chloroplast-localized IscA-like protein); structural molecule | chr1:3460160-3461340 REVERSE
contig06163	AT5G42150	57.9627	9.59527		5.85705	3.26232		4.45e-05		| Symbols: | electron carrier/ protein disulfide oxidoreductase | chr5:16846247-16847909 FORWARD
contig06169	AT1G01170	79.6987	24.9477		6.31648	4.64083		0.00448		| Symbols: | ozone-responsive stress-related protein, putative | chr1:74105-74443 REVERSE
contig06180	AT5G54940	46.3701	14.3929		5.53512	3.84729		0.0284274		| Symbols: | eukaryotic translation initiation factor SUI1, putative | chr5:22308420-22308758 REVERSE
contig06205	AT3G24100	86.944	28.7858		6.44201	4.84729		0.00592244		| Symbols: | FUNCTIONS IN: molecular_function unknown; INVOLVED IN: biological_process unknown; LOCATED IN: cellular_component unknown; EXPRESSED IN: male gametophyte, pollen tube; EXPRESSED DURING: L mature pollen stage, M germinated pollen stage; CONTAINS InterPro DOMAIN/s: Four F5 protein (InterPro:IPR007513); BEST Arabidopsis thaliana protein match is: four F5 protein-related / 4F5 protein-re…
contig06229	AT2G06530	30.4304	7.67621		4.92744	2.94039		0.0268454		| Symbols: VPS2.1 | VPS2.1 | chr2:2588740-2590285 REVERSE
contig06266	AT5G13030	56.5136	16.312		5.82053	4.02786		0.00837645		| Symbols: | unknown protein | chr5:4133216-4136461 FORWARD
contig06294	AT1G10660	21.736	4.79763		4.44201	2.26232		0.0368375		| Symbols: | unknown protein | chr1:3533009-3534781 FORWARD
contig06353	AT4G23460	91.2912	26.8667		6.5124	4.74775		0.00104449		| Symbols: | beta-adaptin, putative | chr4:12243899-12248898 REVERSE
contig06365	AT4G36980	65.208	21.1096		6.02698	4.39983		0.0139265		| Symbols: | unknown protein | chr4:17434283-17437012 REVERSE
contig06368	AT4G19860	46.3701	15.3524		5.53512	3.94039		0.0444554		| Symbols: | lecithin:cholesterol acyltransferase family protein / LACT family protein | chr4:10777655-10780260 REVERSE
contig06370	AT2G32720	73.9024	20.1501		6.20755	4.33271		0.00136058		| Symbols: B5 #4, ATCB5-B, CB5-B | CB5-B (CYTOCHROME B5 ISOFORM B); heme binding | chr2:13877013-13878447 REVERSE
contig06421	AT1G04290	52.1664	17.2715		5.70505	4.11032		0.0330323		| Symbols: | thioesterase family protein | chr1:1147721-1148352 REVERSE
contig06532	AT5G63220	21.736	4.79763		4.44201	2.26232		0.0368375		| Symbols: | unknown protein | chr5:25353256-25355410 REVERSE
contig06596	AT1G79040	272.425	122.819		8.08971	6.94039		0.0110247		| Symbols: PSBR | PSBR (photosystem II subunit R) | chr1:29736085-29736781 FORWARD
contig06622	AT4G02480	233.3	95.9527		7.86604	6.58425		0.00243945		| Symbols: | AAA-type ATPase family protein | chr4:1082082-1088680 REVERSE
contig06629	AT5G48300	431.822	199.582		8.75429	7.64083		0.00325069		| Symbols: ADG1, APS1 | ADG1 (ADP GLUCOSE PYROPHOSPHORYLASE 1); glucose-1-phosphate adenylyltransferase | chr5:19570326-19572557 FORWARD
contig06635	AT3G56490	81.1477	20.1501		6.34248	4.33271		0.000246209		| Symbols: | zinc-binding protein, putative / protein kinase C inhibitor, putative | chr3:20941532-20943129 FORWARD
contig06636	AT1G04340	76.8005	29.7453		6.26304	4.89459		0.0473183		| Symbols: | lesion inducing protein-related | chr1:1163345-1164737 REVERSE
contig06650	AT5G47030	47.8192	8.63574		5.57952	3.11032		0.00040889		| Symbols: | ATP synthase delta' chain, mitochondrial | chr5:19090384-19092034 FORWARD
contig06678	AT5G04530	601.363	93.0741		9.23209	6.54031		3.6e-42		| Symbols: KCS19 | KCS19 (3-KETOACYL-COA SYNTHASE 19); acyltransferase/ catalytic/ transferase, transferring acyl groups other than amino-acyl groups | chr5:1292222-1293616 REVERSE
contig06684	AT1G43890	30.4304	4.79763		4.92744	2.26232		0.00242283		| Symbols: ATRAB18, RAB18-1, RABC1 | ATRAB18 (ARABIDOPSIS RAB GTPASE HOMOLOG B18); GTP binding | chr1:16646934-16648395 FORWARD
contig06734	AT1G52570	1801.19	613.138		10.8147	9.26007		2.28e-33		| Symbols: PLDALPHA2 | PLDALPHA2 (phosphlipase d alpha 2); phospholipase D | chr1:19583940-19586551 REVERSE
contig06743	AT2G25310	78.2496	25.9072		6.29001	4.69528		0.00903285		| Symbols: | carbohydrate binding | chr2:10777436-10779123 REVERSE
contig06756	AT4G28860	56.5136	14.3929		5.82053	3.84729		0.00278244		| Symbols: ckl4 | ckl4 (Casein Kinase I-like 4); ATP binding / kinase/ protein kinase/ protein serine/threonine kinase | chr4:14246359-14248823 FORWARD
contig06772	AT5G25350	53.6155	8.63574		5.74458	3.11032		6.82e-05		| Symbols: EBF2 | EBF2 (EIN3-BINDING F BOX PROTEIN 2); protein binding | chr5:8794842-8796882 REVERSE
contig06849	AT5G62190	250.689	108.427		7.96975	6.76057		0.00577358		| Symbols: PRH75 | PRH75; ATP-dependent helicase/ DEAD/H-box RNA helicase binding | chr5:24980542-24983879 REVERSE
contig06857	AT5G24470	168.092	16.312		7.3931	4.02786		7.84e-18		| Symbols: APRR5, PRR5 | APRR5 (ARABIDOPSIS PSEUDO-RESPONSE REGULATOR 5); transcription regulator/ two-component response regulator | chr5:8356204-8358873 REVERSE
contig06878	AT3G18060	95.6384	28.7858		6.57952	4.84729		0.00108213		| Symbols: | transducin family protein / WD-40 repeat family protein | chr3:6183880-6186788 FORWARD
contig06903	AT3G54440	49.2683	16.312		5.62259	4.02786		0.0383002		| Symbols: | glycoside hydrolase family 2 protein | chr3:20148494-20157019 REVERSE
contig06932	AT3G08590	165.194	37.4215		7.36801	5.2258		1.67e-08		| Symbols: | 2,3-biphosphoglycerate-independent phosphoglycerate mutase, putative / phosphoglyceromutase, putative | chr3:2608683-2611237 REVERSE
contig06935	AT5G09670	75.3515	28.7858		6.23556	4.84729		0.0434868		| Symbols: | loricrin-related | chr5:2996109-2997749 REVERSE
contig06963	AT1G52870	783.945	208.217		9.61461	7.70195		9.13e-27		| Symbols: | peroxisomal membrane protein-related | chr1:19685856-19687678 FORWARD
contig06977	AT3G04240	62.3099	14.3929		5.96139	3.84729		0.000642867		| Symbols: SEC | SEC (secret agent); transferase, transferring glycosyl groups | chr3:1114187-1120722 REVERSE
contig06980	AT4G24690	244.892	58.5311		7.936	5.87113		4.67e-11		| Symbols: | ubiquitin-associated (UBA)/TS-N domain-containing protein / octicosapeptide/Phox/Bemp1 (PB1) domain-containing protein | chr4:12741191-12744202 FORWARD
contig07035	AT2G39950	76.8005	23.9882		6.26304	4.58425		0.00514442		| Symbols: | unknown protein | chr2:16676758-16680204 REVERSE
contig07054	AT1G49840	52.1664	15.3524		5.70505	3.94039		0.0132088		| Symbols: | unknown protein | chr1:18452243-18454157 FORWARD
contig07065	AT5G23450	56.5136	18.231		5.82053	4.18832		0.0214333		| Symbols: ATLCBK1 | ATLCBK1 (A. THALIANA LONG-CHAIN BASE (LCB) KINASE 1); D-erythro-sphingosine kinase/ diacylglycerol kinase | chr5:7905041-7908960 REVERSE
contig07090	AT1G76030	149.254	62.3692		7.22162	5.96276		0.0197028		| Symbols: | vacuolar ATP synthase subunit B / V-ATPase B subunit / vacuolar proton pump B subunit / V-ATPase 57 kDa subunit | chr1:28534134-28536916 FORWARD
contig07114	AT5G33280	55.0645	15.3524		5.78305	3.94039		0.00689711		| Symbols: | chloride channel-like (CLC) protein, putative | chr5:12549280-12552305 FORWARD
contig07120	AT4G29130	52.1664	7.67621		5.70505	2.94039		4.06e-05		| Symbols: ATHXK1, GIN2, HXK1 | HXK1 (HEXOKINASE 1); ATP binding / fructokinase/ glucokinase/ hexokinase | chr4:14352338-14354865 REVERSE
contig07152	AT3G13470	136.212	59.4907		7.08971	5.89459		0.0477777		| Symbols: | chaperonin, putative | chr3:4389685-4392624 FORWARD
contig07204	AT3G58560	240.545	58.5311		7.91016	5.87113		1.32e-10		| Symbols: | endonuclease/exonuclease/phosphatase family protein | chr3:21650880-21653896 REVERSE
contig07205	AT5G16340	142.009	32.6239		7.14983	5.02786		2.28e-07		| Symbols: | AMP-binding protein, putative | chr5:5349255-5350907 REVERSE
contig07213	AT4G19110	127.518	45.0978		6.99456	5.49498		0.0025773		| Symbols: | protein kinase, putative | chr4:10454770-10457468 REVERSE
contig07235	AT5G40890	43.472	10.5548		5.44201	3.39983		0.00621802		| Symbols: ATCLC-A, CLC-A, CLCA | ATCLC-A (CHLORIDE CHANNEL A); anion channel/ nitrate transmembrane transporter/ voltage-gated chloride channel | chr5:16381645-16383821 REVERSE
contig07294	AT1G49380	95.6384	17.2715		6.57952	4.11032		5.78e-07		| Symbols: | cytochrome c biogenesis protein family | chr1:18276794-18279204 FORWARD
contig07300	AT3G13070	50.7173	10.5548		5.66441	3.39983		0.000878875		| Symbols: | CBS domain-containing protein / transporter associated domain-containing protein | chr3:4191511-4195112 REVERSE
contig07313	AT2G47070	60.8608	18.231		5.92744	4.18832		0.00874245		| Symbols: SPL1 | SPL1 (SQUAMOSA PROMOTER BINDING PROTEIN-LIKE 1); DNA binding / transcription factor | chr2:19337144-19340552 FORWARD
contig07366	AT4G24400	66.6571	15.3524		6.05869	3.94039		0.000403107		| Symbols: CIPK8, PKS11 | CIPK8 (CBL-INTERACTING PROTEIN KINASE 8); kinase/ protein kinase | chr4:12617379-12620443 FORWARD
contig07371	AT1G21651	42.0229	11.5143		5.3931	3.52536		0.0162553		| Symbols: | protein binding / zinc ion binding | chr1:7601061-7604152 REVERSE
contig07379	AT4G21150	89.8421	27.8263		6.48932	4.79838		0.00222411		| Symbols: HAP6 | HAP6 (HAPLESS 6); dolichyl-diphosphooligosaccharide-protein glycotransferase | chr4:11278646-11283599 FORWARD
contig07395	AT5G59950	98.5365	31.6644		6.62259	4.98479		0.00226277		| Symbols: | RNA and export factor-binding protein, putative | chr5:24140235-24141410 FORWARD
contig07401	AT3G04350	98.5365	25.9072		6.62259	4.69528		0.000126398		| Symbols: | unknown protein | chr3:1153972-1156469 REVERSE
contig07404	AT5G10540	55.0645	15.3524		5.78305	3.94039		0.00689711		| Symbols: | peptidase M3 family protein / thimet oligopeptidase family protein | chr5:3328119-3332462 FORWARD
contig07405	AT5G65620	157.948	62.3692		7.30331	5.96276		0.00628066		| Symbols: | peptidase M3 family protein / thimet oligopeptidase family protein | chr5:26221951-26225784 FORWARD
contig07410	AT3G61050	195.624	71.9645		7.61194	6.16921		0.000481848		| Symbols: NTMC2TYPE4, NTMC2T4 | NTMC2T4; lipid binding | chr3:22597485-22600932 FORWARD
contig07417	AT3G44880	39.1248	10.5548		5.29001	3.39983		0.0184996		| Symbols: ACD1, LLS1, PAO | ACD1 (ACCELERATED CELL DEATH 1); iron-sulfur cluster binding / pheophorbide a oxygenase | chr3:16383858-16386204 FORWARD
contig07426	AT5G49470	66.6571	6.71669		6.05869	2.74775		8.55e-08		| Symbols: | protein kinase family protein | chr5:20064669-20068311 FORWARD
contig07429	AT5G11710	114.476	44.1382		6.8389	5.46396		0.0145411		| Symbols: | epsin N-terminal homology (ENTH) domain-containing protein / clathrin assembly protein-related | chr5:3772981-3776316 FORWARD
contig07431	AT3G60860	52.1664	13.4334		5.70505	3.74775		0.00444989		| Symbols: | guanine nucleotide exchange family protein | chr3:22484804-22491510 FORWARD
contig07452	AT4G34110	136.212	59.4907		7.08971	5.89459		0.0477777		| Symbols: PAB2, PABP2, ATPAB2 | PAB2 (POLY(A) BINDING 2); RNA binding / translation initiation factor | chr4:16336732-16339892 FORWARD
contig07454	AT2G35510	307.202	105.548		8.26304	6.72175		9.69e-07		| Symbols: SRO1 | SRO1 (SIMILAR TO RCD ONE 1); NAD+ ADP-ribosyltransferase | chr2:14916898-14919198 REVERSE
contig07458	AT1G20510	52.1664	8.63574		5.70505	3.11032		0.000107419		| Symbols: OPCL1 | OPCL1 (OPC-8:0 COA LIGASE1); 4-coumarate-CoA ligase | chr1:7103645-7105856 REVERSE
contig07467	AT5G60160	107.231	42.2192		6.74458	5.39983		0.0234792		| Symbols: | aspartyl aminopeptidase, putative | chr5:24223887-24226783 REVERSE
contig07505	AT1G15500	79.6987	12.4738		6.31648	3.64083		8.39e-07		| Symbols: ATNTT2 | ATNTT2; ATP:ADP antiporter | chr1:5326426-5328688 FORWARD
contig07519	AT2G25320	30.4304	6.71669		4.92744	2.74775		0.0135097		| Symbols: | LOCATED IN: chloroplast; CONTAINS InterPro DOMAIN/s: TRAF-like (InterPro:IPR008974), MATH (InterPro:IPR002083); BEST Arabidopsis thaliana protein match is: meprin and TRAF homology domain-containing protein / MATH domain-containing protein (TAIR:AT2G25330.1); Has 59993 Blast hits to 32072 proteins in 1426 species: Archae - 584; Bacteria - 5166; Metazoa - 31897; Fungi - 4070; Plants -…
contig07526	AT5G49410	163.745	73.8836		7.3553	6.20718		0.0493762		| Symbols: | unknown protein | chr5:20032901-20033751 FORWARD
contig07536	AT5G19500	46.3701	11.5143		5.53512	3.52536		0.00558284		| Symbols: | tryptophan/tyrosine permease family protein | chr5:6579019-6581699 FORWARD
contig07537	AT2G30390	146.356	41.2596		7.19334	5.36666		1.34e-05		| Symbols: FC2, FC-II, ATFC-II | FC2 (FERROCHELATASE 2); ferrochelatase | chr2:12951242-12953985 REVERSE
contig07541	AT5G46630	152.152	43.1787		7.24937	5.43225		1.05e-05		| Symbols: | clathrin adaptor complexes medium subunit family protein | chr5:18920580-18923252 FORWARD
contig07544	AT3G23810	872.338	314.725		9.76874	8.29795		2.38e-14		| Symbols: SAHH2, ATSAHH2 | SAHH2 (S-ADENOSYL-L-HOMOCYSTEINE (SAH) HYDROLASE 2); adenosylhomocysteinase/ binding / catalytic | chr3:8588013-8589671 REVERSE
contig07568	AT1G11650	343.429	159.281		8.42387	7.31543		0.00954229		| Symbols: ATRBP45B, RBP45B | RNA-binding protein 45 (RBP45), putative | chr1:3914895-3917301 FORWARD
contig07579	AT3G08580	66.6571	6.71669		6.05869	2.74775		8.55e-08		| Symbols: AAC1 | AAC1 (ADP/ATP CARRIER 1); ATP:ADP antiporter/ binding | chr3:2605706-2607030 REVERSE
contig07596	AT1G53430	53.6155	9.59527		5.74458	3.26232		0.000168571		| Symbols: | leucine-rich repeat family protein / protein kinase family protein | chr1:19936073-19940959 FORWARD
contig07602	AT1G53440	53.6155	9.59527		5.74458	3.26232		0.000168571		| Symbols: | leucine-rich repeat family protein / protein kinase family protein | chr1:19945959-19951562 FORWARD
contig07605	AT5G06460	137.661	15.3524		7.10498	3.94039		9.67e-14		| Symbols: ATUBA2, UBA 2 | ATUBA2; ubiquitin activating enzyme/ ubiquitin-protein ligase | chr5:1970239-1974382 FORWARD
contig07632	AT3G03940	163.745	32.6239		7.3553	5.02786		7.48e-10		| Symbols: | protein kinase family protein | chr3:1014412-1018244 REVERSE
contig07637	AT2G42520	65.208	6.71669		6.02698	2.74775		1.44e-07		| Symbols: | DEAD box RNA helicase, putative | chr2:17705382-17708744 FORWARD
contig07653	AT1G76660	36.2267	6.71669		5.17898	2.74775		0.00245556		| Symbols: | FUNCTIONS IN: molecular_function unknown; INVOLVED IN: biological_process unknown; LOCATED IN: plasma membrane; EXPRESSED IN: 22 plant structures; EXPRESSED DURING: 13 growth stages; BEST Arabidopsis thaliana protein match is: hydroxyproline-rich glycoprotein family protein (TAIR:AT5G52430.1); Has 280 Blast hits to 160 proteins in 42 species: Archae - 0; Bacteria - 4; Metazoa - 55; F…
contig07675	AT1G48410	234.749	106.507		7.87497	6.73481		0.0208158		| Symbols: AGO1 | AGO1 (ARGONAUTE 1); endoribonuclease/ miRNA binding / protein binding / siRNA binding | chr1:17886285-17891892 REVERSE
contig07678	AT1G23190	136.212	56.6121		7.08971	5.82304		0.0239589		| Symbols: | phosphoglucomutase, cytoplasmic, putative / glucose phosphomutase, putative | chr1:8219946-8224186 FORWARD
contig07691	AT1G22620	47.8192	6.71669		5.57952	2.74775		6.01e-05		| Symbols: ATSAC1 | ATSAC1 (suppressor of actin 1); phosphatidylinositol-4,5-bisphosphate 5-phosphatase | chr1:7997889-8002787 REVERSE
contig07699	AT3G44330	59.4117	18.231		5.89268	4.18832		0.0118648		| Symbols: | INVOLVED IN: protein processing; LOCATED IN: mitochondrion, endoplasmic reticulum, plasma membrane, vacuole; EXPRESSED IN: 25 plant structures; EXPRESSED DURING: 13 growth stages; CONTAINS InterPro DOMAIN/s: Nicalin (InterPro:IPR016574), EF-HAND 1 (InterPro:IPR018247), Nicastrin (InterPro:IPR008710); Has 192 Blast hits to 192 proteins in 79 species: Archae - 6; Bacteria - 5; Metazoa …
contig07740	AT4G08390	108.68	34.543		6.76394	5.11032		0.00113844		| Symbols: SAPX | SAPX (STROMAL ASCORBATE PEROXIDASE); L-ascorbate peroxidase | chr4:5315071-5317071 FORWARD
contig07752	AT4G39170	88.3931	29.7453		6.46586	4.89459		0.0067218		| Symbols: | SEC14 cytosolic factor, putative / phosphoglyceride transfer protein, putative | chr4:18240887-18243621 FORWARD
contig07778	AT3G21160	59.4117	13.4334		5.89268	3.74775		0.000702063		| Symbols: | mannosyl-oligosaccharide 1,2-alpha-mannosidase, putative | chr3:7414129-7418328 REVERSE
contig07790	AT5G46580	97.0875	15.3524		6.60121	3.94039		6.33e-08		| Symbols: | pentatricopeptide (PPR) repeat-containing protein | chr5:18897510-18899645 REVERSE
contig07814	AT1G06310	156.499	62.3692		7.29001	5.96276		0.00765833		| Symbols: ACX6 | ACX6 (ACYL-COA OXIDASE 6); FAD binding / acyl-CoA dehydrogenase/ acyl-CoA oxidase/ electron carrier/ oxidoreductase/ oxidoreductase, acting on the CH-CH group of donors | chr1:1926802-1930227 FORWARD
contig07832	AT4G25650	121.722	38.3811		6.92744	5.26232		0.000502042		| Symbols: ACD1-LIKE | ACD1-LIKE (ACD1-LIKE); 2 iron, 2 sulfur cluster binding / electron carrier/ oxidoreductase | chr4:13081021-13083153 REVERSE
contig07849	AT5G61380	28.9813	7.67621		4.85705	2.94039		0.0390038		| Symbols: TOC1, APRR1, PRR1 | TOC1 (TIMING OF CAB EXPRESSION 1); transcription regulator/ two-component response regulator | chr5:24675540-24678176 FORWARD
contig07865	AT1G48450	312.998	129.536		8.29001	7.01721		0.000543258		| Symbols: | unknown protein | chr1:17908746-17910345 REVERSE
contig07895	AT5G23575	126.069	25.9072		6.97807	4.69528		1.22e-07		| Symbols: | transmembrane protein, putative | chr5:7946563-7950041 FORWARD
contig07899	AT1G80490	46.3701	5.75716		5.53512	2.52536		3.24e-05		| Symbols: TPR1 | TPR1 (TOPLESS-RELATED 1) | chr1:30261094-30266446 REVERSE
contig07938	AT2G39840	69.5552	22.0691		6.12009	4.46396		0.00908055		| Symbols: TOPP4 | TOPP4; protein serine/threonine phosphatase | chr2:16627430-16628789 FORWARD
contig07939	AT3G02360	184.031	39.3406		7.52381	5.29795		5.02e-10		| Symbols: | 6-phosphogluconate dehydrogenase family protein | chr3:482498-483958 FORWARD
contig07941	AT3G49160	56.5136	7.67621		5.82053	2.94039		9.64e-06		| Symbols: | pyruvate kinase family protein | chr3:18222132-18224415 REVERSE
contig07948	AT2G27350	53.6155	18.231		5.74458	4.18832		0.037673		| Symbols: | OTU-like cysteine protease family protein | chr2:11699780-11702363 REVERSE
contig07953	AT3G09630	188.379	78.6812		7.55749	6.29795		0.00871636		| Symbols: | 60S ribosomal protein L4/L1 (RPL4A) | chr3:2953813-2955444 FORWARD
contig07966	AT2G41700	36.2267	8.63574		5.17898	3.11032		0.0111964		| Symbols: | ATPase, coupled to transmembrane movement of substances / amino acid transmembrane transporter | chr2:17383239-17395932 REVERSE
contig07987	AT1G17470	79.6987	25.9072		6.31648	4.69528		0.00686328		| Symbols: ATDRG1, ATDRG | ATDRG1 (ARABIDOPSIS THALIANA DEVELOPMENTALLY REGULATED G-PROTEIN 1); GTP binding / GTPase | chr1:6003442-6006155 FORWARD
contig07999	AT3G05545	89.8421	32.6239		6.48932	5.02786		0.0155188		| Symbols: | transcription factor, putative / zinc finger (C3HC4 type RING finger) family protein | chr3:1609436-1612133 FORWARD
contig08002	AT4G36960	121.722	36.462		6.92744	5.18832		0.000208806		| Symbols: | RNA recognition motif (RRM)-containing protein | chr4:17427349-17429589 FORWARD
contig08006	AT2G46020	66.6571	9.59527		6.05869	3.26232		2.79e-06		| Symbols: CHR2, ATBRM, BRM, CHA2 | transcription regulatory protein SNF2, putative | chr2:18923304-18931769 FORWARD
contig08044	AT3G06400	117.374	37.4215		6.87497	5.2258		0.000757719		| Symbols: CHR11 | CHR11 (CHROMATIN-REMODELING PROTEIN 11); ATP binding / DNA binding / DNA-dependent ATPase/ helicase/ hydrolase, acting on acid anhydrides, in phosphorus-containing anhydrides / nucleic acid binding / nucleosome binding | chr3:1941066-1946700 FORWARD
contig08054	AT5G47390	114.476	42.2192		6.8389	5.39983		0.00785821		| Symbols: | myb family transcription factor | chr5:19227001-19228546 FORWARD
contig08058	AT2G44950	47.8192	5.75716		5.57952	2.52536		1.96e-05		| Symbols: RDO4, HUB1 | HUB1 (HISTONE MONO-UBIQUITINATION 1); protein binding / protein homodimerization/ ubiquitin-protein ligase/ zinc ion binding | chr2:18542602-18548247 REVERSE
contig08079	AT1G52300	117.374	39.3406		6.87497	5.29795		0.00168055		| Symbols: | 60S ribosomal protein L37 (RPL37B) | chr1:19475213-19476152 REVERSE
contig08081	AT5G49360	46.3701	4.79763		5.53512	2.26232		9.44e-06		| Symbols: BXL1, ATBXL1 | BXL1 (BETA-XYLOSIDASE 1); hydrolase, hydrolyzing O-glycosyl compounds | chr5:20012179-20016659 REVERSE
contig08082	AT3G57680	24.6341	5.75716		4.62259	2.52536		0.0335161		| Symbols: | peptidase S41 family protein | chr3:21381054-21383629 FORWARD
contig08099	AT4G38520	81.1477	20.1501		6.34248	4.33271		0.000246209		| Symbols: | protein phosphatase 2C family protein / PP2C family protein | chr4:18015999-18017514 REVERSE
contig08148	AT5G16990	544.849	100.75		9.08971	6.65464		5.79e-32		| Symbols: | NADP-dependent oxidoreductase, putative | chr5:5581831-5583849 REVERSE
contig08163	AT2G01850	76.8005	16.312		6.26304	4.02786		5.45e-05		| Symbols: EXGT-A3, XTH27, ATXTH27 | EXGT-A3; hydrolase, acting on glycosyl bonds / xyloglucan:xyloglucosyl transferase | chr2:385374-387138 FORWARD
contig08168	AT5G19180	63.7589	11.5143		5.99456	3.52536		4.48e-05		| Symbols: ECR1 | ECR1 (E1 C-terminal related 1); NEDD8 activating enzyme/ protein heterodimerization/ small protein activating enzyme | chr5:6453375-6455750 FORWARD
contig08178	AT5G13110	84.0459	18.231		6.3931	4.18832		3.21e-05		| Symbols: G6PD2 | G6PD2 (GLUCOSE-6-PHOSPHATE DEHYDROGENASE 2); glucose-6-phosphate dehydrogenase | chr5:4158952-4161640 FORWARD
contig08188	AT3G10980	36.2267	5.75716		5.17898	2.52536		0.000980899		| Symbols: | unknown protein | chr3:3438810-3440501 FORWARD
contig08212	AT4G32420	146.356	61.4097		7.19334	5.94039		0.0222814		| Symbols: | peptidyl-prolyl cis-trans isomerase cyclophilin-type family protein | chr4:15647550-15650678 REVERSE
contig08213	AT2G26990	88.3931	13.4334		6.46586	3.74775		1.42e-07		| Symbols: FUS12, ATCSN2, COP12, CSN2 | FUS12 (FUSCA 12) | chr2:11519684-11522412 REVERSE
contig08214	AT2G47470	163.745	47.9763		7.3553	5.58425		1.02e-05		| Symbols: ATPDIL2-1, UNE5, MEE30, PDI11, ATPDI11 | UNE5 (UNFERTILIZED EMBRYO SAC 5); protein disulfide isomerase | chr2:19481503-19483683 FORWARD
contig08222	AT1G04140	47.8192	15.3524		5.57952	3.94039		0.0331999		| Symbols: | transducin family protein / WD-40 repeat family protein | chr1:1075992-1080321 REVERSE
contig08238	AT5G09810	105.782	30.7049		6.72495	4.94039		0.000337615		| Symbols: ACT2, ACT7 | ACT7 (ACTIN 7); structural constituent of cytoskeleton | chr5:3052809-3054220 FORWARD
contig08245	AT4G23570	142.009	50.8549		7.14983	5.66832		0.00183579		| Symbols: SGT1A | SGT1A; protein binding | chr4:12300015-12302493 FORWARD
contig08271	AT4G34740	27.5323	5.75716		4.78305	2.52536		0.0145686		| Symbols: ATASE2, CIA1, ATPURF2 | ATASE2 (GLN PHOSPHORIBOSYL PYROPHOSPHATE AMIDOTRANSFERASE 2); amidophosphoribosyltransferase | chr4:16574894-16576579 REVERSE
contig08273	AT1G06390	43.472	5.75716		5.44201	2.52536		8.78e-05		| Symbols: GSK1, ATGSK1, ATSK22, SK22, BIL2, ATSK2-3 | GSK1 (GSK3/SHAGGY-LIKE PROTEIN KINASE 1); glycogen synthase kinase 3/ kinase | chr1:1946860-1950417 FORWARD
contig08339	AT3G12050	199.971	83.4788		7.64365	6.38334		0.00680843		| Symbols: | Aha1 domain-containing protein | chr3:3839289-3841303 FORWARD
contig08349	AT2G01021	2915.52	1385.56		11.5095	10.4362		5.33e-12		| Symbols: | unknown protein | chr2:6571-6672 FORWARD
contig08374	AT4G36390	56.5136	14.3929		5.82053	3.84729		0.00278244		| Symbols: | radical SAM domain-containing protein / TRAM domain-containing protein | chr4:17194746-17197054 REVERSE
contig08386	AT1G54220	47.8192	15.3524		5.57952	3.94039		0.0331999		| Symbols: | dihydrolipoamide S-acetyltransferase, putative | chr1:20246460-20250208 REVERSE
contig08395	AT4G13160	26.0832	3.83811		4.70505	1.94039		0.00370771		| Symbols: | unknown protein | chr4:7653985-7654833 FORWARD
contig08447	AT3G27300	82.5968	17.2715		6.36801	4.11032		2.32e-05		| Symbols: G6PD5 | G6PD5 (glucose-6-phosphate dehydrogenase 5); glucose-6-phosphate dehydrogenase | chr3:10083318-10086288 REVERSE
contig08450	AT3G43230	66.6571	22.0691		6.05869	4.46396		0.0159677		| Symbols: | zinc finger (FYVE type) family protein | chr3:15207776-15209599 FORWARD
contig08479	AT5G13560	65.208	4.79763		6.02698	2.26232		8.52e-09		| Symbols: | unknown protein | chr5:4361579-4366318 REVERSE
contig08488	AT1G62200	189.828	41.2596		7.56855	5.36666		4.37e-10		| Symbols: | proton-dependent oligopeptide transport (POT) family protein | chr1:22982147-22984334 REVERSE
contig08524	AT5G13010	53.6155	14.3929		5.74458	3.84729		0.00558994		| Symbols: EMB3011 | EMB3011 (embryo defective 3011); ATP binding / RNA helicase/ helicase/ nucleic acid binding | chr5:4122747-4128660 FORWARD
contig08532	AT1G72090	53.6155	16.312		5.74458	4.02786		0.0157136		| Symbols: | radical SAM domain-containing protein / TRAM domain-containing protein | chr1:27123617-27126767 FORWARD
contig08560	AT3G11830	160.846	36.462		7.32954	5.18832		2.62e-08		| Symbols: | chaperonin, putative | chr3:3732734-3736156 FORWARD
contig08572	AT2G25870	36.2267	10.5548		5.17898	3.39983		0.0367225		| Symbols: | haloacid dehalogenase-like hydrolase family protein | chr2:11031159-11034302 FORWARD
contig08616	AT3G23340	147.805	60.4502		7.20755	5.91767		0.0145113		| Symbols: ckl10 | ckl10 (Casein Kinase I-like 10); ATP binding / kinase/ protein kinase/ protein serine/threonine kinase | chr3:8351047-8353791 FORWARD
contig08627	AT5G64440	59.4117	10.5548		5.89268	3.39983		6.98e-05		| Symbols: AtFAAH | AtFAAH (Arabidopsis thaliana fatty acid amide hydrolase); N-(long-chain-acyl)ethanolamine deacylase/ amidase | chr5:25766229-25770260 FORWARD
contig08658	AT2G22250	55.0645	19.1905		5.78305	4.26232		0.0425783		| Symbols: ATAAT, AAT, MEE17 | aminotransferase class I and II family protein | chr2:9458011-9460297 REVERSE
contig08663	AT3G01490	57.9627	12.4738		5.85705	3.64083		0.000514582		| Symbols: | protein kinase, putative | chr3:191095-193258 REVERSE
contig08679	AT4G38810	139.11	27.8263		7.12009	4.79838		1.52e-08		| Symbols: | calcium-binding EF hand family protein | chr4:18115607-18118860 REVERSE
contig08694	AT5G66210	31.8795	8.63574		4.99456	3.11032		0.0342215		| Symbols: CPK28 | CPK28; ATP binding / calcium ion binding / calmodulin-dependent protein kinase/ protein kinase/ protein serine/threonine kinase | chr5:26456476-26459434 REVERSE
contig08707	AT4G36070	43.472	8.63574		5.44201	3.11032		0.00148445		| Symbols: CPK18 | CPK18; ATP binding / calcium ion binding / calmodulin-dependent protein kinase/ protein kinase/ protein serine/threonine kinase | chr4:17056907-17059595 REVERSE
contig08711	AT3G53810	84.0459	9.59527		6.3931	3.26232		7.91e-09		| Symbols: | lectin protein kinase, putative | chr3:19933153-19935186 REVERSE
contig08732	AT2G46660	66.6571	6.71669		6.05869	2.74775		8.55e-08		| Symbols: CYP78A6 | CYP78A6; electron carrier/ heme binding / iron ion binding / monooxygenase/ oxygen binding | chr2:19153602-19155417 REVERSE
contig08774	AT3G08910	117.374	28.7858		6.87497	4.84729		8.3e-06		| Symbols: | DNAJ heat shock protein, putative | chr3:2710402-2711811 REVERSE
contig08792	AT2G25970	65.208	12.4738		6.02698	3.64083		6.7e-05		| Symbols: | KH domain-containing protein | chr2:11071844-11075604 REVERSE
contig08806	AT4G19660	42.0229	7.67621		5.3931	2.94039		0.000998042		| Symbols: NPR4 | NPR4 (NPR1-like protein 4); protein binding | chr4:10696266-10698243 REVERSE
contig08819	AT1G12950	107.231	43.1787		6.74458	5.43225		0.030965		| Symbols: | MATE efflux family protein | chr1:4419849-4422462 FORWARD
contig08874	AT5G18840	88.3931	23.0286		6.46586	4.52536		0.000249823		| Symbols: | sugar transporter, putative | chr5:6282954-6286399 FORWARD
contig08881	AT5G06950	53.6155	14.3929		5.74458	3.84729		0.00558994		| Symbols: AHBP-1B, TGA2 | AHBP-1B; DNA binding / transcription activator/ transcription factor/ transcription repressor | chr5:2152323-2154174 FORWARD
contig08902	AT3G22330	107.231	31.6644		6.74458	4.98479		0.000401346		| Symbols: PMH2 | PMH2 (putative mitochondrial RNA helicase 2); ATP binding / ATP-dependent helicase/ helicase/ nucleic acid binding | chr3:7892641-7895145 FORWARD
contig08915	AT5G55530	47.8192	15.3524		5.57952	3.94039		0.0331999		| Symbols: | C2 domain-containing protein | chr5:22494439-22495656 FORWARD
contig08916	AT1G50570	73.9024	5.75716		6.20755	2.52536		1.46e-09		| Symbols: | C2 domain-containing protein | chr1:18726400-18727566 REVERSE
contig08928	AT4G00660	137.661	54.693		7.10498	5.77328		0.0118063		| Symbols: | DEAD/DEAH box helicase, putative | chr4:274638-277438 FORWARD
contig08935	AT3G03380	114.476	32.6239		6.8389	5.02786		0.000141541		| Symbols: DegP7 | DegP7 (DegP protease 7); catalytic/ protein binding / serine-type endopeptidase/ serine-type peptidase | chr3:799720-808319 FORWARD
contig09048	AT4G38240	26.0832	4.79763		4.70505	2.26232		0.00981633		| Symbols: CGL1, CGL, GNTI | CGL1 (COMPLEX GLYCAN LESS 1); alpha-1,3-mannosylglycoprotein 2-beta-N-acetylglucosaminyltransferase/ protein N-acetylglucosaminyltransferase/ transferase, transferring glycosyl groups | chr4:17932006-17935209 REVERSE
contig09056	AT1G60850	65.208	11.5143		6.02698	3.52536		2.91e-05		| Symbols: ATRPAC42, AAC42 | ATRPAC42; DNA binding / DNA-directed RNA polymerase/ protein dimerization | chr1:22398078-22400155 REVERSE
contig09070	AT4G31810	31.8795	8.63574		4.99456	3.11032		0.0342215		| Symbols: | enoyl-CoA hydratase/isomerase family protein | chr4:15387365-15390290 REVERSE
contig09090	AT3G21640	37.6757	5.75716		5.23556	2.52536		0.000611423		| Symbols: TWD1, UCU2, FKBP42, ATFKBP42 | TWD1 (TWISTED DWARF 1); FK506 binding / calmodulin binding / peptidyl-prolyl cis-trans isomerase | chr3:7619025-7621097 REVERSE
contig09137	AT3G25070	69.5552	16.312		6.12009	4.02786		0.000367778		| Symbols: RIN4 | RIN4 (RPM1 INTERACTING PROTEIN 4); protein binding | chr3:9132458-9133747 FORWARD
contig09178	AT3G50000	120.273	42.2192		6.91016	5.39983		0.00304844		| Symbols: CKA2, ATCKA2 | CKA2 (CASEIN KINASE II, ALPHA CHAIN 2); kinase | chr3:18534487-18536743 FORWARD
contig09221	AT2G44520	30.4304	5.75716		4.92744	2.52536		0.00610534		| Symbols: COX10 | COX10 (cytochrome c oxidase 10); prenyltransferase/ protoheme IX farnesyltransferase | chr2:18379660-18381731 FORWARD
contig09245	AT2G06050	30.4304	5.75716		4.92744	2.52536		0.00610534		| Symbols: OPR3 | OPR3 (OPDA-REDUCTASE 3); 12-oxophytodienoate reductase | chr2:2359240-2361971 REVERSE
contig09259	AT1G14850	24.6341	5.75716		4.62259	2.52536		0.0335161		| Symbols: NUP155 | NUP155; nucleocytoplasmic transporter | chr1:5116921-5123259 REVERSE
contig09296	AT2G37770	121.722	43.1787		6.92744	5.43225		0.00338738		| Symbols: | aldo/keto reductase family protein | chr2:15834888-15836659 FORWARD
contig09319	AT5G61500	60.8608	11.5143		5.92744	3.52536		0.000105356		| Symbols: ATATG3, ATG3 | ATG3 | chr5:24734216-24736711 REVERSE
contig09327	AT4G31540	39.1248	6.71669		5.29001	2.74775		0.00100365		| Symbols: ATEXO70G1 | ATEXO70G1 (exocyst subunit EXO70 family protein G1); protein binding | chr4:15284739-15286802 REVERSE
contig09337	AT1G03210	30.4304	7.67621		4.92744	2.94039		0.0268454		| Symbols: | phenazine biosynthesis PhzC/PhzF family protein | chr1:782948-784240 FORWARD
contig09355	AT5G01390	55.0645	19.1905		5.78305	4.26232		0.0425783		| Symbols: | DNAJ heat shock protein, putative | chr5:160500-162199 REVERSE
contig09375	AT5G47520	66.6571	18.231		6.05869	4.18832		0.00242735		| Symbols: AtRABA5a | AtRABA5a (Arabidopsis Rab GTPase homolog A5a); GTP binding | chr5:19277596-19278366 REVERSE
contig09424	AT3G24170	153.601	43.1787		7.26304	5.43225		7.69e-06		| Symbols: ATGR1 | ATGR1 (glutathione-disulfide reductase); FAD binding / NADP or NADPH binding / glutathione-disulfide reductase/ oxidoreductase | chr3:8729762-8734115 REVERSE
contig09438	AT5G53160	60.8608	19.1905		5.92744	4.26232		0.0138772		| Symbols: | unknown protein | chr5:21561026-21561953 FORWARD
contig09446	AT1G65430	59.4117	10.5548		5.89268	3.39983		6.98e-05		| Symbols: | zinc finger protein-related | chr1:24301165-24306159 REVERSE
contig09457	AT5G13020	52.1664	15.3524		5.70505	3.94039		0.0132088		| Symbols: | emsy N terminus domain-containing protein / ENT domain-containing protein | chr5:4129691-4132089 REVERSE
contig09463	AT5G20060	43.472	11.5143		5.44201	3.52536		0.0114692		| Symbols: | phospholipase/carboxylesterase family protein | chr5:6776800-6779447 FORWARD
contig09488	AT3G59780	91.2912	11.5143		6.5124	3.52536		6.79e-09		| Symbols: | FUNCTIONS IN: molecular_function unknown; INVOLVED IN: biological_process unknown; LOCATED IN: nucleus, chloroplast; EXPRESSED IN: guard cell; BEST Arabidopsis thaliana protein match is: CaS (Calcium sensing receptor) (TAIR:AT5G23060.1); Has 1338 Blast hits to 316 proteins in 95 species: Archae - 0; Bacteria - 274; Metazoa - 264; Fungi - 88; Plants - 42; Viruses - 4; Other Eukaryotes…
contig09532	AT1G07890	213.013	51.8144		7.7348	5.69528		1.47e-09		| Symbols: APX1, CS1 | APX1 (ascorbate peroxidase 1); L-ascorbate peroxidase | chr1:2438005-2439435 FORWARD
contig09549	AT1G34320	82.5968	15.3524		6.36801	3.94039		4.96e-06		| Symbols: | unknown protein | chr1:12520713-12524046 FORWARD
contig09561	AT1G14860	230.402	50.8549		7.84801	5.66832		1.07e-11		| Symbols: atnudt18 | atnudt18 (Arabidopsis thaliana Nudix hydrolase homolog 18); hydrolase | chr1:5124993-5125805 FORWARD
contig09624	AT2G01830	78.2496	13.4334		6.29001	3.74775		3.29e-06		| Symbols: WOL, CRE1, WOL1, AHK4, ATCRE1 | WOL (WOODEN LEG); cytokinin receptor/ osmosensor/ phosphoprotein phosphatase/ protein histidine kinase | chr2:363332-367429 REVERSE
contig09662	AT2G29190	115.925	31.6644		6.85705	4.98479		6.22e-05		| Symbols: APUM2 | APUM2 (Arabidopsis Pumilio 2); RNA binding / binding | chr2:12544260-12548071 REVERSE
contig09680	AT5G37510	115.925	29.7453		6.85705	4.89459		2.1e-05		| Symbols: EMB1467 | EMB1467 (embryo defective 1467); NADH dehydrogenase (ubiquinone)/ NADH dehydrogenase/ electron carrier/ iron-sulfur cluster binding / oxidoreductase/ oxidoreductase, acting on NADH or NADPH | chr5:14897490-14900447 FORWARD
contig09741	AT2G25170	63.7589	18.231		5.99456	4.18832		0.00466028		| Symbols: PKL, GYM, CHD3, CHR6, SSL2 | PKL (PICKLE); ATPase/ DNA binding / DNA helicase | chr2:10714411-10723763 FORWARD
contig09762	AT1G06130	57.9627	8.63574		5.85705	3.11032		1.7e-05		| Symbols: GLX2-4 | GLX2-4 (glyoxalase 2-4); hydrolase/ hydroxyacylglutathione hydrolase/ zinc ion binding | chr1:1858034-1860640 REVERSE
contig09803	AT2G20180	110.129	24.9477		6.78305	4.64083		4.08e-06		| Symbols: PIL5, PIF1 | PIL5 (PHYTOCHROME INTERACTING FACTOR 3-LIKE 5); DNA binding / phytochrome binding / transcription factor | chr2:8704525-8706237 REVERSE
contig09813	AT2G28360	37.6757	7.67621		5.23556	2.94039		0.00362547		| Symbols: | INVOLVED IN: biological_process unknown; LOCATED IN: endomembrane system; EXPRESSED IN: 22 plant structures; EXPRESSED DURING: 13 growth stages; CONTAINS InterPro DOMAIN/s: SIT4 phosphatase-associated protein (InterPro:IPR007587); BEST Arabidopsis thaliana protein match is: SIT4 phosphatase-associated family protein (TAIR:AT1G07990.1); Has 1431 Blast hits to 1107 proteins in 182 spec…
contig09823	AT3G52930	110.129	34.543		6.78305	5.11032		0.00086087		| Symbols: | fructose-bisphosphate aldolase, putative | chr3:19627383-19628874 REVERSE
contig09854	AT3G53420	831.764	232.205		9.70003	7.85926		9.64e-26		| Symbols: PIP2A, PIP2, PIP2;1 | PIP2A (PLASMA MEMBRANE INTRINSIC PROTEIN 2A); water channel | chr3:19803906-19805454 REVERSE
contig09858	AT3G49050	27.5323	4.79763		4.78305	2.26232		0.00620397		| Symbols: | lipase class 3 family protein / calmodulin-binding heat-shock protein, putative | chr3:18181498-18183613 FORWARD
contig09876	AT1G61250	101.435	34.543		6.66441	5.11032		0.00433965		| Symbols: SC3 | SC3 (SECRETORY CARRIER 3); transmembrane transporter | chr1:22586035-22588664 FORWARD
contig09902	AT2G32170	30.4304	5.75716		4.92744	2.52536		0.00610534		| Symbols: | LOCATED IN: cellular_component unknown; EXPRESSED IN: 24 plant structures; EXPRESSED DURING: 15 growth stages; CONTAINS InterPro DOMAIN/s: N2227-like (InterPro:IPR012901); BEST Arabidopsis thaliana protein match is: unknown protein (TAIR:AT2G32160.3); Has 362 Blast hits to 319 proteins in 141 species: Archae - 0; Bacteria - 0; Metazoa - 132; Fungi - 130; Plants - 25; Viruses - 0; Oth…
contig09984	AT2G19390	44.9211	10.5548		5.48932	3.39983		0.00425953		| Symbols: | unknown protein | chr2:8390136-8396477 REVERSE
contig09993	AT4G25660	156.499	35.5025		7.29001	5.14985		4.11e-08		| Symbols: | unknown protein | chr4:13083677-13084989 FORWARD
contig09997	AT2G22730	76.8005	5.75716		6.26304	2.52536		4.9e-10		| Symbols: | transporter-related | chr2:9660964-9663972 FORWARD
contig10045	AT2G46500	31.8795	7.67621		4.99456	2.94039		0.0182977		| Symbols: | phosphatidylinositol 3- and 4-kinase family protein / ubiquitin family protein | chr2:19086741-19088534 REVERSE
contig10056	AT5G02040	85.4949	23.9882		6.41777	4.58425		0.000825403		| Symbols: PRA1.A1 | PRA1.A1 (PRENYLATED RAB ACCEPTOR 1.A1) | chr5:401163-402471 FORWARD
contig10064	AT4G31700	163.745	70.0454		7.3553	6.13022		0.021504		| Symbols: RPS6 | RPS6 (RIBOSOMAL PROTEIN S6); structural constituent of ribosome | chr4:15346306-15347714 REVERSE
contig10092	AT4G33470	234.749	33.5834		7.87497	5.06968		1.16e-18		| Symbols: hda14, ATHDA14 | hda14 (histone deacetylase 14); histone deacetylase | chr4:16102774-16105439 REVERSE
contig10130	AT1G72680	127.518	22.0691		6.99456	4.46396		3.37e-09		| Symbols: ATCAD1, CAD1 | cinnamyl-alcohol dehydrogenase, putative | chr1:27359346-27360876 REVERSE
contig10131	AT3G14200	469.498	67.1669		8.87497	6.06968		1.06e-35		| Symbols: | DNAJ heat shock N-terminal domain-containing protein | chr3:4712881-4714361 REVERSE
contig10136	AT1G11430	66.6571	8.63574		6.05869	3.11032		9.57e-07		| Symbols: | plastid developmental protein DAG, putative | chr1:3847273-3848938 FORWARD
contig10165	AT2G04880	24.6341	5.75716		4.62259	2.52536		0.0335161		| Symbols: ZAP1, ATWRKY1, WRKY1 | ZAP1 (ZINC-DEPENDENT ACTIVATOR PROTEIN-1); transcription activator/ transcription factor/ zinc ion binding | chr2:1718557-1720219 FORWARD
contig10175	AT5G51120	71.0043	21.1096		6.14983	4.39983		0.00427239		| Symbols: PABN1, ATPABN1 | PABN1 (POLYADENYLATE-BINDING PROTEIN 1); RNA binding / poly(A) binding / protein binding | chr5:20779760-20781241 FORWARD
contig10193	AT4G09640	63.7589	16.312		5.99456	4.02786		0.00155844		| Symbols: | FUNCTIONS IN: molecular_function unknown; INVOLVED IN: biological_process unknown; LOCATED IN: cellular_component unknown; EXPRESSED IN: 22 plant structures; EXPRESSED DURING: 13 growth stages; CONTAINS InterPro DOMAIN/s: Protein of unknown function DUF803 (InterPro:IPR008521); BEST Arabidopsis thaliana protein match is: permease-related (TAIR:AT1G34470.1); Has 864 Blast hits to 850 …
contig10209	AT5G06240	79.6987	18.231		6.31648	4.18832		0.000100396		| Symbols: emb2735 | emb2735 (embryo defective 2735) | chr5:1888380-1889512 FORWARD
contig10218	AT3G26340	172.439	59.4907		7.42994	5.89459		0.00026628		| Symbols: | 20S proteasome beta subunit E, putative | chr3:9650600-9652572 REVERSE
contig10221	AT2G40660	28.9813	7.67621		4.85705	2.94039		0.0390038		| Symbols: | tRNA-binding region domain-containing protein | chr2:16966011-16968866 FORWARD
contig10260	AT3G59820	27.5323	3.83811		4.78305	1.94039		0.0022547		| Symbols: | calcium-binding mitochondrial protein-related | chr3:22098289-22101759 REVERSE
contig10327	AT1G20330	33.3285	9.59527		5.05869	3.26232		0.0423119		| Symbols: SMT2, CVP1, FRL1 | SMT2 (STEROL METHYLTRANSFERASE 2); S-adenosylmethionine-dependent methyltransferase | chr1:7038968-7040053 REVERSE
contig10339	AT4G26500	73.9024	22.0691		6.20755	4.46396		0.00373304		| Symbols: EMB1374, CPSUFE, ATSUFE, SUFE1 | CPSUFE (CHLOROPLAST SULFUR E); enzyme activator/ transcription regulator | chr4:13382456-13383571 REVERSE
contig10348	AT2G43950	139.11	56.6121		7.12009	5.82304		0.0164428		| Symbols: OEP37, ATOEP37 | OEP37; ion channel | chr2:18200553-18202644 REVERSE
contig10384	AT2G18020	369.512	101.71		8.52948	6.66832		1.31e-12		| Symbols: EMB2296 | EMB2296 (embryo defective 2296); structural constituent of ribosome | chr2:7837151-7838160 FORWARD
contig10392	AT4G34670	21.736	4.79763		4.44201	2.26232		0.0368375		| Symbols: | 40S ribosomal protein S3A (RPS3aB) | chr4:16548724-16550222 FORWARD
contig10407	AT2G32080	110.129	35.5025		6.78305	5.14985		0.00130818		| Symbols: PUR ALPHA-1 | PUR ALPHA-1; nucleic acid binding | chr2:13642716-13644036 REVERSE
contig10433	AT3G25520	99.9856	29.7453		6.64365	4.89459		0.000703791		| Symbols: ATL5, PGY3, OLI5, RPL5A | ATL5 (A. THALIANA RIBOSOMAL PROTEIN L5); 5S rRNA binding / structural constituent of ribosome | chr3:9269573-9271327 REVERSE
contig10442	AT1G61150	26.0832	6.71669		4.70505	2.74775		0.0442986		| Symbols: | FUNCTIONS IN: molecular_function unknown; INVOLVED IN: biological_process unknown; LOCATED IN: cellular_component unknown; EXPRESSED IN: 23 plant structures; EXPRESSED DURING: 13 growth stages; CONTAINS InterPro DOMAIN/s: LisH dimerisation motif, subgroup (InterPro:IPR013720), CTLH, C-terminal to LisH motif (InterPro:IPR006595), LisH dimerisation motif (InterPro:IPR006594), CT11-RanB…
contig10445	AT3G23660	102.884	20.1501		6.68487	4.33271		8.07e-07		| Symbols: | transport protein, putative | chr3:8513666-8517729 REVERSE
contig10448	AT4G14160	52.1664	8.63574		5.70505	3.11032		0.000107419		| Symbols: | transport protein, putative | chr4:8167574-8173026 FORWARD
contig10474	AT2G18280	50.7173	13.4334		5.66441	3.74775		0.00632126		| Symbols: AtTLP2 | AtTLP2 (TUBBY LIKE PROTEIN 2); phosphoric diester hydrolase/ transcription factor | chr2:7946754-7948176 FORWARD
contig10482	AT1G43850	39.1248	5.75716		5.29001	2.52536		0.00037907		| Symbols: SEU | SEU (seuss); DNA binding / protein binding / protein heterodimerization/ transcription cofactor | chr1:16617872-16621596 FORWARD
contig10492	AT1G58380	128.967	46.0573		7.01086	5.52536		0.00285624		| Symbols: XW6 | XW6; structural constituent of ribosome | chr1:21689115-21690085 FORWARD
contig10495	AT1G67090	815.825	83.4788		9.67212	6.38334		1.3e-77		| Symbols: RBCS1A | RBCS1A (RIBULOSE BISPHOSPHATE CARBOXYLASE SMALL CHAIN 1A); copper ion binding / ribulose-bisphosphate carboxylase | chr1:25048465-25049249 REVERSE
contig10507	AT1G34370	111.578	33.5834		6.80191	5.06968		0.000415337		| Symbols: STOP1 | STOP1 (sensitive to proton rhizotoxicity 1); nucleic acid binding / transcription factor/ zinc ion binding | chr1:12551449-12552501 FORWARD
contig10516	AT4G25630	86.944	22.0691		6.44201	4.46396		0.000198447		| Symbols: FIB2, ATFIB2 | FIB2 (FIBRILLARIN 2); snoRNA binding | chr4:13074239-13076205 FORWARD
contig10557	AT4G08470	36.2267	9.59527		5.17898	3.26232		0.0210106		| Symbols: MAPKKK10 | MAPKKK10; ATP binding / kinase/ protein kinase/ protein serine/threonine kinase | chr4:5384030-5387038 REVERSE
contig10564	AT1G74230	102.884	10.5548		6.68487	3.39983		3.69e-11		| Symbols: GR-RBP5 | GR-RBP5 (glycine-rich RNA-binding protein 5); ATP binding / RNA binding | chr1:27915346-27916857 FORWARD
contig10592	AT1G56340	81.1477	20.1501		6.34248	4.33271		0.000246209		| Symbols: CRT1 | CRT1 (CALRETICULIN 1); calcium ion binding / unfolded protein binding | chr1:21090059-21092630 REVERSE
contig10648	AT1G20110	136.212	24.9477		7.08971	4.64083		3.3e-09		| Symbols: | zinc finger (FYVE type) family protein | chr1:6971554-6974578 FORWARD
contig10672	AT2G46280	36.2267	8.63574		5.17898	3.11032		0.0111964		| Symbols: TRIP-1, TIF3I1 | TRIP-1 (TGF-BETA RECEPTOR INTERACTING PROTEIN 1); nucleotide binding / protein binding | chr2:19003656-19005393 REVERSE
contig10694	AT1G02300	698.45	285.939		9.44801	8.15956		1.14e-07		| Symbols: | cathepsin B-like cysteine protease, putative | chr1:453288-455376 FORWARD
contig10700	AT3G56800	347.776	63.3288		8.44201	5.98479		2.4e-21		| Symbols: CAM3, acam-3 | CAM3 (CALMODULIN 3); calcium ion binding | chr3:21034981-21035920 REVERSE
contig10706	AT3G54890	728.881	49.8954		9.50954	5.64083		3.53e-85		| Symbols: LHCA1 | LHCA1; chlorophyll binding | chr3:20339706-20340922 REVERSE
contig10711	AT3G55620	63.7589	14.3929		5.99456	3.84729		0.000439804		| Symbols: emb1624 | emb1624 (embryo defective 1624); ribosome binding / translation initiation factor | chr3:20634581-20636312 FORWARD
contig10748	AT2G37340	75.3515	23.9882		6.23556	4.58425		0.00685866		| Symbols: RSZ33, ATRSZ33 | RSZ33; nucleic acid binding / nucleotide binding / zinc ion binding | chr2:15670372-15672331 REVERSE
contig10793	AT1G11750	104.333	36.462		6.70505	5.18832		0.00545108		| Symbols: CLPP6, NCLPP1, NCLPP6 | CLPP6; serine-type endopeptidase | chr1:3967609-3969535 FORWARD
contig10820	AT3G63380	84.0459	7.67621		6.3931	2.94039		6.02e-10		| Symbols: | calcium-transporting ATPase, plasma membrane-type, putative / Ca(2+)-ATPase, putative (ACA12) | chr3:23407112-23410213 REVERSE
contig10828	AT2G34480	69.5552	18.231		6.12009	4.18832		0.00123717		| Symbols: | 60S ribosomal protein L18A (RPL18aB) | chr2:14532916-14534161 REVERSE
contig10846	AT3G51840	76.8005	5.75716		6.26304	2.52536		4.9e-10		| Symbols: ACX4, ATSCX, ATG6 | ACX4 (ACYL-COA OXIDASE 4); acyl-CoA oxidase/ oxidoreductase | chr3:19225653-19229008 REVERSE
contig10876	AT1G05010	73.9024	4.79763		6.20755	2.26232		3.08e-10		| Symbols: EFE, ACO4, EAT1 | EFE (ETHYLENE-FORMING ENZYME); 1-aminocyclopropane-1-carboxylate oxidase | chr1:1431419-1432695 REVERSE
contig10882	AT2G25290	31.8795	8.63574		4.99456	3.11032		0.0342215		| Symbols: | binding | chr2:10766192-10768517 REVERSE
contig10909	AT5G43450	97.0875	11.5143		6.60121	3.52536		9.49e-10		| Symbols: | 2-oxoglutarate-dependent dioxygenase, putative | chr5:17457321-17458714 REVERSE
contig10916	AT3G11210	72.4533	14.3929		6.17898	3.84729		4.09e-05		| Symbols: | GDSL-motif lipase/hydrolase family protein | chr3:3511101-3512899 REVERSE
contig10924	AT3G53030	52.1664	18.231		5.70505	4.18832		0.0494065		| Symbols: SRPK4 | SRPK4 (Ser/Arg-rich protein kinase 4); kinase/ protein kinase | chr3:19662412-19664362 FORWARD
contig10929	AT2G47850	46.3701	13.4334		5.53512	3.74775		0.017386		| Symbols: | zinc finger (CCCH-type) family protein | chr2:19595953-19598119 FORWARD
contig10933	AT3G21215	56.5136	16.312		5.82053	4.02786		0.00837645		| Symbols: | RNA-binding protein, putative | chr3:7442873-7445231 REVERSE
contig10934	AT1G72730	86.944	29.7453		6.44201	4.89459		0.00873284		| Symbols: | eukaryotic translation initiation factor 4A, putative / eIF-4A, putative | chr1:27378040-27379593 REVERSE
contig10941	AT2G26690	68.1061	23.0286		6.08971	4.52536		0.0181652		| Symbols: | nitrate transporter (NTP2) | chr2:11347347-11350916 REVERSE
contig10961	AT2G15890	191.277	72.924		7.57952	6.18832		0.00123934		| Symbols: MEE14 | MEE14 (maternal effect embryo arrest 14) | chr2:6921196-6921978 REVERSE
contig11016	AT1G50360	59.4117	17.2715		5.89268	4.11032		0.00732396		| Symbols: VIIIA, ATVIIIA | VIIIA; motor | chr1:18650688-18657106 FORWARD
contig11084	AT3G53668	144.907	34.543		7.17898	5.11032		3.91e-07		| Symbols: CPuORF51 | CPuORF51 (Conserved peptide upstream open reading frame 51) | chr3:19890708-19890833 FORWARD
contig11102	AT2G15290	24.6341	5.75716		4.62259	2.52536		0.0335161		| Symbols: ATTIC21, TIC21, CIA5, PIC1 | TIC21 (TRANSLOCON AT INNER MEMBRANE OF CHLOROPLASTS 21); copper uptake transmembrane transporter/ iron ion transmembrane transporter/ protein homodimerization | chr2:6642512-6644011 REVERSE
contig11116	AT2G48060	37.6757	8.63574		5.23556	3.11032		0.00758431		| Symbols: | unknown protein | chr2:19651560-19662386 REVERSE
contig11219	AT2G01735	97.0875	31.6644		6.60121	4.98479		0.00297593		| Symbols: RIE1 | RIE1 (RING-FINGER PROTEIN FOR EMBRYOGENESIS); protein binding / zinc ion binding | chr2:324499-325895 FORWARD
contig11276	AT3G06580	76.8005	18.231		6.26304	4.18832		0.000210441		| Symbols: GAL1, GALK | GALK; ATP binding / galactokinase | chr3:2049141-2051867 REVERSE
contig11317	AT5G20730	33.3285	9.59527		5.05869	3.26232		0.0423119		| Symbols: NPH4, MSG1, IAA21, ARF7, TIR5, BIP | NPH4 (NON-PHOTOTROPHIC HYPOCOTYL); DNA binding / transcription activator/ transcription factor/ transcription regulator | chr5:7016704-7021504 REVERSE
contig11325	AT1G50370	91.2912	33.5834		6.5124	5.06968		0.0171049		| Symbols: | serine/threonine protein phosphatase, putative | chr1:18658894-18661672 FORWARD
contig11344	AT4G00450	69.5552	21.1096		6.12009	4.39983		0.00578969		| Symbols: CRP | CRP (CRYPTIC PRECOCIOUS) | chr4:202425-210666 FORWARD
contig11392	AT1G48850	65.208	13.4334		6.02698	3.74775		0.000145548		| Symbols: EMB1144 | EMB1144 (embryo defective 1144); chorismate synthase | chr1:18065154-18067956 REVERSE
contig11443	AT4G04860	59.4117	15.3524		5.89268	3.94039		0.0024808		| Symbols: DER2.2 | DER2.2 (DERLIN-2.2) | chr4:2460135-2461378 FORWARD
contig11453	AT5G27490	33.3285	5.75716		5.05869	2.52536		0.00248014		| Symbols: | integral membrane Yip1 family protein | chr5:9703130-9704653 REVERSE
contig11498	AT1G15020	28.9813	7.67621		4.85705	2.94039		0.0390038		| Symbols: ATQSOX1, QSO2 | thioredoxin family protein | chr1:5173341-5176105 REVERSE
contig11509	AT5G17310	126.069	27.8263		6.97807	4.79838		4.96e-07		| Symbols: | UTP--glucose-1-phosphate uridylyltransferase, putative / UDP-glucose pyrophosphorylase, putative / UGPase, putative | chr5:5696955-5700845 REVERSE
contig11520	AT5G60050	30.4304	7.67621		4.92744	2.94039		0.0268454		| Symbols: | PRLI-interacting factor-related | chr5:24183680-24185264 REVERSE
contig11522	AT3G07090	63.7589	16.312		5.99456	4.02786		0.00155844		| Symbols: | unknown protein | chr3:2243153-2244476 REVERSE
contig11559	AT5G35620	34.7776	7.67621		5.12009	2.94039		0.00827616		| Symbols: LSP1, EIF(ISO)4E, LSP, EIF4E2 | LSP1 (LOSS OF SUSCEPTIBILITY TO POTYVIRUS 1); RNA 7-methylguanosine cap binding / RNA binding / translation initiation factor | chr5:13824946-13826331 REVERSE
contig11570	AT1G29370	62.3099	15.3524		5.96139	3.94039		0.00121854		| Symbols: | kinase-related | chr1:10278080-10283024 REVERSE
contig11576	AT1G01230	59.4117	13.4334		5.89268	3.74775		0.000702063		| Symbols: | ORMDL family protein | chr1:97620-99046 FORWARD
contig11645	AT4G36890	43.472	11.5143		5.44201	3.52536		0.0114692		| Symbols: IRX14 | IRX14 (irregular xylem 14); transferase, transferring glycosyl groups / xylosyltransferase | chr4:17379631-17381627 REVERSE
contig11655	AT5G01330	40.5739	8.63574		5.34248	3.11032		0.00340191		| Symbols: PDC3 | PDC3 (pyruvate decarboxylase-3); carboxy-lyase/ catalytic/ magnesium ion binding / pyruvate decarboxylase/ thiamin pyrophosphate binding / transferase | chr5:132538-134807 REVERSE
contig11662	AT4G11600	72.4533	14.3929		6.17898	3.84729		4.09e-05		| Symbols: ATGPX6, PHGPX, LSC803 | ATGPX6 (GLUTATHIONE PEROXIDASE 6); glutathione peroxidase | chr4:7010021-7011330 REVERSE
contig11754	AT4G12570	86.944	18.231		6.44201	4.18832		1.47e-05		| Symbols: UPL5 | UPL5 (UBIQUITIN PROTEIN LIGASE 5); acid-amino acid ligase/ binding / ubiquitin-protein ligase | chr4:7445585-7448819 FORWARD
contig11790	AT5G18230	44.9211	13.4334		5.48932	3.74775		0.0240012		| Symbols: | transcription regulator NOT2/NOT3/NOT5 family protein | chr5:6021610-6027031 REVERSE
contig11797	AT4G26640	62.3099	16.312		5.96139	4.02786		0.00220697		| Symbols: WRKY20, AtWRKY20 | WRKY20; transcription factor | chr4:13437298-13440693 REVERSE
contig11805	AT3G22845	68.1061	9.59527		6.08971	3.26232		1.74e-06		| Symbols: | emp24/gp25L/p24 protein-related | chr3:8087373-8088550 FORWARD
contig11815	AT2G33430	162.295	58.5311		7.34248	5.87113		0.000997405		| Symbols: DAL1, DAL | DAL1 (DIFFERENTIATION AND GREENING-LIKE 1) | chr2:14162732-14164729 FORWARD
contig11836	AT4G31570	26.0832	6.71669		4.70505	2.74775		0.0442986		| Symbols: | unknown protein | chr4:15297061-15306036 FORWARD
contig11858	AT4G07410	33.3285	6.71669		5.05869	2.74775		0.00584885		| Symbols: | transducin family protein / WD-40 repeat family protein | chr4:4201465-4204576 REVERSE
contig11866	AT1G23260	143.458	48.9359		7.16448	5.61282		0.000715449		| Symbols: MMZ1, UEV1A | MMZ1 (MMS ZWEI HOMOLOGUE 1); protein binding / ubiquitin-protein ligase | chr1:8257209-8258573 REVERSE
contig11919	AT4G22670	50.7173	8.63574		5.66441	3.11032		0.000168533		| Symbols: AtHip1 | AtHip1 (Arabidopsis thaliana Hsp70-interacting protein 1); binding | chr4:11918236-11920671 FORWARD
contig11921	AT3G61790	24.6341	5.75716		4.62259	2.52536		0.0335161		| Symbols: | seven in absentia (SINA) family protein | chr3:22871974-22873543 REVERSE
contig11929	AT2G23840	40.5739	7.67621		5.34248	2.94039		0.00154402		| Symbols: | HNH endonuclease domain-containing protein | chr2:10153982-10155600 REVERSE
contig12054	AT4G25030	79.6987	26.8667		6.31648	4.74775		0.010261		| Symbols: | unknown protein | chr4:12865336-12866638 FORWARD
contig12055	AT1G68920	50.7173	3.83811		5.66441	1.94039		4.53e-07		| Symbols: | basic helix-loop-helix (bHLH) family protein | chr1:25915620-25917675 FORWARD
contig12060	AT5G17440	86.944	32.6239		6.44201	5.02786		0.0248091		| Symbols: | LUC7 N_terminus domain-containing protein | chr5:5749849-5753415 FORWARD
contig12075	AT5G45330	71.0043	10.5548		6.14983	3.39983		1.88e-06		| Symbols: | unknown protein | chr5:18363701-18366544 REVERSE
contig12245	AT1G47640	43.472	12.4738		5.44201	3.64083		0.0199388		| Symbols: | unknown protein | chr1:17518409-17519998 REVERSE
contig12286	AT3G22890	44.9211	12.4738		5.48932	3.64083		0.0142617		| Symbols: APS1 | APS1 (ATP SULFURYLASE 1); sulfate adenylyltransferase (ATP) | chr3:8112837-8114734 FORWARD
contig12298	AT1G71697	57.9627	18.231		5.85705	4.18832		0.0159996		| Symbols: ATCK1, CK | ATCK1 (CHOLINE KINASE 1); choline kinase | chr1:26971537-26973177 FORWARD
contig12299	AT1G53320	36.2267	3.83811		5.17898	1.94039		0.000102162		| Symbols: AtTLP7 | AtTLP7 (TUBBY LIKE PROTEIN 7); phosphoric diester hydrolase/ transcription factor | chr1:19891237-19893429 REVERSE
contig12307	AT4G02080	65.208	19.1905		6.02698	4.26232		0.00559523		| Symbols: ASAR1, ATSARA1C, ATSAR2 | ATSAR2 (ARABIDOPSIS THALIANA SECRETION-ASSOCIATED RAS SUPER FAMILY 2); GTP binding | chr4:921554-922547 FORWARD
contig12318	AT3G02900	97.0875	25.9072		6.60121	4.69528		0.000176245		| Symbols: | unknown protein | chr3:645850-647445 FORWARD
contig12337	AT3G58680	95.6384	38.3811		6.57952	5.26232		0.0400784		| Symbols: MBF1B, ATMBF1B | MBF1B (MULTIPROTEIN BRIDGING FACTOR 1B); DNA binding / transcription coactivator | chr3:21707367-21708625 FORWARD
contig12407	AT2G43210	26.0832	4.79763		4.70505	2.26232		0.00981633		| Symbols: | UBX domain-containing protein | chr2:17960942-17963560 FORWARD
contig12430	AT2G41900	28.9813	7.67621		4.85705	2.94039		0.0390038		| Symbols: | zinc finger (CCCH-type) family protein | chr2:17491352-17493502 FORWARD
contig12459	AT2G05630	120.273	48.9359		6.91016	5.61282		0.0256393		| Symbols: ATG8D | autophagy 8d (APG8d) | chr2:2083211-2084775 REVERSE
contig12506	AT3G20000	79.6987	10.5548		6.31648	3.39983		1.09e-07		| Symbols: TOM40 | TOM40; P-P-bond-hydrolysis-driven protein transmembrane transporter/ voltage-gated anion channel | chr3:6967685-6970247 FORWARD
contig12528	AT2G46220	169.541	71.9645		7.40549	6.16921		0.0169425		| Symbols: | unknown protein | chr2:18979655-18980557 FORWARD
contig12531	AT2G25610	99.9856	39.3406		6.64365	5.29795		0.0284735		| Symbols: | H+-transporting two-sector ATPase, C subunit family protein | chr2:10901585-10902494 REVERSE
contig12545	AT5G35550	73.9024	12.4738		6.20755	3.64083		5.05e-06		| Symbols: TT2, ATMYB123, MYB123, ATTT2 | TT2 (TRANSPARENT TESTA 2); DNA binding / transcription factor | chr5:13726807-13727729 FORWARD
contig12756	AT1G21320	36.2267	10.5548		5.17898	3.39983		0.0367225		| Symbols: | nucleic acid binding / nucleotide binding | chr1:7462834-7466164 REVERSE
contig12897	AT5G08190	55.0645	18.231		5.78305	4.18832		0.0285165		| Symbols: NF-YB12 | NF-YB12 (NUCLEAR FACTOR Y, SUBUNIT B12); DNA binding / transcription factor | chr5:2636204-2637125 FORWARD
contig12910	AT3G09390	956.384	426.03		9.90145	8.73481		7.5e-07		| Symbols: MT2A, ATMT-K, ATMT-1 | MT2A (METALLOTHIONEIN 2A); copper ion binding | chr3:2889737-2890188 REVERSE
contig12951	AT1G30630	63.7589	10.5548		5.99456	3.39983		1.85e-05		| Symbols: | coatomer protein epsilon subunit family protein / COPE family protein | chr1:10858546-10860173 REVERSE
contig12969	AT5G16550	94.1893	23.0286		6.55749	4.52536		6.24e-05		| Symbols: | unknown protein | chr5:5405526-5406641 FORWARD
contig12987	AT5G51020	46.3701	9.59527		5.53512	3.26232		0.00140593		| Symbols: CRL | CRL (CRUMPLED LEAF) | chr5:20745560-20747165 REVERSE
contig13102	AT5G04850	40.5739	9.59527		5.34248	3.26232		0.00689003		| Symbols: VPS60.2 | VPS60.2 | chr5:1408246-1409806 REVERSE
contig13166	AT1G61700	52.1664	9.59527		5.70505	3.26232		0.000260346		| Symbols: | DNA-directed RNA polymerase II, putative (RPB10) | chr1:22787105-22788112 FORWARD
contig13197	AT2G37500	31.8795	8.63574		4.99456	3.11032		0.0342215		| Symbols: | arginine biosynthesis protein ArgJ family | chr2:15739904-15742430 REVERSE
contig13282	AT1G36980	126.069	23.0286		6.97807	4.52536		1.19e-08		| Symbols: | unknown protein | chr1:14025084-14026727 FORWARD
contig13292	AT1G72170	91.2912	27.8263		6.5124	4.79838		0.00166187		| Symbols: | unknown protein | chr1:27156403-27157516 FORWARD
contig13376	AT3G47370	107.231	21.1096		6.74458	4.39983		5.16e-07		| Symbols: | 40S ribosomal protein S20 (RPS20B) | chr3:17453671-17454437 REVERSE
contig13408	AT3G07760	47.8192	8.63574		5.57952	3.11032		0.00040889		| Symbols: | FUNCTIONS IN: molecular_function unknown; INVOLVED IN: biological_process unknown; LOCATED IN: cellular_component unknown; EXPRESSED IN: 24 plant structures; EXPRESSED DURING: 15 growth stages; CONTAINS InterPro DOMAIN/s: Sterile alpha motif SAM (InterPro:IPR001660), Sterile alpha motif homology (InterPro:IPR010993), Sterile alpha motif homology 2 (InterPro:IPR011510); Has 31 Blast h…
contig13451	AT5G47180	39.1248	8.63574		5.29001	3.11032		0.00509802		| Symbols: | vesicle-associated membrane family protein / VAMP family protein | chr5:19161384-19163265 REVERSE
contig13458	AT5G23900	89.8421	16.312		6.48932	4.02786		1.37e-06		| Symbols: | 60S ribosomal protein L13 (RPL13D) | chr5:8064176-8065081 REVERSE
contig13511	AT4G15802	23.1851	3.83811		4.53512	1.94039		0.00982		| Symbols: | FUNCTIONS IN: molecular_function unknown; INVOLVED IN: biological_process unknown; LOCATED IN: cellular_component unknown; CONTAINS InterPro DOMAIN/s: Heat shock factor binding 1 (InterPro:IPR009643); Has 178 Blast hits to 178 proteins in 62 species: Archae - 0; Bacteria - 0; Metazoa - 122; Fungi - 0; Plants - 37; Viruses - 0; Other Eukaryotes - 19 (source: NCBI BLink). | chr4:898686…
contig13512	AT4G11860	43.472	6.71669		5.44201	2.74775		0.00025116		| Symbols: | FUNCTIONS IN: molecular_function unknown; INVOLVED IN: biological_process unknown; LOCATED IN: cytosol, nucleus, plasma membrane; EXPRESSED IN: 25 plant structures; EXPRESSED DURING: 14 growth stages; CONTAINS InterPro DOMAIN/s: Protein of unknown function DUF544 (InterPro:IPR007518), Ubiquitin interacting motif (InterPro:IPR003903); BEST Arabidopsis thaliana protein match is: unknow…
contig13579	AT1G34030	88.3931	23.0286		6.46586	4.52536		0.000249823		| Symbols: | 40S ribosomal protein S18 (RPS18B) | chr1:12370285-12371465 REVERSE
contig13588	AT3G50880	55.0645	11.5143		5.78305	3.52536		0.000550581		| Symbols: | HhH-GPD base excision DNA repair family protein | chr3:18913509-18914330 FORWARD
contig13710	AT1G33140	49.2683	14.3929		5.62259	3.84729		0.0151555		| Symbols: PGY2 | PGY2 (PIGGYBACK2); structural constituent of ribosome | chr1:12023360-12024502 FORWARD
contig13711	AT1G29990	52.1664	15.3524		5.70505	3.94039		0.0132088		| Symbols: PDF6 | PDF6 (PREFOLDIN 6); unfolded protein binding | chr1:10507666-10508821 FORWARD
contig13772	AT5G56260	71.0043	26.8667		6.14983	4.74775		0.0458884		| Symbols: | dimethylmenaquinone methyltransferase family protein | chr5:22775549-22776049 REVERSE
contig13991	AT3G59500	37.6757	10.5548		5.23556	3.39983		0.0261797		| Symbols: | integral membrane HRF1 family protein | chr3:21987110-21988169 FORWARD
contig14116	AT2G23090	118.823	43.1787		6.89268	5.43225		0.00544067		| Symbols: | unknown protein | chr2:9829657-9830274 REVERSE
contig14138	AT1G58440	304.304	137.212		8.24937	7.10027		0.00724668		| Symbols: XF1, SQE1 | XF1; squalene monooxygenase | chr1:21714094-21717246 REVERSE
contig14182	AT3G52090	40.5739	6.71669		5.34248	2.74775		0.000635898		| Symbols: ATRPB13.6, NRPB11, NRPD11, NRPE11 | NRPB11; DNA binding / DNA-directed RNA polymerase | chr3:19318069-19318998 REVERSE
contig14329	AT3G52590	59.4117	14.3929		5.89268	3.84729		0.00135231		| Symbols: UBQ1, EMB2167, ERD16, HAP4 | UBQ1 (UBIQUITIN EXTENSION PROTEIN 1); protein binding / structural constituent of ribosome | chr3:19505668-19506681 FORWARD
contig14496	AT1G28330	237.647	76.7621		7.89268	6.26232		2.49e-06		| Symbols: | DYL1 (DORMANCY-ASSOCIATED PROTEIN-LIKE 1) | chr1:9934134-9935216 REVERSE
contig14617	AT1G08540	159.397	68.1264		7.31648	6.09014		0.0229904		| Symbols: SIGB, SIG1, SIG2, SIGA, ATSIG1, ABC1, ATSIG2 | SIG2 (RNA POLYMERASE SIGMA SUBUNIT 2); DNA binding / DNA-directed RNA polymerase/ sigma factor/ transcription factor | chr1:2703461-2706696 FORWARD
contig14675	AT4G31580	114.476	11.5143		6.8389	3.52536		2.19e-12		| Symbols: SRZ-22, SRZ22, RSZP22 | SRZ-22; protein binding | chr4:15306983-15308064 FORWARD
contig14821	AT3G45180	73.9024	24.9477		6.20755	4.64083		0.013637		| Symbols: | ubiquitin family protein | chr3:16538991-16539212 REVERSE
contig14855	AT1G18800	218.809	47.9763		7.77353	5.58425		2.8e-11		| Symbols: NRP2 | NRP2 (NAP1-RELATED PROTEIN 2); DNA binding / chromatin binding / histone binding | chr1:6481466-6483463 REVERSE
contig14868	AT1G29951	42.0229	12.4738		5.3931	3.64083		0.0276539		| Symbols: CPuORF35 | CPuORF35 (Conserved peptide upstream open reading frame 35) | chr1:10492790-10493104 FORWARD
contig14897	AT5G19140	450.66	78.6812		8.81589	6.29795		1.91e-28		| Symbols: ATAILP1, AILP1 | AILP1 | chr5:6423398-6425785 FORWARD
contig14916	AT1G74040	30.4304	8.63574		4.92744	3.11032		0.048732		| Symbols: IMS1, MAML-3, IPMS2 | IMS1 (2-ISOPROPYLMALATE SYNTHASE 1); 2-isopropylmalate synthase | chr1:27842258-27845566 FORWARD
contig14962	AT3G17800	414.433	154.484		8.695	7.27131		7.01e-07		| Symbols: | mRNA level of the MEB5.2 gene (At3g17800) remains unchanged after cutting the inflorescence stem | chr3:6091248-6092873 REVERSE
contig14973	AT4G24990	78.2496	7.67621		6.29001	2.94039		4.92e-09		| Symbols: ATGP4 | ATGP4 | chr4:12849973-12851249 REVERSE
contig14974	AT3G46460	73.9024	19.1905		6.20755	4.26232		0.000781851		| Symbols: UBC13 | UBC13 (ubiquitin-conjugating enzyme 13); ubiquitin-protein ligase | chr3:17096120-17097315 REVERSE
contig14987	AT3G09440	315.897	52.774		8.30331	5.72175		2.4e-21		| Symbols: | heat shock cognate 70 kDa protein 3 (HSC70-3) (HSP70-3) | chr3:2903434-2905632 REVERSE
contig15079	AT2G37180	130.416	32.6239		7.02698	5.02786		3.88e-06		| Symbols: RD28, PIP2;3, PIP2C | RD28 (RESPONSIVE TO DESICCATION 28); water channel | chr2:15617779-15618937 FORWARD
contig15089	AT5G11090	146.356	42.2192		7.19334	5.39983		2.18e-05		| Symbols: | serine-rich protein-related | chr5:3524796-3525449 FORWARD
contig15104	AT1G78300	79.6987	9.59527		6.31648	3.26232		3.54e-08		| Symbols: GRF2, 14-3-3OMEGA, GF14 OMEGA | GRF2 (GENERAL REGULATORY FACTOR 2); protein binding / protein phosphorylated amino acid binding | chr1:29461883-29463052 FORWARD
contig15288	AT4G18380	118.823	26.8667		6.89268	4.74775		1.65e-06		| Symbols: | F-box family protein | chr4:10157957-10159099 FORWARD
contig15295	AT5G03240	147.805	22.0691		7.20755	4.46396		6.8e-12		| Symbols: UBQ3 | UBQ3 (POLYUBIQUITIN 3); protein binding | chr5:771976-772896 REVERSE
contig15312	AT1G78070	115.925	32.6239		6.85705	5.02786		0.00010372		| Symbols: | FUNCTIONS IN: molecular_function unknown; INVOLVED IN: biological_process unknown; LOCATED IN: CUL4 RING ubiquitin ligase complex; EXPRESSED IN: 23 plant structures; EXPRESSED DURING: 13 growth stages; CONTAINS InterPro DOMAIN/s: WD40 repeat-like (InterPro:IPR011046), WD40 repeat, region (InterPro:IPR017986), WD40/YVTN repeat-like (InterPro:IPR015943), WD40 repeat (InterPro:IPR001680…
contig15326	AT1G18080	178.235	13.4334		7.47764	3.74775		2.87e-21		| Symbols: ATARCA, RACK1A_AT | ATARCA; nucleotide binding | chr1:6222325-6223901 FORWARD
contig15443	AT4G05050	136.212	27.8263		7.08971	4.79838		3.36e-08		| Symbols: UBQ11 | UBQ11 (UBIQUITIN 11); protein binding | chr4:2588271-2588960 REVERSE
contig15448	AT3G18130	68.1061	18.231		6.08971	4.18832		0.00173749		| Symbols: RACK1C_AT | RACK1C_AT (RECEPTOR FOR ACTIVATED C KINASE 1 C); nucleotide binding | chr3:6211109-6212371 REVERSE
contig15530	AT3G61070	142.009	60.4502		7.14983	5.91767		0.0300745		| Symbols: PEX11E | PEX11E | chr3:22604873-22606159 REVERSE

## Sheet: C-W2_down
Contigs with TPM containing more ≥2 fold down regulated in whitefly 2 hr infestation in comparison to control
Contig Ids	TAIR Ids	Control_TPM	Whitefly2_TPM		MgCl2_TPM_log2	Whitefly24_TPM_log2		DEGseq			TAIR Description
contig00005	AT5G14430	68.1061	24.5842		6.08971	4.61966		0.00222914			| Symbols: | dehydration-responsive protein-related | chr5:4653092-4655741 FORWARD
contig00014	AT5G26751	224.605	78.2224		7.81125	6.28951		8.28677e-09			| Symbols: ATSK11, SK 11 | ATSK11; protein kinase/ protein serine/threonine kinase | chr5:9399582-9401839 REVERSE
contig00017	AT3G05840	224.605	78.2224		7.81125	6.28951		8.28677e-09			| Symbols: ATSK12 | ATSK12; protein kinase/ protein serine/threonine kinase | chr3:1740793-1742927 FORWARD
contig00018	AT3G05030	365.165	178.794		8.5124	7.48216		4.48869e-06			| Symbols: NHX2, ATNHX2 | NHX2 (SODIUM HYDROGEN EXCHANGER 2); sodium ion transmembrane transporter/ sodium:hydrogen antiporter | chr3:1393456-1395753 REVERSE
contig00020	AT3G17040	72.4533	8.93971		6.17898	3.16023		6.3883e-09			| Symbols: HCF107 | HCF107 (HIGH CHLOROPHYLL FLUORESCENT 107); binding | chr3:5809378-5812605 REVERSE
contig00024	AT1G12570	126.069	32.4064		6.97807	5.01821		3.32553e-08			| Symbols: | glucose-methanol-choline (GMC) oxidoreductase family protein | chr1:4278192-4280753 REVERSE
contig00035	AT3G14310	39.1248	6.70478		5.29001	2.74519		0.000142863			| Symbols: ATPME3 | ATPME3; pectinesterase | chr3:4772214-4775095 REVERSE
contig00040	AT3G02530	144.907	64.8129		7.17898	6.01821		0.000716599			| Symbols: | chaperonin, putative | chr3:528806-532457 REVERSE
contig00042	AT3G18490	150.703	49.1684		7.23556	5.61966		5.07899e-07			| Symbols: | aspartyl protease family protein | chr3:6349090-6350592 REVERSE
contig00043	AT5G54250	298.508	37.9938		8.22162	5.24769		1.67044e-31			| Symbols: ATCNGC4, CNGC4, HLM1, DND2 | ATCNGC4 (CYCLIC NUCLEOTIDE-GATED CATION CHANNEL 4); calmodulin binding / cation channel/ cation transmembrane transporter/ cyclic nucleotide binding | chr5:22025684-22029971 REVERSE
contig00046	AT5G53460	95.6384	44.6985		6.57952	5.48216		0.0105882			| Symbols: GLT1 | GLT1; glutamate synthase (NADH) | chr5:21700518-21709629 FORWARD
contig00050	AT1G61850	126.069	30.1715		6.97807	4.91511		7.58838e-09			| Symbols: | galactolipase/ phospholipase | chr1:22856317-22862225 FORWARD
contig00053	AT5G67360	252.138	42.4636		7.97807	5.40815		2.37588e-22			| Symbols: ARA12 | ARA12; serine-type endopeptidase | chr5:26872192-26874465 REVERSE
contig00054	AT1G18260	156.499	68.1653		7.29001	6.09096		0.000250579			| Symbols: | suppressor of lin-12-like protein-related / sel-1 protein-related | chr1:6279047-6282008 REVERSE
contig00056	AT1G64860	433.271	201.143		8.75913	7.65208		3.70444e-08			| Symbols: SIGA, SIG1, SIG2, SIGB, RPOD1 | SIGA (SIGMA FACTOR A); DNA binding / DNA-directed RNA polymerase/ sigma factor/ transcription factor | chr1:24098497-24100746 FORWARD
contig00067	AT1G76140	321.693	7.82224		8.32954	2.96758		2.90589e-53			| Symbols: | serine-type endopeptidase/ serine-type peptidase | chr1:28571187-28574852 FORWARD
contig00074	AT1G60420	592.668	252.547		9.21108	7.98041		1.8589e-13			| Symbols: | DC1 domain-containing protein | chr1:22261978-22264243 FORWARD
contig00089	AT3G12580	1614.26	647.011		10.6567	9.33765		9.60879e-40			| Symbols: HSP70 | HSP70 (heat shock protein 70); ATP binding | chr3:3991487-3993689 REVERSE
contig00097	AT5G55830	62.3099	8.93971		5.96139	3.16023		2.8653e-07			| Symbols: | lectin protein kinase, putative | chr5:22594655-22596700 FORWARD
contig00101	AT5G61790	299.957	135.213		8.22861	7.07909		1.52464e-06			| Symbols: CNX1, ATCNX1 | calnexin 1 (CNX1) | chr5:24827394-24829642 REVERSE
contig00122	AT5G52920	192.726	51.4033		7.59041	5.68379		2.7035e-11			| Symbols: PKP1, PKP-BETA1, PKP2 | PKP-BETA1 (PLASTIDIC PYRUVATE KINASE BETA SUBUNIT 1); pyruvate kinase | chr5:21463680-21466612 FORWARD
contig00123	AT3G14940	352.123	99.4542		8.45994	6.63596		5.42857e-18			| Symbols: ATPPC3 | ATPPC3 (PHOSPHOENOLPYRUVATE CARBOXYLASE 3); phosphoenolpyruvate carboxylase | chr3:5025584-5029476 FORWARD
contig00131	AT3G51860	1695.41	93.8669		10.7274	6.55254		3.0395e-239			| Symbols: CAX3, ATHCX1, CAX1-LIKE, ATCAX3 | CAX3 (CATION EXCHANGER 3); calcium:cation antiporter/ calcium:hydrogen antiporter/ cation:cation antiporter | chr3:19239458-19242519 FORWARD
contig00132	AT5G47750	397.044	110.629		8.63316	6.78958		1.84208e-20			| Symbols: D6PKL2, PK5 | D6PKL2 (D6 PROTEIN KINASE LIKE 2); kinase | chr5:19339947-19341864 REVERSE
contig00134	AT5G25560	1973.63	207.848		10.9466	7.69939		6.6864e-220			| Symbols: | zinc finger (C3HC4-type RING finger) family protein | chr5:8899486-8901391 FORWARD
contig00143	AT1G70160	388.35	143.035		8.60121	7.16023		8.94105e-13			| Symbols: | unknown protein | chr1:26420159-26422345 FORWARD
contig00154	AT5G51820	86.944	41.3461		6.44201	5.36968		0.0181067			| Symbols: PGM, ATPGMP, PGM1, STF1 | PGM (PHOSPHOGLUCOMUTASE); phosphoglucomutase | chr5:21063531-21067933 REVERSE
contig00160	AT1G64720	727.431	252.547		9.50667	7.98041		2.34705e-25			| Symbols: CP5 | CP5 | chr1:24046887-24048537 REVERSE
contig00169	AT5G21222	68.1061	11.1746		6.08971	3.48216		3.2777e-07			| Symbols: | protein kinase family protein | chr5:7209422-7213700 FORWARD
contig00178	AT5G08330	173.888	52.5208		7.44201	5.71482		8.13619e-09			| Symbols: | TCP family transcription factor, putative | chr5:2680828-2681547 FORWARD
contig00182	AT2G32530	60.8608	29.054		5.92744	4.86067		0.0495763			| Symbols: ATCSLB03, CSLB03, ATCSLB3 | ATCSLB03; cellulose synthase/ transferase/ transferase, transferring glycosyl groups | chr2:13809283-13813487 FORWARD
contig00188	AT3G23640	63.7589	25.7017		5.99456	4.68379		0.00929192			| Symbols: HGL1 | HGL1 (heteroglycan glucosidase 1); hydrolase, hydrolyzing O-glycosyl compounds | chr3:8502355-8509358 FORWARD
contig00194	AT2G22200	56.5136	18.9969		5.82053	4.24769		0.00277209			| Symbols: | AP2 domain-containing transcription factor | chr2:9443422-9444207 REVERSE
contig00196	AT4G19170	825.968	274.896		9.68994	8.10274		7.41121e-31			| Symbols: NCED4 | NCED4 (NINE-CIS-EPOXYCAROTENOID DIOXYGENASE 4) | chr4:10481835-10483622 FORWARD
contig00206	AT4G39210	265.179	35.7588		8.05082	5.16023		3.13619e-27			| Symbols: APL3 | APL3; glucose-1-phosphate adenylyltransferase | chr4:18260332-18263181 FORWARD
contig00220	AT3G16910	166.643	64.8129		7.38061	6.01821		1.09939e-05			| Symbols: AAE7, ACN1 | AAE7 (ACYL-ACTIVATING ENZYME 7); AMP binding / acetate-CoA ligase | chr3:5773231-5775411 REVERSE
contig00226	AT1G58030	272.425	52.5208		8.08971	5.71482		1.59318e-21			| Symbols: CAT2 | CAT2 (CATIONIC AMINO ACID TRANSPORTER 2); amino acid transmembrane transporter | chr1:21464185-21468141 REVERSE
contig00228	AT4G24620	94.1893	41.3461		6.55749	5.36968		0.00499158			| Symbols: PGI1, PGI | PGI1 (PHOSPHOGLUCOSE ISOMERASE 1); glucose-6-phosphate isomerase | chr4:12709097-12712610 REVERSE
contig00241	AT1G12820	63.7589	29.054		5.99456	4.86067		0.0294145			| Symbols: AFB3 | AFB3 (AUXIN SIGNALING F-BOX 3); auxin binding / ubiquitin-protein ligase | chr1:4368879-4370780 REVERSE
contig00250	AT3G18080	272.425	107.276		8.08971	6.74519		3.06647e-08			| Symbols: BGLU44 | BGLU44 (B-S GLUCOSIDASE 44); (R)-amygdalin beta-glucosidase/ 4-methylumbelliferyl-beta-D-glucopyranoside beta-glucosidase/ beta-gentiobiose beta-glucosidase/ cellobiose glucosidase/ esculin beta-glucosidase/ hydrolase, hydrolyzing O-glycosyl compounds | chr3:6191586-6194124 FORWARD
contig00257	AT1G53450	152.152	56.9906		7.24937	5.83265		1.13622e-05			| Symbols: | unknown protein | chr1:19951747-19953839 REVERSE
contig00270	AT3G13682	31.8795	10.0572		4.99456	3.33015		0.0173077			| Symbols: LDL2 | LDL2 (LSD1-LIKE2); amine oxidase/ electron carrier/ oxidoreductase | chr3:4479193-4481509 REVERSE
contig00287	AT5G04130	53.6155	20.1143		5.74458	4.33015		0.00929832			| Symbols: | DNA topoisomerase, ATP-hydrolyzing, putative / DNA topoisomerase II, putative / DNA gyrase, putative | chr5:1122084-1128031 REVERSE
contig00289	AT2G39210	40.5739	4.46985		5.34248	2.16023		7.31563e-06			| Symbols: | nodulin family protein | chr2:16366287-16368231 REVERSE
contig00319	AT5G48160	168.092	67.0478		7.3931	6.06712		1.86366e-05			| Symbols: OBE2 | OBE2 (OBERON2); protein binding / zinc ion binding | chr5:19528019-19529820 REVERSE
contig00321	AT3G58610	98.5365	26.8191		6.62259	4.74519		2.64687e-06			| Symbols: | ketol-acid reductoisomerase | chr3:21671561-21674639 FORWARD
contig00327	AT3G06370	175.337	87.1621		7.45399	6.44563		0.00203711			| Symbols: NHX4, ATNHX4 | NHX4 (SODIUM HYDROGEN EXCHANGER 4); sodium ion transmembrane transporter/ sodium:hydrogen antiporter | chr3:1930899-1933515 REVERSE
contig00368	AT3G13772	155.05	7.82224		7.27659	2.96758		5.49541e-24			| Symbols: | endomembrane protein 70, putative | chr3:4521712-4524394 REVERSE
contig00389	AT1G69200	47.8192	18.9969		5.57952	4.24769		0.0217529			| Symbols: | kinase | chr1:26016018-26018365 FORWARD
contig00397	AT2G24270	37.6757	7.82224		5.23556	2.96758		0.000632952			| Symbols: ALDH11A3 | ALDH11A3; 3-chloroallyl aldehyde dehydrogenase/ glyceraldehyde-3-phosphate dehydrogenase (NADP+) | chr2:10327325-10329601 REVERSE
contig00400	AT4G32330	133.314	52.5208		7.05869	5.71482		0.000108214			| Symbols: | FUNCTIONS IN: molecular_function unknown; INVOLVED IN: biological_process unknown; LOCATED IN: cellular_component unknown; EXPRESSED IN: 23 plant structures; EXPRESSED DURING: 13 growth stages; CONTAINS InterPro DOMAIN/s: Targeting for Xklp2 (InterPro:IPR009675); BEST Arabidopsis thaliana protein match is: unknown protein (TAIR:AT2G25480.1); Has 4728 Blast hits to 3313 proteins in 33…
contig00403	AT2G33340	224.605	93.8669		7.81125	6.55254		3.25504e-06			| Symbols: | nucleotide binding / ubiquitin-protein ligase | chr2:14126703-14131000 REVERSE
contig00414	AT5G57655	159.397	77.105		7.31648	6.26875		0.00192655			| Symbols: | xylose isomerase family protein | chr5:23347030-23349805 FORWARD
contig00415	AT1G27960	56.5136	21.2318		5.82053	4.40815		0.00767694			| Symbols: ECT9 | ECT9 (evolutionarily conserved C-terminal region 9) | chr1:9742359-9745648 REVERSE
contig00420	AT2G34680	71.0043	33.5239		6.14983	5.06712		0.0305047			| Symbols: AIR9 | AIR9; protein binding | chr2:14616947-14628300 REVERSE
contig00423	AT5G23880	52.1664	21.2318		5.70505	4.40815		0.0201425			| Symbols: EMB1265, CPSF100, ESP5, ATCPSF100 | CPSF100 (CLEAVAGE AND POLYADENYLATION SPECIFICITY FACTOR 100); DNA binding / protein binding | chr5:8052550-8058147 FORWARD
contig00441	AT4G03020	84.0459	37.9938		6.3931	5.24769		0.0113039			| Symbols: | transducin family protein / WD-40 repeat family protein | chr4:1331704-1334472 REVERSE
contig00445	AT4G31340	89.8421	35.7588		6.48932	5.16023		0.00170185			| Symbols: | myosin heavy chain-related | chr4:15205662-15208950 FORWARD
contig00456	AT3G24740	81.1477	27.9366		6.34248	4.80408		0.00045927			| Symbols: | FUNCTIONS IN: molecular_function unknown; INVOLVED IN: biological_process unknown; LOCATED IN: cellular_component unknown; EXPRESSED IN: 24 plant structures; EXPRESSED DURING: 15 growth stages; CONTAINS InterPro DOMAIN/s: Protein of unknown function DUF1644 (InterPro:IPR012866); BEST Arabidopsis thaliana protein match is: zinc ion binding (TAIR:AT3G25910.1); Has 135 Blast hits to 134…
contig00463	AT1G20630	221.707	101.689		7.79251	6.66802		5.86725e-05			| Symbols: CAT1 | CAT1 (CATALASE 1); catalase | chr1:7146812-7149609 FORWARD
contig00480	AT5G60710	86.944	29.054		6.44201	4.86067		0.000190084			| Symbols: | zinc finger (C3HC4-type RING finger) family protein | chr5:24410953-24414849 REVERSE
contig00492	AT2G22830	49.2683	5.58732		5.62259	2.48216		9.41983e-07			| Symbols: SQE2 | SQE2 (squalene epoxidase 2); FAD binding / oxidoreductase/ squalene monooxygenase | chr2:9723947-9726270 REVERSE
contig00494	AT5G38510	237.647	23.4667		7.89268	4.55254		6.91768e-29			| Symbols: | rhomboid family protein | chr5:15417839-15420002 REVERSE
contig00495	AT4G02930	72.4533	21.2318		6.17898	4.40815		0.000137721			| Symbols: | elongation factor Tu, putative / EF-Tu, putative | chr4:1295751-1298354 REVERSE
contig00501	AT2G36580	285.466	125.156		8.15718	6.96758		9.71534e-07			| Symbols: | pyruvate kinase, putative | chr2:15339253-15342781 FORWARD
contig00514	AT4G28570	575.279	121.803		9.16812	6.92841		6.67363e-40			| Symbols: | alcohol oxidase-related | chr4:14119548-14121923 FORWARD
contig00525	AT4G21990	147.805	41.3461		7.20755	5.36968		1.70277e-08			| Symbols: APR3, PRH-26, PRH26, ATAPR3 | APR3 (APS REDUCTASE 3); adenylyl-sulfate reductase | chr4:11657284-11658973 REVERSE
contig00530	AT5G46760	72.4533	12.2921		6.17898	3.61966		2.02615e-07			| Symbols: | basic helix-loop-helix (bHLH) family protein | chr5:18974231-18976009 FORWARD
contig00539	AT5G14120	195.624	72.6351		7.61194	6.1826		4.99973e-07			| Symbols: | nodulin family protein | chr5:4556308-4558447 FORWARD
contig00543	AT5G56010	3016.96	849.272		11.5589	9.73008		3.2546e-142			| Symbols: HSP81-3 | HSP81-3; ATP binding / unfolded protein binding | chr5:22681410-22683911 FORWARD
contig00546	AT5G56000	2269.24	564.319		11.148	9.14037		7.8326e-127			| Symbols: | heat shock protein 81-4 (HSP81-4) | chr5:22677602-22680067 REVERSE
contig00547	AT1G74030	24.6341	6.70478		4.62259	2.74519		0.0188657			| Symbols: | enolase, putative | chr1:27839465-27841901 REVERSE
contig00553	AT1G53210	162.295	33.5239		7.34248	5.06712		1.15275e-12			| Symbols: | sodium/calcium exchanger family protein / calcium-binding EF hand family protein | chr1:19844790-19847533 FORWARD
contig00564	AT5G41240	88.3931	32.4064		6.46586	5.01821		0.000612473			| Symbols: ATGSTT2, GST10B | ATGSTT2 (GLUTATHIONE S-TRANSFERASE THETA 2); glutathione transferase | chr5:16498293-16500811 REVERSE
contig00572	AT1G74470	1085.35	426.871		10.0839	8.73766		1.6823e-28			| Symbols: | geranylgeranyl reductase | chr1:27991248-27992845 FORWARD
contig00574	AT5G26360	124.62	60.343		6.96139	5.91511		0.00620108			| Symbols: | chaperonin, putative | chr5:9255561-9258891 REVERSE
contig00578	AT4G28880	66.6571	31.289		6.05869	4.96758		0.0341938			| Symbols: ckl3 | ckl3 (Casein Kinase I-like 3); ATP binding / kinase/ protein kinase/ protein serine/threonine kinase | chr4:14251351-14254048 FORWARD
contig00582	AT1G55360	128.967	63.6954		7.01086	5.99312		0.00736099			| Symbols: | unknown protein | chr1:20666526-20668502 REVERSE
contig00587	AT5G66880	101.435	44.6985		6.66441	5.48216		0.00377284			| Symbols: SNRK2-3, SNRK2.3, SRK2I | SNRK2.3 (SUCROSE NONFERMENTING 1(SNF1)-RELATED PROTEIN KINASE 2.3); kinase/ protein kinase | chr5:26710697-26712732 FORWARD
contig00592	AT3G02290	49.2683	18.9969		5.62259	4.24769		0.01572			| Symbols: | zinc finger (C3HC4-type RING finger) family protein | chr3:459385-460688 FORWARD
contig00613	AT1G63940	49.2683	18.9969		5.62259	4.24769		0.01572			| Symbols: MDAR6 | monodehydroascorbate reductase, putative | chr1:23730095-23733534 FORWARD
contig00616	AT2G30520	837.561	120.686		9.71005	6.91511		8.79941e-79			| Symbols: RPT2 | RPT2 (ROOT PHOTOTROPISM 2); protein binding | chr2:13002920-13005573 REVERSE
contig00623	AT1G80910	111.578	44.6985		6.80191	5.48216		0.000523368			| Symbols: | unknown protein | chr1:30401143-30403466 FORWARD
contig00624	AT4G13940	889.727	309.537		9.79722	8.27397		1.5807e-30			| Symbols: HOG1, SAHH1 | MEE58 (MATERNAL EFFECT EMBRYO ARREST 58); adenosylhomocysteinase | chr4:8054931-8056763 FORWARD
contig00631	AT1G30590	56.5136	22.3493		5.82053	4.48216		0.0121182			| Symbols: | RNA polymerase I specific transcription initiation factor RRN3 family protein | chr1:10835976-10839524 REVERSE
contig00643	AT2G34660	143.458	32.4064		7.16448	5.01821		1.84695e-10			| Symbols: ATMRP2, EST4, MRP2 | ATMRP2 (ARABIDOPSIS THALIANA MULTIDRUG RESISTANCE-ASSOCIATED PROTEIN 2); ATPase, coupled to transmembrane movement of substances | chr2:14603267-14612387 FORWARD
contig00652	AT1G10210	86.944	40.2287		6.44201	5.33015		0.0131612			| Symbols: ATMPK1, MPK1 | ATMPK1 (MITOGEN-ACTIVATED PROTEIN KINASE 1); MAP kinase/ kinase | chr1:3349579-3350776 FORWARD
contig00676	AT1G19440	430.373	144.153		8.74944	7.17145		1.17322e-16			| Symbols: KCS4 | KCS4 (3-KETOACYL-COA SYNTHASE 4); acyltransferase/ catalytic/ transferase, transferring acyl groups other than amino-acyl groups | chr1:6729119-6730669 FORWARD
contig00684	AT3G15355	102.884	37.9938		6.68487	5.24769		0.000245453			| Symbols: UBC25, PFU1 | UBC25 (UBIQUITIN-CONJUGATING ENZYME 25); small conjugating protein ligase | chr3:5183858-5186669 FORWARD
contig00727	AT2G18950	66.6571	27.9366		6.05869	4.80408		0.0115603			| Symbols: HPT1, TPT1, ATHPT, VTE2 | HPT1 (HOMOGENTISATE PHYTYLTRANSFERASE 1); homogentisate phytyltransferase/ prenyltransferase | chr2:8207491-8210047 FORWARD
contig00749	AT4G27440	370.961	61.4605		8.53512	5.94159		1.6256e-32			| Symbols: PORB | PORB (PROTOCHLOROPHYLLIDE OXIDOREDUCTASE B); oxidoreductase/ protochlorophyllide reductase | chr4:13725648-13727107 FORWARD
contig00754	AT3G56940	1321.55	253.664		10.368	7.98678		2.99985e-98			| Symbols: CRD1, CHL27, ACSF | CRD1 (COPPER RESPONSE DEFECT 1); DNA binding / magnesium-protoporphyrin IX monomethyl ester (oxidative) cyclase | chr3:21076594-21078269 FORWARD
contig00766	AT1G75780	226.054	88.2796		7.82053	6.46401		3.47426e-07			| Symbols: TUB1 | TUB1; GTP binding / GTPase/ structural molecule | chr1:28451378-28453602 REVERSE
contig00775	AT1G65930	65.208	26.8191		6.02698	4.74519		0.0103971			| Symbols: | isocitrate dehydrogenase, putative / NADP+ isocitrate dehydrogenase, putative | chr1:24539088-24541861 FORWARD
contig00790	AT3G25230	278.221	72.6351		8.12009	6.1826		4.59492e-16			| Symbols: ROF1, ATFKBP62, FKBP62 | ROF1 (ROTAMASE FKBP 1); FK506 binding / calmodulin binding / peptidyl-prolyl cis-trans isomerase | chr3:9188257-9191175 FORWARD
contig00796	AT4G35630	144.907	71.5176		7.17898	6.16023		0.00444369			| Symbols: PSAT | PSAT; O-phospho-L-serine:2-oxoglutarate aminotransferase | chr4:16904205-16905497 FORWARD
contig00805	AT5G35360	186.93	78.2224		7.54635	6.28951		2.25332e-05			| Symbols: CAC2 | CAC2; acetyl-CoA carboxylase/ biotin carboxylase | chr5:13584300-13588268 FORWARD
contig00825	AT2G32950	34.7776	12.2921		5.12009	3.61966		0.0255074			| Symbols: COP1, ATCOP1, DET340, FUS1, EMB168 | COP1 (CONSTITUTIVE PHOTOMORPHOGENIC 1); protein binding / ubiquitin-protein ligase | chr2:13978000-13983282 FORWARD
contig00830	AT3G06350	104.333	43.5811		6.70505	5.44563		0.00150374			| Symbols: EMB3004, MEE32 | MEE32 (MATERNAL EFFECT EMBRYO ARREST 32); 3-dehydroquinate dehydratase/ NADP or NADPH binding / binding / catalytic/ shikimate 5-dehydrogenase | chr3:1924536-1927701 REVERSE
contig00869	AT2G39730	818.723	178.794		9.67723	7.48216		2.69891e-54			| Symbols: RCA | RCA (RUBISCO ACTIVASE); ADP binding / ATP binding / enzyme regulator/ ribulose-1,5-bisphosphate carboxylase/oxygenase activator | chr2:16571174-16573345 REVERSE
contig00880	AT3G13920	104.333	50.2858		6.70505	5.65208		0.0115331			| Symbols: EIF4A1, RH4, TIF4A1 | EIF4A1 (EUKARYOTIC TRANSLATION INITIATION FACTOR 4A1); ATP-dependent helicase/ translation initiation factor | chr3:4592635-4594094 REVERSE
contig00881	AT5G20890	144.907	56.9906		7.17898	5.83265		5.23922e-05			| Symbols: | chaperonin, putative | chr5:7087020-7089906 REVERSE
contig00883	AT2G36530	449.211	78.2224		8.81125	6.28951		1.58474e-37			| Symbols: LOS2 | LOS2; copper ion binding / phosphopyruvate hydratase | chr2:15321081-15323786 REVERSE
contig00890	AT4G04770	53.6155	20.1143		5.74458	4.33015		0.00929832			| Symbols: ATABC1, LAF6, ATNAP1 | ATABC1 (ATP BINDING CASSETTE PROTEIN 1); ATPase, coupled to transmembrane movement of substances / protein binding / transporter | chr4:2427998-2429785 REVERSE
contig00893	AT2G04030	591.219	96.1018		9.20755	6.58649		1.52892e-51			| Symbols: CR88, EMB1956, HSP90.5 | CR88; ATP binding | chr2:1281983-1285909 FORWARD
contig00906	AT4G12980	57.9627	18.9969		5.85705	4.24769		0.00191983			| Symbols: | auxin-responsive protein, putative | chr4:7589670-7591074 REVERSE
contig00907	AT4G17100	226.054	52.5208		7.82053	5.71482		3.45243e-15			| Symbols: | unknown protein | chr4:9610164-9612513 REVERSE
contig00915	AT3G05060	124.62	53.6382		6.96139	5.74519		0.00088372			| Symbols: | SAR DNA-binding protein, putative | chr3:1413174-1415564 REVERSE
contig00919	AT3G21230	57.9627	6.70478		5.85705	2.74519		1.22476e-07			| Symbols: 4CL5 | 4CL5 (4-coumarate:CoA ligase 5); 4-coumarate-CoA ligase | chr3:7448231-7451947 REVERSE
contig00922	ATCG00020	1096.94	324.064		10.0993	8.34014		3.29715e-49			| Symbols: PSBA | Encodes chlorophyll binding protein D1, a part of the photosystem II reaction center core | chrC:383-1444 REVERSE
contig00936	AT1G78955	85.4949	26.8191		6.41777	4.74519		8.97078e-05			| Symbols: CAMS1 | CAMS1 (Camelliol C synthase 1); beta-amyrin synthase | chr1:29689153-29694255 REVERSE
contig00940	AT3G03070	46.3701	20.1143		5.53512	4.33015		0.0449376			| Symbols: | NADH-ubiquinone oxidoreductase-related | chr3:696593-698069 REVERSE
contig00966	AT2G24100	39.1248	15.6445		5.29001	3.96758		0.0395271			| Symbols: | unknown protein | chr2:10244921-10246715 FORWARD
contig00983	AT1G06890	142.009	48.0509		7.14983	5.58649		2.4377e-06			| Symbols: | transporter-related | chr1:2111728-2114038 REVERSE
contig00999	AT3G06330	53.6155	24.5842		5.74458	4.61966		0.0480689			| Symbols: | zinc finger (C3HC4-type RING finger) family protein | chr3:1917334-1919330 FORWARD
contig01007	AT1G23820	213.013	93.8669		7.7348	6.55254		2.69605e-05			| Symbols: SPDS1 | SPDS1 (spermidine synthase 1); spermidine synthase | chr1:8420278-8422724 FORWARD
contig01016	AT4G02350	31.8795	6.70478		4.99456	2.74519		0.00179331			| Symbols: | exocyst complex subunit Sec15-like family protein | chr4:1038157-1040571 FORWARD
contig01035	AT5G62790	134.763	49.1684		7.07428	5.61966		2.1133e-05			| Symbols: DXR, PDE129 | DXR (1-DEOXY-D-XYLULOSE 5-PHOSPHATE REDUCTOISOMERASE); 1-deoxy-D-xylulose-5-phosphate reductoisomerase | chr5:25214358-25217292 REVERSE
contig01060	AT5G64510	95.6384	16.7619		6.57952	4.06712		3.84807e-09			| Symbols: | unknown protein | chr5:25784592-25786152 FORWARD
contig01064	AT1G19400	202.869	32.4064		7.66441	5.01821		5.2713e-19			| Symbols: | unknown protein | chr1:6712222-6713676 REVERSE
contig01077	AT1G17840	114.476	37.9938		6.8389	5.24769		1.63481e-05			| Symbols: WBC11, ABCG11, DSO, COF1, ATWBC11 | WBC11 (WHITE-BROWN COMPLEX HOMOLOG PROTEIN 11); ATPase, coupled to transmembrane movement of substances / fatty acid transporter | chr1:6142870-6145894 FORWARD
contig01091	AT1G18460	39.1248	12.2921		5.29001	3.61966		0.00814178			| Symbols: | lipase family protein | chr1:6352682-6355971 FORWARD
contig01111	AT2G39770	88.3931	39.1112		6.46586	5.28951		0.00720894			| Symbols: CYT1, VTC1, SOZ1, EMB101, GMP1 | CYT1 (CYTOKINESIS DEFECTIVE 1); mannose-1-phosphate guanylyltransferase/ nucleotidyltransferase | chr2:16589401-16590741 FORWARD
contig01131	AT5G57660	91.2912	33.5239		6.5124	5.06712		0.000509855			| Symbols: ATCOL5, COL5 | zinc finger (B-box type) family protein | chr5:23355573-23356729 FORWARD
contig01143	AT5G58290	134.763	63.6954		7.07428	5.99312		0.00293036			| Symbols: RPT3 | RPT3 (REGULATORY PARTICLE TRIPLE-A ATPASE 3); ATPase | chr5:23569155-23571116 FORWARD
contig01146	AT1G43710	104.333	21.2318		6.70505	4.40815		9.23223e-09			| Symbols: emb1075 | emb1075 (embryo defective 1075); carboxy-lyase/ catalytic/ pyridoxal phosphate binding | chr1:16486534-16488298 REVERSE
contig01147	AT4G01037	57.9627	25.7017		5.85705	4.68379		0.0301059			| Symbols: | ubiquitin thiolesterase | chr4:451444-453030 REVERSE
contig01158	AT3G45240	69.5552	26.8191		6.12009	4.74519		0.00410613			| Symbols: GRIK1 | GRIK1 (GEMINIVIRUS REP INTERACTING KINASE 1); kinase | chr3:16570774-16572902 REVERSE
contig01161	AT1G74290	72.4533	22.3493		6.17898	4.48216		0.000254725			| Symbols: | esterase/lipase/thioesterase family protein | chr1:27931836-27934268 FORWARD
contig01166	AT4G01100	49.2683	11.1746		5.62259	3.48216		0.00019417			| Symbols: ADNT1 | ADNT1 (ADENINE NUCLEOTIDE TRANSPORTER 1); ADP transmembrane transporter/ AMP transmembrane transporter/ ATP transmembrane transporter/ binding | chr4:477411-479590 FORWARD
contig01176	AT1G31920	71.0043	26.8191		6.14983	4.74519		0.00297695			| Symbols: | pentatricopeptide (PPR) repeat-containing protein | chr1:11461864-11463684 REVERSE
contig01184	AT3G27110	71.0043	33.5239		6.14983	5.06712		0.0305047			| Symbols: | peptidase M48 family protein | chr3:9998006-9999892 FORWARD
contig01216	AT5G12200	97.0875	41.3461		6.60121	5.36968		0.00288112			| Symbols: | dihydropyrimidinase / DHPase / dihydropyrimidine amidohydrolase / hydantoinase (PYD2) | chr5:3941700-3944727 REVERSE
contig01237	AT3G03780	127.518	15.6445		6.99456	3.96758		1.20143e-14			| Symbols: ATMS2 | AtMS2; 5-methyltetrahydropteroyltriglutamate-homocysteine S-methyltransferase/ methionine synthase | chr3:957602-960740 FORWARD
contig01245	AT3G20500	79.6987	34.6414		6.31648	5.11442		0.008765			| Symbols: ATPAP18, PAP18 | PAP18 (PURPLE ACID PHOSPHATASE 18); acid phosphatase/ protein serine/threonine phosphatase | chr3:7157926-7160244 FORWARD
contig01256	AT5G27930	69.5552	10.0572		6.12009	3.33015		6.38196e-08			| Symbols: | protein phosphatase 2C, putative / PP2C, putative | chr5:9958199-9960219 REVERSE
contig01259	AT3G45140	1712.8	744.231		10.7421	9.53961		4.70946e-34			| Symbols: LOX2, ATLOX2 | LOX2 (LIPOXYGENASE 2); lipoxygenase | chr3:16525437-16529233 FORWARD
contig01305	AT2G43240	56.5136	24.5842		5.82053	4.61966		0.0274948			| Symbols: | nucleotide-sugar transmembrane transporter/ sugar:hydrogen symporter | chr2:17971280-17975300 REVERSE
contig01332	AT1G63980	65.208	11.1746		6.02698	3.48216		9.11255e-07			| Symbols: | D111/G-patch domain-containing protein | chr1:23740646-23743054 FORWARD
contig01344	AT5G43700	168.092	45.816		7.3931	5.51778		8.90068e-10			| Symbols: ATAUX2-11, IAA4 | ATAUX2-11 (AUXIN INDUCIBLE 2-11); DNA binding / transcription factor | chr5:17550465-17551206 FORWARD
contig01346	AT2G36630	143.458	26.8191		7.16448	4.74519		2.32747e-12			| Symbols: | unknown protein | chr2:15352767-15355050 REVERSE
contig01368	AT2G21330	223.156	108.394		7.80191	6.76014		0.000271431			| Symbols: | fructose-bisphosphate aldolase, putative | chr2:9128416-9130152 REVERSE
contig01369	AT4G12400	101.435	44.6985		6.66441	5.48216		0.00377284			| Symbols: | stress-inducible protein, putative | chr4:7338866-7341239 REVERSE
contig01388	AT4G17840	120.273	40.2287		6.91016	5.33015		1.15748e-05			| Symbols: | unknown protein | chr4:9918222-9920190 REVERSE
contig01398	AT1G08570	146.356	24.5842		7.19334	4.61966		1.2041e-13			| Symbols: ACHT4 | ACHT4 (ATYPICAL CYS HIS RICH THIOREDOXIN 4); oxidoreductase, acting on sulfur group of donors, disulfide as acceptor | chr1:2713604-2714312 FORWARD
contig01403	AT5G13420	69.5552	32.4064		6.12009	5.01821		0.0284118			| Symbols: | transaldolase, putative | chr5:4302080-4304212 REVERSE
contig01405	AT2G26140	53.6155	11.1746		5.74458	3.48216		4.73499e-05			| Symbols: ftsh4 | ftsh4 (FtsH protease 4); ATP-dependent peptidase/ ATPase/ metallopeptidase | chr2:11131939-11135126 REVERSE
contig01425	AT5G03300	317.346	82.6923		8.30991	6.36968		3.78102e-18			| Symbols: ADK2 | ADK2 (ADENOSINE KINASE 2); adenosine kinase/ copper ion binding / kinase | chr5:796573-798997 FORWARD
contig01427	AT5G36890	84.0459	35.7588		6.3931	5.16023		0.00549586			| Symbols: BGLU42 | BGLU42 (BETA GLUCOSIDASE 42); beta-glucosidase/ catalytic/ cation binding / hydrolase, hydrolyzing O-glycosyl compounds | chr5:14541527-14546090 REVERSE
contig01436	AT1G79230	126.069	45.816		6.97807	5.51778		3.6196e-05			| Symbols: ST1, ATMST1, MST1, ATRDH1 | MST1 (MERCAPTOPYRUVATE SULFURTRANSFERASE 1); 3-mercaptopyruvate sulfurtransferase/ sulfurtransferase/ thiosulfate sulfurtransferase | chr1:29801358-29803679 FORWARD
contig01440	AT5G42520	31.8795	10.0572		4.99456	3.33015		0.0173077			| Symbols: BPC6, BBR/BPC6, ATBPC6 | ATBPC6; DNA binding / transcription factor | chr5:17001618-17002466 FORWARD
contig01496	AT3G51800	81.1477	36.8763		6.34248	5.20462		0.0135842			| Symbols: ATG2 | ATG2; aminopeptidase/ metalloexopeptidase | chr3:19211261-19213568 REVERSE
contig01518	AT1G58080	62.3099	25.7017		5.96139	4.68379		0.0125939			| Symbols: ATATP-PRT1, HISN1A | ATATP-PRT1 (ATP PHOSPHORIBOSYL TRANSFERASE 1); ATP phosphoribosyltransferase | chr1:21504562-21507429 REVERSE
contig01555	AT3G16760	113.027	43.5811		6.82053	5.44563		0.000253718			| Symbols: | tetratricopeptide repeat (TPR)-containing protein | chr3:5703213-5705080 FORWARD
contig01564	AT3G12860	55.0645	22.3493		5.78305	4.48216		0.0165749			| Symbols: | nucleolar protein Nop56, putative | chr3:4091678-4093921 FORWARD
contig01565	AT1G27650	75.3515	23.4667		6.23556	4.55254		0.000215656			| Symbols: ATU2AF35A | ATU2AF35A; RNA binding / nucleic acid binding / nucleotide binding / zinc ion binding | chr1:9615152-9616042 FORWARD
contig01583	AT3G49430	59.4117	21.2318		5.89268	4.40815		0.00389766			| Symbols: SRp34a | SRp34a (Ser/Arg-rich protein 34a); RNA binding / nucleic acid binding / nucleotide binding | chr3:18332668-18334617 FORWARD
contig01585	AT5G44340	333.285	153.092		8.38061	7.25826		8.89493e-07			| Symbols: TUB4 | TUB4; structural constituent of cytoskeleton | chr5:17859442-17860994 REVERSE
contig01586	AT3G10970	62.3099	27.9366		5.96139	4.80408		0.0271055			| Symbols: | haloacid dehalogenase-like hydrolase family protein | chr3:3433276-3436077 REVERSE
contig01589	AT5G19150	43.472	15.6445		5.44201	3.96758		0.0142508			| Symbols: | carbohydrate kinase family | chr5:6426280-6428402 REVERSE
contig01612	AT2G37660	131.865	53.6382		7.04292	5.74519		0.000217866			| Symbols: | binding / catalytic/ coenzyme binding | chr2:15795481-15796977 REVERSE
contig01643	AT5G55920	34.7776	13.4096		5.12009	3.74519		0.0424289			| Symbols: OLI2 | nucleolar protein, putative | chr5:22645742-22649383 REVERSE
contig01652	AT1G48630	101.435	30.1715		6.66441	4.91511		8.27244e-06			| Symbols: RACK1B_AT | RACK1B_AT (RECEPTOR FOR ACTIVATED C KINASE 1 B); nucleotide binding | chr1:17981977-17983268 REVERSE
contig01673	AT3G27090	157.948	60.343		7.30331	5.91511		1.23101e-05			| Symbols: | FUNCTIONS IN: molecular_function unknown; INVOLVED IN: biological_process unknown; LOCATED IN: cellular_component unknown; EXPRESSED IN: 24 plant structures; EXPRESSED DURING: 15 growth stages; CONTAINS InterPro DOMAIN/s: Development and cell death domain (InterPro:IPR013989), Kelch related (InterPro:IPR013089); BEST Arabidopsis thaliana protein match is: unknown protein (TAIR:AT5G42…
contig01678	AT5G19540	94.1893	25.7017		6.55749	4.68379		4.57513e-06			| Symbols: | unknown protein | chr5:6595748-6597724 FORWARD
contig01705	AT3G44110	341.98	86.0447		8.41777	6.42701		2.83555e-20			| Symbols: ATJ3, ATJ | ATJ3; protein binding | chr3:15869115-15871059 REVERSE
contig01714	AT1G19370	71.0043	31.289		6.14983	4.96758		0.0153761			| Symbols: | unknown protein | chr1:6692904-6694721 REVERSE
contig01727	AT3G12120	159.397	62.5779		7.31648	5.96758		2.12419e-05			| Symbols: FAD2 | FAD2 (FATTY ACID DESATURASE 2); delta12-fatty acid dehydrogenase/ omega-6 fatty acid desaturase | chr3:3860592-3861743 REVERSE
contig01732	AT2G30970	81.1477	39.1112		6.34248	5.28951		0.0258938			| Symbols: ASP1 | ASP1 (ASPARTATE AMINOTRANSFERASE 1); L-aspartate:2-oxoglutarate aminotransferase | chr2:13179012-13181686 FORWARD
contig01743	AT5G02870	42.0229	12.2921		5.3931	3.61966		0.0036447			| Symbols: | 60S ribosomal protein L4/L1 (RPL4D) | chr5:657830-659526 FORWARD
contig01777	AT4G39330	184.031	34.6414		7.52381	5.11442		2.40003e-15			| Symbols: ATCAD9, CAD9 | CAD9 (CINNAMYL ALCOHOL DEHYDROGENASE 9); binding / catalytic/ oxidoreductase/ zinc ion binding | chr4:18291268-18292740 FORWARD
contig01784	AT5G65990	131.865	22.3493		7.04292	4.48216		2.3157e-12			| Symbols: | amino acid transporter family protein | chr5:26394955-26396321 FORWARD
contig01801	AT3G16060	36.2267	6.70478		5.17898	2.74519		0.000399776			| Symbols: | kinesin motor family protein | chr3:5447503-5451196 FORWARD
contig01809	AT1G19000	98.5365	39.1112		6.62259	5.28951		0.000975249			| Symbols: | myb family transcription factor | chr1:6561335-6562684 REVERSE
contig01817	AT3G17000	157.948	58.1081		7.30331	5.86067		5.05414e-06			| Symbols: UBC32 | UBC32 (ubiquitin-conjugating enzyme 32); ubiquitin-protein ligase | chr3:5797296-5799467 FORWARD
contig01836	AT4G33670	53.6155	8.93971		5.74458	3.16023		6.72939e-06			| Symbols: | L-galactose dehydrogenase (L-GalDH) | chr4:16169670-16171446 REVERSE
contig01838	AT1G55460	30.4304	10.0572		4.92744	3.33015		0.0257065			| Symbols: | Kin17 DNA-binding protein-related | chr1:20707567-20708802 FORWARD
contig01857	AT3G19240	94.1893	36.8763		6.55749	5.20462		0.00104179			| Symbols: | FUNCTIONS IN: molecular_function unknown; INVOLVED IN: N-terminal protein myristoylation; LOCATED IN: cellular_component unknown; EXPRESSED IN: 25 plant structures; EXPRESSED DURING: 15 growth stages; CONTAINS InterPro DOMAIN/s: WD40 repeat-like (InterPro:IPR011046), Vacuolar import and degradation, Vid27-related (InterPro:IPR013863); BEST Arabidopsis thaliana protein match is: dem p…
contig01865	AT2G26900	62.3099	22.3493		5.96139	4.48216		0.00323408			| Symbols: | bile acid:sodium symporter family protein | chr2:11475156-11477870 REVERSE
contig01866	AT4G23400	228.953	13.4096		7.8389	3.74519		2.07997e-33			| Symbols: PIP1D, PIP1;5 | PIP1;5 (PLASMA MEMBRANE INTRINSIC PROTEIN 1;5); water channel | chr4:12220792-12222155 FORWARD
contig01867	AT2G45960	230.402	13.4096		7.84801	3.74519		1.15381e-33			| Symbols: PIP1B, TMP-A, ATHH2, PIP1;2 | PIP1B (NAMED PLASMA MEMBRANE INTRINSIC PROTEIN 1B); water channel | chr2:18910450-18911703 FORWARD
contig01872	AT3G47060	84.0459	7.82224		6.3931	2.96758		1.78185e-11			| Symbols: ftsh7 | ftsh7 (FtsH protease 7); ATP-dependent peptidase/ ATPase/ metallopeptidase | chr3:17332999-17336613 FORWARD
contig01875	AT3G20320	82.5968	24.5842		6.36801	4.61966		5.80257e-05			| Symbols: TGD2 | TGD2 (TRIGALACTOSYLDIACYLGLYCEROL2); lipid transporter/ phospholipid binding | chr3:7087657-7089640 REVERSE
contig01919	AT1G69740	143.458	65.9303		7.16448	6.04287		0.0012761			| Symbols: HEMB1 | HEMB1; catalytic/ metal ion binding / porphobilinogen synthase | chr1:26232197-26234713 FORWARD
contig01932	AT2G30100	68.1061	23.4667		6.08971	4.55254		0.00134176			| Symbols: | ubiquitin family protein | chr2:12847828-12851908 FORWARD
contig01938	AT1G20950	152.152	61.4605		7.24937	5.94159		6.13216e-05			| Symbols: | pyrophosphate--fructose-6-phosphate 1-phosphotransferase-related / pyrophosphate-dependent 6-phosphofructose-1-kinase-related | chr1:7297467-7301336 REVERSE
contig01948	AT1G36070	84.0459	27.9366		6.3931	4.80408		0.000226514			| Symbols: | WD-40 repeat family protein | chr1:13467164-13470386 REVERSE
contig01951	AT1G21680	278.221	51.4033		8.12009	5.68379		9.29385e-23			| Symbols: | FUNCTIONS IN: molecular_function unknown; INVOLVED IN: biological_process unknown; LOCATED IN: plasma membrane, vacuole, plant-type cell wall; EXPRESSED IN: 25 plant structures; EXPRESSED DURING: 13 growth stages; CONTAINS InterPro DOMAIN/s: WD40-like Beta Propeller (InterPro:IPR011659), Six-bladed beta-propeller, TolB-like (InterPro:IPR011042); BEST Arabidopsis thaliana protein matc…
contig01958	AT5G50080	272.425	89.3971		8.08971	6.48216		1.83409e-11			| Symbols: ERF110 | DNA binding / transcription factor | chr5:20365948-20366835 FORWARD
contig01970	AT4G13010	144.907	69.2827		7.17898	6.11442		0.00251486			| Symbols: | oxidoreductase, zinc-binding dehydrogenase family protein | chr4:7600682-7602567 FORWARD
contig01975	AT4G03415	115.925	37.9938		6.85705	5.24769		1.14658e-05			| Symbols: | catalytic/ protein serine/threonine phosphatase | chr4:1503789-1505510 REVERSE
contig01993	AT5G58770	159.397	74.87		7.31648	6.22632		0.00107044			| Symbols: | dehydrodolichyl diphosphate synthase, putative / DEDOL-PP synthase, putative | chr5:23734396-23735495 FORWARD
contig02019	AT2G01890	62.3099	21.2318		5.96139	4.40815		0.00192893			| Symbols: PAP8, ATPAP8 | PAP8 (PURPLE ACID PHOSPHATASE 8); acid phosphatase/ protein serine/threonine phosphatase | chr2:396985-399168 REVERSE
contig02025	AT1G43170	175.337	60.343		7.45399	5.91511		2.58092e-07			| Symbols: ARP1, RPL3A | ARP1 (ARABIDOPSIS RIBOSOMAL PROTEIN 1); structural constituent of ribosome | chr1:16267519-16268631 FORWARD
contig02041	AT5G01010	47.8192	15.6445		5.57952	3.96758		0.00476596			| Symbols: | EXPRESSED IN: 23 plant structures; EXPRESSED DURING: 14 growth stages; CONTAINS InterPro DOMAIN/s: GOLD (InterPro:IPR009038). | chr5:1527-4924 REVERSE
contig02044	AT5G19760	213.013	72.6351		7.7348	6.1826		1.00494e-08			| Symbols: | dicarboxylate/tricarboxylate carrier (DTC) | chr5:6679591-6681845 REVERSE
contig02056	AT5G47780	63.7589	15.6445		5.99456	3.96758		5.20178e-05			| Symbols: GAUT4 | GAUT4 (Galacturonosyltransferase 4); polygalacturonate 4-alpha-galacturonosyltransferase/ transferase, transferring glycosyl groups | chr5:19347991-19350517 FORWARD
contig02065	AT2G02710	155.05	40.2287		7.27659	5.33015		1.14376e-09			| Symbols: PLP, PLPB | PLPB (PAS/LOV PROTEIN B); signal transducer/ two-component sensor | chr2:758812-760608 REVERSE
contig02066	AT4G36530	62.3099	29.054		5.96139	4.86067		0.0383212			| Symbols: | hydrolase, alpha/beta fold family protein | chr4:17240120-17241770 REVERSE
contig02082	AT5G11420	430.373	94.9844		8.74944	6.56962		4.90094e-29			| Symbols: | FUNCTIONS IN: molecular_function unknown; INVOLVED IN: biological_process unknown; LOCATED IN: cell wall, plant-type cell wall; EXPRESSED IN: 23 plant structures; EXPRESSED DURING: 13 growth stages; CONTAINS InterPro DOMAIN/s: Protein of unknown function DUF642 (InterPro:IPR006946), Galactose-binding like (InterPro:IPR008979); BEST Arabidopsis thaliana protein match is: unknown prote…
contig02095	AT5G47540	121.722	32.4064		6.92744	5.01821		1.153e-07			| Symbols: | binding | chr5:19283265-19285328 REVERSE
contig02099	AT5G09260	28.9813	10.0572		4.85705	3.33015		0.0377827			| Symbols: VPS20.2 | VPS20.2 (VACUOLAR PROTEIN SORTING-ASSOCIATED PROTEIN 20.2) | chr5:2876797-2878355 FORWARD
contig02102	AT5G50375	39.1248	15.6445		5.29001	3.96758		0.0395271			| Symbols: CPI1 | CPI1 (CYCLOPROPYL ISOMERASE); cycloeucalenol cycloisomerase | chr5:20511856-20513931 FORWARD
contig02130	AT2G02380	104.333	40.2287		6.70505	5.33015		0.000439856			| Symbols: ATGSTZ2 | ATGSTZ2; catalytic/ glutathione transferase | chr2:626878-628569 FORWARD
contig02155	AT2G40420	72.4533	35.7588		6.17898	5.16023		0.0442709			| Symbols: | amino acid transporter family protein | chr2:16877300-16878982 FORWARD
contig02173	AT1G13820	160.846	65.9303		7.32954	6.04287		5.28606e-05			| Symbols: | hydrolase, alpha/beta fold family protein | chr1:4735622-4737617 FORWARD
contig02175	AT5G47240	89.8421	32.4064		6.48932	5.01821		0.000439984			| Symbols: atnudt8 | atnudt8 (Arabidopsis thaliana Nudix hydrolase homolog 8); hydrolase | chr5:19183806-19185467 FORWARD
contig02207	AT1G78970	117.374	54.7557		6.87497	5.77494		0.00450115			| Symbols: LUP1, ATLUP1 | LUP1 (LUPEOL SYNTHASE 1); beta-amyrin synthase/ lupeol synthase | chr1:29703414-29707715 FORWARD
contig02217	AT4G38970	1915.67	556.497		10.9036	9.12023		8.14223e-87			| Symbols: | fructose-bisphosphate aldolase, putative | chr4:18163714-18165659 REVERSE
contig02228	AT4G29510	84.0459	41.3461		6.3931	5.36968		0.0292342			| Symbols: ATPRMT11, PRMT11, ATPRMT1B, PRMT1B | PRMT11 (ARGININE METHYLTRANSFERASE 11); protein-arginine N-methyltransferase | chr4:14491739-14493752 FORWARD
contig02244	AT2G44760	57.9627	23.4667		5.85705	4.55254		0.0136539			| Symbols: | unknown protein | chr2:18452937-18454785 REVERSE
contig02250	AT3G03310	49.2683	14.527		5.62259	3.86067		0.00175728			| Symbols: | lecithin:cholesterol acyltransferase family protein / LACT family protein | chr3:778767-781488 REVERSE
contig02263	AT1G61520	1382.41	384.407		10.433	8.58649		2.73696e-67			| Symbols: LHCA3 | LHCA3; chlorophyll binding | chr1:22700152-22701149 FORWARD
contig02265	AT1G71500	121.722	56.9906		6.92744	5.83265		0.00404441			| Symbols: | Rieske (2Fe-2S) domain-containing protein | chr1:26936084-26937331 FORWARD
contig02272	AT5G11650	44.9211	14.527		5.48932	3.86067		0.00570326			| Symbols: | hydrolase, alpha/beta fold family protein | chr5:3745069-3746816 FORWARD
contig02273	AT3G20820	98.5365	6.70478		6.62259	2.74519		1.10511e-14			| Symbols: | leucine-rich repeat family protein | chr3:7280930-7282027 FORWARD
contig02275	AT5G19485	20.2869	5.58732		4.34248	2.48216		0.0345975			| Symbols: | transferase | chr5:6573907-6576352 REVERSE
contig02283	AT4G08350	76.8005	27.9366		6.26304	4.80408		0.001279			| Symbols: GTA02, GTA2 | GTA2 (GLOBAL TRANSCRIPTION FACTOR GROUP A2); structural constituent of ribosome / transcription elongation regulator/ transcription factor | chr4:5286351-5292072 FORWARD
contig02300	AT3G52310	57.9627	16.7619		5.85705	4.06712		0.000571438			| Symbols: | ABC transporter family protein | chr3:19399378-19402861 FORWARD
contig02317	AT4G21450	108.68	52.5208		6.76394	5.71482		0.0103051			| Symbols: | vesicle-associated membrane family protein / VAMP family protein | chr4:11426136-11428125 FORWARD
contig02320	AT5G57120	107.231	23.4667		6.74458	4.55254		2.0516e-08			| Symbols: | FUNCTIONS IN: molecular_function unknown; INVOLVED IN: biological_process unknown; LOCATED IN: nucleolus; EXPRESSED IN: 21 plant structures; EXPRESSED DURING: 13 growth stages; CONTAINS InterPro DOMAIN/s: LisH dimerisation motif (InterPro:IPR006594), SRP40, C-terminal (InterPro:IPR007718); Has 90949 Blast hits to 45608 proteins in 1620 species: Archae - 300; Bacteria - 8281; Metazoa …
contig02333	AT2G35100	50.7173	18.9969		5.66441	4.24769		0.0112719			| Symbols: ARAD1 | ARAD1 (ARABINAN DEFICIENT 1); catalytic/ transferase, transferring glycosyl groups | chr2:14793993-14795564 REVERSE
contig02340	AT1G07010	49.2683	21.2318		5.62259	4.40815		0.036893			| Symbols: | calcineurin-like phosphoesterase family protein | chr1:2152949-2154968 FORWARD
contig02341	AT3G46570	26.0832	8.93971		4.70505	3.16023		0.046051			| Symbols: | glycosyl hydrolase family 17 protein | chr3:17145797-17146867 REVERSE
contig02352	AT5G20190	1298.36	263.721		10.3425	8.04287		1.55644e-91			| Symbols: | binding | chr5:6814093-6815171 FORWARD
contig02353	AT1G76080	1649.04	668.243		10.6874	9.38423		1.73863e-39			| Symbols: ATCDSP32, CDSP32 | CDSP32 (CHLOROPLASTIC DROUGHT-INDUCED STRESS PROTEIN OF 32 KD) | chr1:28548063-28549348 REVERSE
contig02355	AT4G34000	44.9211	16.7619		5.48932	4.06712		0.0166127			| Symbols: ABF3, DPBF5 | ABF3 (ABSCISIC ACID RESPONSIVE ELEMENTS-BINDING FACTOR 3); DNA binding / protein binding / transcription activator/ transcription factor | chr4:16296008-16297594 FORWARD
contig02376	AT2G40300	341.98	156.445		8.41777	7.28951		5.37942e-07			| Symbols: ATFER4 | ATFER4 (ferritin 4); binding / ferric iron binding / oxidoreductase/ transition metal ion binding | chr2:16831501-16833214 REVERSE
contig02380	AT1G03400	27.5323	4.46985		4.78305	2.16023		0.00111257			| Symbols: | 2-oxoglutarate-dependent dioxygenase, putative | chr1:842895-844158 REVERSE
contig02381	AT1G12250	55.0645	20.1143		5.78305	4.33015		0.00663309			| Symbols: | thylakoid lumenal protein-related | chr1:4159623-4161269 FORWARD
contig02398	AT4G16190	1015.8	317.36		9.98839	8.30997		7.60408e-42			| Symbols: | cysteine proteinase, putative | chr4:9171512-9172877 FORWARD
contig02406	AT2G34430	326.04	24.5842		8.34891	4.61966		2.16524e-43			| Symbols: LHB1B1, LHCB1.4 | LHB1B1; chlorophyll binding | chr2:14524818-14525618 FORWARD
contig02422	AT1G16900	47.8192	20.1143		5.57952	4.33015		0.033325			| Symbols: | sugar binding / transferase, transferring glycosyl groups | chr1:5779262-5782303 REVERSE
contig02425	AT5G50390	21.736	4.46985		4.44201	2.16023		0.00910514			| Symbols: | pentatricopeptide (PPR) repeat-containing protein | chr5:20520789-20522980 REVERSE
contig02443	AT2G37790	33.3285	10.0572		5.05869	3.33015		0.0115392			| Symbols: | aldo/keto reductase family protein | chr2:15838838-15840752 FORWARD
contig02449	AT1G18660	76.8005	7.82224		6.26304	2.96758		3.10863e-10			| Symbols: | zinc finger (C3HC4-type RING finger) family protein | chr1:6421433-6425565 FORWARD
contig02454	AT4G16780	68.1061	20.1143		6.08971	4.33015		0.000239225			| Symbols: ATHB-2, HAT4, ATHB2 | ATHB-2 (ARABIDOPSIS THALIANA HOMEOBOX PROTEIN 2); DNA binding / protein homodimerization/ sequence-specific DNA binding / transcription factor | chr4:9449291-9450604 FORWARD
contig02459	AT1G78150	52.1664	20.1143		5.70505	4.33015		0.0129413			| Symbols: | unknown protein | chr1:29404996-29406341 FORWARD
contig02463	AT5G45170	50.7173	20.1143		5.66441	4.33015		0.0178779			| Symbols: | CbbY protein-related | chr5:18270555-18273129 REVERSE
contig02471	AT5G62740	66.6571	24.5842		6.05869	4.61966		0.0031196			| Symbols: | band 7 family protein | chr5:25201320-25202535 FORWARD
contig02499	AT1G32220	120.273	52.5208		6.91016	5.71482		0.00138537			| Symbols: | binding / catalytic/ coenzyme binding | chr1:11608038-11609591 FORWARD
contig02514	AT3G62070	28.9813	7.82224		4.85705	2.96758		0.0104075			| Symbols: | unknown protein | chr3:22983710-22984482 REVERSE
contig02518	AT4G32320	79.6987	23.4667		6.31648	4.55254		6.79352e-05			| Symbols: APX6 | APX6; L-ascorbate peroxidase/ heme binding / peroxidase | chr4:15602777-15605234 FORWARD
contig02520	AT3G08505	42.0229	17.8794		5.3931	4.16023		0.0496232			| Symbols: | zinc finger (CCCH-type/C3HC4-type RING finger) family protein | chr3:2580603-2582043 REVERSE
contig02525	AT5G25220	172.439	42.4636		7.42994	5.40815		3.13998e-11			| Symbols: KNAT3 | KNAT3 (KNOTTED1-LIKE HOMEOBOX GENE 3); transcription activator/ transcription factor | chr5:8736208-8738087 FORWARD
contig02533	AT5G58250	65.208	25.7017		6.02698	4.68379		0.00681169			| Symbols: | unknown protein | chr5:23559558-23560372 FORWARD
contig02542	AT2G39890	92.7403	34.6414		6.53512	5.11442		0.000587039			| Symbols: PROT1, ATPROT1 | PROT1 (PROLINE TRANSPORTER 1); L-proline transmembrane transporter/ amino acid transmembrane transporter | chr2:16656022-16658202 FORWARD
contig02550	AT2G36460	130.416	44.6985		7.02698	5.48216		8.15849e-06			| Symbols: | fructose-bisphosphate aldolase, putative | chr2:15296929-15297732 REVERSE
contig02568	AT2G46170	63.7589	22.3493		5.99456	4.48216		0.0022878			| Symbols: | reticulon family protein (RTNLB5) | chr2:18965410-18966486 FORWARD
contig02589	AT1G62250	71.0043	22.3493		6.14983	4.48216		0.000372122			| Symbols: | unknown protein | chr1:22995615-22997003 REVERSE
contig02592	AT3G18480	28.9813	6.70478		4.85705	2.74519		0.00471478			| Symbols: AtCASP | AtCASP (Arabidopsis thaliana CCAAT-displacement protein alternatively spliced product) | chr3:6336924-6341596 FORWARD
contig02594	AT3G55530	57.9627	17.8794		5.85705	4.16023		0.00107049			| Symbols: SDIR1 | SDIR1 (SALT- AND DROUGHT-INDUCED RING FINGER1); protein binding / ubiquitin-protein ligase/ zinc ion binding | chr3:20595300-20597188 REVERSE
contig02607	AT1G02130	110.129	54.7557		6.78305	5.77494		0.0145313			| Symbols: ATRAB1B, ARA5, ARA-5, ATRABD2A, RABD2A | ARA-5 (ARABIDOPSIS RAS 5); GTP binding | chr1:400350-401788 REVERSE
contig02646	AT3G43740	98.5365	32.4064		6.62259	5.01821		5.52408e-05			| Symbols: | leucine-rich repeat family protein | chr3:15644127-15645446 FORWARD
contig02666	AT1G01140	76.8005	21.2318		6.26304	4.40815		4.12656e-05			| Symbols: CIPK9, PKS6 | CIPK9 (CBL-INTERACTING PROTEIN KINASE 9); ATP binding / kinase/ protein kinase/ protein serine/threonine kinase | chr1:64398-67512 REVERSE
contig02675	AT5G54680	89.8421	44.6985		6.48932	5.48216		0.0274983			| Symbols: ILR3 | ILR3 (iaa-leucine resistant3); DNA binding / transcription factor | chr5:22217270-22218993 FORWARD
contig02681	AT4G23890	69.5552	33.5239		6.12009	5.06712		0.0391572			| Symbols: | unknown protein | chr4:12420593-12421345 REVERSE
contig02693	AT5G10220	136.212	52.5208		7.08971	5.71482		5.91298e-05			| Symbols: ANN6, ANNAT6 | ANN6 (ANNEXIN ARABIDOPSIS 6); calcium ion binding / calcium-dependent phospholipid binding | chr5:3206980-3208784 REVERSE
contig02696	AT5G39360	68.1061	17.8794		6.08971	4.16023		6.25239e-05			| Symbols: EDL2 | EDL2 (EID1-like 2) | chr5:15753313-15754062 REVERSE
contig02708	AT1G14270	26.0832	7.82224		4.70505	2.96758		0.0247184			| Symbols: | CAAX amino terminal protease family protein | chr1:4875099-4876443 REVERSE
contig02738	AT1G29260	31.8795	7.82224		4.99456	2.96758		0.00422062			| Symbols: PEX7, ATPEX7 | PEX7; peroxisome matrix targeting signal-2 binding / protein binding | chr1:10224923-10225876 FORWARD
contig02771	AT3G02760	44.9211	14.527		5.48932	3.86067		0.00570326			| Symbols: | ATP binding / aminoacyl-tRNA ligase/ histidine-tRNA ligase/ nucleotide binding | chr3:597588-600650 REVERSE
contig02777	AT3G16240	433.271	56.9906		8.75913	5.83265		4.39003e-44			| Symbols: DELTA-TIP, TIP2;1, DELTA-TIP1, AQP1, ATTIP2;1 | DELTA-TIP; ammonia transporter/ methylammonium transmembrane transporter/ water channel | chr3:5505534-5506788 FORWARD
contig02782	AT1G21760	28.9813	7.82224		4.85705	2.96758		0.0104075			| Symbols: ATFBP7, FBP7 | FBP7 (F-BOX PROTEIN 7) | chr1:7649324-7651613 FORWARD
contig02783	AT1G74560	47.8192	10.0572		5.57952	3.33015		0.000131161			| Symbols: NRP1 | NRP1 (NAP1-RELATED PROTEIN 1); DNA binding / chromatin binding / histone binding | chr1:28017815-28019900 REVERSE
contig02796	AT5G35530	56.5136	21.2318		5.82053	4.40815		0.00767694			| Symbols: | 40S ribosomal protein S3 (RPS3C) | chr5:13710355-13712192 REVERSE
contig02806	AT2G27760	102.884	49.1684		6.68487	5.61966		0.0108323			| Symbols: ATIPT2, IPPT | ATIPT2 (TRNA ISOPENTENYLTRANSFERASE 2); adenylate dimethylallyltransferase/ tRNA isopentenyltransferase | chr2:11824860-11827432 FORWARD
contig02819	AT5G07120	63.7589	30.1715		5.99456	4.91511		0.0411659			| Symbols: SNX2b | SNX2b (SORTING NEXIN 2b); phosphoinositide binding / protein binding | chr5:2207065-2209355 REVERSE
contig02830	AT2G39760	72.4533	17.8794		6.17898	4.16023		1.72207e-05			| Symbols: ATBPM3, BPM3 | BPM3; protein binding | chr2:16583213-16585983 FORWARD
contig02831	AT1G11290	55.0645	23.4667		5.78305	4.55254		0.0249588			| Symbols: CRR22 | CRR22 (CHLORORESPIRATORY REDUCTION22); endonuclease | chr1:3791454-3793883 REVERSE
contig02848	AT4G12800	378.206	124.038		8.56303	6.95464		2.35924e-15			| Symbols: PSAL | PSAL (photosystem I subunit L) | chr4:7521469-7522493 FORWARD
contig02862	AT1G74650	52.1664	23.4667		5.70505	4.55254		0.0442768			| Symbols: ATY13, ATMYB31, MYB31 | MYB31 (MYB DOMAIN PROTEIN 31); DNA binding / transcription factor | chr1:28041493-28042773 FORWARD
contig02866	AT3G53210	53.6155	12.2921		5.74458	3.61966		0.000111669			| Symbols: | nodulin MtN21 family protein | chr3:19720182-19721764 FORWARD
contig02873	AT3G22810	85.4949	13.4096		6.41777	3.74519		5.81646e-09			| Symbols: | phosphoinositide binding | chr3:8068595-8071559 FORWARD
contig02894	AT2G36830	1873.64	127.391		10.8716	6.99312		4.4858e-249			| Symbols: GAMMA-TIP, TIP1;1, GAMMA-TIP1 | GAMMA-TIP (GAMMA TONOPLAST INTRINSIC PROTEIN); water channel | chr2:15445490-15446336 FORWARD
contig02914	AT1G04240	76.8005	21.2318		6.26304	4.40815		4.12656e-05			| Symbols: SHY2, IAA3 | SHY2 (SHORT HYPOCOTYL 2); transcription factor | chr1:1128564-1129319 REVERSE
contig02965	AT1G13640	239.096	93.8669		7.90145	6.55254		1.91825e-07			| Symbols: | phosphatidylinositol 3- and 4-kinase family protein | chr1:4677276-4679144 REVERSE
contig02974	AT1G69920	502.826	182.147		8.97392	7.50896		1.24093e-16			| Symbols: ATGSTU12 | ATGSTU12 (GLUTATHIONE S-TRANSFERASE TAU 12); glutathione transferase | chr1:26334395-26335537 REVERSE
contig02975	AT4G34640	46.3701	16.7619		5.53512	4.06712		0.0117576			| Symbols: SQS1, ERG9 | SQS1 (SQUALENE SYNTHASE 1); farnesyl-diphosphate farnesyltransferase | chr4:16538489-16541655 FORWARD
contig03029	AT3G14420	44.9211	17.8794		5.48932	4.16023		0.0265031			| Symbols: | (S)-2-hydroxy-acid oxidase, peroxisomal, putative / glycolate oxidase, putative / short chain alpha-hydroxy acid oxidase, putative | chr3:4821899-4823899 FORWARD
contig03082	AT2G17370	26.0832	8.93971		4.70505	3.16023		0.046051			| Symbols: HMG2, HMGR2 | HMG2 (3-HYDROXY-3-METHYLGLUTARYL-COA REDUCTASE 2); hydroxymethylglutaryl-CoA reductase | chr2:7550007-7551981 FORWARD
contig03089	AT2G12400	52.1664	21.2318		5.70505	4.40815		0.0201425			| Symbols: | unknown protein | chr2:5005144-5008140 REVERSE
contig03098	AT3G54840	52.1664	16.7619		5.70505	4.06712		0.0027344			| Symbols: ARA6, ATRABF1, ARA-6, ATRAB5C | ARA6; GTP binding / GTPase | chr3:20318597-20320782 FORWARD
contig03104	AT4G25980	36.2267	13.4096		5.17898	3.74519		0.0299887			| Symbols: | cationic peroxidase, putative | chr4:13189393-13191507 FORWARD
contig03121	AT3G18190	114.476	41.3461		6.8389	5.36968		7.4288e-05			| Symbols: | chaperonin, putative | chr3:6232226-6233836 FORWARD
contig03156	AT4G30210	189.828	87.1621		7.56855	6.44563		0.000206274			| Symbols: ATR2, AR2 | ATR2 (ARABIDOPSIS P450 REDUCTASE 2); NADPH-hemoprotein reductase | chr4:14796900-14800578 FORWARD
contig03169	AT3G62870	117.374	32.4064		6.87497	5.01821		3.89994e-07			| Symbols: | 60S ribosomal protein L7A (RPL7aB) | chr3:23242862-23244273 REVERSE
contig03170	AT5G41770	97.0875	26.8191		6.60121	4.74519		3.97332e-06			| Symbols: | crooked neck protein, putative / cell cycle protein, putative | chr5:16718021-16720936 FORWARD
contig03179	AT1G08830	131.865	42.4636		7.04292	5.40815		1.99048e-06			| Symbols: CSD1 | CSD1 (COPPER/ZINC SUPEROXIDE DISMUTASE 1); superoxide dismutase | chr1:2827700-2829053 FORWARD
contig03195	AT1G13950	68.1061	29.054		6.08971	4.86067		0.0127793			| Symbols: EIF-5A, ELF5A-1, ATELF5A-1, EIF5A | ELF5A-1 (EUKARYOTIC ELONGATION FACTOR 5A-1); translation initiation factor | chr1:4773631-4774668 FORWARD
contig03204	AT2G39190	101.435	31.289		6.66441	4.96758		1.50732e-05			| Symbols: ATATH8 | ATATH8; transporter | chr2:16350140-16355745 FORWARD
contig03209	AT5G14970	49.2683	18.9969		5.62259	4.24769		0.01572			| Symbols: | unknown protein | chr5:4847368-4848760 FORWARD
contig03224	AT4G03410	44.9211	15.6445		5.48932	3.96758		0.00996957			| Symbols: | peroxisomal membrane protein-related | chr4:1501907-1503503 FORWARD
contig03231	AT1G76260	36.2267	12.2921		5.17898	3.61966		0.0175921			| Symbols: | transducin family protein / WD-40 repeat family protein | chr1:28610363-28612998 FORWARD
contig03256	AT1G12740	23.1851	6.70478		4.53512	2.74519		0.0293564			| Symbols: CYP87A2 | CYP87A2; electron carrier/ heme binding / iron ion binding / monooxygenase/ oxygen binding | chr1:4342462-4344569 FORWARD
contig03262	AT1G09270	59.4117	26.8191		5.89268	4.74519		0.0327851			| Symbols: IMPA-4 | IMPA-4 (IMPORTIN ALPHA ISOFORM 4); binding / protein transporter | chr1:2995162-2997833 FORWARD
contig03297	AT1G56300	144.907	48.0509		7.17898	5.58649		1.21713e-06			| Symbols: | DNAJ heat shock N-terminal domain-containing protein | chr1:21079022-21080168 REVERSE
contig03309	AT1G64980	34.7776	12.2921		5.12009	3.61966		0.0255074			| Symbols: | unknown protein | chr1:24137840-24138619 REVERSE
contig03313	AT5G58060	157.948	73.7526		7.30331	6.20462		0.0010016			| Symbols: YKT61, ATYKT61, ATGP1 | YKT61 | chr5:23498277-23500128 FORWARD
contig03319	AT2G46800	24.6341	7.82224		4.62259	2.96758		0.0374871			| Symbols: ZAT, ATMTP1, MTP1, ZAT1, ATCDF1 | ZAT (ZINC TRANSPORTER OF ARABIDOPSIS THALIANA); inorganic anion transmembrane transporter/ metal ion transmembrane transporter/ zinc ion transmembrane transporter | chr2:19238128-19239324 FORWARD
contig03350	AT3G13200	126.069	58.1081		6.97807	5.86067		0.00265562			| Symbols: EMB2769 | EMB2769 (EMBRYO DEFECTIVE 2769) | chr3:4242239-4243976 FORWARD
contig03353	AT4G18910	34.7776	13.4096		5.12009	3.74519		0.0424289			| Symbols: NIP1;2, NLM2 | NIP1;2 (NOD26-LIKE INTRINSIC PROTEIN 1;2); arsenite transmembrane transporter/ water channel | chr4:10366211-10368179 FORWARD
contig03387	AT3G61470	1786.7	621.31		10.8031	9.27917		1.20082e-59			| Symbols: LHCA2 | LHCA2; chlorophyll binding | chr3:22745736-22747032 FORWARD
contig03388	AT4G17730	23.1851	5.58732		4.53512	2.48216		0.0136191			| Symbols: SYP23, ATSYP23 | SYP23 (SYNTAXIN OF PLANTS 23); SNAP receptor | chr4:9865351-9866717 FORWARD
contig03396	AT1G77122	37.6757	11.1746		5.23556	3.48216		0.00646866			| Symbols: | unknown protein | chr1:28977427-28978674 REVERSE
contig03400	AT5G67370	63.7589	11.1746		5.99456	3.48216		1.51229e-06			| Symbols: | unknown protein | chr5:26877667-26879465 REVERSE
contig03414	AT4G25450	27.5323	5.58732		4.78305	2.48216		0.00312831			| Symbols: ATNAP8 | ATNAP8; ATPase, coupled to transmembrane movement of substances / transporter | chr4:13009845-13013229 REVERSE
contig03418	AT2G25670	47.8192	20.1143		5.57952	4.33015		0.033325			| Symbols: | unknown protein | chr2:10929062-10930619 REVERSE
contig03435	AT3G60750	59.4117	7.82224		5.89268	2.96758		2.53817e-07			| Symbols: | transketolase, putative | chr3:22454004-22456824 FORWARD
contig03452	AT1G06650	131.865	37.9938		7.04292	5.24769		1.88237e-07			| Symbols: | 2-oxoglutarate-dependent dioxygenase, putative | chr1:2035909-2037186 FORWARD
contig03487	AT2G37410	97.0875	41.3461		6.60121	5.36968		0.00288112			| Symbols: ATTIM17-2, TIM17 | ATTIM17-2; P-P-bond-hydrolysis-driven protein transmembrane transporter/ protein transporter | chr2:15698119-15698850 REVERSE
contig03508	AT5G58070	143.458	21.2318		7.16448	4.40815		1.32563e-14			| Symbols: ATTIL, TIL | TIL (TEMPERATURE-INDUCED LIPOCALIN); binding / transporter | chr5:23500512-23501156 REVERSE
contig03512	AT2G37620	76.8005	33.5239		6.26304	5.06712		0.0105659			| Symbols: ACT1, AAc1 | ACT1 (ACTIN 1); structural constituent of cytoskeleton | chr2:15779761-15781241 FORWARD
contig03525	AT1G29390	36.2267	14.527		5.17898	3.86067		0.0484058			| Symbols: COR314-TM2 | COR314-TM2 | chr1:10286409-10287878 REVERSE
contig03537	AT2G28190	179.684	8.93971		7.48932	3.16023		1.27466e-27			| Symbols: CSD2, CZSOD2 | CSD2 (COPPER/ZINC SUPEROXIDE DISMUTASE 2); superoxide dismutase | chr2:12014548-12016303 FORWARD
contig03547	AT3G53460	1120.13	225.728		10.1294	7.81844		7.90501e-80			| Symbols: CP29 | CP29; RNA binding / poly(U) binding | chr3:19819738-19821423 REVERSE
contig03577	AT3G19130	295.61	135.213		8.20755	7.07909		3.14603e-06			| Symbols: ATRBP47B | ATRBP47B (RNA-binding protein 47B); RNA binding | chr3:6611398-6613823 REVERSE
contig03588	AT5G10860	82.5968	37.9938		6.36801	5.24769		0.0146641			| Symbols: | CBS domain-containing protein | chr5:3429173-3430142 REVERSE
contig03593	AT3G29320	24.6341	7.82224		4.62259	2.96758		0.0374871			| Symbols: | glucan phosphorylase, putative | chr3:11252871-11257587 FORWARD
contig03610	AT1G71820	20.2869	5.58732		4.34248	2.48216		0.0345975			| Symbols: SEC6 | SEC6 | chr1:27010022-27016745 FORWARD
contig03662	AT5G20720	211.564	87.1621		7.72495	6.44563		4.12173e-06			| Symbols: CPN20, CPN10, CHCPN10, ATCPN21, CPN21 | CPN20 (CHAPERONIN 20); calmodulin binding | chr5:7015015-7016354 FORWARD
contig03668	AT5G64040	731.779	125.156		9.51526	6.96758		6.58612e-61			| Symbols: PSAN | PSAN; calmodulin binding | chr5:25628724-25629409 REVERSE
contig03676	AT2G17360	71.0043	34.6414		6.14983	5.11442		0.0416972			| Symbols: | 40S ribosomal protein S4 (RPS4A) | chr2:7546598-7548138 FORWARD
contig03681	AT2G02740	21.736	6.70478		4.44201	2.74519		0.0451522			| Symbols: ATWHY3, PTAC11, WHY3 | WHY3 (WHIRLY 3); DNA binding | chr2:769389-770993 FORWARD
contig03723	AT1G65410	36.2267	13.4096		5.17898	3.74519		0.0299887			| Symbols: ATNAP11, TGD3 | ATNAP11 (ARABIDOPSIS THALIANA NON-INTRINSIC ABC PROTEIN 11); transporter | chr1:24295362-24297332 FORWARD
contig03759	AT1G14320	110.129	50.2858		6.78305	5.65208		0.00433251			| Symbols: SAC52 | SAC52 (SUPPRESSOR OF ACAULIS 52); structural constituent of ribosome | chr1:4888270-4889408 FORWARD
contig03773	AT5G56760	63.7589	12.2921		5.99456	3.61966		4.03692e-06			| Symbols: ATSERAT1;1, SAT5, SAT-52 | ATSERAT1;1 (ARABIDOPSIS THALIANA SERINE ACETYLTRANSFERASE 1;1); serine O-acetyltransferase | chr5:22961498-22962582 REVERSE
contig03819	AT1G78895	23.1851	6.70478		4.53512	2.74519		0.0293564			| Symbols: | INVOLVED IN: biological_process unknown; LOCATED IN: endomembrane system, endoplasmic reticulum; EXPRESSED IN: 24 plant structures; EXPRESSED DURING: 15 growth stages; CONTAINS InterPro DOMAIN/s: Reticulon (InterPro:IPR003388); BEST Arabidopsis thaliana protein match is: unknown protein (TAIR:AT1G16825.1); Has 81 Blast hits to 81 proteins in 9 species: Archae - 0; Bacteria - 0; Metaz…
contig03834	AT1G27130	173.888	36.8763		7.44201	5.20462		3.82856e-13			| Symbols: ATGSTU13, GST12 | ATGSTU13 (ARABIDOPSIS THALIANA GLUTATHIONE S-TRANSFERASE TAU 13); glutathione transferase | chr1:9425582-9426597 FORWARD
contig03856	AT3G24490	73.9024	22.3493		6.20755	4.48216		0.000173515			| Symbols: | transcription factor | chr3:8911022-8912023 FORWARD
contig03863	AT4G24800	110.129	30.1715		6.78305	4.91511		7.73174e-07			| Symbols: | MA3 domain-containing protein | chr4:12782463-12784902 FORWARD
contig03869	AT5G20630	192.726	29.054		7.59041	4.86067		7.30825e-19			| Symbols: GLP3, GLP3A, GLP3B, ATGER3, GER3 | GER3 (GERMIN 3); oxalate oxidase | chr5:6975315-6975950 REVERSE
contig03873	AT4G32410	269.526	7.82224		8.07428	2.96758		3.3036e-44			| Symbols: CESA1, RSW1 | CESA1 (CELLULOSE SYNTHASE 1); cellulose synthase/ transferase, transferring glycosyl groups | chr4:15641009-15646388 REVERSE
contig03888	AT3G10050	66.6571	26.8191		6.05869	4.74519		0.00767505			| Symbols: OMR1 | OMR1 (L-O-METHYLTHREONINE RESISTANT 1); L-threonine ammonia-lyase | chr3:3099164-3101741 REVERSE
contig03892	AT3G16950	147.805	69.2827		7.20755	6.11442		0.00157			| Symbols: LPD1, ptlpd1 | LPD1 (LIPOAMIDE DEHYDROGENASE 1); dihydrolipoyl dehydrogenase | chr3:5786508-5790383 REVERSE
contig03909	AT4G01150	443.414	87.1621		8.79251	6.44563		2.04123e-33			| Symbols: | unknown protein | chr4:493692-494668 FORWARD
contig03959	AT2G42710	30.4304	7.82224		4.92744	2.96758		0.00665645			| Symbols: | ribosomal protein L1 family protein | chr2:17782352-17784830 FORWARD
contig03989	AT5G15200	97.0875	30.1715		6.60121	4.91511		2.5827e-05			| Symbols: | 40S ribosomal protein S9 (RPS9B) | chr5:4935124-4936334 REVERSE
contig03999	AT1G20500	28.9813	8.93971		4.85705	3.16023		0.0207148			| Symbols: | 4-coumarate-CoA ligase | chr1:7100502-7102847 REVERSE
contig04011	AT4G35290	31.8795	8.93971		4.99456	3.16023		0.0089385			| Symbols: GLUR2, GLR3.2, ATGLR3.2, ATGLUR2 | GLUR2 (GLUTAMATE RECEPTOR 2); intracellular ligand-gated ion channel | chr4:16790290-16793461 FORWARD
contig04032	AT5G66090	79.6987	15.6445		6.31648	3.96758		3.22631e-07			| Symbols: | unknown protein | chr5:26425831-26426955 FORWARD
contig04035	AT5G43850	52.1664	21.2318		5.70505	4.40815		0.0201425			| Symbols: ATARD4, ARD4 | ARD4; acireductone dioxygenase [iron(II)-requiring]/ metal ion binding | chr5:17627364-17629122 REVERSE
contig04047	AT2G21970	43.472	15.6445		5.44201	3.96758		0.0142508			| Symbols: SEP2 | SEP2 (STRESS ENHANCED PROTEIN 2); chlorophyll binding | chr2:9357188-9357874 REVERSE
contig04112	AT4G30690	68.1061	25.7017		6.08971	4.68379		0.00359342			| Symbols: | translation initiation factor 3 (IF-3) family protein | chr4:14960742-14962328 FORWARD
contig04138	AT4G39040	36.2267	12.2921		5.17898	3.61966		0.0175921			| Symbols: | RNA binding | chr4:18189292-18190535 REVERSE
contig04151	AT2G21600	89.8421	26.8191		6.48932	4.74519		2.86977e-05			| Symbols: ATRER1B | ATRER1B | chr2:9243550-9244579 FORWARD
contig04178	AT5G53540	24.6341	4.46985		4.62259	2.16023		0.00322816			| Symbols: | MSP1 protein, putative / intramitochondrial sorting protein, putative | chr5:21749561-21751099 REVERSE
contig04209	AT1G18490	39.1248	7.82224		5.29001	2.96758		0.000387536			| Symbols: | unknown protein | chr1:6367116-6368640 FORWARD
contig04210	AT1G54580	297.059	71.5176		8.2146	6.16023		9.81893e-19			| Symbols: ACP2 | ACP2 (ACYL CARRIER PROTEIN 2); acyl carrier | chr1:20389572-20390770 FORWARD
contig04211	AT3G46040	126.069	55.8732		6.97807	5.80408		0.00136981			| Symbols: RPS15AD | RPS15AD (ribosomal protein S15A D); structural constituent of ribosome | chr3:16914891-16915529 FORWARD
contig04250	AT3G48940	59.4117	18.9969		5.89268	4.24769		0.00132141			| Symbols: | remorin family protein | chr3:18142863-18144163 REVERSE
contig04263	AT3G05700	104.333	44.6985		6.70505	5.48216		0.00219157			| Symbols: | INVOLVED IN: response to water deprivation; CONTAINS InterPro DOMAIN/s: Drought induced 19 (InterPro:IPR008598); BEST Arabidopsis thaliana protein match is: drought-responsive family protein (TAIR:AT5G26990.1); Has 167 Blast hits to 167 proteins in 27 species: Archae - 0; Bacteria - 0; Metazoa - 38; Fungi - 0; Plants - 128; Viruses - 0; Other Eukaryotes - 1 (source: NCBI BLink). | ch…
contig04283	AT3G16640	326.04	117.334		8.34891	6.87447		1.90901e-11			| Symbols: TCTP | TCTP (TRANSLATIONALLY CONTROLLED TUMOR PROTEIN) | chr3:5669709-5670729 REVERSE
contig04306	AT4G21860	195.624	77.105		7.61194	6.26875		2.7717e-06			| Symbols: MSRB2 | MSRB2 (methionine sulfoxide reductase B 2); peptide-methionine-(S)-S-oxide reductase | chr4:11600282-11601507 REVERSE
contig04308	AT1G64650	78.2496	35.7588		6.29001	5.16023		0.016329			| Symbols: | LOCATED IN: plasma membrane; EXPRESSED IN: 23 plant structures; EXPRESSED DURING: 13 growth stages; CONTAINS InterPro DOMAIN/s: Protein of unknown function DUF791 (InterPro:IPR008509), Major facilitator superfamily, general substrate transporter (InterPro:IPR016196); BEST Arabidopsis thaliana protein match is: unknown protein (TAIR:AT4G27720.1); Has 548 Blast hits to 545 proteins in …
contig04318	AT5G19510	133.314	26.8191		7.05869	4.74519		6.55794e-11			| Symbols: | elongation factor 1B alpha-subunit 2 (eEF1Balpha2) | chr5:6581854-6583137 REVERSE
contig04322	AT2G46100	27.5323	6.70478		4.78305	2.74519		0.00755404			| Symbols: | unknown protein | chr2:18953326-18954467 FORWARD
contig04335	AT3G61060	170.99	40.2287		7.41777	5.33015		1.0654e-11			| Symbols: AtPP2-A13 | AtPP2-A13 (Arabidopsis thaliana phloem protein 2-A13); carbohydrate binding | chr3:22603166-22604336 FORWARD
contig04337	AT3G53990	249.239	89.3971		7.96139	6.48216		3.87131e-09			| Symbols: | universal stress protein (USP) family protein | chr3:19989658-19991019 REVERSE
contig04350	AT1G45230	71.0043	32.4064		6.14983	5.01821		0.0218825			| Symbols: | defective chloroplasts and leaves protein-related / DCL protein-related | chr1:17169874-17171381 REVERSE
contig04356	AT5G50000	30.4304	8.93971		4.92744	3.16023		0.0136731			| Symbols: | protein kinase, putative | chr5:20342838-20345033 REVERSE
contig04386	AT1G24510	204.318	88.2796		7.67468	6.46401		2.29522e-05			| Symbols: | T-complex protein 1 epsilon subunit, putative / TCP-1-epsilon, putative / chaperonin, putative | chr1:8685504-8688101 REVERSE
contig04390	AT3G01500	31.8795	11.1746		4.99456	3.48216		0.0310288			| Symbols: CA1 | CA1 (CARBONIC ANHYDRASE 1); carbonate dehydratase/ zinc ion binding | chr3:195173-197873 REVERSE
contig04395	AT5G27770	37.6757	14.527		5.23556	3.86067		0.0346733			| Symbols: | 60S ribosomal protein L22 (RPL22C) | chr5:9836166-9837113 FORWARD
contig04404	AT3G52390	60.8608	14.527		5.92744	3.86067		5.80844e-05			| Symbols: | tatD-related deoxyribonuclease family protein | chr3:19423105-19425183 REVERSE
contig04422	AT4G16660	18.8379	4.46985		4.23556	2.16023		0.0247875			| Symbols: | heat shock protein 70, putative / HSP70, putative | chr4:9377225-9381232 FORWARD
contig04432	AT1G11720	147.805	55.8732		7.20755	5.80408		1.85747e-05			| Symbols: ATSS3 | ATSS3 (starch synthase 3); starch synthase/ transferase, transferring glycosyl groups | chr1:3952511-3956840 FORWARD
contig04437	AT5G42190	265.179	128.508		8.05082	7.00572		6.70033e-05			| Symbols: ASK2, SKP1B | ASK2 (ARABIDOPSIS SKP1-LIKE 2); protein binding / ubiquitin-protein ligase | chr5:16854495-16855516 REVERSE
contig04439	AT1G09310	102.884	48.0509		6.68487	5.58649		0.00794732			| Symbols: | unknown protein | chr1:3009109-3009648 FORWARD
contig04440	AT1G20340	1862.05	698.415		10.8627	9.44794		3.92408e-53			| Symbols: DRT112, PETE2 | DRT112; copper ion binding / electron carrier | chr1:7042770-7043273 REVERSE
contig04456	AT5G41520	56.5136	18.9969		5.82053	4.24769		0.00277209			| Symbols: | 40S ribosomal protein S10 (RPS10B) | chr5:16609377-16610203 REVERSE
contig04466	AT4G15920	42.0229	15.6445		5.3931	3.96758		0.0202014			| Symbols: | INVOLVED IN: biological_process unknown; LOCATED IN: endomembrane system, integral to membrane, membrane; EXPRESSED IN: 23 plant structures; EXPRESSED DURING: 13 growth stages; CONTAINS InterPro DOMAIN/s: MtN3 and saliva related transmembrane protein, conserved region (InterPro:IPR018169), RAG1-activating protein 1 homologue (InterPro:IPR018179), MtN3 and saliva related transmembrane…
contig04468	AT3G03990	82.5968	26.8191		6.36801	4.74519		0.000187767			| Symbols: | esterase/lipase/thioesterase family protein | chr3:1033788-1034591 FORWARD
contig04493	AT2G22475	47.8192	17.8794		5.57952	4.16023		0.0136771			| Symbols: GEM | GEM (GL2-EXPRESSION MODULATOR) | chr2:9541523-9544778 FORWARD
contig04564	AT2G35760	52.1664	10.0572		5.70505	3.33015		3.0539e-05			| Symbols: | integral membrane family protein | chr2:15032059-15033094 FORWARD
contig04592	AT1G80230	63.7589	21.2318		5.99456	4.40815		0.00134477			| Symbols: | cytochrome c oxidase family protein | chr1:30169784-30170999 REVERSE
contig04610	AT2G18240	33.3285	12.2921		5.05869	3.61966		0.0366209			| Symbols: | RER1 protein, putative | chr2:7935466-7936464 FORWARD
contig04633	AT4G31530	21.736	6.70478		4.44201	2.74519		0.0451522			| Symbols: | binding / catalytic | chr4:15282281-15284064 FORWARD
contig04639	AT3G18760	36.2267	13.4096		5.17898	3.74519		0.0299887			| Symbols: | ribosomal protein S6 family protein | chr3:6457930-6459558 REVERSE
contig04650	AT3G55280	44.9211	11.1746		5.48932	3.48216		0.000759004			| Symbols: RPL23AB | RPL23AB (RIBOSOMAL PROTEIN L23AB); RNA binding / nucleotide binding / structural constituent of ribosome | chr3:20500667-20501519 FORWARD
contig04656	AT2G36160	57.9627	21.2318		5.85705	4.40815		0.00548825			| Symbols: | 40S ribosomal protein S14 (RPS14A) | chr2:15169925-15171159 FORWARD
contig04658	AT5G20290	95.6384	25.7017		6.57952	4.68379		3.03702e-06			| Symbols: | 40S ribosomal protein S8 (RPS8A) | chr5:6851695-6853012 REVERSE
contig04660	AT4G00570	33.3285	10.0572		5.05869	3.33015		0.0115392			| Symbols: | malate oxidoreductase, putative | chr4:242817-246522 REVERSE
contig04664	AT1G32550	153.601	45.816		7.26304	5.51778		4.40546e-08			| Symbols: | ferredoxin family protein | chr1:11771969-11774117 REVERSE
contig04692	AT5G39850	99.9856	32.4064		6.64365	5.01821		3.85406e-05			| Symbols: | 40S ribosomal protein S9 (RPS9C) | chr5:15950053-15951171 FORWARD
contig04698	AT3G46980	85.4949	34.6414		6.41777	5.11442		0.00277019			| Symbols: PHT4;3 | transporter-related | chr3:17307294-17309899 REVERSE
contig04704	AT1G59725	17.3888	4.46985		4.12009	2.16023		0.0402427			| Symbols: | DNAJ heat shock protein, putative | chr1:21950738-21952210 FORWARD
contig04726	AT2G44310	97.0875	33.5239		6.60121	5.06712		0.000132969			| Symbols: | calcium-binding EF hand family protein | chr2:18309285-18309713 FORWARD
contig04748	AT1G29940	60.8608	29.054		5.92744	4.86067		0.0495763			| Symbols: NRPA2 | NRPA2; DNA binding / DNA-directed RNA polymerase/ ribonucleoside binding | chr1:10479322-10486670 REVERSE
contig04752	AT5G11160	28.9813	6.70478		4.85705	2.74519		0.00471478			| Symbols: APT5 | APT5 (Adenine phosphoribosyltransferase 5); adenine phosphoribosyltransferase | chr5:3550774-3551986 FORWARD
contig04795	AT1G08380	1850.46	292.775		10.8537	8.19365		1.1278e-160			| Symbols: PSAO | PSAO (photosystem I subunit O) | chr1:2641004-2641739 REVERSE
contig04806	AT5G52440	68.1061	29.054		6.08971	4.86067		0.0127793			| Symbols: HCF106 | HCF106; proton motive force dependent protein transmembrane transporter | chr5:21286896-21288613 FORWARD
contig04818	AT5G54580	33.3285	11.1746		5.05869	3.48216		0.0212668			| Symbols: | RNA recognition motif (RRM)-containing protein | chr5:22171332-22172656 FORWARD
contig04837	AT1G50320	31.8795	10.0572		4.99456	3.33015		0.0173077			| Symbols: ATHX, ATX | ATHX; enzyme activator | chr1:18638606-18639464 REVERSE
contig04844	AT2G48120	26.0832	6.70478		4.70505	2.74519		0.0119959			| Symbols: PAC | PAC (PALE CRESS) | chr2:19679870-19681351 FORWARD
contig04845	AT3G11050	34.7776	8.93971		5.12009	3.16023		0.00372066			| Symbols: ATFER2 | ATFER2 (ferritin 2); binding / ferric iron binding / oxidoreductase/ transition metal ion binding | chr3:3463651-3465294 FORWARD
contig04854	AT4G20410	27.5323	8.93971		4.78305	3.16023		0.0310591			| Symbols: GSNAP, GAMMA-SNAP | GSNAP (GAMMA-SOLUBLE NSF ATTACHMENT PROTEIN); binding / transporter | chr4:11014099-11016454 REVERSE
contig04857	AT2G45260	79.6987	20.1143		6.31648	4.33015		8.82025e-06			| Symbols: | unknown protein | chr2:18664661-18665938 REVERSE
contig04881	AT4G17140	42.0229	17.8794		5.3931	4.16023		0.0496232			| Symbols: | FUNCTIONS IN: molecular_function unknown; INVOLVED IN: biological_process unknown; EXPRESSED IN: 23 plant structures; EXPRESSED DURING: 13 growth stages; CONTAINS InterPro DOMAIN/s: Pleckstrin homology (InterPro:IPR001849); BEST Arabidopsis thaliana protein match is: phosphoinositide binding (TAIR:AT1G48090.2). | chr4:9613617-9636618 REVERSE
contig04890	AT1G08630	28.9813	7.82224		4.85705	2.96758		0.0104075			| Symbols: THA1 | THA1 (Threonine Aldolase 1); aldehyde-lyase/ threonine aldolase | chr1:2743948-2745685 REVERSE
contig04915	AT5G05790	33.3285	8.93971		5.05869	3.16023		0.00579111			| Symbols: | myb family transcription factor | chr5:1740724-1741671 REVERSE
contig04920	AT2G45630	71.0043	31.289		6.14983	4.96758		0.0153761			| Symbols: | oxidoreductase family protein | chr2:18796000-18797089 FORWARD
contig04941	AT3G01400	37.6757	10.0572		5.23556	3.33015		0.00324391			| Symbols: | armadillo/beta-catenin repeat family protein | chr3:151920-152987 FORWARD
contig04965	AT3G17510	57.9627	11.1746		5.85705	3.48216		1.10797e-05			| Symbols: CIPK1, SnRK3.16 | CIPK1 (CBL-INTERACTING PROTEIN KINASE 1); kinase/ protein binding | chr3:5989309-5992627 REVERSE
contig04978	AT5G01870	346.327	65.9303		8.43599	6.04287		3.17663e-27			| Symbols: | lipid transfer protein, putative | chr5:337234-337678 FORWARD
contig04987	AT2G16510	205.767	83.8097		7.68487	6.38905		4.01061e-06			| Symbols: | vacuolar ATP synthase 16 kDa proteolipid subunit 5 / V-ATPase 16 kDa proteolipid subunit 5 (AVAP5) | chr2:7160007-7160811 REVERSE
contig04996	AT5G13850	88.3931	35.7588		6.46586	5.16023		0.00229832			| Symbols: NACA3 | NACA3 (NASCENT POLYPEPTIDE-ASSOCIATED COMPLEX SUBUNIT ALPHA-LIKE PROTEIN 3) | chr5:4471361-4472676 FORWARD
contig05007	AT3G57280	81.1477	37.9938		6.34248	5.24769		0.0189193			| Symbols: | unknown protein | chr3:21193960-21195547 FORWARD
contig05017	AT4G08930	73.9024	17.8794		6.20755	4.16023		1.11103e-05			| Symbols: ATAPRL6 | ATAPRL6 (APR-like 6) | chr4:5729511-5730724 FORWARD
contig05022	AT5G24020	42.0229	5.58732		5.3931	2.48216		1.54682e-05			| Symbols: MIND, ARC11, ATMIND1 | MIND; ATPase/ calcium-dependent ATPase/ protein binding / protein homodimerization | chr5:8116731-8117711 FORWARD
contig05041	AT5G63050	39.1248	11.1746		5.29001	3.48216		0.00427639			| Symbols: EMB2759 | EMB2759 (embryo defective 2759) | chr5:25293109-25294799 FORWARD
contig05052	AT3G46010	84.0459	41.3461		6.3931	5.36968		0.0292342			| Symbols: ADF1, atadf, ATADF1 | ADF1 (ACTIN DEPOLYMERIZING FACTOR 1); actin binding | chr3:16909679-16910678 REVERSE
contig05084	AT1G23010	95.6384	12.2921		6.57952	3.61966		4.41254e-11			| Symbols: LPR1 | LPR1 (Low Phosphate Root1); copper ion binding / oxidoreductase, acting on diphenols and related substances as donors, oxygen as acceptor | chr1:8147353-8149580 FORWARD
contig05086	AT4G18900	52.1664	7.82224		5.70505	2.96758		3.77236e-06			| Symbols: | transducin family protein / WD-40 repeat family protein | chr4:10356465-10359078 FORWARD
contig05117	AT5G54430	86.944	20.1143		6.44201	4.33015		9.84551e-07			| Symbols: ATPHOS32, PHOS32 | universal stress protein (USP) family protein | chr5:22097563-22099693 REVERSE
contig05184	AT3G48140	282.568	84.9272		8.14245	6.40815		1.58982e-13			| Symbols: | senescence-associated protein, putative | chr3:17778471-17779299 FORWARD
contig05211	AT3G60030	27.5323	8.93971		4.78305	3.16023		0.0310591			| Symbols: SPL12 | SPL12 (squamosa promoter-binding protein-like 12); transcription factor | chr3:22165856-22169410 REVERSE
contig05226	AT2G04520	178.235	39.1112		7.47764	5.28951		5.23158e-13			| Symbols: | eukaryotic translation initiation factor 1A, putative / eIF-1A, putative / eIF-4C, putative | chr2:1574802-1575239 REVERSE
contig05234	AT5G18380	94.1893	36.8763		6.55749	5.20462		0.00104179			| Symbols: | 40S ribosomal protein S16 (RPS16C) | chr5:6090253-6090693 REVERSE
contig05237	AT2G42680	297.059	109.511		8.2146	6.77494		4.28468e-10			| Symbols: MBF1A, ATMBF1A | MBF1A (MULTIPROTEIN BRIDGING FACTOR 1A); DNA binding / transcription coactivator | chr2:17774972-17776116 FORWARD
contig05244	AT1G22780	66.6571	26.8191		6.05869	4.74519		0.00767505			| Symbols: PFL, RPS18A, PFL1 | PFL (POINTED FIRST LEAVES); RNA binding / nucleic acid binding / structural constituent of ribosome | chr1:8067990-8069163 FORWARD
contig05256	AT5G26040	81.1477	18.9969		6.34248	4.24769		2.64982e-06			| Symbols: HDA2 | HDA2; histone deacetylase | chr5:9099321-9101598 REVERSE
contig05300	AT4G38680	53.6155	13.4096		5.74458	3.74519		0.000246116			| Symbols: GRP2, CSDP2, CSP2, ATCSP2 | GRP2 (GLYCINE RICH PROTEIN 2); double-stranded DNA binding / mRNA binding / nucleic acid binding / single-stranded DNA binding | chr4:18072240-18072851 REVERSE
contig05303	AT1G07240	43.472	8.93971		5.44201	3.16023		0.000225661			| Symbols: UGT71C5 | UGT71C5 (UDP-GLUCOSYL TRANSFERASE 71C5); UDP-glycosyltransferase/ quercetin 3-O-glucosyltransferase/ transferase, transferring glycosyl groups | chr1:2223889-2225331 FORWARD
contig05310	AT5G55280	40.5739	14.527		5.34248	3.86067		0.0172871			| Symbols: FTSZ1-1, ATFTSZ1-1, CPFTSZ | FTSZ1-1; protein binding / structural molecule | chr5:22420740-22422527 REVERSE
contig05316	AT4G11420	76.8005	22.3493		6.26304	4.48216		7.93885e-05			| Symbols: EIF3A, ATEIF3A-1, EIF3A-1, ATTIF3A1, TIF3A1 | EIF3A (EUKARYOTIC TRANSLATION INITIATION FACTOR 3A); translation initiation factor | chr4:6947834-6952053 REVERSE
contig05332	AT2G27290	39.1248	13.4096		5.29001	3.74519		0.0145541			| Symbols: | unknown protein | chr2:11678586-11679765 REVERSE
contig05367	AT1G58684	128.967	40.2287		7.01086	5.33015		1.33831e-06			| Symbols: | 40S ribosomal protein S2, putative | chr1:21770021-21771217 REVERSE
contig05374	AT1G31860	47.8192	21.2318		5.57952	4.40815		0.0493223			| Symbols: AT-IE, HISN2 | AT-IE; phosphoribosyl-AMP cyclohydrolase/ phosphoribosyl-ATP diphosphatase | chr1:11434250-11436530 REVERSE
contig05389	AT1G80860	42.0229	16.7619		5.3931	4.06712		0.0323391			| Symbols: ATPLMT, PLMT | PLMT (PHOSPHOLIPID N-METHYLTRANSFERASE); phosphatidyl-N-dimethylethanolamine N-methyltransferase/ phosphatidyl-N-methylethanolamine N-methyltransferase | chr1:30388432-30389284 REVERSE
contig05434	AT1G33780	115.925	37.9938		6.85705	5.24769		1.14658e-05			| Symbols: | unknown protein | chr1:12244799-12246034 REVERSE
contig05472	AT1G16880	78.2496	15.6445		6.29001	3.96758		5.21309e-07			| Symbols: | uridylyltransferase-related | chr1:5773796-5776125 FORWARD
contig05550	AT3G08770	62.3099	12.2921		5.96139	3.61966		6.56755e-06			| Symbols: LTP6 | LTP6; lipid binding | chr3:2664349-2664784 REVERSE
contig05573	AT2G40590	55.0645	18.9969		5.78305	4.24769		0.00397709			| Symbols: | 40S ribosomal protein S26 (RPS26B) | chr2:16945215-16946345 REVERSE
contig05653	AT5G17620	26.0832	5.58732		4.70505	2.48216		0.00515138			| Symbols: | FUNCTIONS IN: molecular_function unknown; INVOLVED IN: biological_process unknown; LOCATED IN: cellular_component unknown; EXPRESSED IN: 23 plant structures; EXPRESSED DURING: 13 growth stages; CONTAINS InterPro DOMAIN/s: Plant nuclear matrix 1 (InterPro:IPR010604); Has 62 Blast hits to 62 proteins in 32 species: Archae - 0; Bacteria - 19; Metazoa - 8; Fungi - 0; Plants - 31; Viruses…
contig05668	AT3G47160	228.953	97.2193		7.8389	6.60317		4.31308e-06			| Symbols: | protein binding / zinc ion binding | chr3:17360238-17361879 REVERSE
contig05685	AT3G13930	47.8192	7.82224		5.57952	2.96758		1.83409e-05			| Symbols: | dihydrolipoamide S-acetyltransferase, putative | chr3:4596240-4600143 FORWARD
contig05720	AT3G17465	85.4949	13.4096		6.41777	3.74519		5.81646e-09			| Symbols: RPL3P | RPL3P (RIBOSOMAL PROTEIN L3 PLASTID); structural constituent of ribosome | chr3:5978059-5979572 REVERSE
contig05771	AT1G21690	24.6341	7.82224		4.62259	2.96758		0.0374871			| Symbols: emb1968 | emb1968 (embryo defective 1968); ATP binding / ATPase/ DNA binding / DNA clamp loader/ nucleoside-triphosphatase/ nucleotide binding | chr1:7615675-7618362 FORWARD
contig05784	AT2G33370	131.865	46.9335		7.04292	5.55254		1.57173e-05			| Symbols: | 60S ribosomal protein L23 (RPL23B) | chr2:14143718-14144644 REVERSE
contig05818	AT2G27710	63.7589	26.8191		5.99456	4.74519		0.0139951			| Symbols: | 60S acidic ribosomal protein P2 (RPP2B) | chr2:11816929-11817670 FORWARD
contig05877	AT3G56170	42.0229	14.527		5.3931	3.86067		0.0120437			| Symbols: CAN | CAN (CA-2+ DEPENDENT NUCLEASE); nuclease | chr3:20842614-20844319 FORWARD
contig05944	AT2G15620	56.5136	20.1143		5.82053	4.33015		0.00469925			| Symbols: NIR1, NIR, ATHNIR | NIR1 (NITRITE REDUCTASE 1); ferredoxin-nitrate reductase/ nitrite reductase (NO-forming) | chr2:6810552-6812666 FORWARD
contig05973	AT5G06160	30.4304	5.58732		4.92744	2.48216		0.00112895			| Symbols: ATO | ATO (ATROPOS); nucleic acid binding / zinc ion binding | chr5:1862623-1866298 REVERSE
contig05995	AT3G01280	36.2267	8.93971		5.17898	3.16023		0.00237181			| Symbols: VDAC1, ATVDAC1 | VDAC1 (VOLTAGE DEPENDENT ANION CHANNEL 1); voltage-gated anion channel | chr3:85754-87612 FORWARD
contig06066	AT5G28750	81.1477	15.6445		6.34248	3.96758		1.99059e-07			| Symbols: | thylakoid assembly protein, putative | chr5:10784142-10785677 REVERSE
contig06078	AT1G10500	407.188	187.734		8.66955	7.55254		6.70743e-08			| Symbols: ATCPISCA | ATCPISCA (chloroplast-localized IscA-like protein); structural molecule | chr1:3460160-3461340 REVERSE
contig06083	AT2G37600	78.2496	24.5842		6.29001	4.61966		0.000182376			| Symbols: | 60S ribosomal protein L36 (RPL36A) | chr2:15774410-15775203 REVERSE
contig06103	AT4G18280	75.3515	32.4064		6.23556	5.01821		0.00963764			| Symbols: | glycine-rich cell wall protein-related | chr4:10104082-10104555 FORWARD
contig06146	AT3G21510	17.3888	4.46985		4.12009	2.16023		0.0402427			| Symbols: AHP1 | AHP1 (HISTIDINE-CONTAINING PHOSPHOTRANSMITTER 1); histidine phosphotransfer kinase | chr3:7578432-7579537 REVERSE
contig06163	AT5G42150	57.9627	18.9969		5.85705	4.24769		0.00191983			| Symbols: | electron carrier/ protein disulfide oxidoreductase | chr5:16846247-16847909 FORWARD
contig06169	AT1G01170	79.6987	27.9366		6.31648	4.80408		0.000649351			| Symbols: | ozone-responsive stress-related protein, putative | chr1:74105-74443 REVERSE
contig06177	AT1G04410	330.387	96.1018		8.36801	6.58649		2.64593e-16			| Symbols: | malate dehydrogenase, cytosolic, putative | chr1:1189418-1191267 REVERSE
contig06184	AT3G18410	49.2683	18.9969		5.62259	4.24769		0.01572			| Symbols: | NADH-ubiquinone oxidoreductase-related | chr3:6323203-6323761 FORWARD
[truncated: 299 more rows]

## Sheet: C-A24_down
Contigs with TPM containing more ≥2 fold down regulated in Aphid 24 hr infestation in comparison to control
[truncated: 1,014 more rows]

[truncated: 1 more sheets: C-W24_down]
