# Supplementary material for: Comparative transcriptome analysis of Gossypium hirsutum L. in response to sap sucking insects: aphid and whitefly
Source: BMC Genomics. 2013 Apr 11;14:241. doi: 10.1186/1471-2164-14-241 (PMC3637549; doi:10.1186/1471-2164-14-241)
Supplement: Additional file 5 — Average fold change of aphid and whitefly infestation mediated differentially expressed transcript. Excel file containing the average fold-change expression of cotton transcriptomes after infestation by aphids and whiteflies. [file 1471-2164-14-241-S5.xls]

## Sheet: Sheet1
Additional file 5: Average fold change of aphid and whitefly infestation mediated differentially expressed transcript
Average fold change
Events	UP	DOWN
A2h	3.45	4.3369
A24h	3.28	5.07028
W2h	3.24	3.91697
W24h	3.52	7.32584
