# Supplementary material for: Comparative transcriptome analysis of Gossypium hirsutum L. in response to sap sucking insects: aphid and whitefly
Source: BMC Genomics. 2013 Apr 11;14:241. doi: 10.1186/1471-2164-14-241 (PMC3637549; doi:10.1186/1471-2164-14-241)
Supplement: Additional file 9 — List of induced and suppressed defense-related genes. Excel file containing the induced as well as defense-related transcripts and their fold-change expression in experiments depicting infestation by aphids and whiteflies. [file 1471-2164-14-241-S9.xls]

## Sheet: Defense gene_up
Additional file 9: List of induced and suppressed defense-related genes.
Induced defense responsive transcript expression after aphid and whitefly infestation
A2_up					A24_up					W2_up					W24_up
Query id	Subject id	Fold change	Description		Query id	Subject id	Fold change	Description		Query id	Subject id	Fold change	Description		Query id	Subject id	Fold change	Description
contig03620	AT4G36910	111.305	CBSX1-Cystathionine beta-synthase (CBS) family protein		contig03620	AT4G36910	170.57	CBSX1-Cystathionine beta-synthase (CBS) family protein		contig00551	AT4G02600	206.731	ATMLO1- MILDEW RESISTANCE LOCUS O 1		contig03620	AT4G36910	116.454	CBSX1-Cystathionine beta-synthase (CBS) family protein
contig00551	AT4G02600	57.5716	MLO1,MILDEW RESISTANCE LOCUS O 1		contig00551	AT4G02600	90.6152	MLO1-MILDEW RESISTANCE LOCUS O 1		contig03620	AT4G36910	110.629	CBSX1- Cystathionine beta-synthase (CBS) family protein		contig12523	AT3G15210	41.0235	ERF4-ethylene responsive element binding factor 4
contig03711	AT2G45970	27.8263	CYP86A8, cytochrome P450, family 86, subfamily A, polypeptide 8		contig09247	AT2G06050	80.8429	OPR3- oxophytodienoate-reductase 3		contig09247	AT2G06050	48.0509	OPR3 - oxophytodienoate-reductase 3		contig00551	AT4G02600	33.7451	ATMLO1-MILDEW RESISTANCE LOCUS O 1
contig09579	AT1G16130	20.1501	WAKL2, wall associated kinase-like 2		contig12387	AT2G38470	69.2939	WRKY33-WRKY DNA-binding protein 33		contig00082	AT3G07160	44.6985	ATGSL10- glucan synthase-like 10		contig08149	AT3G53260	16.5417	ATPAL2-phenylalanine ammonia-lyase 2
contig13112	AT1G53190	16.312	RING/U-box superfamily protein ( zinc ion binding)		contig05957	AT5G47220	19.5444	ATERF2-ethylene responsive element binding factor 2		contig09579	AT1G16130	36.8763	WAKL2 -wall associated kinase-like 2		contig01956	AT5G65110	9.92504	ACX2- acyl-CoA oxidase 2
contig11508	AT1G66340	14.3929	ETR1, EIN1, ETR, AtETR1 | Signal transduction histidine kinase, hybrid-type, ethylene sensor		contig00082	AT3G07160	14.2141	ATGSL10-glucan synthase-like 10		contig01956	AT5G65110	29.054	ACX2-acyl-CoA oxidase 2		contig12387	AT2G38470	8.6017	WRKY33-WRKY DNA-binding protein 33
contig00082	AT3G07160	12.4738	ATGSL10,glucan synthase-like 10		contig12523	AT3G15210	12.4374	ATERF-4-ethylene responsive element binding factor 4		contig07259	AT2G03340	22.3493	WRKY3-WRKY DNA-binding protein 3		contig00082	AT3G07160	7.94003	ATGSL10- glucan synthase-like 10
contig04449	AT5G49510	11.5143	PFD3 prefoldin 3		contig13112	AT1G53190	12.4374	RING/U-box superfamily protein ( zinc ion binding)		contig11508	AT1G66340	22.3493	EIN1-Signal transduction histidine kinase, hybrid-type, ethylene sensor		contig11693	AT1G69330	7.27837	U-box superfamily protein
contig04754	AT1G71190	8.63574	senescence associated gene 18		contig04754	AT1G71190	9.77222	SAG18- senescence associated gene 18		contig12387	AT2G38470	21.2318	ATWRKY33-WRKY DNA-binding protein 33		contig13112	AT1G53190	7.27837	RING/U-box superfamily protein ( zinc ion binding)
contig05324	AT5G23290	7.67621	PFD5, prefoldin 5		contig01956	AT5G65110	7.99546	ACX2- acyl-CoA oxidase 2		contig12523	AT3G15210	21.2318	ERF4-ethylene responsive element binding factor 4		contig02700	AT2G27040	6.6167	AGO4 -Argonaute family protein
contig07259	AT2G03340	5.75716	WRKY3, WRKY DNA-binding protein 3		contig07259	AT2G03340	7.99546	WRKY3-WRKY DNA-binding protein 3		contig04754	AT1G71190	15.6445	SAG18-senescence associated gene 18		contig05324	AT5G23290	6.6167	PFD5- prefoldin 5
contig12387	AT2G38470	5.75716	WRKY33, ATWRKY33, WRKY DNA-binding protein 33		contig03711	AT2G45970	7.10707	LCR-cytochrome P450, family 86, subfamily A, polypeptide 8		contig11213	AT1G61560	12.2921	MLO6- Seven transmembrane MLO family protein		contig05957	AT5G47220	5.95503	ERF2- ethylene responsive element binding factor 2
contig02574	AT2G27040	3.04598	AGO4 -Argonaute family protein		contig04449	AT5G49510	7.10707	prefoldin 3		contig04449	AT5G49510	11.1746	PFD3 -prefoldin 3		contig11213	AT1G61560	5.95503	MLO6- Seven transmembrane MLO family protein
contig11004	AT5G11150	2.64868	ATVAMP713, VAMP713 , vesicle-associated membrane protein 713		contig05324	AT5G23290	7.10707	PFD5-prefoldin 5		contig05324	AT5G23290	11.1746	PFD5-prefoldin 5		contig03711	AT2G45970	4.63169	Cytochrome P450, family 86, subfamily A, polypeptide 8
contig10350	AT1G50440	2.31759	RING/FYVE/PHD zinc finger superfamily protein		contig05161	AT2G26000	6.21869	BRIZ2- zinc finger (C3HC4-type RING finger) family protein		contig05494	AT3G60190	8.93971	ADL4-DYNAMIN-like 1E		contig04449	AT5G49510	3.97002	PFD3 - prefoldin 3
contig02711	AT5G08080	2.11894	SYP132, syntaxin of plants 132		contig05494	AT3G60190	5.3303	DYNAMIN-like 1E		contig11693	AT1G69330	8.93971	U-box superfamily protein		contig05161	AT2G26000	3.30835	BRIZ2 -zinc finger (C3HC4-type RING finger) family protein
contig15112	AT4G32150	2.0338	VAMP711, ATVAMP711, vesicle-associated membrane protein 711		contig02574	AT2G27040	3.80105	AGO4 -Argonaute family protein		contig13112	AT1G53190	7.82224	RING/U-box superfamily protein ( zinc ion binding)		contig15112	AT4G32150	2.57663	vesicle-associated membrane protein 711
					contig03408	AT3G21630	3.26972	CERK1-chitin elicitor receptor kinase 1		contig05161	AT2G26000	6.70478	BRIZ2- zinc finger (C3HC4-type RING finger) family protein		contig11004	AT5G11150	2.39724	VAMP713- vesicle-associated membrane protein 713
					contig08489	AT4G32600	3.06537	U-box superfamily protein		contig03408	AT3G21630	5.52665	LYSM RLK1-chitin elicitor receptor kinase 1		contig07398	AT3G20770	2.18832	AtEIN3 -Ethylene insensitive 3 family protein
					contig09745	AT2G26070	2.53987	RTE1-Protein of unknown function (DUF778)		contig02574	AT2G27040	4.16427	AGO4-Argonaute family protein
					contig02711	AT5G08080	2.45229	SYP132-syntaxin of plants 132		contig03164	AT5G40440	3.26825	MKK3-mitogen-activated protein kinase kinase 3
					contig04304	AT3G04720	2.0354	HEL, PR-4- pathogenesis-related 4		contig10350	AT1G50440	3.21317	PHD zinc finger superfamily protein
					contig05425	AT2G35690	2.02035	ACX5 -acyl-CoA oxidase 5		contig08489	AT4G32600	2.95612	U-box superfamily protein
										contig05425	AT2G35690	2.92691	ACX5-acyl-CoA oxidase 5
										contig11457	AT1G51600	2.6694	ZIM-LIKE 2
										contig08155	AT3G53260	2.6348	PAL2-phenylalanine ammonia-lyase 2
										contig14848	AT3G20770	2.61008	EIN3- Ethylene insensitive 3 family protein
										contig01720	AT5G60360	2.52219	AALP- aleurain-like protease
										contig15075	AT4G16760	2.4406	ACX1-acyl-CoA oxidase 1
										contig04304	AT3G04720	2.31348	PR4- HEL, pathogenesis-related 4
										contig04450	AT5G22330	2.19781	RIN1-P-loop containing nucleoside triphosphate hydrolases superfamily protein
										contig10273	AT3G24350	2.18496	SYP32-syntaxin of plants 32
										contig11004	AT5G11150	2.12069	VAMP713-vesicle-associated membrane protein 713
										contig03903	AT2G46370	2.11055	JAR1-Auxin-responsive GH3 family protein
										contig12793	AT4G00170	2.09315	Plant VAMP (vesicle-associated membrane protein) family protein

## Sheet: Defense gene_down
Suppressed defense responsive transcript expression after aphid and whitefly infestation
A2_down					A24_down					W2_down					W24_down
Query id	Subject id	Fold change	Description		Query id	Subject id	Fold change	Description		Query id	Subject id	Fold change	Description		Query id	Subject id	Fold change	Description
contig00043	AT5G54250	298.508	DND2, cyclic nucleotide-gated cation channel 4		contig10846	AT3G51840	76.8005	ACX4-acyl-CoA oxidase 4		contig00779	AT5G15410	724.533	DND1-Cyclic nucleotide-regulated ion channel family protein		contig02445	AT1G01720	31.8795	ATAF1 (No Apical Meristem) domain transcriptional regulator superfamily protein
contig04290	AT3G20770	60.8608	EIN3, Ethylene insensitive 3 family protein		contig04290	AT3G20770	60.8608	EIN3-Ethylene insensitive 3 family protein		contig01897	AT5G19010	40.5739	MPK16-mitogen-activated protein kinase 16		contig09245	AT2G06050	30.4304	OPR3-oxophytodienoate-reductase 3
contig07073	AT2G36850	46.3701	ATGSL08, glucan synthase-like 8		contig13711	AT1G29990	52.1664	PFD6-prefoldin 6		contig10363	AT5G60580	37.6757	RING-U-box superfamily protein		contig07562	AT1G08720	26.0832	EDR1-Protein kinase superfamily protein
contig02520	AT3G08505	42.0229	zinc finger (CCCH-type/C3HC4-type RING finger) family protein		contig00789	AT1G06290	42.0229	ACX3-acyl-CoA oxidase 3		contig03897	AT1G68070	24.6341	Zinc finger, C3HC4 type (RING finger) family protein		contig05024	AT4G15780	23.1851	ATVAMP724-vesicle-associated membrane protein 724
contig10363	AT5G60580	37.6757	RING-U-box superfamily protein		contig12042	AT1G63170	37.6757	Zinc finger-C3HC4 type (RING finger) family protein		contig05024	AT4G15780	23.1851	ATVAMP724- vesicle-associated membrane protein 724		contig00191	AT1G21230	15.9397	WAK5-wall associated kinase 5
contig08872	AT5G46860	36.2267	SGR3, Syntaxin/t-SNARE family protein		contig08872	AT5G46860	36.2267	VAM3 Syntaxin/t-SNARE family protein		contig12916	AT3G61460	23.1851	BRH1- brassinosteroid-responsive RING-H2		contig02698	AT5G13000	13.0416	ATGSL12-glucan synthase-like 12
contig12882	AT1G28490	31.8795	AtCRT3 ,calreticulin 3		contig02445	AT1G01720	35.8848	ATAF1-NAC (No Apical Meristem) domain transcriptional regulator superfamily protein		contig04155	AT4G19670	21.736	RING-/U-box superfamily protein		contig00300	AT3G23150	11.5925	ETR2-Signal transduction histidine kinase, hybrid-type, ethylene sensor
contig03369	AT5G03280	26.0832	EIN2		contig12882	AT1G28490	31.8795	SYP61-syntaxin of plants 61		contig06279	AT5G24870	21.736	RING-U-box superfamily protein		contig04559	AT4G30400	10.1435	RING-U-box superfamily protein
contig07562	AT1G08720	26.0832	EDR1,Protein kinase superfamily protein		contig04980	AT3G10910	24.6341	U-box superfamily protein		contig02698	AT5G13000	13.0416	ATGSL12-glucan synthase-like 12		contig02449	AT1G18660	8.92853	zinc finger (C3HC4-type RING finger) family protein
contig04980	AT3G10910	24.6341	U-box superfamily protein		contig10165	AT2G04880	24.6341	WRKY1-inc-dependent activator protein-1		contig02449	AT1G18660	9.81822	zinc finger (C3HC4-type RING finger) family protein		contig00043	AT5G54250	8.84595	DND2- cyclic nucleotide-gated cation channel 4
contig03062	AT4G01370	23.1851	MAP kinase 4		contig12916	AT3G61460	23.1851	BRH1-brassinosteroid-responsive RING-H2		contig00134	AT5G25560	9.49553	CTCHY-type/RING-type Zinc finger protein		contig13026	AT5G45290	8.6944	U-box superfamily protein
contig00789	AT1G06290	21.8977	ACX3, ATACX3, acyl-CoA oxidase 3		contig10664	AT5G11270	18.8379	OCP3		contig08245	AT4G23570	7.94257	SGT1A -phosphatase-related		contig00291	AT4G23100	7.56551	GSH1-glutamate-cysteine ligase
contig02837	AT3G06140	18.8379	U-box superfamily protein		contig10273	AT3G24350	8.6944	SYP32-syntaxin of plants 32		contig00043	AT5G54250	7.85676	DND2-cyclic nucleotide-gated cation channel 4		contig12807	AT1G50410	7.24533	SNF2 domain-containing protein -helicase domain-containing protein / zinc finger protein-related
contig02445	AT1G01720	16.6121	ATAF1(No Apical Meristem) domain transcriptional regulator superfamily protein		contig07562	AT1G08720	7.34007	EDR1-Protein kinase superfamily protein		contig12807	AT1G50410	7.24533	SNF2 domain-containing protein		contig00134	AT5G25560	7.03491	CTCHY-type-RING-type Zinc finger protein
contig10846	AT3G51840	13.34	ACX4-acyl-CoA oxidase 4		contig00134	AT5G25560	7.332	CTCHY-type-RING-type Zinc finger protein		contig02594	AT3G55530	3.24187	SDIR1-RING/U-box superfamily protein		contig08492	AT4G32600	6.93505	RING-U-box superfamily protein
contig02698	AT5G13000	13.0416	ATGSL12, glucan synthase-like 12		contig11512	AT1G66340	7.24533	EIN1-Signal transduction histidine kinase, hybrid-type, ethylene sensor		contig04854	AT4G20410	3.07977	GAMMA-SNAP gamma-soluble NSF attachment protein		contig00704	AT1G80400	6.76914	RING-U-box superfamily protein
contig13500	AT2G30590	13.0416	WRKY21-WRKY DNA-binding protein 21		contig04648	AT4G17500	7.22356	ERF-1-ethylene responsive element binding factor 1		contig10315	AT2G44050	3.02574	COS1-6,7-dimethyl-8-ribityllumazine synthase / DMRL synthase / lumazine synthase / riboflavin synthase		contig00891	AT1G08450	6.40158	CRT3-calreticulin 3
contig03160	AT4G15093	11.5925	catalytic LigB subunit of aromatic ring-opening dioxygenase family		contig00043	AT5G54250	6.10931	DND2-cyclic nucleotide-gated cation channel 4		contig00480	AT5G60710	2.99249	Zinc finger (C3HC4-type RING finger) family protein		contig08705	AT3G16090	6.20504	RING/U-box superfamily protein
contig02449	AT1G18660	11.4343	zinc finger (C3HC4-type RING finger) family protein		contig11004	AT5G11150	5.79627	VAMP713- vesicle-associated membrane protein 713		contig04980	AT3G10910	2.75559	RING-U-box superfamily protein		contig10165	AT2G04880	6.20504	WRKY1-zinc-dependent activator protein-1
contig00288	AT5G42940	9.76589	U-box superfamily protein		contig00779	AT5G15410	5.70324	DND1-Cyclic nucleotide-regulated ion channel family protein		contig07562	AT1G08720	2.59349	EDR1-Protein kinase superfamily protein		contig02520	AT3G08505	5.77368	zinc finger (CCCH-type/C3HC4-type RING finger) family protein
contig00134	AT5G25560	6.30944	RING-type Zinc finger protein		contig00288	AT5G42940	5.45584	U-box superfamily protein		contig10664	AT5G11270	2.40824	OCP3 - overexpressor of cationic peroxidase 3		contig10664	AT5G11270	5.69404	OCP3-overexpressor of cationic peroxidase 3
contig08806	AT4G19660	5.47444	NPR1-like protein 4		contig08705	AT3G16090	4.62153	U-box superfamily protein		contig10846	AT3G51840	2.36992	ACX4-acyl-CoA oxidase 4		contig00779	AT5G15410	5.00004	DND1-Cyclic nucleotide-regulated ion channel family protein
contig09245	AT2G06050	5.28566	OPR3, oxophytodienoate-reductase 3		contig09802	AT4G16760	4.26602	ACX1-acyl-CoA oxidase 1		contig02520	AT3G08505	2.35035	zinc finger (CCCH-type/C3HC4-type RING finger) family protein		contig08806	AT4G19660	4.88542	NPR1-like protein 4
contig11224	AT1G68070	4.94244	Zinc finger, C3HC4 type (RING finger) family protein		contig06279	AT5G24870	4.07782	U-box superfamily protein		contig00999	AT3G06330	2.18089	U-box superfamily protein		contig12882	AT1G28490	4.81803	SYP61-syntaxin of plants 61
contig03164	AT5G40440	4.53057	ATMKK3, MKK3, mitogen-activated protein kinase kinase 3		contig00704	AT1G80400	3.96131	U-box superfamily protein		contig03557	AT5G18650	2.13037	CTCHY-type/RING-type Zinc finger protein		contig11457	AT1G51600	4.74503	ZIM-LIKE 2
contig10165	AT2G04880	4.27887	WRKY1		contig02520	AT3G08505	3.94189	zinc finger (CCCH-type/C3HC4-type RING finger) family protein		contig12133	AT3G11820	2.03774	SYP121-syntaxin of plants 121		contig01947	AT5G35630	4.68049	ATGSL1-glutamine synthetase 2
contig09137	AT3G25070	4.26406	RPM1 interacting protein 4		contig01404	AT2G43790	3.9147	MAP kinase 6		contig13711	AT1G29990	2.02969	PFD6- prefoldin 6		contig03164	AT5G40440	4.59903	ATMKK3- mitogen-activated protein kinase kinase 3
contig02215	AT1G69010	4.22853	BES1-interacting Myc-like protein 2		contig01629	AT4G29810	3.9147	MAP kinase kinase 2							contig01404	AT2G43790	4.38003	MAP kinase 6
contig04854	AT4G20410	4.09908	GAMMA-SNAP		contig00291	AT4G23100	3.87393	GSH1-E1:E6 glutamate-cysteine ligase							contig02594	AT3G55530	4.17146	RING/U-box superfamily protein
contig09985	AT5G13160	4.02717	Protein kinase superfamily protein		contig03557	AT5G18650	3.75159	CTCHY-type/RING-type Zinc finger protein							contig04980	AT3G10910	4.1367	RING-U-box superfamily protein
contig00891	AT1G08450	4.02717	AtCRT3 ,calreticulin 3		contig07076	AT3G25800	3.71801	PDF1-protein phosphatase 2A subunit A2							contig08245	AT4G23570	4.12734	SGT1A-phosphatase-related
contig11797	AT4G26640	3.81989	WRKY20-WRKY family transcription factor family protein		contig11797	AT4G26640	3.6915	WRKY20-WRKY family transcription factor family protein							contig00999	AT3G06330	4.05153	RING-U-box superfamily protein
contig01404	AT2G43790	3.62445	MAP kinase 6		contig07073	AT2G36850	3.47974	ATGSL08- glucan synthase-like 8							contig04124	AT3G23280	3.98185	XBAT35-XB3 ortholog 5 in Arabidopsis thaliana
contig01877	AT1G73500	3.45186	MAP kinase kinase 9		contig02594	AT3G55530	3.43395	SDIR1-U-box superfamily protein							contig13500	AT2G30590	3.94203	WRKY21-WRKY DNA-binding protein 21
contig05024	AT4G15780	3.45186	VAMP724, vesicle-associated membrane protein 724		contig09137	AT3G25070	3.40409	RPM1 interacting protein 4							contig13711	AT1G29990	3.94203	PFD6-prefoldin 6
contig13711	AT1G29990	3.39793	PFD6-prefoldin 6		contig00999	AT3G06330	3.35287	U-box superfamily protein							contig02215	AT1G69010	3.83253	BES1-interacting Myc-like protein 2
contig08705	AT3G16090	3.20915	RING, U-box superfamily protein		contig10532	AT3G19910	3.26225	U-box superfamily protein							contig01897	AT5G19010	3.83253	Mitogen-activated protein kinase 16
contig00779	AT5G15410	3.13317	DND1, ATCNGC2, CNGC2		contig05024	AT4G15780	3.26225	VAMP724- vesicle-associated membrane protein 724							contig10963	AT1G11020	3.75431	PHD zinc finger superfamily protein
contig03079	AT4G17500	2.88309	ERF-1		contig08245	AT4G23570	3.19701	SGT1A-phosphatase-related							contig02837	AT3G06140	3.55878	RING-U-box superfamily protein
contig10664	AT5G11270	2.80464	OCP3-overexpressor of cationic peroxidase 3		contig04155	AT4G19670	3.05836	U-box superfamily protein							contig00789	AT1G06290	3.52836	ACX3-acyl-CoA oxidase 3
contig02594	AT3G55530	2.7458	RING/U-box superfamily protein		contig07814	AT1G06310	2.98579	ACX6-acyl-CoA oxidase 6							contig09985	AT5G13160	3.50403	PBS1-Protein kinase superfamily protein
contig04124	AT3G23280	2.7458	XB3 ortholog 5 in Arabidopsis thaliana		contig00692	AT2G33150	2.92937	KAT2-peroxisomal 3-ketoacyl-CoA thiolase 3							contig00288	AT5G42940	3.42631	RING-U-box superfamily protein
contig13205	AT3G19950	2.5889	RING-U-box superfamily protein		contig09985	AT5G13160	2.89978	PBS1-Protein kinase superfamily protein							contig04280	AT5G18650	3.34944	CHY-type-CTCHY-type/RING-type Zinc finger protein
contig04155	AT4G19670	2.51698	U-box superfamily protein		contig01105	AT5G01960	2.83301	U-box superfamily protein							contig01144	AT2G33150	3.10252	KAT2--peroxisomal 3-ketoacyl-CoA thiolase 3
contig07814	AT1G06310	2.50924	ACX6, acyl-CoA oxidase 6		contig15270	AT5G03280	2.82729	EIN2-NRAMP metal ion transporter family protein							contig03897	AT1G68070	3.10252	Zinc finger-C3HC4 type (RING finger) family protein
contig03903	AT2G46370	2.49509	JAR1, Auxin-responsive GH3 family protein		contig04450	AT5G22330	2.71854	RIN1-P-loop containing nucleoside triphosphate hydrolases superfamily protein							contig00480	AT5G60710	2.92002	Zinc finger (C3HC4-type RING finger) family protein
contig10315	AT2G44050	2.48737	COS1,-6,7-dimethyl-8-ribityllumazine synthase		contig04960	AT3G58170	2.71854	SFT1P-like protein 14A							contig07076	AT3G25800	2.87672	PDF1-protein phosphatase 2A subunit A2
contig01629	AT4G29810	2.36377	MAP kinase kinase 2		contig10315	AT2G44050	2.68656	COS1-6,7-dimethyl-8-ribityllumazine synthase							contig12042	AT1G63170	2.84702	Zinc finger, C3HC4 type (RING finger) family protein
contig01285	AT3G58030	2.31562	U-box superfamily protein		contig13205	AT3G19950	2.66912	U-box superfamily protein							contig09137	AT3G25070	2.76634	RIN4-RPM1 interacting protein 4
contig03557	AT5G18650	2.31562	RING-type Zinc finger protein		contig00954	AT1G08450	2.59307	AtCRT3-calreticulin 3							contig06279	AT5G24870	2.73752	RING-U-box superfamily protein
contig06279	AT5G24870	2.26528	RING, U-box superfamily protein		contig06654	AT5G13000	2.55624	ATGSL12- glucan synthase-like 12							contig01285	AT3G58030	2.65107	RING-U-box superfamily protein
contig00999	AT3G06330	2.23508	U-box superfamily protein		contig01285	AT3G58030	2.50106	U-box superfamily protein							contig11797	AT4G26640	2.61585	WRKY20-WRKY family transcription factor family protein
contig01105	AT5G01960	2.16679	U-box superfamily protein		contig02116	AT1G18470	2.30277	Transmembrane Fragile-X-F-associated protein							contig03706	AT3G54300	2.5676	ATVAMP727-vesicle-associated membrane protein 727
contig04450	AT5G22330	2.15741	RIN1-P-loop containing nucleoside triphosphate hydrolases superfamily protein		contig02532	AT3G56190	2.26133	ASNAP-alpha-soluble NSF attachment protein 2							contig03160	AT4G15093	2.50288	Catalytic LigB subunit of aromatic ring-opening dioxygenase family
contig07074	AT3G25800	2.14912	PDF1, protein phosphatase 2A subunit A2		contig01947	AT5G35630	2.19888	Glutamine synthetase 2							contig03369	AT5G03280	2.46377	EIN2-NRAMP metal ion transporter family protein
contig04559	AT4G30400	2.11426	U-box superfamily protein		contig04882	AT1G50640	2.17484	ATERF3-ethylene responsive element binding factor 3							contig03672	AT2G34830	2.42054	WRKY35-WRKY DNA-binding protein 35
contig00480	AT5G60710	2.10724	Zinc finger (C3HC4-type RING finger) family protein		contig11224	AT1G68070	2.17484	Zinc finger-C3HC4 type (RING finger) family protein							contig12133	AT3G11820	2.40902	SYP121-syntaxin of plants 121
contig04304	AT3G04720	2.09748	PR-4		contig00001	AT3G60190	2.13301	ADL4- DYNAMIN-like 1E							contig13205	AT3G19950	2.38911	U-box superfamily protein
contig12133	AT3G11820	2.07651	SYP121-syntaxin of plants 121		contig02837	AT3G06140	2.12046	U-box superfamily protein							contig04155	AT4G19670	2.34645	RING-U-box superfamily protein
contig01897	AT5G19010	2.01359	mitogen-activated protein kinase 16		contig02449	AT1G18660	2.05833	zinc finger (C3HC4-type RING finger) family protein							contig08872	AT5G46860	2.28127	VAM3-Syntaxin/t-SNARE family protein
					contig03706	AT3G54300	2.05401	VAMP727-vesicle-associated membrane protein 727							contig04575	AT3G19910	2.24765	RING-U-box superfamily protein
					contig11121	AT2G33120	2.03891	ATVAMP722-synaptobrevin-related protein 1							contig01105	AT5G01960	2.19002	RING-U-box superfamily protein
															contig10273	AT3G24350	2.19002	SYP32-syntaxin of plants 32
															contig11121	AT2G33120	2.19002	ATVAMP722-synaptobrevin-related protein 1
															contig07814	AT1G06310	2.13083	ACX6-acyl-CoA oxidase 6
															contig07073	AT2G36850	2.12365	ATGSL08-glucan synthase-like 8
															contig02323	AT5G22920	2.03579	CHY-type-CTCHY-type/RING-type Zinc finger protein
															contig02116	AT1G18470	2.02155	Transmembrane Fragile-X-F-associated protein
															contig01629	AT4G29810	2.02155	MAP kinase kinase 2
