# Supplementary material for: Comparative transcriptome analysis of Gossypium hirsutum L. in response to sap sucking insects: aphid and whitefly
Source: BMC Genomics. 2013 Apr 11;14:241. doi: 10.1186/1471-2164-14-241 (PMC3637549; doi:10.1186/1471-2164-14-241)
Supplement: Additional file 13 — Expression profile of developmental, virus multiplication and glucosinolate transporter- related transcripts in TPM during different stages of insect infestation. Excel file containing the comparative TPM of developmental and virus multiplication-related transcripts during infestation by aphids and whiteflies. [file 1471-2164-14-241-S13.xls]

## Sheet: Sheet1
Additional File 13: Expression profile of developmental, virus multiplication and glucosinolate transporter-related transcripts in TPM during different stages of insect infestation.
Locus ID	Control (TPM)	Aphid 2h (TPM)	Aphid 24h (TPM)	Whitefly 2h (TPM)	Whitefly 24h (TPM)	Functinal annotation
AT4G24120	21.7	25.9	18.6	60.3	0	Seed development
AT3G46290	15.9	18.2	102.1	338.5	0	Post-embryonic development
AT5G56620	11.5	5.7	15.9	25.7	14.5	Multicellular development
AT5G59030	85.4	92.1	163.4	402.2	121.7	Root development
AT5G53550	11.5	6.71	0	39.1	6.6	Seed development
AT3G18080	272.4	69	56.8	107.2	72.7	Glycosylhydrolasefamily1
AT4G34110	136.2	59.4	0	60.3	55.5	Poly(A)bindingprotein2(PABP2)
AT3G12580	1614.2	572.8	489.4	647	181.2	Heat shock protein 70
AT3G53460	1120.1	782	183	225.7	899.2	Chloroplas tRNA-bindingprotein29
AT1G65880	0	0	12.4374	20.1143	0	Benzoate-CoA ligase
AT1G18880	199.971	128.577	130.592	94.9844	38.3768	Nitrate Transporter 1.9
AT1G69870	10.1435	0	7.10707	11.1746	0	Transporter protein
