# Supplementary material for: Comparative transcriptome analysis of Gossypium hirsutum L. in response to sap sucking insects: aphid and whitefly
Source: BMC Genomics. 2013 Apr 11;14:241. doi: 10.1186/1471-2164-14-241 (PMC3637549; doi:10.1186/1471-2164-14-241)
Supplement: Additional file 14 — Comparative transcript per million (TPM) of generated contigs. Excel file containing the comparative TPM analysis of generated contigs. [file 1471-2164-14-241-S14.xls]

## Sheet: Sheet1
Additional file 14	Comparative number of Read of generated contigs						Comparative Transcript per million (TPM) of generated contigs						Comparative log2 transformed Transcript per million (TPM) of generated contigs
Contig Ids	Control	Aphid2h	Aphid24h	Whitefly2h	Whitefly24h		Control_TPM	Aphid2_TPM	Aphid24_TPM	Whitefly2_TPM	Whitefly24_TPM		Control_TPM_log2	Aphid2_TPM_log2	Aphid24_TPM_log2	Whitefly2_TPM_log2	Whitefly24_TPM_log2
contig00001	34	5	26	38	39		49.2683	4.79763	23.098	42.4636	25.8051		5.62259	2.26232	4.52969	5.40815	4.68959
contig00002	0	7	6	0	0		0	6.71669	5.3303	0	0		0	2.74775	2.41422	0	0
contig00003	68	505	100	152	135		98.5365	484.561	88.8384	169.854	89.3254		6.62259	8.92053	6.47311	7.40815	6.481
contig00004	0	416	185	76	110		0	399.163	164.351	84.9272	72.7837		0	8.64083	7.36064	6.40815	6.18554
contig00005	47	0	14	22	31		68.1061	0	12.4374	24.5842	20.5118		6.08971	0	3.63661	4.61966	4.35838
contig00006	0	0	66	0	78		0	0	58.6333	0	51.6102		0	0	5.87365	0	5.68959
contig00007	19	18	12	0	13		27.5323	17.2715	10.6606	0	8.6017		4.78305	4.11032	3.41422	0	3.10462
contig00008	55	42	48	67	40		79.6987	40.3001	42.6424	74.87	26.4668		6.31648	5.33271	5.41422	6.22632	4.72611
contig00009	5	17	0	74	0		7.24533	16.312	0	82.6923	0		2.85705	4.02786	0	6.36968	0
contig00010	0	72	105	101	95		0	69.0859	93.2803	112.864	62.8586		0	6.11032	6.5435	6.81844	5.97404
contig00011	22	112	105	26	42		31.8795	107.467	93.2803	29.054	27.7901		4.99456	6.74775	6.5435	4.86067	4.7965
contig00012	341	164	204	374	307		494.132	157.362	181.23	417.931	203.133		8.94875	7.29795	7.50168	8.70712	7.66628
contig00013	24	13	33	66	76		34.7776	12.4738	29.3167	73.7526	50.2869		5.12009	3.64083	4.87365	6.20462	5.65211
contig00014	155	135	0	70	130		224.605	129.536	0	78.2224	86.017		7.81125	7.01721	0	6.28951	6.42655
contig00015	132	83	0	236	110		191.277	79.6407	0	263.721	72.7837		7.57952	6.31543	0	8.04287	6.18554
contig00016	0	68	49	70	31		0	65.2478	43.5308	78.2224	20.5118		0	6.02786	5.44397	6.28951	4.35838
contig00017	155	135	0	70	130		224.605	129.536	0	78.2224	86.017		7.81125	7.01721	0	6.28951	6.42655
contig00018	252	150	154	160	78		365.165	143.929	136.811	178.794	51.6102		8.5124	7.16921	7.09604	7.48216	5.68959
contig00019	0	20	0	0	0		0	19.1905	0	0	0		0	4.26232	0	0	0
contig00020	50	25	28	8	0		72.4533	23.9882	24.8748	8.93971	0		6.17898	4.58425	4.63661	3.16023	0
contig00021	56	0	40	14	31		81.1477	0	35.5354	15.6445	20.5118		6.34248	0	5.15118	3.96758	4.35838
contig00022	0	42	51	279	0		0	40.3001	45.3076	311.772	0		0	5.33271	5.50168	8.28435	0
contig00023	55	21	21	89	0		79.6987	20.1501	18.6561	99.4542	0		6.31648	4.33271	4.22157	6.63596	0
contig00024	87	90	60	29	65		126.069	86.3574	53.303	32.4064	43.0085		6.97807	6.43225	5.73615	5.01821	5.42655
contig00025	75	51	41	98	37		108.68	48.9359	36.4237	109.511	24.4818		6.76394	5.61282	5.18681	6.77494	4.61364
contig00026	285	200	149	252	139		412.984	191.905	132.369	281.601	91.9721		8.68994	7.58425	7.04842	8.13751	6.52312
contig00027	46	66	16	22	49		66.6571	63.3288	14.2141	24.5842	32.4218		6.05869	5.98479	3.82926	4.61966	5.01889
contig00028	13	57	8	24	29		18.8379	54.693	7.10707	26.8191	19.1884		4.23556	5.77328	2.82926	4.74519	4.26216
contig00029	39	33	53	37	30		56.5136	31.6644	47.0843	41.3461	19.8501		5.82053	4.98479	5.55718	5.36968	4.31107
contig00030	49	31	30	41	29		71.0043	29.7453	26.6515	45.816	19.1884		6.14983	4.89459	4.73615	5.51778	4.26216
contig00031	0	139	36	0	37		0	133.374	31.9818	0	24.4818		0	7.05934	4.99918	0	4.61364
contig00032	0	0	162	1307	0		0	0	143.918	1460.52	0		0	0	7.16911	10.5123	0
contig00033	410	542	689	405	3		594.117	520.063	612.097	452.573	1.98501		9.2146	9.02254	9.25762	8.82201	0.989145
contig00034	34	40	52	63	25		49.2683	38.3811	46.196	70.4002	16.5417		5.62259	5.26232	5.52969	6.13751	4.04804
contig00035	27	146	82	6	23		39.1248	140.091	72.8475	6.70478	15.2184		5.29001	7.13022	6.18681	2.74519	3.92774
contig00036	0	25	37	62	31		0	23.9882	32.8702	69.2827	20.5118		0	4.58425	5.03871	6.11442	4.35838
contig00037	28	19	23	84	69		40.5739	18.231	20.4328	93.8669	45.6552		5.34248	4.18832	4.35282	6.55254	5.51271
contig00038	26	89	85	135	106		37.6757	85.3979	75.5126	150.858	70.137		5.23556	6.41613	6.23865	7.23704	6.1321
contig00039	204	246	0	0	0		295.61	236.044	0	0	0		8.20755	7.88291	0	0	0
contig00040	100	74	43	58	65		144.907	71.005	38.2005	64.8129	43.0085		7.17898	6.14985	5.25552	6.01821	5.42655
contig00041	54	0	0	52	29		78.2496	0	0	58.1081	19.1884		6.29001	0	0	5.86067	4.26216
contig00042	104	142	88	44	133		150.703	136.253	78.1778	49.1684	88.0021		7.23556	7.09014	6.28869	5.61966	6.45947
contig00043	206	0	55	34	51		298.508	0	48.8611	37.9938	33.7451		8.22162	0	5.61061	5.24769	5.07661
contig00044	60	10	0	170	0		86.944	9.59527	0	189.969	0		6.44201	3.26232	0	7.56962	0
contig00045	44	34	10	80	33		63.7589	32.6239	8.88384	89.3971	21.8351		5.99456	5.02786	3.15118	6.48216	4.44858
contig00046	66	65	104	40	169		95.6384	62.3692	92.3919	44.6985	111.822		6.57952	5.96276	6.52969	5.48216	6.80506
contig00047	73	75	68	139	98		105.782	71.9645	60.4101	155.327	64.8436		6.72495	6.16921	5.91672	7.27917	6.01889
contig00048	108	208	153	234	89		156.499	199.582	135.923	261.486	58.8886		7.29001	7.64083	7.08664	8.03059	5.87992
contig00049	36	43	25	34	14		52.1664	41.2596	22.2096	37.9938	9.26337		5.70505	5.36666	4.47311	5.24769	3.21154
contig00050	87	12	15	27	104		126.069	11.5143	13.3258	30.1715	68.8136		6.97807	3.52536	3.73615	4.91511	6.10462
contig00051	87	3	15	52	137		126.069	2.87858	13.3258	58.1081	90.6487		6.97807	1.52536	3.73615	5.86067	6.50221
contig00052	80	110	53	69	50		115.925	105.548	47.0843	77.105	33.0835		6.85705	6.72175	5.55718	6.26875	5.04804
contig00053	174	0	84	38	67		252.138	0	74.6243	42.4636	44.3319		7.97807	0	6.22157	5.40815	5.47027
contig00054	108	46	37	61	52		156.499	44.1382	32.8702	68.1653	34.4068		7.29001	5.46396	5.03871	6.09096	5.10462
contig00055	0	23	33	60	23		0	22.0691	29.3167	67.0478	15.2184		0	4.46396	4.87365	6.06712	3.92774
contig00056	299	146	136	180	79		433.271	140.091	120.82	201.143	52.2719		8.75913	7.13022	6.91672	7.65208	5.70796
contig00057	49	71	44	74	63		71.0043	68.1264	39.0889	82.6923	41.6852		6.14983	6.09014	5.28869	6.36968	5.38146
contig00058	58	29	48	50	46		84.0459	27.8263	42.6424	55.8732	30.4368		6.3931	4.79838	5.41422	5.80408	4.92774
contig00059	37	49	33	63	0		53.6155	47.0168	29.3167	70.4002	0		5.74458	5.5551	4.87365	6.13751	0
contig00060	157	99	93	111	66		227.503	94.9931	82.6197	124.038	43.6702		7.82974	6.56975	6.36841	6.95464	5.44858
contig00061	65	0	46	0	0		94.1893	0	40.8657	0	0		6.55749	0	5.35282	0	0
contig00062	16	12	29	82	19		23.1851	11.5143	25.7631	91.632	12.5717		4.53512	3.52536	4.68724	6.51778	3.65211
contig00063	99	0	85	0	0		143.458	0	75.5126	0	0		7.16448	0	6.23865	0	0
contig00064	5	8	70	16	13		7.24533	7.67621	62.1869	17.8794	8.6017		2.85705	2.94039	5.95854	4.16023	3.10462
contig00065	54	70	37	78	42		78.2496	67.1669	32.8702	87.1621	27.7901		6.29001	6.06968	5.03871	6.44563	4.7965
contig00067	222	0	152	7	0		321.693	0	135.034	7.82224	0		8.32954	0	7.07718	2.96758	0
contig00068	0	0	103	72	0		0	0	91.5035	80.4574	0		0	0	6.51576	6.33015	0
contig00069	222	13	152	73	0		321.693	12.4738	135.034	81.5748	0		8.32954	3.64083	7.07718	6.35005	0
contig00070	0	14	11	0	32		0	13.4334	9.77222	0	21.1734		0	3.74775	3.28869	0	4.40418
contig00071	8	29	51	0	25		11.5925	27.8263	45.3076	0	16.5417		3.53512	4.79838	5.50168	0	4.04804
contig00072	16	6	6	0	11		23.1851	5.75716	5.3303	0	7.27837		4.53512	2.52536	2.41422	0	2.86361
contig00073	62	71	52	87	82		89.8421	68.1264	46.196	97.2193	54.2569		6.48932	6.09014	5.52969	6.60317	5.76173
contig00074	409	119	385	226	109		592.668	114.184	342.028	252.547	72.122		9.21108	6.83521	8.41797	7.98041	6.17237
contig00075	41	35	31	99	39		59.4117	33.5834	27.5399	110.629	25.8051		5.89268	5.06968	4.78345	6.78958	4.68959
contig00076	32	61	39	37	14		46.3701	58.5311	34.647	41.3461	9.26337		5.53512	5.87113	5.11466	5.36968	3.21154
contig00077	46	13	12	67	42		66.6571	12.4738	10.6606	74.87	27.7901		6.05869	3.64083	3.41422	6.22632	4.7965
contig00078	56	206	162	111	145		81.1477	197.663	143.918	124.038	95.9421		6.34248	7.6269	7.16911	6.95464	6.58409
contig00079	46	18	26	62	0		66.6571	17.2715	23.098	69.2827	0		6.05869	4.11032	4.52969	6.11442	0
contig00080	631	0	0	0	0		914.361	0	0	0	0		9.83662	0	0	0	0
contig00081	93	95	82	102	75		134.763	91.155	72.8475	113.981	49.6252		7.07428	6.51025	6.18681	6.83265	5.633
contig00082	0	13	16	40	12		0	12.4738	14.2141	44.6985	7.94003		0	3.64083	3.82926	5.48216	2.98915
contig00083	71	42	33	9	47		102.884	40.3001	29.3167	10.0572	31.0985		6.68487	5.33271	4.87365	3.33015	4.95877
contig00084	0	39	34	80	37		0	37.4215	30.2051	89.3971	24.4818		0	5.2258	4.91672	6.48216	4.61364
contig00085	77	84	45	116	20		111.578	80.6002	39.9773	129.626	13.2334		6.80191	6.33271	5.32111	7.01821	3.72611
contig00086	18	13	10	52	26		26.0832	12.4738	8.88384	58.1081	17.2034		4.70505	3.64083	3.15118	5.86067	4.10462
contig00087	82	87	77	124	114		118.823	83.4788	68.4056	138.565	75.4303		6.89268	6.38334	6.09604	7.11442	6.23707
contig00088	314	0	500	211	188		455.007	0	444.192	235.785	124.394		8.82974	0	8.79504	7.88133	6.95877
contig00089	1114	597	551	579	274		1614.26	572.837	489.5	647.011	181.297		10.6567	9.16198	8.93516	9.33765	7.50221
contig00090	8	0	0	0	4		11.5925	0	0	0	2.64668		3.53512	0	0	0	1.40418
contig00091	60	158	144	104	263		86.944	151.605	127.927	116.216	174.019		6.44201	7.24418	6.99918	6.86067	7.4431
contig00092	253	777	385	689	644		366.614	745.552	342.028	769.932	426.115		8.51812	9.54217	8.41797	9.58859	8.7351
contig00093	33	14	26	60	56		47.8192	13.4334	23.098	67.0478	37.0535		5.57952	3.74775	4.52969	6.06712	5.21154
contig00094	52	35	55	67	0		75.3515	33.5834	48.8611	74.87	0		6.23556	5.06968	5.61061	6.22632	0
contig00095	39	39	54	0	111		56.5136	37.4215	47.9727	0	73.4453		5.82053	5.2258	5.58414	0	6.1986
contig00096	22	6	28	0	13		31.8795	5.75716	24.8748	0	8.6017		4.99456	2.52536	4.63661	0	3.10462
contig00097	43	0	28	8	28		62.3099	0	24.8748	8.93971	18.5267		5.96139	0	4.63661	3.16023	4.21154
contig00098	43	6	49	61	61		62.3099	5.75716	43.5308	68.1653	40.3618		5.96139	2.52536	5.44397	6.09096	5.33492
contig00099	0	19	41	40	14		0	18.231	36.4237	44.6985	9.26337		0	4.18832	5.18681	5.48216	3.21154
contig00100	44	24	55	41	114		63.7589	23.0286	48.8611	45.816	75.4303		5.99456	4.52536	5.61061	5.51778	6.23707
contig00101	207	77	349	121	89		299.957	73.8836	310.046	135.213	58.8886		8.22861	6.20718	8.27634	7.07909	5.87992
contig00102	91	25	49	137	0		131.865	23.9882	43.5308	153.092	0		7.04292	4.58425	5.44397	7.25826	0
contig00103	28	21	79	137	40		40.5739	20.1501	70.1823	153.092	26.4668		5.34248	4.33271	6.13304	7.25826	4.72611
contig00104	90	40	68	141	65		130.416	38.3811	60.4101	157.562	43.0085		7.02698	5.26232	5.91672	7.29978	5.42655
contig00105	25	0	64	124	93		36.2267	0	56.8566	138.565	61.5353		5.17898	0	5.82926	7.11442	5.94334
contig00106	687	484	789	774	477		995.509	464.411	700.935	864.917	315.616		9.95929	8.85926	9.45314	9.75642	8.30203
contig00107	31	39	16	31	13		44.9211	37.4215	14.2141	34.6414	8.6017		5.48932	5.2258	3.82926	5.11442	3.10462
contig00108	50	74	51	43	33		72.4533	71.005	45.3076	48.0509	21.8351		6.17898	6.14985	5.50168	5.58649	4.44858
contig00109	22	49	34	12	11		31.8795	47.0168	30.2051	13.4096	7.27837		4.99456	5.5551	4.91672	3.74519	2.86361
contig00110	1027	448	255	331	507		1488.19	429.868	226.538	369.88	335.466		10.5393	8.74775	7.82361	8.53091	8.39002
contig00111	0	48	106	188	76		0	46.0573	94.1687	210.083	50.2869		0	5.52536	6.55718	7.71482	5.65211
contig00112	39	37	41	48	28		56.5136	35.5025	36.4237	53.6382	18.5267		5.82053	5.14985	5.18681	5.74519	4.21154
contig00113	40	22	28	0	22		57.9627	21.1096	24.8748	0	14.5567		5.85705	4.39983	4.63661	0	3.86361
contig00114	48	39	49	69	48		69.5552	37.4215	43.5308	77.105	31.7601		6.12009	5.2258	5.44397	6.26875	4.98915
contig00115	5	11	9	22	6		7.24533	10.5548	7.99546	24.5842	3.97002		2.85705	3.39983	2.99918	4.61966	1.98915
contig00116	0	43	24	42	40		0	41.2596	21.3212	46.9335	26.4668		0	5.36666	4.41422	5.55254	4.72611
contig00117	58	22	14	85	41		84.0459	21.1096	12.4374	94.9844	27.1285		6.3931	4.39983	3.63661	6.56962	4.76173
contig00118	0	43	7	42	0		0	41.2596	6.21869	46.9335	0		0	5.36666	2.63661	5.55254	0
contig00119	126	111	91	132	63		182.582	106.507	80.8429	147.505	41.6852		7.5124	6.73481	6.33705	7.20462	5.38146
contig00120	35	33	0	54	27		50.7173	31.6644	0	60.343	17.8651		5.66441	4.98479	0	5.91511	4.15907
contig00121	192	132	0	168	130		278.221	126.658	0	187.734	86.017		8.12009	6.98479	0	7.55254	6.42655
contig00122	133	59	64	46	61		192.726	56.6121	56.8566	51.4033	40.3618		7.59041	5.82304	5.82926	5.68379	5.33492
contig00123	243	202	11	89	126		352.123	193.824	9.77222	99.4542	83.3704		8.45994	7.59861	3.28869	6.63596	6.38146
contig00124	176	160	92	252	59		255.036	153.524	81.7313	281.601	39.0385		7.99456	7.26232	6.35282	8.13751	5.28683
contig00125	47	49	24	85	43		68.1061	47.0168	21.3212	94.9844	28.4518		6.08971	5.5551	4.41422	6.56962	4.83045
contig00126	92	33	53	73	62		133.314	31.6644	47.0843	81.5748	41.0235		7.05869	4.98479	5.55718	6.35005	5.35838
contig00127	0	0	78	63	48		0	0	69.2939	70.4002	31.7601		0	0	6.11466	6.13751	4.98915
contig00128	0	32	21	53	29		0	30.7049	18.6561	59.2256	19.1884		0	4.94039	4.22157	5.88815	4.26216
contig00129	68	122	70	65	33		98.5365	117.062	62.1869	72.6351	21.8351		6.62259	6.87113	5.95854	6.1826	4.44858
contig00130	62	41	0	72	26		89.8421	39.3406	0	80.4574	17.2034		6.48932	5.29795	0	6.33015	4.10462
contig00131	1170	736	413	84	137		1695.41	706.212	366.903	93.8669	90.6487		10.7274	9.46396	8.51925	6.55254	6.50221
contig00132	274	107	73	99	50		397.044	102.669	64.852	110.629	33.0835		8.63316	6.68186	6.01908	6.78958	5.04804
contig00133	212	381	828	766	1487		307.202	365.58	735.582	855.977	983.903		8.26304	8.51404	9.52274	9.74143	9.94237
contig00134	1362	326	303	186	424		1973.63	312.806	269.18	207.848	280.548		10.9466	8.28912	8.07243	7.69939	8.1321
contig00135	46	0	46	42	10		66.6571	0	40.8657	46.9335	6.6167		6.05869	0	5.35282	5.55254	2.72611
contig00136	74	32	51	102	67		107.231	30.7049	45.3076	113.981	44.3319		6.74458	4.94039	5.50168	6.83265	5.47027
contig00137	0	85	26	41	6		0	81.5598	23.098	45.816	3.97002		0	6.34979	4.52969	5.51778	1.98915
contig00138	17	41	66	84	56		24.6341	39.3406	58.6333	93.8669	37.0535		4.62259	5.29795	5.87365	6.55254	5.21154
contig00139	0	314	214	412	155		0	301.291	190.114	460.395	102.559		0	8.23502	7.57072	8.84673	6.68031
contig00140	66	65	36	23	18		95.6384	62.3692	31.9818	25.7017	11.9101		6.57952	5.96276	4.99918	4.68379	3.57411
contig00141	95	86	91	181	111		137.661	82.5193	80.8429	202.261	73.4453		7.10498	6.36666	6.33705	7.66007	6.1986
contig00142	33	19	71	68	33		47.8192	18.231	63.0753	75.9875	21.8351		5.57952	4.18832	5.979	6.24769	4.44858
contig00143	268	112	125	128	159		388.35	107.467	111.048	143.035	105.205		8.60121	6.74775	6.79504	7.16023	6.71707
contig00144	17	14	20	0	0		24.6341	13.4334	17.7677	0	0		4.62259	3.74775	4.15118	0	0
contig00145	0	8	0	0	24		0	7.67621	0	0	15.8801		0	2.94039	0	0	3.98915
contig00146	0	8	0	22	50		0	7.67621	0	24.5842	33.0835		0	2.94039	0	4.61966	5.04804
contig00147	31	0	11	0	10		44.9211	0	9.77222	0	6.6167		5.48932	0	3.28869	0	2.72611
contig00148	0	17	30	41	26		0	16.312	26.6515	45.816	17.2034		0	4.02786	4.73615	5.51778	4.10462
contig00149	0	0	22	0	73		0	0	19.5444	0	48.3019		0	0	4.28869	0	5.59401
contig00150	15	27	21	54	0		21.736	25.9072	18.6561	60.343	0		4.44201	4.69528	4.22157	5.91511	0
contig00151	18	20	0	0	0		26.0832	19.1905	0	0	0		4.70505	4.26232	0	0	0
contig00152	97	140	138	145	220		140.559	134.334	122.597	162.032	145.567		7.13504	7.06968	6.93778	7.34014	7.18554
contig00153	22	0	0	23	26		31.8795	0	0	25.7017	17.2034		4.99456	0	0	4.68379	4.10462
contig00154	60	137	73	37	52		86.944	131.455	64.852	41.3461	34.4068		6.44201	7.03843	6.01908	5.36968	5.10462
contig00155	31	29	94	22	121		44.9211	27.8263	83.5081	24.5842	80.062		5.48932	4.79838	6.38384	4.61966	6.32305
contig00156	43	46	38	79	78		62.3099	44.1382	33.7586	88.2796	51.6102		5.96139	5.46396	5.07718	6.46401	5.68959
contig00157	16	31	85	46	27		23.1851	29.7453	75.5126	51.4033	17.8651		4.53512	4.89459	6.23865	5.68379	4.15907
contig00158	27	47	6	34	41		39.1248	45.0978	5.3303	37.9938	27.1285		5.29001	5.49498	2.41422	5.24769	4.76173
contig00159	766	0	800	598	1400		1109.99	0	710.707	668.243	926.337		10.1163	0	9.47311	9.38423	9.85539
contig00160	502	599	587	226	0		727.431	574.756	521.481	252.547	0		9.50667	9.16681	9.02647	7.98041	0
contig00161	55	108	35	151	273		79.6987	103.629	31.0934	168.737	180.636		6.31648	6.69528	4.95854	7.39863	7.49694
contig00162	0	19	5	6	13		0	18.231	4.44192	6.70478	8.6017		0	4.18832	2.15118	2.74519	3.10462
contig00163	97	154	50	69	25		140.559	147.767	44.4192	77.105	16.5417		7.13504	7.20718	5.47311	6.26875	4.04804
contig00164	253	384	139	94	130		366.614	368.458	123.485	105.042	86.017		8.51812	8.52536	6.9482	6.71482	6.42655
contig00165	73	66	394	143	151		105.782	63.3288	350.023	159.797	99.9121		6.72495	5.98479	8.45131	7.3201	6.64259
contig00166	0	0	3	0	4		0	0	2.66515	0	2.64668		0	0	1.41422	0	1.40418
contig00167	64	34	60	66	50		92.7403	32.6239	53.303	73.7526	33.0835		6.53512	5.02786	5.73615	6.20462	5.04804
contig00168	58	7	17	58	17		84.0459	6.71669	15.1025	64.8129	11.2484		6.3931	2.74775	3.91672	6.01821	3.49165
contig00169	47	49	24	10	0		68.1061	47.0168	21.3212	11.1746	0		6.08971	5.5551	4.41422	3.48216	0
contig00170	218	313	114	245	14		315.897	300.332	101.276	273.779	9.26337		8.30331	8.23041	6.66215	8.09687	3.21154
contig00171	22	19	27	31	12		31.8795	18.231	23.9864	34.6414	7.94003		4.99456	4.18832	4.58414	5.11442	2.98915
contig00172	64	97	74	79	57		92.7403	93.0741	65.7404	88.2796	37.7152		6.53512	6.54031	6.03871	6.46401	5.23707
contig00173	9	39	0	36	6		13.0416	37.4215	0	40.2287	3.97002		3.70505	5.2258	0	5.33015	1.98915
contig00174	11	20	6	40	35		15.9397	19.1905	5.3303	44.6985	23.1584		3.99456	4.26232	2.41422	5.48216	4.53347
contig00175	238	287	204	268	39		344.878	275.384	181.23	299.48	25.8051		8.42994	8.1053	7.50168	8.22632	4.68959
contig00176	0	0	0	33	22		0	0	0	36.8763	14.5567		0	0	0	5.20462	3.86361
contig00177	0	8	0	0	7		0	7.67621	0	0	4.63169		0	2.94039	0	0	2.21154
contig00178	120	209	69	47	113		173.888	200.541	61.2985	52.5208	74.7687		7.44201	7.64775	5.93778	5.71482	6.22436
contig00179	63	91	108	71	183		91.2912	87.3169	95.9455	79.3399	121.086		6.5124	6.44819	6.58414	6.30997	6.91988
contig00180	148	60	108	28	113		214.462	57.5716	95.9455	31.289	74.7687		7.74458	5.84729	6.58414	4.96758	6.22436
contig00181	54	44	44	45	101		78.2496	42.2192	39.0889	50.2858	66.8286		6.29001	5.39983	5.28869	5.65208	6.06239
contig00182	42	50	40	26	23		60.8608	47.9763	35.5354	29.054	15.2184		5.92744	5.58425	5.15118	4.86067	3.92774
contig00183	23	21	10	37	5		33.3285	20.1501	8.88384	41.3461	3.30835		5.05869	4.33271	3.15118	5.36968	1.72611
contig00184	33	19	13	28	15		47.8192	18.231	11.549	31.289	9.92504		5.57952	4.18832	3.52969	4.96758	3.31107
contig00185	54	51	36	67	21		78.2496	48.9359	31.9818	74.87	13.8951		6.29001	5.61282	4.99918	6.22632	3.7965
contig00186	26	31	15	55	10		37.6757	29.7453	13.3258	61.4605	6.6167		5.23556	4.89459	3.73615	5.94159	2.72611
contig00187	33	39	32	0	36		47.8192	37.4215	28.4283	0	23.8201		5.57952	5.2258	4.82926	0	4.57411
contig00188	44	0	13	23	8		63.7589	0	11.549	25.7017	5.29336		5.99456	0	3.52969	4.68379	2.40418
contig00189	8	7	0	0	0		11.5925	6.71669	0	0	0		3.53512	2.74775	0	0	0
contig00190	172	0	0	315	0		249.239	0	0	352.001	0		7.96139	0	0	8.45944	0
contig00191	11	17	18	20	0		15.9397	16.312	15.9909	22.3493	0		3.99456	4.02786	3.99918	4.48216	0
contig00192	40	48	26	54	50		57.9627	46.0573	23.098	60.343	33.0835		5.85705	5.52536	4.52969	5.91511	5.04804
contig00193	0	33	40	0	42		0	31.6644	35.5354	0	27.7901		0	4.98479	5.15118	0	4.7965
contig00194	39	39	35	17	15		56.5136	37.4215	31.0934	18.9969	9.92504		5.82053	5.2258	4.95854	4.24769	3.31107
contig00195	39	39	35	8	0		56.5136	37.4215	31.0934	8.93971	0		5.82053	5.2258	4.95854	3.16023	0
contig00196	570	143	526	246	57		825.968	137.212	467.29	274.896	37.7152		9.68994	7.10027	8.86817	8.10274	5.23707
contig00197	0	0	32	50	0		0	0	28.4283	55.8732	0		0	0	4.82926	5.80408	0
contig00198	27	23	0	0	14		39.1248	22.0691	0	0	9.26337		5.29001	4.46396	0	0	3.21154
contig00199	276	369	167	187	126		399.942	354.065	148.36	208.966	83.3704		8.64365	8.46787	7.21296	7.70712	6.38146
contig00200	46	11	29	49	7		66.6571	10.5548	25.7631	54.7557	4.63169		6.05869	3.39983	4.68724	5.77494	2.21154
contig00201	12	14	6	47	0		17.3888	13.4334	5.3303	52.5208	0		4.12009	3.74775	2.41422	5.71482	0
contig00202	34	38	0	41	37		49.2683	36.462	0	45.816	24.4818		5.62259	5.18832	0	5.51778	4.61364
contig00203	31	32	24	36	6		44.9211	30.7049	21.3212	40.2287	3.97002		5.48932	4.94039	4.41422	5.33015	1.98915
contig00204	67	69	89	0	75		97.0875	66.2073	79.0662	0	49.6252		6.60121	6.04892	6.30499	0	5.633
contig00205	74	116	143	220	98		107.231	111.305	127.039	245.842	64.8436		6.74458	6.79838	6.98913	7.94159	6.01889
contig00206	183	34	56	32	60		265.179	32.6239	49.7495	35.7588	39.7002		8.05082	5.02786	5.63661	5.16023	5.31107
contig00207	77	51	38	0	12		111.578	48.9359	33.7586	0	7.94003		6.80191	5.61282	5.07718	0	2.98915
contig00208	12	0	8	0	5		17.3888	0	7.10707	0	3.30835		4.12009	0	2.82926	0	1.72611
contig00209	33	43	29	47	33		47.8192	41.2596	25.7631	52.5208	21.8351		5.57952	5.36666	4.68724	5.71482	4.44858
contig00210	54	65	40	69	55		78.2496	62.3692	35.5354	77.105	36.3918		6.29001	5.96276	5.15118	6.26875	5.18554
contig00211	49	60	44	37	9		71.0043	57.5716	39.0889	41.3461	5.95503		6.14983	5.84729	5.28869	5.36968	2.57411
contig00212	0	61	0	39	55		0	58.5311	0	43.5811	36.3918		0	5.87113	0	5.44563	5.18554
contig00213	0	46	0	23	0		0	44.1382	0	25.7017	0		0	5.46396	0	4.68379	0
contig00214	55	40	52	56	18		79.6987	38.3811	46.196	62.5779	11.9101		6.31648	5.26232	5.52969	5.96758	3.57411
contig00215	38	0	0	165	0		55.0645	0	0	184.381	0		5.78305	0	0	7.52655	0
contig00216	21	13	38	32	16		30.4304	12.4738	33.7586	35.7588	10.5867		4.92744	3.64083	5.07718	5.16023	3.40418
contig00217	29	0	17	38	0		42.0229	0	15.1025	42.4636	0		5.3931	0	3.91672	5.40815	0
contig00218	47	32	36	31	19		68.1061	30.7049	31.9818	34.6414	12.5717		6.08971	4.94039	4.99918	5.11442	3.65211
contig00219	17	28	21	21	10		24.6341	26.8667	18.6561	23.4667	6.6167		4.62259	4.74775	4.22157	4.55254	2.72611
contig00220	115	82	63	58	16		166.643	78.6812	55.9682	64.8129	10.5867		7.38061	6.29795	5.80654	6.01821	3.40418
contig00221	0	0	0	11	14		0	0	0	12.2921	9.26337		0	0	0	3.61966	3.21154
contig00222	10	3	0	0	0		14.4907	2.87858	0	0	0		3.85705	1.52536	0	0	0
contig00223	29	11	19	22	9		42.0229	10.5548	16.8793	24.5842	5.95503		5.3931	3.39983	4.07718	4.61966	2.57411
contig00224	42	50	15	0	26		60.8608	47.9763	13.3258	0	17.2034		5.92744	5.58425	3.73615	0	4.10462
contig00225	12	9	0	29	8		17.3888	8.63574	0	32.4064	5.29336		4.12009	3.11032	0	5.01821	2.40418
contig00226	188	0	157	47	0		272.425	0	139.476	52.5208	0		8.08971	0	7.12388	5.71482	0
contig00227	31	32	20	22	30		44.9211	30.7049	17.7677	24.5842	19.8501		5.48932	4.94039	4.15118	4.61966	4.31107
contig00228	65	49	24	37	31		94.1893	47.0168	21.3212	41.3461	20.5118		6.55749	5.5551	4.41422	5.36968	4.35838
contig00229	70	49	35	144	125		101.435	47.0168	31.0934	160.915	82.7087		6.66441	5.5551	4.95854	7.33015	6.36997
contig00230	83	64	127	77	55		120.273	61.4097	112.825	86.0447	36.3918		6.91016	5.94039	6.81794	6.42701	5.18554
contig00231	67	44	21	60	32		97.0875	42.2192	18.6561	67.0478	21.1734		6.60121	5.39983	4.22157	6.06712	4.40418
contig00232	0	0	311	0	310		0	0	276.287	0	205.118		0	0	8.11003	0	7.68031
contig00233	59	0	7	0	0		85.4949	0	6.21869	0	0		6.41777	0	2.63661	0	0
contig00234	44	8	0	26	99		63.7589	7.67621	0	29.054	65.5053		5.99456	2.94039	0	4.86067	6.03354
contig00235	83	32	37	0	263		120.273	30.7049	32.8702	0	174.019		6.91016	4.94039	5.03871	0	7.4431
contig00236	36	18	26	33	15		52.1664	17.2715	23.098	36.8763	9.92504		5.70505	4.11032	4.52969	5.20462	3.31107
contig00237	64	81	43	70	36		92.7403	77.7217	38.2005	78.2224	23.8201		6.53512	6.28024	5.25552	6.28951	4.57411
contig00238	0	42	35	48	38		0	40.3001	31.0934	53.6382	25.1434		0	5.33271	4.95854	5.74519	4.65211
contig00239	24	17	16	34	38		34.7776	16.312	14.2141	37.9938	25.1434		5.12009	4.02786	3.82926	5.24769	4.65211
contig00240	56	68	51	104	56		81.1477	65.2478	45.3076	116.216	37.0535		6.34248	6.02786	5.50168	6.86067	5.21154
contig00241	44	15	30	26	20		63.7589	14.3929	26.6515	29.054	13.2334		5.99456	3.84729	4.73615	4.86067	3.72611
contig00242	0	0	0	0	18		0	0	0	0	11.9101		0	0	0	0	3.57411
contig00243	21	67	30	103	107		30.4304	64.2883	26.6515	115.099	70.7986		4.92744	6.00648	4.73615	6.84673	6.14565
contig00244	117	67	98	104	76		169.541	64.2883	87.0616	116.216	50.2869		7.40549	6.00648	6.44397	6.86067	5.65211
contig00245	39	40	42	182	45		56.5136	38.3811	37.3121	203.378	29.7751		5.82053	5.26232	5.22157	7.66802	4.89604
contig00246	46	46	43	107	39		66.6571	44.1382	38.2005	119.569	25.8051		6.05869	5.46396	5.25552	6.90169	4.68959
contig00247	0	135	0	0	103		0	129.536	0	0	68.152		0	7.01721	0	0	6.09068
contig00248	39	36	38	101	35		56.5136	34.543	33.7586	112.864	23.1584		5.82053	5.11032	5.07718	6.81844	4.53347
contig00249	1438	1472	1494	562	755		2083.76	1412.42	1327.25	628.014	499.561		11.025	10.464	10.3742	9.29465	8.96452
contig00250	188	72	64	96	110		272.425	69.0859	56.8566	107.276	72.7837		8.08971	6.11032	5.82926	6.74519	6.18554
contig00251	217	215	192	196	580		314.447	206.298	170.57	219.023	383.768		8.29668	7.68859	7.41422	7.77494	8.58409
contig00252	20	6	28	40	35		28.9813	5.75716	24.8748	44.6985	23.1584		4.85705	2.52536	4.63661	5.48216	4.53347
contig00253	0	26	42	68	48		0	24.9477	37.3121	75.9875	31.7601		0	4.64083	5.22157	6.24769	4.98915
contig00254	27	27	18	38	27		39.1248	25.9072	15.9909	42.4636	17.8651		5.29001	4.69528	3.99918	5.40815	4.15907
contig00255	44	37	29	38	51		63.7589	35.5025	25.7631	42.4636	33.7451		5.99456	5.14985	4.68724	5.40815	5.07661
contig00256	39	44	29	50	45		56.5136	42.2192	25.7631	55.8732	29.7751		5.82053	5.39983	4.68724	5.80408	4.89604
contig00257	105	67	60	51	58		152.152	64.2883	53.303	56.9906	38.3768		7.24937	6.00648	5.73615	5.83265	5.26216
contig00258	38	24	60	33	9		55.0645	23.0286	53.303	36.8763	5.95503		5.78305	4.52536	5.73615	5.20462	2.57411
contig00259	42	36	52	57	92		60.8608	34.543	46.196	63.6954	60.8736		5.92744	5.11032	5.52969	5.99312	5.92774
contig00260	66	37	48	56	31		95.6384	35.5025	42.6424	62.5779	20.5118		6.57952	5.14985	5.41422	5.96758	4.35838
contig00261	0	60	51	132	43		0	57.5716	45.3076	147.505	28.4518		0	5.84729	5.50168	7.20462	4.83045
contig00262	0	15	25	58	21		0	14.3929	22.2096	64.8129	13.8951		0	3.84729	4.47311	6.01821	3.7965
contig00263	44	27	50	65	33		63.7589	25.9072	44.4192	72.6351	21.8351		5.99456	4.69528	5.47311	6.1826	4.44858
contig00264	79	70	128	215	141		114.476	67.1669	113.713	240.255	93.2954		6.8389	6.06968	6.82926	7.90842	6.54373
contig00265	30	10	11	23	17		43.472	9.59527	9.77222	25.7017	11.2484		5.44201	3.26232	3.28869	4.68379	3.49165
contig00266	0	0	16	15	32		0	0	14.2141	16.7619	21.1734		0	0	3.82926	4.06712	4.40418
contig00267	68	40	78	90	15		98.5365	38.3811	69.2939	100.572	9.92504		6.62259	5.26232	6.11466	6.65208	3.31107
contig00268	19	21	8	21	27		27.5323	20.1501	7.10707	23.4667	17.8651		4.78305	4.33271	2.82926	4.55254	4.15907
contig00269	29	21	0	42	16		42.0229	20.1501	0	46.9335	10.5867		5.3931	4.33271	0	5.55254	3.40418
contig00270	22	3	0	9	0		31.8795	2.87858	0	10.0572	0		4.99456	1.52536	0	3.33015	0
contig00271	118	87	58	107	32		170.99	83.4788	51.5263	119.569	21.1734		7.41777	6.38334	5.68724	6.90169	4.40418
contig00272	215	177	174	106	78		311.549	169.836	154.579	118.451	51.6102		8.28332	7.408	7.2722	6.88815	5.68959
contig00273	0	54	13	0	113		0	51.8144	11.549	0	74.7687		0	5.69528	3.52969	0	6.22436
contig00274	200	133	154	144	227		289.813	127.617	136.811	160.915	150.199		8.17898	6.99568	7.09604	7.33015	7.23073
contig00275	36	8	25	41	52		52.1664	7.67621	22.2096	45.816	34.4068		5.70505	2.94039	4.47311	5.51778	5.10462
contig00276	108	122	50	28	142		156.499	117.062	44.4192	31.289	93.9571		7.29001	6.87113	5.47311	4.96758	6.55393
contig00277	26	9	15	0	10		37.6757	8.63574	13.3258	0	6.6167		5.23556	3.11032	3.73615	0	2.72611
contig00278	12	7	12	0	32		17.3888	6.71669	10.6606	0	21.1734		4.12009	2.74775	3.41422	0	4.40418
contig00279	215	256	208	197	220		311.549	245.639	184.784	220.14	145.567		8.28332	7.94039	7.52969	7.78228	7.18554
contig00280	0	260	0	0	0		0	249.477	0	0	0		0	7.96276	0	0	0
contig00281	49	38	36	41	21		71.0043	36.462	31.9818	45.816	13.8951		6.14983	5.18832	4.99918	5.51778	3.7965
contig00282	112	156	151	0	82		162.295	149.686	134.146	0	54.2569		7.34248	7.2258	7.06766	0	5.76173
contig00283	0	35	35	91	45		0	33.5834	31.0934	101.689	29.7751		0	5.06968	4.95854	6.66802	4.89604
contig00284	57	43	37	50	43		82.5968	41.2596	32.8702	55.8732	28.4518		6.36801	5.36666	5.03871	5.80408	4.83045
contig00285	50	57	37	80	48		72.4533	54.693	32.8702	89.3971	31.7601		6.17898	5.77328	5.03871	6.48216	4.98915
contig00286	20	9	21	37	4		28.9813	8.63574	18.6561	41.3461	2.64668		4.85705	3.11032	4.22157	5.36968	1.40418
contig00287	37	36	25	18	0		53.6155	34.543	22.2096	20.1143	0		5.74458	5.11032	4.47311	4.33015	0
contig00288	97	15	29	69	62		140.559	14.3929	25.7631	77.105	41.0235		7.13504	3.84729	4.68724	6.26875	5.35838
contig00289	28	20	13	4	7		40.5739	19.1905	11.549	4.46985	4.63169		5.34248	4.26232	3.52969	2.16023	2.21154
contig00290	26	0	42	47	39		37.6757	0	37.3121	52.5208	25.8051		5.23556	0	5.22157	5.71482	4.68959
contig00291	38	42	16	49	11		55.0645	40.3001	14.2141	54.7557	7.27837		5.78305	5.33271	3.82926	5.77494	2.86361
contig00292	17	6	19	60	49		24.6341	5.75716	16.8793	67.0478	32.4218		4.62259	2.52536	4.07718	6.06712	5.01889
contig00293	44	43	51	63	10		63.7589	41.2596	45.3076	70.4002	6.6167		5.99456	5.36666	5.50168	6.13751	2.72611
contig00294	28	30	33	67	86		40.5739	28.7858	29.3167	74.87	56.9036		5.34248	4.84729	4.87365	6.22632	5.83045
contig00295	39	60	36	37	6		56.5136	57.5716	31.9818	41.3461	3.97002		5.82053	5.84729	4.99918	5.36968	1.98915
contig00296	48	0	0	36	28		69.5552	0	0	40.2287	18.5267		6.12009	0	0	5.33015	4.21154
contig00297	0	222	158	307	126		0	213.015	140.365	343.061	83.3704		0	7.73481	7.13304	8.42232	6.38146
contig00298	137	208	218	157	57		198.522	199.582	193.668	175.442	37.7152		7.63316	7.64083	7.59744	7.45485	5.23707
contig00299	0	147	55	194	19		0	141.05	48.8611	216.788	12.5717		0	7.14007	5.61061	7.76014	3.65211
contig00300	8	7	10	12	0		11.5925	6.71669	8.88384	13.4096	0		3.53512	2.74775	3.15118	3.74519	0
contig00301	176	147	165	208	101		255.036	141.05	146.583	232.432	66.8286		7.99456	7.14007	7.19558	7.86067	6.06239
contig00302	41	29	22	30	43		59.4117	27.8263	19.5444	33.5239	28.4518		5.89268	4.79838	4.28869	5.06712	4.83045
contig00303	21	34	18	37	0		30.4304	32.6239	15.9909	41.3461	0		4.92744	5.02786	3.99918	5.36968	0
contig00304	73	36	24	75	27		105.782	34.543	21.3212	83.8097	17.8651		6.72495	5.11032	4.41422	6.38905	4.15907
contig00305	98	60	56	94	90		142.009	57.5716	49.7495	105.042	59.5503		7.14983	5.84729	5.63661	6.71482	5.89604
contig00306	20	60	0	94	63		28.9813	57.5716	0	105.042	41.6852		4.85705	5.84729	0	6.71482	5.38146
contig00307	58	48	35	96	34		84.0459	46.0573	31.0934	107.276	22.4968		6.3931	5.52536	4.95854	6.74519	4.49165
contig00308	0	30	0	31	0		0	28.7858	0	34.6414	0		0	4.84729	0	5.11442	0
contig00309	76	0	34	51	60		110.129	0	30.2051	56.9906	39.7002		6.78305	0	4.91672	5.83265	5.31107
contig00310	19	22	0	0	95		27.5323	21.1096	0	0	62.8586		4.78305	4.39983	0	0	5.97404
contig00311	26	16	22	34	0		37.6757	15.3524	19.5444	37.9938	0		5.23556	3.94039	4.28869	5.24769	0
contig00312	110	0	77	204	112		159.397	0	68.4056	227.963	74.107		7.31648	0	6.09604	7.83265	6.21154
contig00313	116	103	74	0	123		168.092	98.8313	65.7404	0	81.3854		7.3931	6.6269	6.03871	0	6.3467
contig00314	0	0	0	0	38		0	0	0	0	25.1434		0	0	0	0	4.65211
contig00315	51	17	19	43	25		73.9024	16.312	16.8793	48.0509	16.5417		6.20755	4.02786	4.07718	5.58649	4.04804
contig00316	19	5	14	65	6		27.5323	4.79763	12.4374	72.6351	3.97002		4.78305	2.26232	3.63661	6.1826	1.98915
contig00317	4	28	18	43	7		5.79627	26.8667	15.9909	48.0509	4.63169		2.53512	4.74775	3.99918	5.58649	2.21154
contig00318	58	40	34	64	56		84.0459	38.3811	30.2051	71.5176	37.0535		6.3931	5.26232	4.91672	6.16023	5.21154
contig00319	116	74	38	60	80		168.092	71.005	33.7586	67.0478	52.9336		7.3931	6.14985	5.07718	6.06712	5.72611
contig00320	84	57	55	85	71		121.722	54.693	48.8611	94.9844	46.9785		6.92744	5.77328	5.61061	6.56962	5.55393
contig00321	68	36	36	24	39		98.5365	34.543	31.9818	26.8191	25.8051		6.62259	5.11032	4.99918	4.74519	4.68959
contig00322	10	11	0	12	0		14.4907	10.5548	0	13.4096	0		3.85705	3.39983	0	3.74519	0
contig00324	0	19	35	35	12		0	18.231	31.0934	39.1112	7.94003		0	4.18832	4.95854	5.28951	2.98915
contig00325	90	80	23	113	136		130.416	76.7621	20.4328	126.273	89.9871		7.02698	6.26232	4.35282	6.98041	6.49165
contig00326	32	27	16	41	24		46.3701	25.9072	14.2141	45.816	15.8801		5.53512	4.69528	3.82926	5.51778	3.98915
contig00327	121	39	71	78	71		175.337	37.4215	63.0753	87.1621	46.9785		7.45399	5.2258	5.979	6.44563	5.55393
contig00328	7	20	24	10	29		10.1435	19.1905	21.3212	11.1746	19.1884		3.34248	4.26232	4.41422	3.48216	4.26216
contig00329	254	130	91	230	294		368.063	124.738	80.8429	257.017	194.531		8.52381	6.96276	6.33705	8.00572	7.60386
contig00330	0	13	15	0	13		0	12.4738	13.3258	0	8.6017		0	3.64083	3.73615	0	3.10462
contig00331	33	31	15	102	4		47.8192	29.7453	13.3258	113.981	2.64668		5.57952	4.89459	3.73615	6.83265	1.40418
contig00332	88	68	45	73	20		127.518	65.2478	39.9773	81.5748	13.2334		6.99456	6.02786	5.32111	6.35005	3.72611
contig00333	99	79	21	103	59		143.458	75.8026	18.6561	115.099	39.0385		7.16448	6.24418	4.22157	6.84673	5.28683
contig00334	48	13	171	46	77		69.5552	12.4738	151.914	51.4033	50.9486		6.12009	3.64083	7.24711	5.68379	5.67097
contig00335	156	131	114	103	89		226.054	125.698	101.276	115.099	58.8886		7.82053	6.97382	6.66215	6.84673	5.87992
contig00336	30	0	47	146	42		43.472	0	41.754	163.15	27.7901		5.44201	0	5.38384	7.35005	4.7965
contig00337	472	413	318	507	284		683.959	396.285	282.506	566.554	187.914		9.41777	8.63039	8.14214	9.14607	7.55393
contig00338	37	32	32	59	0		53.6155	30.7049	28.4283	65.9303	0		5.74458	4.94039	4.82926	6.04287	0
contig00339	63	93	92	71	81		91.2912	89.236	81.7313	79.3399	53.5952		6.5124	6.47955	6.35282	6.30997	5.74403
contig00340	523	287	293	349	148		757.862	275.384	260.296	389.995	97.9271		9.56579	8.1053	8.02401	8.60731	6.61364
contig00341	30	12	16	25	7		43.472	11.5143	14.2141	27.9366	4.63169		5.44201	3.52536	3.82926	4.80408	2.21154
contig00342	35	48	27	35	23		50.7173	46.0573	23.9864	39.1112	15.2184		5.66441	5.52536	4.58414	5.28951	3.92774
contig00343	32	17	15	36	28		46.3701	16.312	13.3258	40.2287	18.5267		5.53512	4.02786	3.73615	5.33015	4.21154
contig00344	73	53	65	85	44		105.782	50.8549	57.745	94.9844	29.1135		6.72495	5.66832	5.85162	6.56962	4.86361
contig00345	29	8	16	0	49		42.0229	7.67621	14.2141	0	32.4218		5.3931	2.94039	3.82926	0	5.01889
contig00346	22	38	17	37	23		31.8795	36.462	15.1025	41.3461	15.2184		4.99456	5.18832	3.91672	5.36968	3.92774
contig00347	31	15	18	30	6		44.9211	14.3929	15.9909	33.5239	3.97002		5.48932	3.84729	3.99918	5.06712	1.98915
contig00348	0	44	28	24	0		0	42.2192	24.8748	26.8191	0		0	5.39983	4.63661	4.74519	0
contig00349	42	0	16	188	0		60.8608	0	14.2141	210.083	0		5.92744	0	3.82926	7.71482	0
contig00350	57	34	14	43	0		82.5968	32.6239	12.4374	48.0509	0		6.36801	5.02786	3.63661	5.58649	0
contig00351	42	0	4	117	0		60.8608	0	3.55354	130.743	0		5.92744	0	1.82926	7.03059	0
contig00352	5	0	9	10	0		7.24533	0	7.99546	11.1746	0		2.85705	0	2.99918	3.48216	0
contig00354	18	0	20	21	20		26.0832	0	17.7677	23.4667	13.2334		4.70505	0	4.15118	4.55254	3.72611
contig00355	32	18	27	40	43		46.3701	17.2715	23.9864	44.6985	28.4518		5.53512	4.11032	4.58414	5.48216	4.83045
contig00356	43	26	41	205	90		62.3099	24.9477	36.4237	229.08	59.5503		5.96139	4.64083	5.18681	7.83971	5.89604
contig00357	129	75	71	221	69		186.93	71.9645	63.0753	246.959	45.6552		7.54635	6.16921	5.979	7.94813	5.51271
contig00358	0	0	0	13	4		0	0	0	14.527	2.64668		0	0	0	3.86067	1.40418
contig00359	12	7	13	50	13		17.3888	6.71669	11.549	55.8732	8.6017		4.12009	2.74775	3.52969	5.80408	3.10462
contig00360	275	204	118	203	75		398.493	195.743	104.829	226.845	49.6252		8.63841	7.61282	6.7119	7.82556	5.633
contig00361	139	141	97	259	138		201.42	135.293	86.1732	289.423	91.3104		7.65407	7.07995	6.42917	8.17704	6.51271
contig00362	32	46	44	49	31		46.3701	44.1382	39.0889	54.7557	20.5118		5.53512	5.46396	5.28869	5.77494	4.35838
contig00363	54	30	16	29	42		78.2496	28.7858	14.2141	32.4064	27.7901		6.29001	4.84729	3.82926	5.01821	4.7965
contig00364	114	50	78	0	136		165.194	47.9763	69.2939	0	89.9871		7.36801	5.58425	6.11466	0	6.49165
contig00365	227	503	276	236	239		328.938	482.642	245.194	263.721	158.139		8.36167	8.91481	7.93778	8.04287	7.30505
contig00366	38	35	17	24	0		55.0645	33.5834	15.1025	26.8191	0		5.78305	5.06968	3.91672	4.74519	0
contig00367	33	9	25	29	0		47.8192	8.63574	22.2096	32.4064	0		5.57952	3.11032	4.47311	5.01821	0
contig00368	107	84	57	7	60		155.05	80.6002	50.6379	7.82224	39.7002		7.27659	6.33271	5.66215	2.96758	5.31107
contig00369	39	17	17	37	29		56.5136	16.312	15.1025	41.3461	19.1884		5.82053	4.02786	3.91672	5.36968	4.26216
contig00370	41	0	18	64	22		59.4117	0	15.9909	71.5176	14.5567		5.89268	0	3.99918	6.16023	3.86361
contig00371	7	0	18	64	10		10.1435	0	15.9909	71.5176	6.6167		3.34248	0	3.99918	6.16023	2.72611
contig00372	70	150	82	51	85		101.435	143.929	72.8475	56.9906	56.2419		6.66441	7.16921	6.18681	5.83265	5.81357
contig00373	154	125	129	175	130		223.156	119.941	114.602	195.556	86.017		7.80191	6.90618	6.84048	7.61144	6.42655
contig00374	0	27	0	0	13		0	25.9072	0	0	8.6017		0	4.69528	0	0	3.10462
contig00375	0	17	0	0	10		0	16.312	0	0	6.6167		0	4.02786	0	0	2.72611
contig00376	43	37	26	29	32		62.3099	35.5025	23.098	32.4064	21.1734		5.96139	5.14985	4.52969	5.01821	4.40418
contig00377	17	24	58	141	19		24.6341	23.0286	51.5263	157.562	12.5717		4.62259	4.52536	5.68724	7.29978	3.65211
contig00378	13	54	26	63	0		18.8379	51.8144	23.098	70.4002	0		4.23556	5.69528	4.52969	6.13751	0
contig00379	21	23	44	82	107		30.4304	22.0691	39.0889	91.632	70.7986		4.92744	4.46396	5.28869	6.51778	6.14565
contig00380	38	37	37	35	32		55.0645	35.5025	32.8702	39.1112	21.1734		5.78305	5.14985	5.03871	5.28951	4.40418
contig00381	71	37	70	67	122		102.884	35.5025	62.1869	74.87	80.7237		6.68487	5.14985	5.95854	6.22632	6.33492
contig00382	17	60	74	120	13		24.6341	57.5716	65.7404	134.096	8.6017		4.62259	5.84729	6.03871	7.06712	3.10462
contig00383	0	94	0	132	62		0	90.1955	0	147.505	41.0235		0	6.49498	0	7.20462	5.35838
contig00384	0	60	54	162	11		0	57.5716	47.9727	181.029	7.27837		0	5.84729	5.58414	7.50008	2.86361
contig00385	18	91	125	163	89		26.0832	87.3169	111.048	182.147	58.8886		4.70505	6.44819	6.79504	7.50896	5.87992
contig00386	33	0	45	247	44		47.8192	0	39.9773	276.013	29.1135		5.57952	0	5.32111	8.10859	4.86361
contig00387	11	21	45	64	19		15.9397	20.1501	39.9773	71.5176	12.5717		3.99456	4.33271	5.32111	6.16023	3.65211
contig00388	119	108	130	141	46		172.439	103.629	115.49	157.562	30.4368		7.42994	6.69528	6.85162	7.29978	4.92774
contig00389	33	13	8	17	12		47.8192	12.4738	7.10707	18.9969	7.94003		5.57952	3.64083	2.82926	4.24769	2.98915
contig00390	0	6	0	11	6		0	5.75716	0	12.2921	3.97002		0	2.52536	0	3.61966	1.98915
contig00391	71	34	25	73	24		102.884	32.6239	22.2096	81.5748	15.8801		6.68487	5.02786	4.47311	6.35005	3.98915
contig00392	0	12	11	6	14		0	11.5143	9.77222	6.70478	9.26337		0	3.52536	3.28869	2.74519	3.21154
contig00393	59	81	57	88	91		85.4949	77.7217	50.6379	98.3368	60.2119		6.41777	6.28024	5.66215	6.61966	5.91198
contig00394	197	150	131	246	86		285.466	143.929	116.378	274.896	56.9036		8.15718	7.16921	6.86268	8.10274	5.83045
contig00395	72	36	43	0	20		104.333	34.543	38.2005	0	13.2334		6.70505	5.11032	5.25552	0	3.72611
contig00396	34	13	40	38	18		49.2683	12.4738	35.5354	42.4636	11.9101		5.62259	3.64083	5.15118	5.40815	3.57411
contig00397	26	54	27	7	27		37.6757	51.8144	23.9864	7.82224	17.8651		5.23556	5.69528	4.58414	2.96758	4.15907
contig00398	106	80	100	92	44		153.601	76.7621	88.8384	102.807	29.1135		7.26304	6.26232	6.47311	6.68379	4.86361
contig00399	94	98	38	49	73		136.212	94.0336	33.7586	54.7557	48.3019		7.08971	6.5551	5.07718	5.77494	5.59401
contig00400	92	129	32	47	73		133.314	123.779	28.4283	52.5208	48.3019		7.05869	6.95162	4.82926	5.71482	5.59401
contig00401	51	37	48	99	43		73.9024	35.5025	42.6424	110.629	28.4518		6.20755	5.14985	5.41422	6.78958	4.83045
contig00402	55	110	120	57	125		79.6987	105.548	106.606	63.6954	82.7087		6.31648	6.72175	6.73615	5.99312	6.36997
contig00403	155	90	93	84	101		224.605	86.3574	82.6197	93.8669	66.8286		7.81125	6.43225	6.36841	6.55254	6.06239
contig00404	34	7	31	24	0		49.2683	6.71669	27.5399	26.8191	0		5.62259	2.74775	4.78345	4.74519	0
contig00405	21	0	4	36	0		30.4304	0	3.55354	40.2287	0		4.92744	0	1.82926	5.33015	0
contig00406	33	151	133	68	39		47.8192	144.889	118.155	75.9875	25.8051		5.57952	7.1788	6.88454	6.24769	4.68959
contig00407	56	3	34	64	12		81.1477	2.87858	30.2051	71.5176	7.94003		6.34248	1.52536	4.91672	6.16023	2.98915
contig00408	56	43	96	66	34		81.1477	41.2596	85.2849	73.7526	22.4968		6.34248	5.36666	6.41422	6.20462	4.49165
contig00409	31	12	7	25	28		44.9211	11.5143	6.21869	27.9366	18.5267		5.48932	3.52536	2.63661	4.80408	4.21154
contig00410	29	0	21	129	39		42.0229	0	18.6561	144.153	25.8051		5.3931	0	4.22157	7.17145	4.68959
contig00411	30	13	23	74	92		43.472	12.4738	20.4328	82.6923	60.8736		5.44201	3.64083	4.35282	6.36968	5.92774
contig00412	126	49	71	107	34		182.582	47.0168	63.0753	119.569	22.4968		7.5124	5.5551	5.979	6.90169	4.49165
contig00413	98	49	84	104	11		142.009	47.0168	74.6243	116.216	7.27837		7.14983	5.5551	6.22157	6.86067	2.86361
contig00414	110	123	88	69	87		159.397	118.022	78.1778	77.105	57.5653		7.31648	6.88291	6.28869	6.26875	5.84713
contig00415	39	21	22	19	32		56.5136	20.1501	19.5444	21.2318	21.1734		5.82053	4.33271	4.28869	4.40815	4.40418
contig00416	741	328	596	1077	598		1073.76	314.725	529.477	1203.51	395.678		10.0685	8.29795	9.04842	10.233	8.62818
contig00417	11	19	115	303	0		15.9397	18.231	102.164	338.591	0		3.99456	4.18832	6.67475	8.4034	0
contig00418	22	32	28	13	22		31.8795	30.7049	24.8748	14.527	14.5567		4.99456	4.94039	4.63661	3.86067	3.86361
contig00419	120	39	52	143	96		173.888	37.4215	46.196	159.797	63.5203		7.44201	5.2258	5.52969	7.3201	5.98915
contig00420	49	0	42	30	0		71.0043	0	37.3121	33.5239	0		6.14983	0	5.22157	5.06712	0
contig00421	0	0	346	390	285		0	0	307.381	435.811	188.576		0	0	8.26388	8.76756	7.559
contig00422	5	16	13	22	0		7.24533	15.3524	11.549	24.5842	0		2.85705	3.94039	3.52969	4.61966	0
contig00423	36	8	15	19	5		52.1664	7.67621	13.3258	21.2318	3.30835		5.70505	2.94039	3.73615	4.40815	1.72611
contig00424	0	13	28	21	45		0	12.4738	24.8748	23.4667	29.7751		0	3.64083	4.63661	4.55254	4.89604
contig00425	117	37	90	302	59		169.541	35.5025	79.9546	337.474	39.0385		7.40549	5.14985	6.32111	8.39863	5.28683
contig00426	52	33	39	38	26		75.3515	31.6644	34.647	42.4636	17.2034		6.23556	4.98479	5.11466	5.40815	4.10462
contig00427	9	33	23	13	12		13.0416	31.6644	20.4328	14.527	7.94003		3.70505	4.98479	4.35282	3.86067	2.98915
contig00428	0	0	30	0	19		0	0	26.6515	0	12.5717		0	0	4.73615	0	3.65211
contig00429	173	429	325	61	0		250.689	411.637	288.725	68.1653	0		7.96975	8.68523	8.17355	6.09096	0
contig00430	483	310	364	151	82		699.899	297.453	323.372	168.737	54.2569		9.451	8.21652	8.33705	7.39863	5.76173
contig00431	284	268	347	112	0		411.535	257.153	308.269	125.156	0		8.68487	8.00648	8.26805	6.96758	0
contig00432	93	136	117	6	52		134.763	130.496	103.941	6.70478	34.4068		7.07428	7.02786	6.69962	2.74519	5.10462
contig00433	0	38	0	26	13		0	36.462	0	29.054	8.6017		0	5.18832	0	4.86067	3.10462
contig00434	32	86	21	53	60		46.3701	82.5193	18.6561	59.2256	39.7002		5.53512	6.36666	4.22157	5.88815	5.31107
contig00435	0	38	13	8	31		0	36.462	11.549	8.93971	20.5118		0	5.18832	3.52969	3.16023	4.35838
contig00436	16	0	10	0	6		23.1851	0	8.88384	0	3.97002		4.53512	0	3.15118	0	1.98915
contig00437	13	9	8	0	0		18.8379	8.63574	7.10707	0	0		4.23556	3.11032	2.82926	0	0
contig00438	61	25	28	42	85		88.3931	23.9882	24.8748	46.9335	56.2419		6.46586	4.58425	4.63661	5.55254	5.81357
contig00439	0	23	12	17	60		0	22.0691	10.6606	18.9969	39.7002		0	4.46396	3.41422	4.24769	5.31107
contig00440	858	405	416	613	540		1243.3	388.608	369.568	685.005	357.302		10.28	8.60217	8.52969	9.41997	8.481
contig00441	58	18	21	34	38		84.0459	17.2715	18.6561	37.9938	25.1434		6.3931	4.11032	4.22157	5.24769	4.65211
contig00442	0	31	19	43	25		0	29.7453	16.8793	48.0509	16.5417		0	4.89459	4.07718	5.58649	4.04804
contig00443	18	18	10	34	10		26.0832	17.2715	8.88384	37.9938	6.6167		4.70505	4.11032	3.15118	5.24769	2.72611
contig00444	0	0	0	5	7		0	0	0	5.58732	4.63169		0	0	0	2.48216	2.21154
contig00445	62	77	37	32	57		89.8421	73.8836	32.8702	35.7588	37.7152		6.48932	6.20718	5.03871	5.16023	5.23707
contig00446	20	41	22	41	25		28.9813	39.3406	19.5444	45.816	16.5417		4.85705	5.29795	4.28869	5.51778	4.04804
contig00447	86	57	32	57	89		124.62	54.693	28.4283	63.6954	58.8886		6.96139	5.77328	4.82926	5.99312	5.87992
contig00448	104	55	55	48	42		150.703	52.774	48.8611	53.6382	27.7901		7.23556	5.72175	5.61061	5.74519	4.7965
contig00449	9	5	0	16	0		13.0416	4.79763	0	17.8794	0		3.70505	2.26232	0	4.16023	0
contig00450	84	51	118	73	145		121.722	48.9359	104.829	81.5748	95.9421		6.92744	5.61282	6.7119	6.35005	6.58409
contig00451	69	15	48	170	47		99.9856	14.3929	42.6424	189.969	31.0985		6.64365	3.84729	5.41422	7.56962	4.95877
contig00452	25	8	6	16	25		36.2267	7.67621	5.3303	17.8794	16.5417		5.17898	2.94039	2.41422	4.16023	4.04804
contig00453	324	166	250	237	235		469.498	159.281	222.096	264.839	155.492		8.87497	7.31543	7.79504	8.04897	7.2807
contig00454	149	54	59	145	59		215.911	51.8144	52.4147	162.032	39.0385		7.75429	5.69528	5.7119	7.34014	5.28683
contig00455	57	0	20	18	20		82.5968	0	17.7677	20.1143	13.2334		6.36801	0	4.15118	4.33015	3.72611
contig00456	56	33	30	25	79		81.1477	31.6644	26.6515	27.9366	52.2719		6.34248	4.98479	4.73615	4.80408	5.70796
contig00457	45	21	23	56	26		65.208	20.1501	20.4328	62.5779	17.2034		6.02698	4.33271	4.35282	5.96758	4.10462
contig00458	21	36	28	39	4		30.4304	34.543	24.8748	43.5811	2.64668		4.92744	5.11032	4.63661	5.44563	1.40418
contig00459	24	35	19	36	0		34.7776	33.5834	16.8793	40.2287	0		5.12009	5.06968	4.07718	5.33015	0
contig00460	630	616	552	915	426		912.912	591.068	490.388	1022.48	281.871		9.83433	9.20718	8.93778	9.99786	8.13889
contig00461	40	26	11	44	43		57.9627	24.9477	9.77222	49.1684	28.4518		5.85705	4.64083	3.28869	5.61966	4.83045
contig00462	92	0	17	49	0		133.314	0	15.1025	54.7557	0		7.05869	0	3.91672	5.77494	0
contig00463	153	70	118	91	97		221.707	67.1669	104.829	101.689	64.1819		7.79251	6.06968	6.7119	6.66802	6.0041
contig00464	197	97	84	253	110		285.466	93.0741	74.6243	282.718	72.7837		8.15718	6.54031	6.22157	8.14322	6.18554
contig00465	0	42	28	52	30		0	40.3001	24.8748	58.1081	19.8501		0	5.33271	4.63661	5.86067	4.31107
contig00466	31	26	56	44	10		44.9211	24.9477	49.7495	49.1684	6.6167		5.48932	4.64083	5.63661	5.61966	2.72611
contig00467	10	6	23	10	0		14.4907	5.75716	20.4328	11.1746	0		3.85705	2.52536	4.35282	3.48216	0
contig00468	41	29	15	46	21		59.4117	27.8263	13.3258	51.4033	13.8951		5.89268	4.79838	3.73615	5.68379	3.7965
contig00469	6	8	13	27	16		8.6944	7.67621	11.549	30.1715	10.5867		3.12009	2.94039	3.52969	4.91511	3.40418
contig00470	23	42	42	42	31		33.3285	40.3001	37.3121	46.9335	20.5118		5.05869	5.33271	5.22157	5.55254	4.35838
contig00471	30	34	7	0	22		43.472	32.6239	6.21869	0	14.5567		5.44201	5.02786	2.63661	0	3.86361
contig00472	61	39	74	65	25		88.3931	37.4215	65.7404	72.6351	16.5417		6.46586	5.2258	6.03871	6.1826	4.04804
contig00473	9	0	17	0	11		13.0416	0	15.1025	0	7.27837		3.70505	0	3.91672	0	2.86361
contig00474	195	88	131	360	140		282.568	84.4383	116.378	402.287	92.6337		8.14245	6.39983	6.86268	8.65208	6.53347
contig00475	49	9	40	42	27		71.0043	8.63574	35.5354	46.9335	17.8651		6.14983	3.11032	5.15118	5.55254	4.15907
contig00476	235	230	165	243	185		340.531	220.691	146.583	271.544	122.409		8.41164	7.78588	7.19558	8.08504	6.93556
contig00477	232	306	171	241	360		336.183	293.615	151.914	269.309	238.201		8.3931	8.19778	7.24711	8.07312	7.89604
contig00478	60	37	0	102	0		86.944	35.5025	0	113.981	0		6.44201	5.14985	0	6.83265	0
contig00479	75	49	33	57	57		108.68	47.0168	29.3167	63.6954	37.7152		6.76394	5.5551	4.87365	5.99312	5.23707
contig00480	60	43	62	26	45		86.944	41.2596	55.0798	29.054	29.7751		6.44201	5.36666	5.78345	4.86067	4.89604
contig00481	43	43	40	42	20		62.3099	41.2596	35.5354	46.9335	13.2334		5.96139	5.36666	5.15118	5.55254	3.72611
contig00482	0	113	183	260	198		0	108.427	162.574	290.54	131.011		0	6.76057	7.34496	8.1826	7.03354
contig00483	39	47	27	85	32		56.5136	45.0978	23.9864	94.9844	21.1734		5.82053	5.49498	4.58414	6.56962	4.40418
contig00484	11	3	0	0	0		15.9397	2.87858	0	0	0		3.99456	1.52536	0	0	0
contig00485	31	0	18	0	26		44.9211	0	15.9909	0	17.2034		5.48932	0	3.99918	0	4.10462
contig00486	57	57	50	0	35		82.5968	54.693	44.4192	0	23.1584		6.36801	5.77328	5.47311	0	4.53347
contig00487	39	128	395	56	38		56.5136	122.819	350.912	62.5779	25.1434		5.82053	6.94039	8.45496	5.96758	4.65211
contig00488	109	49	158	203	57		157.948	47.0168	140.365	226.845	37.7152		7.30331	5.5551	7.13304	7.82556	5.23707
contig00489	92	157	124	79	40		133.314	150.646	110.16	88.2796	26.4668		7.05869	7.23502	6.78345	6.46401	4.72611
contig00490	101	69	0	89	120		146.356	66.2073	0	99.4542	79.4003		7.19334	6.04892	0	6.63596	6.31107
contig00491	24	11	14	26	12		34.7776	10.5548	12.4374	29.054	7.94003		5.12009	3.39983	3.63661	4.86067	2.98915
contig00492	34	67	31	5	25		49.2683	64.2883	27.5399	5.58732	16.5417		5.62259	6.00648	4.78345	2.48216	4.04804
contig00493	113	187	36	51	30		163.745	179.431	31.9818	56.9906	19.8501		7.3553	7.48729	4.99918	5.83265	4.31107
contig00494	164	93	226	21	33		237.647	89.236	200.775	23.4667	21.8351		7.89268	6.47955	7.64943	4.55254	4.44858
contig00495	50	27	15	19	37		72.4533	25.9072	13.3258	21.2318	24.4818		6.17898	4.69528	3.73615	4.40815	4.61364
contig00496	89	92	46	0	115		128.967	88.2765	40.8657	0	76.092		7.01086	6.46396	5.35282	0	6.24967
contig00497	83	76	68	93	92		120.273	72.924	60.4101	103.924	60.8736		6.91016	6.18832	5.91672	6.69939	5.92774
contig00498	0	8	0	21	13		0	7.67621	0	23.4667	8.6017		0	2.94039	0	4.55254	3.10462
contig00499	46	83	37	83	114		66.6571	79.6407	32.8702	92.7495	75.4303		6.05869	6.31543	5.03871	6.53527	6.23707
contig00500	46	13	33	58	30		66.6571	12.4738	29.3167	64.8129	19.8501		6.05869	3.64083	4.87365	6.01821	4.31107
contig00501	197	114	98	112	86		285.466	109.386	87.0616	125.156	56.9036		8.15718	6.77328	6.44397	6.96758	5.83045
contig00502	37	8	87	111	77		53.6155	7.67621	77.2894	124.038	50.9486		5.74458	2.94039	6.2722	6.95464	5.67097
contig00503	0	0	206	833	0		0	0	183.007	930.847	0		0	0	7.51576	9.8624	0
contig00504	0	503	265	238	142		0	482.642	235.422	265.956	93.9571		0	8.91481	7.8791	8.05505	6.55393
contig00505	27	24	45	55	37		39.1248	23.0286	39.9773	61.4605	24.4818		5.29001	4.52536	5.32111	5.94159	4.61364
contig00506	79	76	27	64	44		114.476	72.924	23.9864	71.5176	29.1135		6.8389	6.18832	4.58414	6.16023	4.86361
contig00507	142	158	115	130	110		205.767	151.605	102.164	145.27	72.7837		7.68487	7.24418	6.67475	7.1826	6.18554
contig00508	79	49	107	62	110		114.476	47.0168	95.0571	69.2827	72.7837		6.8389	5.5551	6.57072	6.11442	6.18554
contig00509	0	63	75	105	72		0	60.4502	66.6288	117.334	47.6402		0	5.91767	6.05807	6.87447	5.57411
contig00510	55	34	31	60	74		79.6987	32.6239	27.5399	67.0478	48.9635		6.31648	5.02786	4.78345	6.06712	5.61364
contig00511	62	65	83	153	136		89.8421	62.3692	73.7359	170.972	89.9871		6.48932	5.96276	6.20429	7.41762	6.49165
contig00512	39	64	29	43	18		56.5136	61.4097	25.7631	48.0509	11.9101		5.82053	5.94039	4.68724	5.58649	3.57411
contig00513	38	28	29	33	34		55.0645	26.8667	25.7631	36.8763	22.4968		5.78305	4.74775	4.68724	5.20462	4.49165
contig00514	397	262	251	109	253		575.279	251.396	222.984	121.803	167.402		9.16812	7.97382	7.8008	6.92841	7.38718
contig00515	27	94	0	19	42		39.1248	90.1955	0	21.2318	27.7901		5.29001	6.49498	0	4.40815	4.7965
contig00516	32	22	22	57	49		46.3701	21.1096	19.5444	63.6954	32.4218		5.53512	4.39983	4.28869	5.99312	5.01889
contig00517	43	30	36	0	49		62.3099	28.7858	31.9818	0	32.4218		5.96139	4.84729	4.99918	0	5.01889
contig00518	19	8	9	30	0		27.5323	7.67621	7.99546	33.5239	0		4.78305	2.94039	2.99918	5.06712	0
contig00519	36	24	90	0	58		52.1664	23.0286	79.9546	0	38.3768		5.70505	4.52536	6.32111	0	5.26216
contig00520	63	27	40	50	28		91.2912	25.9072	35.5354	55.8732	18.5267		6.5124	4.69528	5.15118	5.80408	4.21154
contig00521	71	88	63	109	43		102.884	84.4383	55.9682	121.803	28.4518		6.68487	6.39983	5.80654	6.92841	4.83045
contig00522	54	72	0	23	77		78.2496	69.0859	0	25.7017	50.9486		6.29001	6.11032	0	4.68379	5.67097
contig00523	17	0	20	34	0		24.6341	0	17.7677	37.9938	0		4.62259	0	4.15118	5.24769	0
contig00524	17	0	20	34	8		24.6341	0	17.7677	37.9938	5.29336		4.62259	0	4.15118	5.24769	2.40418
contig00525	102	93	93	37	47		147.805	89.236	82.6197	41.3461	31.0985		7.20755	6.47955	6.36841	5.36968	4.95877
contig00526	82	23	0	0	78		118.823	22.0691	0	0	51.6102		6.89268	4.46396	0	0	5.68959
contig00527	31	0	40	37	35		44.9211	0	35.5354	41.3461	23.1584		5.48932	0	5.15118	5.36968	4.53347
contig00528	36	63	31	50	32		52.1664	60.4502	27.5399	55.8732	21.1734		5.70505	5.91767	4.78345	5.80408	4.40418
contig00529	26	10	15	0	42		37.6757	9.59527	13.3258	0	27.7901		5.23556	3.26232	3.73615	0	4.7965
contig00530	50	0	9	11	19		72.4533	0	7.99546	12.2921	12.5717		6.17898	0	2.99918	3.61966	3.65211
contig00531	139	103	83	38	6		201.42	98.8313	73.7359	42.4636	3.97002		7.65407	6.6269	6.20429	5.40815	1.98915
contig00532	32	61	11	39	15		46.3701	58.5311	9.77222	43.5811	9.92504		5.53512	5.87113	3.28869	5.44563	3.31107
contig00533	116	99	141	113	54		168.092	94.9931	125.262	126.273	35.7302		7.3931	6.56975	6.96881	6.98041	5.15907
contig00534	107	44	0	65	195		155.05	42.2192	0	72.6351	129.026		7.27659	5.39983	0	6.1826	7.01151
contig00535	0	65	36	131	68		0	62.3692	31.9818	146.388	44.9935		0	5.96276	4.99918	7.19365	5.49165
contig00536	116	141	7	209	450		168.092	135.293	6.21869	233.55	297.751		7.3931	7.07995	2.63661	7.86759	8.21796
contig00537	85	76	37	70	55		123.171	72.924	32.8702	78.2224	36.3918		6.94451	6.18832	5.03871	6.28951	5.18554
contig00538	32	34	28	37	9		46.3701	32.6239	24.8748	41.3461	5.95503		5.53512	5.02786	4.63661	5.36968	2.57411
contig00539	135	44	0	65	275		195.624	42.2192	0	72.6351	181.959		7.61194	5.39983	0	6.1826	7.50747
contig00540	0	9	9	12	24		0	8.63574	7.99546	13.4096	15.8801		0	3.11032	2.99918	3.74519	3.98915
contig00541	34	22	0	52	32		49.2683	21.1096	0	58.1081	21.1734		5.62259	4.39983	0	5.86067	4.40418
contig00542	0	0	93	0	26		0	0	82.6197	0	17.2034		0	0	6.36841	0	4.10462
contig00543	2082	1257	1058	760	517		3016.96	1206.13	939.91	849.272	342.083		11.5589	10.2362	9.87638	9.73008	8.4182
contig00544	93	67	46	85	73		134.763	64.2883	40.8657	94.9844	48.3019		7.07428	6.00648	5.35282	6.56962	5.59401
contig00545	30	19	34	8	13		43.472	18.231	30.2051	8.93971	8.6017		5.44201	4.18832	4.91672	3.16023	3.10462
contig00546	1566	768	330	505	312		2269.24	736.917	293.167	564.319	206.441		11.148	9.52536	8.19558	9.14037	7.68959
contig00547	17	8	36	6	0		24.6341	7.67621	31.9818	6.70478	0		4.62259	2.94039	4.99918	2.74519	0
contig00548	29	8	9	24	12		42.0229	7.67621	7.99546	26.8191	7.94003		5.3931	2.94039	2.99918	4.74519	2.98915
contig00549	13	40	20	74	40		18.8379	38.3811	17.7677	82.6923	26.4668		4.23556	5.26232	4.15118	6.36968	4.72611
contig00550	0	40	9	28	29		0	38.3811	7.99546	31.289	19.1884		0	5.26232	2.99918	4.96758	4.26216
contig00551	0	60	102	185	51		0	57.5716	90.6152	206.731	33.7451		0	5.84729	6.50168	7.69161	5.07661
contig00552	0	12	17	14	35		0	11.5143	15.1025	15.6445	23.1584		0	3.52536	3.91672	3.96758	4.53347
contig00553	112	68	61	30	80		162.295	65.2478	54.1914	33.5239	52.9336		7.34248	6.02786	5.75999	5.06712	5.72611
contig00554	57	30	17	42	21		82.5968	28.7858	15.1025	46.9335	13.8951		6.36801	4.84729	3.91672	5.55254	3.7965
contig00555	78	76	80	70	82		113.027	72.924	71.0707	78.2224	54.2569		6.82053	6.18832	6.15118	6.28951	5.76173
contig00556	212	122	0	234	0		307.202	117.062	0	261.486	0		8.26304	6.87113	0	8.03059	0
contig00557	0	41	12	42	26		0	39.3406	10.6606	46.9335	17.2034		0	5.29795	3.41422	5.55254	4.10462
contig00558	38	181	46	23	52		55.0645	173.674	40.8657	25.7017	34.4068		5.78305	7.44024	5.35282	4.68379	5.10462
contig00559	6	8	7	18	0		8.6944	7.67621	6.21869	20.1143	0		3.12009	2.94039	2.63661	4.33015	0
contig00560	32	28	32	40	32		46.3701	26.8667	28.4283	44.6985	21.1734		5.53512	4.74775	4.82926	5.48216	4.40418
contig00561	44	40	32	49	21		63.7589	38.3811	28.4283	54.7557	13.8951		5.99456	5.26232	4.82926	5.77494	3.7965
contig00562	14	33	12	8	0		20.2869	31.6644	10.6606	8.93971	0		4.34248	4.98479	3.41422	3.16023	0
contig00563	71	107	109	81	357		102.884	102.669	96.8338	90.5145	236.216		6.68487	6.68186	6.59744	6.50008	7.88396
contig00564	61	0	28	29	22		88.3931	0	24.8748	32.4064	14.5567		6.46586	0	4.63661	5.01821	3.86361
contig00565	29	17	13	28	29		42.0229	16.312	11.549	31.289	19.1884		5.3931	4.02786	3.52969	4.96758	4.26216
contig00566	94	22	15	82	64		136.212	21.1096	13.3258	91.632	42.3469		7.08971	4.39983	3.73615	6.51778	5.40418
contig00567	92	79	91	70	97		133.314	75.8026	80.8429	78.2224	64.1819		7.05869	6.24418	6.33705	6.28951	6.0041
contig00568	33	22	15	35	42		47.8192	21.1096	13.3258	39.1112	27.7901		5.57952	4.39983	3.73615	5.28951	4.7965
contig00569	47	29	26	40	0		68.1061	27.8263	23.098	44.6985	0		6.08971	4.79838	4.52969	5.48216	0
contig00570	37	16	16	0	37		53.6155	15.3524	14.2141	0	24.4818		5.74458	3.94039	3.82926	0	4.61364
contig00571	57	42	40	111	76		82.5968	40.3001	35.5354	124.038	50.2869		6.36801	5.33271	5.15118	6.95464	5.65211
contig00572	749	1458	374	382	660		1085.35	1398.99	332.256	426.871	436.702		10.0839	10.4502	8.37615	8.73766	8.77051
contig00573	36	34	14	63	38		52.1664	32.6239	12.4374	70.4002	25.1434		5.70505	5.02786	3.63661	6.13751	4.65211
contig00574	86	69	38	54	30		124.62	66.2073	33.7586	60.343	19.8501		6.96139	6.04892	5.07718	5.91511	4.31107
contig00575	38	11	25	53	17		55.0645	10.5548	22.2096	59.2256	11.2484		5.78305	3.39983	4.47311	5.88815	3.49165
contig00576	38	11	25	63	63		55.0645	10.5548	22.2096	70.4002	41.6852		5.78305	3.39983	4.47311	6.13751	5.38146
contig00577	0	0	86	0	0		0	0	76.401	0	0		0	0	6.25552	0	0
contig00578	46	38	30	28	18		66.6571	36.462	26.6515	31.289	11.9101		6.05869	5.18832	4.73615	4.96758	3.57411
contig00579	22	0	9	33	11		31.8795	0	7.99546	36.8763	7.27837		4.99456	0	2.99918	5.20462	2.86361
contig00580	17	8	7	34	0		24.6341	7.67621	6.21869	37.9938	0		4.62259	2.94039	2.63661	5.24769	0
contig00581	19	12	11	16	42		27.5323	11.5143	9.77222	17.8794	27.7901		4.78305	3.52536	3.28869	4.16023	4.7965
contig00582	89	148	133	57	54		128.967	142.01	118.155	63.6954	35.7302		7.01086	7.14985	6.88454	5.99312	5.15907
contig00583	62	20	42	26	89		89.8421	19.1905	37.3121	29.054	58.8886		6.48932	4.26232	5.22157	4.86067	5.87992
contig00584	214	224	96	188	402		310.1	214.934	85.2849	210.083	265.991		8.27659	7.74775	6.41422	7.71482	8.05523
contig00585	27	29	26	59	33		39.1248	27.8263	23.098	65.9303	21.8351		5.29001	4.79838	4.52969	6.04287	4.44858
contig00586	57	23	23	74	22		82.5968	22.0691	20.4328	82.6923	14.5567		6.36801	4.46396	4.35282	6.36968	3.86361
contig00587	70	45	24	40	34		101.435	43.1787	21.3212	44.6985	22.4968		6.66441	5.43225	4.41422	5.48216	4.49165
contig00588	29	60	0	0	31		42.0229	57.5716	0	0	20.5118		5.3931	5.84729	0	0	4.35838
contig00589	58	52	35	147	36		84.0459	49.8954	31.0934	164.267	23.8201		6.3931	5.64083	4.95854	7.3599	4.57411
contig00590	0	12	16	28	17		0	11.5143	14.2141	31.289	11.2484		0	3.52536	3.82926	4.96758	3.49165
contig00591	5	4	16	39	20		7.24533	3.83811	14.2141	43.5811	13.2334		2.85705	1.94039	3.82926	5.44563	3.72611
contig00592	34	17	9	17	6		49.2683	16.312	7.99546	18.9969	3.97002		5.62259	4.02786	2.99918	4.24769	1.98915
contig00593	50	48	26	82	19		72.4533	46.0573	23.098	91.632	12.5717		6.17898	5.52536	4.52969	6.51778	3.65211
contig00594	12	7	17	0	15		17.3888	6.71669	15.1025	0	9.92504		4.12009	2.74775	3.91672	0	3.31107
contig00595	10	7	3	0	10		14.4907	6.71669	2.66515	0	6.6167		3.85705	2.74775	1.41422	0	2.72611
contig00596	16	30	52	29	15		23.1851	28.7858	46.196	32.4064	9.92504		4.53512	4.84729	5.52969	5.01821	3.31107
contig00597	163	185	213	124	64		236.198	177.512	189.226	138.565	42.3469		7.88385	7.47178	7.56396	7.11442	5.40418
contig00598	29	0	8	40	8		42.0229	0	7.10707	44.6985	5.29336		5.3931	0	2.82926	5.48216	2.40418
contig00599	64	28	37	75	38		92.7403	26.8667	32.8702	83.8097	25.1434		6.53512	4.74775	5.03871	6.38905	4.65211
contig00600	34	23	21	92	40		49.2683	22.0691	18.6561	102.807	26.4668		5.62259	4.46396	4.22157	6.68379	4.72611
contig00601	54	30	56	100	19		78.2496	28.7858	49.7495	111.746	12.5717		6.29001	4.84729	5.63661	6.80408	3.65211
contig00602	27	17	17	16	3		39.1248	16.312	15.1025	17.8794	1.98501		5.29001	4.02786	3.91672	4.16023	0.989145
contig00603	0	589	0	352	65		0	565.161	0	393.347	43.0085		0	9.14252	0	8.61966	5.42655
contig00604	29	9	47	36	44		42.0229	8.63574	41.754	40.2287	29.1135		5.3931	3.11032	5.38384	5.33015	4.86361
contig00605	44	45	12	61	29		63.7589	43.1787	10.6606	68.1653	19.1884		5.99456	5.43225	3.41422	6.09096	4.26216
contig00606	50	44	32	63	23		72.4533	42.2192	28.4283	70.4002	15.2184		6.17898	5.39983	4.82926	6.13751	3.92774
contig00607	48	22	35	76	24		69.5552	21.1096	31.0934	84.9272	15.8801		6.12009	4.39983	4.95854	6.40815	3.98915
contig00608	145	71	117	60	44		210.115	68.1264	103.941	67.0478	29.1135		7.71503	6.09014	6.69962	6.06712	4.86361
contig00609	156	0	143	208	648		226.054	0	127.039	232.432	428.762		7.82053	0	6.98913	7.86067	8.74403
contig00610	35	38	36	26	31		50.7173	36.462	31.9818	29.054	20.5118		5.66441	5.18832	4.99918	4.86067	4.35838
contig00611	20	21	21	33	20		28.9813	20.1501	18.6561	36.8763	13.2334		4.85705	4.33271	4.22157	5.20462	3.72611
contig00612	12	24	17	38	7		17.3888	23.0286	15.1025	42.4636	4.63169		4.12009	4.52536	3.91672	5.40815	2.21154
contig00613	34	32	17	17	6		49.2683	30.7049	15.1025	18.9969	3.97002		5.62259	4.94039	3.91672	4.24769	1.98915
contig00614	315	166	515	196	166		456.456	159.281	457.518	219.023	109.837		8.83433	7.31543	8.83768	7.77494	6.77922
contig00615	0	87	7	87	307		0	83.4788	6.21869	97.2193	203.133		0	6.38334	2.63661	6.60317	7.66628
contig00616	578	406	329	108	383		837.561	389.568	292.278	120.686	253.419		9.71005	8.60573	8.1912	6.91511	7.98538
contig00617	101	63	54	87	34		146.356	60.4502	47.9727	97.2193	22.4968		7.19334	5.91767	5.58414	6.60317	4.49165
contig00618	43	48	86	44	18		62.3099	46.0573	76.401	49.1684	11.9101		5.96139	5.52536	6.25552	5.61966	3.57411
contig00619	71	36	16	35	15		102.884	34.543	14.2141	39.1112	9.92504		6.68487	5.11032	3.82926	5.28951	3.31107
contig00620	57	30	49	162	52		82.5968	28.7858	43.5308	181.029	34.4068		6.36801	4.84729	5.44397	7.50008	5.10462
contig00621	0	54	0	49	17		0	51.8144	0	54.7557	11.2484		0	5.69528	0	5.77494	3.49165
contig00622	77	20	28	49	25		111.578	19.1905	24.8748	54.7557	16.5417		6.80191	4.26232	4.63661	5.77494	4.04804
contig00623	77	44	90	40	56		111.578	42.2192	79.9546	44.6985	37.0535		6.80191	5.39983	6.32111	5.48216	5.21154
contig00624	614	389	292	277	43		889.727	373.256	259.408	309.537	28.4518		9.79722	8.54402	8.01908	8.27397	4.83045
contig00625	14	16	22	0	7		20.2869	15.3524	19.5444	0	4.63169		4.34248	3.94039	4.28869	0	2.21154
contig00626	28	17	27	26	17		40.5739	16.312	23.9864	29.054	11.2484		5.34248	4.02786	4.58414	4.86067	3.49165
contig00627	40	28	30	50	21		57.9627	26.8667	26.6515	55.8732	13.8951		5.85705	4.74775	4.73615	5.80408	3.7965
contig00628	50	76	33	64	59		72.4533	72.924	29.3167	71.5176	39.0385		6.17898	6.18832	4.87365	6.16023	5.28683
contig00629	6	4	10	34	21		8.6944	3.83811	8.88384	37.9938	13.8951		3.12009	1.94039	3.15118	5.24769	3.7965
contig00630	23	10	17	34	0		33.3285	9.59527	15.1025	37.9938	0		5.05869	3.26232	3.91672	5.24769	0
contig00631	39	41	31	20	29		56.5136	39.3406	27.5399	22.3493	19.1884		5.82053	5.29795	4.78345	4.48216	4.26216
contig00632	36	29	28	42	30		52.1664	27.8263	24.8748	46.9335	19.8501		5.70505	4.79838	4.63661	5.55254	4.31107
contig00633	69	115	28	39	9		99.9856	110.346	24.8748	43.5811	5.95503		6.64365	6.78588	4.63661	5.44563	2.57411
contig00634	170	158	148	143	196		246.341	151.605	131.481	159.797	129.687		7.94451	7.24418	7.03871	7.3201	7.01889
contig00635	81	115	35	150	32		117.374	110.346	31.0934	167.619	21.1734		6.87497	6.78588	4.95854	7.38905	4.40418
contig00636	0	28	44	42	79		0	26.8667	39.0889	46.9335	52.2719		0	4.74775	5.28869	5.55254	5.70796
contig00637	41	26	29	64	11		59.4117	24.9477	25.7631	71.5176	7.27837		5.89268	4.64083	4.68724	6.16023	2.86361
contig00638	73	49	49	58	74		105.782	47.0168	43.5308	64.8129	48.9635		6.72495	5.5551	5.44397	6.01821	5.61364
contig00639	19	0	3	7	0		27.5323	0	2.66515	7.82224	0		4.78305	0	1.41422	2.96758	0
contig00640	33	55	24	26	16		47.8192	52.774	21.3212	29.054	10.5867		5.57952	5.72175	4.41422	4.86067	3.40418
contig00641	80	70	57	98	35		115.925	67.1669	50.6379	109.511	23.1584		6.85705	6.06968	5.66215	6.77494	4.53347
contig00642	49	38	94	90	1027		71.0043	36.462	83.5081	100.572	679.535		6.14983	5.18832	6.38384	6.65208	9.4084
contig00643	99	63	77	29	106		143.458	60.4502	68.4056	32.4064	70.137		7.16448	5.91767	6.09604	5.01821	6.1321
contig00644	26	52	24	34	31		37.6757	49.8954	21.3212	37.9938	20.5118		5.23556	5.64083	4.41422	5.24769	4.35838
contig00645	16	3	28	29	60		23.1851	2.87858	24.8748	32.4064	39.7002		4.53512	1.52536	4.63661	5.01821	5.31107
contig00646	0	6	11	29	81		0	5.75716	9.77222	32.4064	53.5952		0	2.52536	3.28869	5.01821	5.74403
contig00647	48	87	96	50	10		69.5552	83.4788	85.2849	55.8732	6.6167		6.12009	6.38334	6.41422	5.80408	2.72611
contig00648	0	0	27	22	21		0	0	23.9864	24.5842	13.8951		0	0	4.58414	4.61966	3.7965
contig00649	44	36	51	200	71		63.7589	34.543	45.3076	223.493	46.9785		5.99456	5.11032	5.50168	7.80408	5.55393
contig00650	4	0	0	11	5		5.79627	0	0	12.2921	3.30835		2.53512	0	0	3.61966	1.72611
contig00651	98	242	363	109	35		142.009	232.205	322.483	121.803	23.1584		7.14983	7.85926	8.33308	6.92841	4.53347
contig00652	60	32	21	36	33		86.944	30.7049	18.6561	40.2287	21.8351		6.44201	4.94039	4.22157	5.33015	4.44858
contig00653	21	4	0	0	19		30.4304	3.83811	0	0	12.5717		4.92744	1.94039	0	0	3.65211
contig00654	0	23	32	102	39		0	22.0691	28.4283	113.981	25.8051		0	4.46396	4.82926	6.83265	4.68959
contig00655	30	45	22	20	22		43.472	43.1787	19.5444	22.3493	14.5567		5.44201	5.43225	4.28869	4.48216	3.86361
contig00656	42	28	17	29	26		60.8608	26.8667	15.1025	32.4064	17.2034		5.92744	4.74775	3.91672	5.01821	4.10462
contig00657	21	47	37	41	16		30.4304	45.0978	32.8702	45.816	10.5867		4.92744	5.49498	5.03871	5.51778	3.40418
contig00658	28	0	5	24	0		40.5739	0	4.44192	26.8191	0		5.34248	0	2.15118	4.74519	0
contig00659	9	4	13	0	23		13.0416	3.83811	11.549	0	15.2184		3.70505	1.94039	3.52969	0	3.92774
contig00661	10	41	13	5	26		14.4907	39.3406	11.549	5.58732	17.2034		3.85705	5.29795	3.52969	2.48216	4.10462
contig00662	31	29	27	53	13		44.9211	27.8263	23.9864	59.2256	8.6017		5.48932	4.79838	4.58414	5.88815	3.10462
contig00663	51	39	53	54	33		73.9024	37.4215	47.0843	60.343	21.8351		6.20755	5.2258	5.55718	5.91511	4.44858
contig00664	35	22	49	47	10		50.7173	21.1096	43.5308	52.5208	6.6167		5.66441	4.39983	5.44397	5.71482	2.72611
contig00665	33	0	34	56	23		47.8192	0	30.2051	62.5779	15.2184		5.57952	0	4.91672	5.96758	3.92774
contig00666	25	8	0	4	38		36.2267	7.67621	0	4.46985	25.1434		5.17898	2.94039	0	2.16023	4.65211
contig00667	37	20	14	15	38		53.6155	19.1905	12.4374	16.7619	25.1434		5.74458	4.26232	3.63661	4.06712	4.65211
contig00668	25	41	26	41	38		36.2267	39.3406	23.098	45.816	25.1434		5.17898	5.29795	4.52969	5.51778	4.65211
contig00669	88	40	44	41	22		127.518	38.3811	39.0889	45.816	14.5567		6.99456	5.26232	5.28869	5.51778	3.86361
contig00670	16	30	8	29	15		23.1851	28.7858	7.10707	32.4064	9.92504		4.53512	4.84729	2.82926	5.01821	3.31107
contig00671	269	0	19	207	352		389.799	0	16.8793	231.315	232.908		8.60659	0	4.07718	7.85371	7.86361
contig00672	59	0	45	40	51		85.4949	0	39.9773	44.6985	33.7451		6.41777	0	5.32111	5.48216	5.07661
contig00673	31	30	24	29	7		44.9211	28.7858	21.3212	32.4064	4.63169		5.48932	4.84729	4.41422	5.01821	2.21154
contig00674	57	39	25	45	40		82.5968	37.4215	22.2096	50.2858	26.4668		6.36801	5.2258	4.47311	5.65208	4.72611
contig00675	8	30	14	26	4		11.5925	28.7858	12.4374	29.054	2.64668		3.53512	4.84729	3.63661	4.86067	1.40418
contig00676	297	0	29	129	246		430.373	0	25.7631	144.153	162.771		8.74944	0	4.68724	7.17145	7.3467
contig00677	32	11	33	35	16		46.3701	10.5548	29.3167	39.1112	10.5867		5.53512	3.39983	4.87365	5.28951	3.40418
contig00678	15	16	42	159	0		21.736	15.3524	37.3121	177.677	0		4.44201	3.94039	5.22157	7.47311	0
contig00679	151	58	340	281	437		218.809	55.6525	302.051	314.007	289.15		7.77353	5.79838	8.23865	8.29465	8.17567
contig00680	33	24	14	54	77		47.8192	23.0286	12.4374	60.343	50.9486		5.57952	4.52536	3.63661	5.91511	5.67097
contig00681	0	46	0	67	46		0	44.1382	0	74.87	30.4368		0	5.46396	0	6.22632	4.92774
contig00682	51	46	46	41	57		73.9024	44.1382	40.8657	45.816	37.7152		6.20755	5.46396	5.35282	5.51778	5.23707
contig00683	51	3	0	30	48		73.9024	2.87858	0	33.5239	31.7601		6.20755	1.52536	0	5.06712	4.98915
contig00684	71	37	38	34	34		102.884	35.5025	33.7586	37.9938	22.4968		6.68487	5.14985	5.07718	5.24769	4.49165
contig00685	40	0	0	19	6		57.9627	0	0	21.2318	3.97002		5.85705	0	0	4.40815	1.98915
contig00686	8	0	14	40	20		11.5925	0	12.4374	44.6985	13.2334		3.53512	0	3.63661	5.48216	3.72611
contig00687	84	44	45	84	90		121.722	42.2192	39.9773	93.8669	59.5503		6.92744	5.39983	5.32111	6.55254	5.89604
contig00688	46	35	48	46	16		66.6571	33.5834	42.6424	51.4033	10.5867		6.05869	5.06968	5.41422	5.68379	3.40418
contig00689	29	46	36	0	15		42.0229	44.1382	31.9818	0	9.92504		5.3931	5.46396	4.99918	0	3.31107
contig00690	28	17	12	25	7		40.5739	16.312	10.6606	27.9366	4.63169		5.34248	4.02786	3.41422	4.80408	2.21154
contig00691	7	8	8	28	0		10.1435	7.67621	7.10707	31.289	0		3.34248	2.94039	2.82926	4.96758	0
contig00692	88	89	49	157	176		127.518	85.3979	43.5308	175.442	116.454		6.99456	6.41613	5.44397	7.45485	6.86361
contig00693	7	25	6	50	9		10.1435	23.9882	5.3303	55.8732	5.95503		3.34248	4.58425	2.41422	5.80408	2.57411
contig00694	26	15	14	0	13		37.6757	14.3929	12.4374	0	8.6017		5.23556	3.84729	3.63661	0	3.10462
contig00695	65	53	42	64	74		94.1893	50.8549	37.3121	71.5176	48.9635		6.55749	5.66832	5.22157	6.16023	5.61364
contig00696	21	30	11	40	19		30.4304	28.7858	9.77222	44.6985	12.5717		4.92744	4.84729	3.28869	5.48216	3.65211
contig00697	88	75	70	69	107		127.518	71.9645	62.1869	77.105	70.7986		6.99456	6.16921	5.95854	6.26875	6.14565
contig00698	19	18	13	38	7		27.5323	17.2715	11.549	42.4636	4.63169		4.78305	4.11032	3.52969	5.40815	2.21154
contig00699	25	27	8	48	16		36.2267	25.9072	7.10707	53.6382	10.5867		5.17898	4.69528	2.82926	5.74519	3.40418
contig00700	42	70	21	30	11		60.8608	67.1669	18.6561	33.5239	7.27837		5.92744	6.06968	4.22157	5.06712	2.86361
contig00701	32	38	24	25	6		46.3701	36.462	21.3212	27.9366	3.97002		5.53512	5.18832	4.41422	4.80408	1.98915
contig00702	0	10	0	0	0		0	9.59527	0	0	0		0	3.26232	0	0	0
contig00703	70	60	67	53	75		101.435	57.5716	59.5217	59.2256	49.6252		6.66441	5.84729	5.89534	5.88815	5.633
contig00704	34	30	14	28	11		49.2683	28.7858	12.4374	31.289	7.27837		5.62259	4.84729	3.63661	4.96758	2.86361
contig00705	14	18	11	28	0		20.2869	17.2715	9.77222	31.289	0		4.34248	4.11032	3.28869	4.96758	0
contig00706	0	33	7	4	6		0	31.6644	6.21869	4.46985	3.97002		0	4.98479	2.63661	2.16023	1.98915
contig00707	147	180	165	49	129		213.013	172.715	146.583	54.7557	85.3554		7.7348	7.43225	7.19558	5.77494	6.41541
contig00708	20	5	11	72	23		28.9813	4.79763	9.77222	80.4574	15.2184		4.85705	2.26232	3.28869	6.33015	3.92774
contig00709	11	9	16	0	6		15.9397	8.63574	14.2141	0	3.97002		3.99456	3.11032	3.82926	0	1.98915
contig00710	82	63	68	63	0		118.823	60.4502	60.4101	70.4002	0		6.89268	5.91767	5.91672	6.13751	0
contig00711	39	37	14	37	0		56.5136	35.5025	12.4374	41.3461	0		5.82053	5.14985	3.63661	5.36968	0
contig00712	18	29	20	51	22		26.0832	27.8263	17.7677	56.9906	14.5567		4.70505	4.79838	4.15118	5.83265	3.86361
contig00713	13	25	17	34	11		18.8379	23.9882	15.1025	37.9938	7.27837		4.23556	4.58425	3.91672	5.24769	2.86361
contig00715	33	25	19	34	19		47.8192	23.9882	16.8793	37.9938	12.5717		5.57952	4.58425	4.07718	5.24769	3.65211
contig00716	26	68	25	66	32		37.6757	65.2478	22.2096	73.7526	21.1734		5.23556	6.02786	4.47311	6.20462	4.40418
contig00717	143	8	156	110	71		207.217	7.67621	138.588	122.921	46.9785		7.695	2.94039	7.11466	6.94159	5.55393
contig00718	32	41	26	56	75		46.3701	39.3406	23.098	62.5779	49.6252		5.53512	5.29795	4.52969	5.96758	5.633
contig00719	0	21	45	43	32		0	20.1501	39.9773	48.0509	21.1734		0	4.33271	5.32111	5.58649	4.40418
contig00720	262	164	17	329	244		379.655	157.362	15.1025	367.645	161.447		8.56855	7.29795	3.91672	8.52217	7.33492
contig00721	19	25	17	11	42		27.5323	23.9882	15.1025	12.2921	27.7901		4.78305	4.58425	3.91672	3.61966	4.7965
contig00722	63	49	5	98	48		91.2912	47.0168	4.44192	109.511	31.7601		6.5124	5.5551	2.15118	6.77494	4.98915
contig00723	47	90	89	93	118		68.1061	86.3574	79.0662	103.924	78.077		6.08971	6.43225	6.30499	6.69939	6.28683
contig00724	77	53	92	140	52		111.578	50.8549	81.7313	156.445	34.4068		6.80191	5.66832	6.35282	7.28951	5.10462
contig00725	103	86	35	74	14		149.254	82.5193	31.0934	82.6923	9.26337		7.22162	6.36666	4.95854	6.36968	3.21154
contig00726	21	24	33	54	0		30.4304	23.0286	29.3167	60.343	0		4.92744	4.52536	4.87365	5.91511	0
contig00727	46	10	35	25	20		66.6571	9.59527	31.0934	27.9366	13.2334		6.05869	3.26232	4.95854	4.80408	3.72611
contig00728	141	139	169	118	73		204.318	133.374	150.137	131.861	48.3019		7.67468	7.05934	7.23013	7.04287	5.59401
contig00729	47	36	47	52	25		68.1061	34.543	41.754	58.1081	16.5417		6.08971	5.11032	5.38384	5.86067	4.04804
contig00730	17	31	24	0	9		24.6341	29.7453	21.3212	0	5.95503		4.62259	4.89459	4.41422	0	2.57411
contig00731	26	19	18	64	167		37.6757	18.231	15.9909	71.5176	110.499		5.23556	4.18832	3.99918	6.16023	6.78789
contig00732	7	7	13	64	174		10.1435	6.71669	11.549	71.5176	115.131		3.34248	2.74775	3.52969	6.16023	6.84713
contig00733	15	0	0	16	41		21.736	0	0	17.8794	27.1285		4.44201	0	0	4.16023	4.76173
contig00734	130	151	81	150	60		188.379	144.889	71.9591	167.619	39.7002		7.55749	7.1788	6.16911	7.38905	5.31107
contig00735	51	49	49	72	51		73.9024	47.0168	43.5308	80.4574	33.7451		6.20755	5.5551	5.44397	6.33015	5.07661
contig00736	154	58	109	144	101		223.156	55.6525	96.8338	160.915	66.8286		7.80191	5.79838	6.59744	7.33015	6.06239
contig00737	106	127	149	305	115		153.601	121.86	132.369	340.826	76.092		7.26304	6.92908	7.04842	8.41289	6.24967
contig00738	27	31	0	21	0		39.1248	29.7453	0	23.4667	0		5.29001	4.89459	0	4.55254	0
contig00739	276	245	297	179	0		399.942	235.084	263.85	200.026	0		8.64365	7.87703	8.04357	7.64404	0
contig00740	46	35	50	164	65		66.6571	33.5834	44.4192	183.264	43.0085		6.05869	5.06968	5.47311	7.51778	5.42655
contig00741	29	40	24	28	24		42.0229	38.3811	21.3212	31.289	15.8801		5.3931	5.26232	4.41422	4.96758	3.98915
contig00742	36	46	98	300	572		52.1664	44.1382	87.0616	335.239	378.475		5.70505	5.46396	6.44397	8.38905	8.56405
contig00743	11	53	17	25	5		15.9397	50.8549	15.1025	27.9366	3.30835		3.99456	5.66832	3.91672	4.80408	1.72611
contig00744	74	79	63	50	130		107.231	75.8026	55.9682	55.8732	86.017		6.74458	6.24418	5.80654	5.80408	6.42655
contig00745	74	27	25	26	27		107.231	25.9072	22.2096	29.054	17.8651		6.74458	4.69528	4.47311	4.86067	4.15907
contig00746	20	19	6	47	7		28.9813	18.231	5.3303	52.5208	4.63169		4.85705	4.18832	2.41422	5.71482	2.21154
contig00747	30	14	19	42	23		43.472	13.4334	16.8793	46.9335	15.2184		5.44201	3.74775	4.07718	5.55254	3.92774
contig00748	21	22	18	47	13		30.4304	21.1096	15.9909	52.5208	8.6017		4.92744	4.39983	3.99918	5.71482	3.10462
contig00749	256	356	305	55	155		370.961	341.592	270.957	61.4605	102.559		8.53512	8.41613	8.08192	5.94159	6.68031
contig00750	86	31	44	30	6		124.62	29.7453	39.0889	33.5239	3.97002		6.96139	4.89459	5.28869	5.06712	1.98915
contig00751	175	178	106	147	10		253.587	170.796	94.1687	164.267	6.6167		7.98634	7.41613	6.55718	7.3599	2.72611
contig00752	45	38	15	0	38		65.208	36.462	13.3258	0	25.1434		6.02698	5.18832	3.73615	0	4.65211
contig00753	15	30	12	17	78		21.736	28.7858	10.6606	18.9969	51.6102		4.44201	4.84729	3.41422	4.24769	5.68959
contig00754	912	961	662	227	302		1321.55	922.105	588.11	253.664	199.824		10.368	9.84879	9.19994	7.98678	7.64259
contig00755	23	20	0	28	0		33.3285	19.1905	0	31.289	0		5.05869	4.26232	0	4.96758	0
contig00756	0	7	11	0	6		0	6.71669	9.77222	0	3.97002		0	2.74775	3.28869	0	1.98915
contig00757	149	129	104	101	58		215.911	123.779	92.3919	112.864	38.3768		7.75429	6.95162	6.52969	6.81844	5.26216
contig00758	4	7	19	58	9		5.79627	6.71669	16.8793	64.8129	5.95503		2.53512	2.74775	4.07718	6.01821	2.57411
contig00759	15	0	10	25	21		21.736	0	8.88384	27.9366	13.8951		4.44201	0	3.15118	4.80408	3.7965
contig00760	19	6	16	23	0		27.5323	5.75716	14.2141	25.7017	0		4.78305	2.52536	3.82926	4.68379	0
contig00761	100	0	46	0	8		144.907	0	40.8657	0	5.29336		7.17898	0	5.35282	0	2.40418
contig00762	16	22	16	30	29		23.1851	21.1096	14.2141	33.5239	19.1884		4.53512	4.39983	3.82926	5.06712	4.26216
contig00763	22	54	0	37	60		31.8795	51.8144	0	41.3461	39.7002		4.99456	5.69528	0	5.36968	5.31107
contig00764	22	8	15	0	31		31.8795	7.67621	13.3258	0	20.5118		4.99456	2.94039	3.73615	0	4.35838
contig00766	156	113	78	79	49		226.054	108.427	69.2939	88.2796	32.4218		7.82053	6.76057	6.11466	6.46401	5.01889
contig00767	45	33	0	43	55		65.208	31.6644	0	48.0509	36.3918		6.02698	4.98479	0	5.58649	5.18554
contig00768	136	95	78	165	49		197.073	91.155	69.2939	184.381	32.4218		7.62259	6.51025	6.11466	7.52655	5.01889
contig00769	47	51	6	32	41		68.1061	48.9359	5.3303	35.7588	27.1285		6.08971	5.61282	2.41422	5.16023	4.76173
contig00770	14	18	13	24	10		20.2869	17.2715	11.549	26.8191	6.6167		4.34248	4.11032	3.52969	4.74519	2.72611
contig00771	15	16	5	22	5		21.736	15.3524	4.44192	24.5842	3.30835		4.44201	3.94039	2.15118	4.61966	1.72611
contig00772	23	28	19	0	11		33.3285	26.8667	16.8793	0	7.27837		5.05869	4.74775	4.07718	0	2.86361
contig00773	38	60	23	38	20		55.0645	57.5716	20.4328	42.4636	13.2334		5.78305	5.84729	4.35282	5.40815	3.72611
contig00774	19	25	18	0	0		27.5323	23.9882	15.9909	0	0		4.78305	4.58425	3.99918	0	0
contig00775	45	26	28	24	30		65.208	24.9477	24.8748	26.8191	19.8501		6.02698	4.64083	4.63661	4.74519	4.31107
contig00776	19	20	0	33	0		27.5323	19.1905	0	36.8763	0		4.78305	4.26232	0	5.20462	0
contig00777	621	859	649	336	346		899.87	824.233	576.561	375.468	228.938		9.81357	9.68691	9.17133	8.55254	7.83881
contig00778	22	44	43	44	24		31.8795	42.2192	38.2005	49.1684	15.8801		4.99456	5.39983	5.25552	5.61966	3.98915
contig00779	500	241	143	0	219		724.533	231.246	127.039	0	144.906		9.50091	7.85328	6.98913	0	7.17897
contig00780	23	16	22	8	26		33.3285	15.3524	19.5444	8.93971	17.2034		5.05869	3.94039	4.28869	3.16023	4.10462
contig00781	21	28	7	44	238		30.4304	26.8667	6.21869	49.1684	157.477		4.92744	4.74775	2.63661	5.61966	7.299
contig00782	15	17	10	0	17		21.736	16.312	8.88384	0	11.2484		4.44201	4.02786	3.15118	0	3.49165
contig00783	36	26	51	43	31		52.1664	24.9477	45.3076	48.0509	20.5118		5.70505	4.64083	5.50168	5.58649	4.35838
contig00784	13	0	0	0	7		18.8379	0	0	0	4.63169		4.23556	0	0	0	2.21154
contig00785	14	13	24	25	20		20.2869	12.4738	21.3212	27.9366	13.2334		4.34248	3.64083	4.41422	4.80408	3.72611
contig00786	84	74	40	83	40		121.722	71.005	35.5354	92.7495	26.4668		6.92744	6.14985	5.15118	6.53527	4.72611
contig00787	21	28	0	0	43		30.4304	26.8667	0	0	28.4518		4.92744	4.74775	0	0	4.83045
contig00788	31	13	13	40	27		44.9211	12.4738	11.549	44.6985	17.8651		5.48932	3.64083	3.52969	5.48216	4.15907
contig00789	29	2	0	32	18		42.0229	1.91905	0	35.7588	11.9101		5.3931	0.940395	0	5.16023	3.57411
contig00790	192	106	60	65	56		278.221	101.71	53.303	72.6351	37.0535		8.12009	6.66832	5.73615	6.1826	5.21154
contig00791	40	81	19	39	28		57.9627	77.7217	16.8793	43.5811	18.5267		5.85705	6.28024	4.07718	5.44563	4.21154
contig00792	19	32	31	43	5		27.5323	30.7049	27.5399	48.0509	3.30835		4.78305	4.94039	4.78345	5.58649	1.72611
contig00793	69	33	60	104	27		99.9856	31.6644	53.303	116.216	17.8651		6.64365	4.98479	5.73615	6.86067	4.15907
contig00794	153	27	22	35	44		221.707	25.9072	19.5444	39.1112	29.1135		7.79251	4.69528	4.28869	5.28951	4.86361
contig00795	14	0	14	24	11		20.2869	0	12.4374	26.8191	7.27837		4.34248	0	3.63661	4.74519	2.86361
contig00796	100	88	69	64	55		144.907	84.4383	61.2985	71.5176	36.3918		7.17898	6.39983	5.93778	6.16023	5.18554
contig00797	73	49	61	0	53		105.782	47.0168	54.1914	0	35.0685		6.72495	5.5551	5.75999	0	5.1321
contig00798	111	100	131	201	38		160.846	95.9527	116.378	224.61	25.1434		7.32954	6.58425	6.86268	7.81128	4.65211
contig00799	12	23	59	57	76		17.3888	22.0691	52.4147	63.6954	50.2869		4.12009	4.46396	5.7119	5.99312	5.65211
contig00800	21	14	22	22	12		30.4304	13.4334	19.5444	24.5842	7.94003		4.92744	3.74775	4.28869	4.61966	2.98915
contig00801	0	0	20	57	76		0	0	17.7677	63.6954	50.2869		0	0	4.15118	5.99312	5.65211
contig00802	47	49	37	0	0		68.1061	47.0168	32.8702	0	0		6.08971	5.5551	5.03871	0	0
contig00803	28	25	31	51	18		40.5739	23.9882	27.5399	56.9906	11.9101		5.34248	4.58425	4.78345	5.83265	3.57411
contig00804	34	36	51	29	9		49.2683	34.543	45.3076	32.4064	5.95503		5.62259	5.11032	5.50168	5.01821	2.57411
contig00805	129	127	52	70	45		186.93	121.86	46.196	78.2224	29.7751		7.54635	6.92908	5.52969	6.28951	4.89604
contig00806	44	0	0	60	22		63.7589	0	0	67.0478	14.5567		5.99456	0	0	6.06712	3.86361
contig00807	22	31	29	16	25		31.8795	29.7453	25.7631	17.8794	16.5417		4.99456	4.89459	4.68724	4.16023	4.04804
contig00808	31	32	41	76	31		44.9211	30.7049	36.4237	84.9272	20.5118		5.48932	4.94039	5.18681	6.40815	4.35838
contig00809	65	52	57	133	34		94.1893	49.8954	50.6379	148.623	22.4968		6.55749	5.64083	5.66215	7.21551	4.49165
contig00810	42	23	8	10	9		60.8608	22.0691	7.10707	11.1746	5.95503		5.92744	4.46396	2.82926	3.48216	2.57411
contig00811	59	63	71	137	47		85.4949	60.4502	63.0753	153.092	31.0985		6.41777	5.91767	5.979	7.25826	4.95877
contig00812	53	25	15	0	24		76.8005	23.9882	13.3258	0	15.8801		6.26304	4.58425	3.73615	0	3.98915
contig00813	41	56	30	42	40		59.4117	53.7335	26.6515	46.9335	26.4668		5.89268	5.74775	4.73615	5.55254	4.72611
contig00814	0	370	142	593	241		0	355.025	126.151	662.656	159.462		0	8.47178	6.979	9.37212	7.31707
contig00815	94	24	22	115	204		136.212	23.0286	19.5444	128.508	134.981		7.08971	4.52536	4.28869	7.00572	7.07661
contig00816	9	15	10	0	25		13.0416	14.3929	8.88384	0	16.5417		3.70505	3.84729	3.15118	0	4.04804
contig00817	6	15	0	8	8		8.6944	14.3929	0	8.93971	5.29336		3.12009	3.84729	0	3.16023	2.40418
contig00818	93	31	51	64	7		134.763	29.7453	45.3076	71.5176	4.63169		7.07428	4.89459	5.50168	6.16023	2.21154
contig00819	37	75	39	28	68		53.6155	71.9645	34.647	31.289	44.9935		5.74458	6.16921	5.11466	4.96758	5.49165
contig00820	52	35	44	34	25		75.3515	33.5834	39.0889	37.9938	16.5417		6.23556	5.06968	5.28869	5.24769	4.04804
contig00821	46	37	42	40	38		66.6571	35.5025	37.3121	44.6985	25.1434		6.05869	5.14985	5.22157	5.48216	4.65211
contig00822	26	64	22	22	0		37.6757	61.4097	19.5444	24.5842	0		5.23556	5.94039	4.28869	4.61966	0
contig00823	18	8	14	56	21		26.0832	7.67621	12.4374	62.5779	13.8951		4.70505	2.94039	3.63661	5.96758	3.7965
contig00824	0	123	99	13	52		0	118.022	87.95	14.527	34.4068		0	6.88291	6.45861	3.86067	5.10462
contig00825	24	21	24	11	8		34.7776	20.1501	21.3212	12.2921	5.29336		5.12009	4.33271	4.41422	3.61966	2.40418
contig00826	98	104	31	108	42		142.009	99.7908	27.5399	120.686	27.7901		7.14983	6.64083	4.78345	6.91511	4.7965
contig00827	34	23	32	41	13		49.2683	22.0691	28.4283	45.816	8.6017		5.62259	4.46396	4.82926	5.51778	3.10462
contig00828	30	9	0	20	44		43.472	8.63574	0	22.3493	29.1135		5.44201	3.11032	0	4.48216	4.86361
contig00829	48	11	7	41	17		69.5552	10.5548	6.21869	45.816	11.2484		6.12009	3.39983	2.63661	5.51778	3.49165
contig00830	72	31	18	39	0		104.333	29.7453	15.9909	43.5811	0		6.70505	4.89459	3.99918	5.44563	0
contig00831	65	13	22	62	42		94.1893	12.4738	19.5444	69.2827	27.7901		6.55749	3.64083	4.28869	6.11442	4.7965
contig00832	50	24	26	36	26		72.4533	23.0286	23.098	40.2287	17.2034		6.17898	4.52536	4.52969	5.33015	4.10462
contig00833	79	66	87	98	46		114.476	63.3288	77.2894	109.511	30.4368		6.8389	5.98479	6.2722	6.77494	4.92774
contig00834	82	82	83	63	248		118.823	78.6812	73.7359	70.4002	164.094		6.89268	6.29795	6.20429	6.13751	7.35838
contig00835	98	47	41	66	42		142.009	45.0978	36.4237	73.7526	27.7901		7.14983	5.49498	5.18681	6.20462	4.7965
contig00836	13	11	20	31	19		18.8379	10.5548	17.7677	34.6414	12.5717		4.23556	3.39983	4.15118	5.11442	3.65211
contig00837	24	6	33	56	12		34.7776	5.75716	29.3167	62.5779	7.94003		5.12009	2.52536	4.87365	5.96758	2.98915
contig00838	91	73	113	109	97		131.865	70.0454	100.387	121.803	64.1819		7.04292	6.13022	6.64943	6.92841	6.0041
contig00839	0	17	20	10	0		0	16.312	17.7677	11.1746	0		0	4.02786	4.15118	3.48216	0
contig00840	66	19	40	102	14		95.6384	18.231	35.5354	113.981	9.26337		6.57952	4.18832	5.15118	6.83265	3.21154
contig00841	214	82	94	86	128		310.1	78.6812	83.5081	96.1018	84.6937		8.27659	6.29795	6.38384	6.58649	6.40418
contig00842	78	96	105	68	40		113.027	92.1146	93.2803	75.9875	26.4668		6.82053	6.52536	6.5435	6.24769	4.72611
contig00843	66	78	72	85	35		95.6384	74.8431	63.9636	94.9844	23.1584		6.57952	6.2258	5.99918	6.56962	4.53347
contig00844	478	349	349	665	356		692.654	334.875	310.046	743.113	235.554		9.43599	8.38748	8.27634	9.53744	7.87992
contig00845	478	76	349	665	166		692.654	72.924	310.046	743.113	109.837		9.43599	6.18832	8.27634	9.53744	6.77922
contig00846	27	12	21	26	43		39.1248	11.5143	18.6561	29.054	28.4518		5.29001	3.52536	4.22157	4.86067	4.83045
contig00847	24	20	20	39	21		34.7776	19.1905	17.7677	43.5811	13.8951		5.12009	4.26232	4.15118	5.44563	3.7965
contig00848	49	57	29	68	72		71.0043	54.693	25.7631	75.9875	47.6402		6.14983	5.77328	4.68724	6.24769	5.57411
contig00849	87	92	93	68	107		126.069	88.2765	82.6197	75.9875	70.7986		6.97807	6.46396	6.36841	6.24769	6.14565
contig00850	56	49	48	110	25		81.1477	47.0168	42.6424	122.921	16.5417		6.34248	5.5551	5.41422	6.94159	4.04804
contig00851	35	8	22	56	35		50.7173	7.67621	19.5444	62.5779	23.1584		5.66441	2.94039	4.28869	5.96758	4.53347
contig00852	27	53	19	69	51		39.1248	50.8549	16.8793	77.105	33.7451		5.29001	5.66832	4.07718	6.26875	5.07661
contig00853	99	16	15	65	7		143.458	15.3524	13.3258	72.6351	4.63169		7.16448	3.94039	3.73615	6.1826	2.21154
contig00854	67	52	34	89	64		97.0875	49.8954	30.2051	99.4542	42.3469		6.60121	5.64083	4.91672	6.63596	5.40418
contig00855	13	19	15	139	16		18.8379	18.231	13.3258	155.327	10.5867		4.23556	4.18832	3.73615	7.27917	3.40418
contig00856	21	0	15	11	0		30.4304	0	13.3258	12.2921	0		4.92744	0	3.73615	3.61966	0
contig00857	146	139	115	210	122		211.564	133.374	102.164	234.667	80.7237		7.72495	7.05934	6.67475	7.87447	6.33492
contig00858	268	237	236	316	194		388.35	227.408	209.659	353.118	128.364		8.60121	7.82914	7.7119	8.46401	7.0041
contig00859	53	103	91	85	48		76.8005	98.8313	80.8429	94.9844	31.7601		6.26304	6.6269	6.33705	6.56962	4.98915
contig00860	57	0	22	15	10		82.5968	0	19.5444	16.7619	6.6167		6.36801	0	4.28869	4.06712	2.72611
contig00861	95	89	57	108	164		137.661	85.3979	50.6379	120.686	108.514		7.10498	6.41613	5.66215	6.91511	6.76173
contig00862	59	56	70	97	35		85.4949	53.7335	62.1869	108.394	23.1584		6.41777	5.74775	5.95854	6.76014	4.53347
contig00863	16	19	12	60	28		23.1851	18.231	10.6606	67.0478	18.5267		4.53512	4.18832	3.41422	6.06712	4.21154
contig00864	18	29	40	57	59		26.0832	27.8263	35.5354	63.6954	39.0385		4.70505	4.79838	5.15118	5.99312	5.28683
contig00865	29	0	4	32	18		42.0229	0	3.55354	35.7588	11.9101		5.3931	0	1.82926	5.16023	3.57411
contig00866	82	154	94	113	60		118.823	147.767	83.5081	126.273	39.7002		6.89268	7.20718	6.38384	6.98041	5.31107
contig00867	228	73	118	245	0		330.387	70.0454	104.829	273.779	0		8.36801	6.13022	6.7119	8.09687	0
contig00868	96	103	73	67	177		139.11	98.8313	64.852	74.87	117.116		7.12009	6.6269	6.01908	6.22632	6.87179
contig00869	565	577	1268	160	370		818.723	553.647	1126.47	178.794	244.818		9.67723	9.11282	10.1376	7.48216	7.93556
contig00870	125	71	844	257	44		181.133	68.1264	749.796	287.188	29.1135		7.50091	6.09014	9.55035	8.16585	4.86361
contig00871	16	21	20	47	34		23.1851	20.1501	17.7677	52.5208	22.4968		4.53512	4.33271	4.15118	5.71482	4.49165
contig00872	80	72	92	105	501		115.925	69.0859	81.7313	117.334	331.496		6.85705	6.11032	6.35282	6.87447	8.37285
contig00873	34	35	603	80	23		49.2683	33.5834	535.696	89.3971	15.2184		5.62259	5.06968	9.06527	6.48216	3.92774
contig00874	43	57	39	68	15		62.3099	54.693	34.647	75.9875	9.92504		5.96139	5.77328	5.11466	6.24769	3.31107
contig00875	111	26	36	0	42		160.846	24.9477	31.9818	0	27.7901		7.32954	4.64083	4.99918	0	4.7965
contig00876	56	76	64	0	44		81.1477	72.924	56.8566	0	29.1135		6.34248	6.18832	5.82926	0	4.86361
contig00877	99	58	73	0	128		143.458	55.6525	64.852	0	84.6937		7.16448	5.79838	6.01908	0	6.40418
contig00878	27	26	20	42	17		39.1248	24.9477	17.7677	46.9335	11.2484		5.29001	4.64083	4.15118	5.55254	3.49165
contig00879	7	27	7	34	15		10.1435	25.9072	6.21869	37.9938	9.92504		3.34248	4.69528	2.63661	5.24769	3.31107
contig00880	72	91	39	45	34		104.333	87.3169	34.647	50.2858	22.4968		6.70505	6.44819	5.11466	5.65208	4.49165
contig00881	100	99	58	51	42		144.907	94.9931	51.5263	56.9906	27.7901		7.17898	6.56975	5.68724	5.83265	4.7965
contig00882	84	64	211	42	69		121.722	61.4097	187.449	46.9335	45.6552		6.92744	5.94039	7.55035	5.55254	5.51271
contig00883	310	149	157	70	115		449.211	142.969	139.476	78.2224	76.092		8.81125	7.15956	7.12388	6.28951	6.24967
contig00884	16	13	31	52	38		23.1851	12.4738	27.5399	58.1081	25.1434		4.53512	3.64083	4.78345	5.86067	4.65211
contig00885	27	25	16	38	32		39.1248	23.9882	14.2141	42.4636	21.1734		5.29001	4.58425	3.82926	5.40815	4.40418
contig00886	16	51	25	39	32		23.1851	48.9359	22.2096	43.5811	21.1734		4.53512	5.61282	4.47311	5.44563	4.40418
contig00887	26	23	15	30	19		37.6757	22.0691	13.3258	33.5239	12.5717		5.23556	4.46396	3.73615	5.06712	3.65211
contig00888	269	185	180	136	112		389.799	177.512	159.909	151.975	74.107		8.60659	7.47178	7.32111	7.24769	6.21154
contig00889	64	57	33	68	15		92.7403	54.693	29.3167	75.9875	9.92504		6.53512	5.77328	4.87365	6.24769	3.31107
contig00890	37	57	99	18	49		53.6155	54.693	87.95	20.1143	32.4218		5.74458	5.77328	6.45861	4.33015	5.01889
contig00891	152	57	194	145	52		220.258	54.693	172.346	162.032	34.4068		7.78305	5.77328	7.42917	7.34014	5.10462
contig00892	108	112	100	28	45		156.499	107.467	88.8384	31.289	29.7751		7.29001	6.74775	6.47311	4.96758	4.89604
contig00893	408	78	160	86	80		591.219	74.8431	142.141	96.1018	52.9336		9.20755	6.2258	7.15118	6.58649	5.72611
contig00894	26	28	22	48	50		37.6757	26.8667	19.5444	53.6382	33.0835		5.23556	4.74775	4.28869	5.74519	5.04804
contig00895	0	46	8	0	23		0	44.1382	7.10707	0	15.2184		0	5.46396	2.82926	0	3.92774
contig00896	0	9	7	6	12		0	8.63574	6.21869	6.70478	7.94003		0	3.11032	2.63661	2.74519	2.98915
contig00897	5	6	7	24	0		7.24533	5.75716	6.21869	26.8191	0		2.85705	2.52536	2.63661	4.74519	0
contig00898	45	84	52	48	0		65.208	80.6002	46.196	53.6382	0		6.02698	6.33271	5.52969	5.74519	0
contig00899	0	7	14	0	43		0	6.71669	12.4374	0	28.4518		0	2.74775	3.63661	0	4.83045
contig00900	106	117	139	88	42		153.601	112.265	123.485	98.3368	27.7901		7.26304	6.81076	6.9482	6.61966	4.7965
contig00901	48	78	37	32	28		69.5552	74.8431	32.8702	35.7588	18.5267		6.12009	6.2258	5.03871	5.16023	4.21154
contig00902	33	49	26	47	16		47.8192	47.0168	23.098	52.5208	10.5867		5.57952	5.5551	4.52969	5.71482	3.40418
contig00903	35	25	40	36	29		50.7173	23.9882	35.5354	40.2287	19.1884		5.66441	4.58425	5.15118	5.33015	4.26216
contig00904	24	26	5	0	0		34.7776	24.9477	4.44192	0	0		5.12009	4.64083	2.15118	0	0
contig00905	150	206	167	151	138		217.36	197.663	148.36	168.737	91.3104		7.76394	7.6269	7.21296	7.39863	6.51271
contig00906	40	20	43	17	16		57.9627	19.1905	38.2005	18.9969	10.5867		5.85705	4.26232	5.25552	4.24769	3.40418
contig00907	156	173	90	47	167		226.054	165.998	79.9546	52.5208	110.499		7.82053	7.37502	6.32111	5.71482	6.78789
contig00908	69	52	32	0	20		99.9856	49.8954	28.4283	0	13.2334		6.64365	5.64083	4.82926	0	3.72611
contig00909	12	0	7	67	37		17.3888	0	6.21869	74.87	24.4818		4.12009	0	2.63661	6.22632	4.61364
contig00910	224	448	401	365	146		324.591	429.868	356.242	407.874	96.6038		8.34248	8.74775	8.47671	8.67198	6.59401
contig00911	25	35	12	39	72		36.2267	33.5834	10.6606	43.5811	47.6402		5.17898	5.06968	3.41422	5.44563	5.57411
contig00912	25	24	22	39	130		36.2267	23.0286	19.5444	43.5811	86.017		5.17898	4.52536	4.28869	5.44563	6.42655
contig00913	44	61	42	51	26		63.7589	58.5311	37.3121	56.9906	17.2034		5.99456	5.87113	5.22157	5.83265	4.10462
contig00914	23	25	20	17	7		33.3285	23.9882	17.7677	18.9969	4.63169		5.05869	4.58425	4.15118	4.24769	2.21154
contig00915	86	49	38	48	107		124.62	47.0168	33.7586	53.6382	70.7986		6.96139	5.5551	5.07718	5.74519	6.14565
contig00916	46	76	8	25	15		66.6571	72.924	7.10707	27.9366	9.92504		6.05869	6.18832	2.82926	4.80408	3.31107
contig00917	50	44	40	148	64		72.4533	42.2192	35.5354	165.385	42.3469		6.17898	5.39983	5.15118	7.36968	5.40418
contig00918	9	6	6	37	0		13.0416	5.75716	5.3303	41.3461	0		3.70505	2.52536	2.41422	5.36968	0
contig00919	40	0	37	6	34		57.9627	0	32.8702	6.70478	22.4968		5.85705	0	5.03871	2.74519	4.49165
contig00920	178	183	143	191	117		257.934	175.593	127.039	213.435	77.4153		8.01086	7.45609	6.98913	7.73766	6.27455
contig00921	34	34	25	26	37		49.2683	32.6239	22.2096	29.054	24.4818		5.62259	5.02786	4.47311	4.86067	4.61364
contig00922	757	972	842	290	341		1096.94	932.66	748.019	324.064	225.629		10.0993	9.86521	9.54693	8.34014	7.81781
contig00923	36	48	29	30	22		52.1664	46.0573	25.7631	33.5239	14.5567		5.70505	5.52536	4.68724	5.06712	3.86361
contig00924	0	12	23	44	82		0	11.5143	20.4328	49.1684	54.2569		0	3.52536	4.35282	5.61966	5.76173
contig00925	42	50	14	40	15		60.8608	47.9763	12.4374	44.6985	9.92504		5.92744	5.58425	3.63661	5.48216	3.31107
contig00926	8	7	17	30	13		11.5925	6.71669	15.1025	33.5239	8.6017		3.53512	2.74775	3.91672	5.06712	3.10462
contig00927	22	29	19	23	16		31.8795	27.8263	16.8793	25.7017	10.5867		4.99456	4.79838	4.07718	4.68379	3.40418
contig00928	22	8	0	15	4		31.8795	7.67621	0	16.7619	2.64668		4.99456	2.94039	0	4.06712	1.40418
contig00929	34	36	43	65	29		49.2683	34.543	38.2005	72.6351	19.1884		5.62259	5.11032	5.25552	6.1826	4.26216
contig00930	26	15	47	42	47		37.6757	14.3929	41.754	46.9335	31.0985		5.23556	3.84729	5.38384	5.55254	4.95877
contig00931	20	41	9	26	0		28.9813	39.3406	7.99546	29.054	0		4.85705	5.29795	2.99918	4.86067	0
contig00932	69	87	82	73	38		99.9856	83.4788	72.8475	81.5748	25.1434		6.64365	6.38334	6.18681	6.35005	4.65211
contig00933	276	226	217	266	314		399.942	216.853	192.779	297.245	207.764		8.64365	7.76057	7.59081	8.21551	7.6988
contig00934	57	14	7	11	20		82.5968	13.4334	6.21869	12.2921	13.2334		6.36801	3.74775	2.63661	3.61966	3.72611
contig00935	11	0	12	30	0		15.9397	0	10.6606	33.5239	0		3.99456	0	3.41422	5.06712	0
contig00936	59	23	27	24	0		85.4949	22.0691	23.9864	26.8191	0		6.41777	4.46396	4.58414	4.74519	0
contig00937	52	147	29	93	21		75.3515	141.05	25.7631	103.924	13.8951		6.23556	7.14007	4.68724	6.69939	3.7965
contig00938	10	0	0	104	0		14.4907	0	0	116.216	0		3.85705	0	0	6.86067	0
contig00939	16	12	9	12	20		23.1851	11.5143	7.99546	13.4096	13.2334		4.53512	3.52536	2.99918	3.74519	3.72611
contig00940	32	22	0	18	13		46.3701	21.1096	0	20.1143	8.6017		5.53512	4.39983	0	4.33015	3.10462
contig00941	17	8	4	22	8		24.6341	7.67621	3.55354	24.5842	5.29336		4.62259	2.94039	1.82926	4.61966	2.40418
contig00942	13	11	0	15	0		18.8379	10.5548	0	16.7619	0		4.23556	3.39983	0	4.06712	0
contig00943	38	65	49	0	0		55.0645	62.3692	43.5308	0	0		5.78305	5.96276	5.44397	0	0
contig00944	259	121	356	309	759		375.308	116.103	316.265	345.296	502.207		8.55193	6.85926	8.30499	8.43169	8.97214
contig00945	18	70	23	14	25		26.0832	67.1669	20.4328	15.6445	16.5417		4.70505	6.06968	4.35282	3.96758	4.04804
contig00946	14	27	0	0	13		20.2869	25.9072	0	0	8.6017		4.34248	4.69528	0	0	3.10462
contig00947	50	20	135	65	185		72.4533	19.1905	119.932	72.6351	122.409		6.17898	4.26232	6.90607	6.1826	6.93556
contig00948	40	38	127	71	44		57.9627	36.462	112.825	79.3399	29.1135		5.85705	5.18832	6.81794	6.30997	4.86361
contig00949	0	19	12	0	198		0	18.231	10.6606	0	131.011		0	4.18832	3.41422	0	7.03354
contig00950	16	29	47	37	17		23.1851	27.8263	41.754	41.3461	11.2484		4.53512	4.79838	5.38384	5.36968	3.49165
contig00951	18	14	19	39	14		26.0832	13.4334	16.8793	43.5811	9.26337		4.70505	3.74775	4.07718	5.44563	3.21154
contig00952	6	4	0	0	0		8.6944	3.83811	0	0	0		3.12009	1.94039	0	0	0
contig00953	0	19	9	12	0		0	18.231	7.99546	13.4096	0		0	4.18832	2.99918	3.74519	0
contig00954	124	45	78	150	40		179.684	43.1787	69.2939	167.619	26.4668		7.48932	5.43225	6.11466	7.38905	4.72611
contig00955	0	30	44	18	188		0	28.7858	39.0889	20.1143	124.394		0	4.84729	5.28869	4.33015	6.95877
contig00956	0	100	65	50	373		0	95.9527	57.745	55.8732	246.803		0	6.58425	5.85162	5.80408	7.94721
contig00957	21	14	11	33	11		30.4304	13.4334	9.77222	36.8763	7.27837		4.92744	3.74775	3.28869	5.20462	2.86361
contig00958	48	36	33	55	31		69.5552	34.543	29.3167	61.4605	20.5118		6.12009	5.11032	4.87365	5.94159	4.35838
contig00959	28	35	22	33	54		40.5739	33.5834	19.5444	36.8763	35.7302		5.34248	5.06968	4.28869	5.20462	5.15907
contig00960	43	39	9	19	28		62.3099	37.4215	7.99546	21.2318	18.5267		5.96139	5.2258	2.99918	4.40815	4.21154
contig00961	0	0	45	120	57		0	0	39.9773	134.096	37.7152		0	0	5.32111	7.06712	5.23707
contig00962	83	30	32	115	45		120.273	28.7858	28.4283	128.508	29.7751		6.91016	4.84729	4.82926	7.00572	4.89604
contig00963	14	16	6	15	69		20.2869	15.3524	5.3303	16.7619	45.6552		4.34248	3.94039	2.41422	4.06712	5.51271
contig00964	10	65	0	0	15		14.4907	62.3692	0	0	9.92504		3.85705	5.96276	0	0	3.31107
contig00965	22	14	19	27	6		31.8795	13.4334	16.8793	30.1715	3.97002		4.99456	3.74775	4.07718	4.91511	1.98915
contig00966	27	16	30	14	23		39.1248	15.3524	26.6515	15.6445	15.2184		5.29001	3.94039	4.73615	3.96758	3.92774
contig00967	0	83	67	0	446		0	79.6407	59.5217	0	295.105		0	6.31543	5.89534	0	8.20508
contig00968	11	11	15	20	3		15.9397	10.5548	13.3258	22.3493	1.98501		3.99456	3.39983	3.73615	4.48216	0.989145
contig00969	15	289	161	151	212		21.736	277.303	143.03	168.737	140.274		4.44201	8.11532	7.16017	7.39863	7.1321
contig00970	60	107	152	128	222		86.944	102.669	135.034	143.035	146.891		6.44201	6.68186	7.07718	7.16023	7.1986
contig00971	6	11	14	41	64		8.6944	10.5548	12.4374	45.816	42.3469		3.12009	3.39983	3.63661	5.51778	5.40418
contig00972	13	16	5	81	0		18.8379	15.3524	4.44192	90.5145	0		4.23556	3.94039	2.15118	6.50008	0
contig00973	13	21	21	36	0		18.8379	20.1501	18.6561	40.2287	0		4.23556	4.33271	4.22157	5.33015	0
contig00974	30	22	23	23	5		43.472	21.1096	20.4328	25.7017	3.30835		5.44201	4.39983	4.35282	4.68379	1.72611
contig00975	36	37	33	13	57		52.1664	35.5025	29.3167	14.527	37.7152		5.70505	5.14985	4.87365	3.86067	5.23707
contig00976	26	19	28	31	20		37.6757	18.231	24.8748	34.6414	13.2334		5.23556	4.18832	4.63661	5.11442	3.72611
contig00977	0	108	0	32	0		0	103.629	0	35.7588	0		0	6.69528	0	5.16023	0
contig00978	23	26	20	24	7		33.3285	24.9477	17.7677	26.8191	4.63169		5.05869	4.64083	4.15118	4.74519	2.21154
contig00979	45	20	10	83	15		65.208	19.1905	8.88384	92.7495	9.92504		6.02698	4.26232	3.15118	6.53527	3.31107
contig00980	52	62	48	37	25		75.3515	59.4907	42.6424	41.3461	16.5417		6.23556	5.89459	5.41422	5.36968	4.04804
contig00981	87	166	115	56	96		126.069	159.281	102.164	62.5779	63.5203		6.97807	7.31543	6.67475	5.96758	5.98915
contig00982	0	5	0	29	0		0	4.79763	0	32.4064	0		0	2.26232	0	5.01821	0
contig00983	98	73	49	43	51		142.009	70.0454	43.5308	48.0509	33.7451		7.14983	6.13022	5.44397	5.58649	5.07661
contig00984	16	23	16	33	24		23.1851	22.0691	14.2141	36.8763	15.8801		4.53512	4.46396	3.82926	5.20462	3.98915
contig00985	40	34	22	68	15		57.9627	32.6239	19.5444	75.9875	9.92504		5.85705	5.02786	4.28869	6.24769	3.31107
contig00986	9	36	8	50	8		13.0416	34.543	7.10707	55.8732	5.29336		3.70505	5.11032	2.82926	5.80408	2.40418
contig00987	58	22	84	90	109		84.0459	21.1096	74.6243	100.572	72.122		6.3931	4.39983	6.22157	6.65208	6.17237
contig00988	42	95	80	33	24		60.8608	91.155	71.0707	36.8763	15.8801		5.92744	6.51025	6.15118	5.20462	3.98915
contig00989	21	48	20	50	15		30.4304	46.0573	17.7677	55.8732	9.92504		4.92744	5.52536	4.15118	5.80408	3.31107
contig00990	42	49	0	39	46		60.8608	47.0168	0	43.5811	30.4368		5.92744	5.5551	0	5.44563	4.92774
contig00991	25	28	32	40	23		36.2267	26.8667	28.4283	44.6985	15.2184		5.17898	4.74775	4.82926	5.48216	3.92774
contig00992	39	39	26	30	17		56.5136	37.4215	23.098	33.5239	11.2484		5.82053	5.2258	4.52969	5.06712	3.49165
contig00993	29	21	0	8	8		42.0229	20.1501	0	8.93971	5.29336		5.3931	4.33271	0	3.16023	2.40418
contig00994	26	29	29	23	22		37.6757	27.8263	25.7631	25.7017	14.5567		5.23556	4.79838	4.68724	4.68379	3.86361
contig00995	246	184	171	197	203		356.47	176.553	151.914	220.14	134.319		8.47764	7.46396	7.24711	7.78228	7.06952
contig00996	0	0	17	23	16		0	0	15.1025	25.7017	10.5867		0	0	3.91672	4.68379	3.40418
contig00997	141	270	157	89	473		204.318	259.072	139.476	99.4542	312.97		7.67468	8.01721	7.12388	6.63596	8.28988
contig00998	0	0	52	47	27		0	0	46.196	52.5208	17.8651		0	0	5.52969	5.71482	4.15907
contig00999	37	25	18	22	20		53.6155	23.9882	15.9909	24.5842	13.2334		5.74458	4.58425	3.99918	4.61966	3.72611
contig01000	47	13	114	66	31		68.1061	12.4738	101.276	73.7526	20.5118		6.08971	3.64083	6.66215	6.20462	4.35838
contig01001	144	95	98	228	213		208.666	91.155	87.0616	254.782	140.936		7.70505	6.51025	6.44397	7.99312	7.13889
contig01002	38	17	16	6	19		55.0645	16.312	14.2141	6.70478	12.5717		5.78305	4.02786	3.82926	2.74519	3.65211
contig01003	17	32	7	41	0		24.6341	30.7049	6.21869	45.816	0		4.62259	4.94039	2.63661	5.51778	0
contig01004	20	21	4	0	0		28.9813	20.1501	3.55354	0	0		4.85705	4.33271	1.82926	0	0
contig01005	20	21	6	14	14		28.9813	20.1501	5.3303	15.6445	9.26337		4.85705	4.33271	2.41422	3.96758	3.21154
contig01006	11	5	19	22	7		15.9397	4.79763	16.8793	24.5842	4.63169		3.99456	2.26232	4.07718	4.61966	2.21154
contig01007	147	63	57	84	79		213.013	60.4502	50.6379	93.8669	52.2719		7.7348	5.91767	5.66215	6.55254	5.70796
contig01008	56	45	11	38	50		81.1477	43.1787	9.77222	42.4636	33.0835		6.34248	5.43225	3.28869	5.40815	5.04804
contig01009	49	61	18	70	28		71.0043	58.5311	15.9909	78.2224	18.5267		6.14983	5.87113	3.99918	6.28951	4.21154
contig01010	78	20	28	76	40		113.027	19.1905	24.8748	84.9272	26.4668		6.82053	4.26232	4.63661	6.40815	4.72611
contig01011	23	26	27	40	39		33.3285	24.9477	23.9864	44.6985	25.8051		5.05869	4.64083	4.58414	5.48216	4.68959
contig01012	15	32	0	7	16		21.736	30.7049	0	7.82224	10.5867		4.44201	4.94039	0	2.96758	3.40418
contig01013	42	82	38	0	63		60.8608	78.6812	33.7586	0	41.6852		5.92744	6.29795	5.07718	0	5.38146
contig01014	15	32	15	8	0		21.736	30.7049	13.3258	8.93971	0		4.44201	4.94039	3.73615	3.16023	0
contig01015	29	10	14	0	11		42.0229	9.59527	12.4374	0	7.27837		5.3931	3.26232	3.63661	0	2.86361
contig01016	22	29	14	6	21		31.8795	27.8263	12.4374	6.70478	13.8951		4.99456	4.79838	3.63661	2.74519	3.7965
contig01017	24	32	43	36	25		34.7776	30.7049	38.2005	40.2287	16.5417		5.12009	4.94039	5.25552	5.33015	4.04804
contig01018	0	336	476	292	0		0	322.401	422.871	326.299	0		0	8.33271	8.72407	8.35005	0
contig01019	89	114	48	83	102		128.967	109.386	42.6424	92.7495	67.4903		7.01086	6.77328	5.41422	6.53527	6.07661
contig01020	0	0	24	25	11		0	0	21.3212	27.9366	7.27837		0	0	4.41422	4.80408	2.86361
contig01021	37	43	19	0	30		53.6155	41.2596	16.8793	0	19.8501		5.74458	5.36666	4.07718	0	4.31107
contig01022	52	27	14	50	40		75.3515	25.9072	12.4374	55.8732	26.4668		6.23556	4.69528	3.63661	5.80408	4.72611
contig01023	15	0	0	12	9		21.736	0	0	13.4096	5.95503		4.44201	0	0	3.74519	2.57411
contig01024	19	33	44	49	11		27.5323	31.6644	39.0889	54.7557	7.27837		4.78305	4.98479	5.28869	5.77494	2.86361
contig01025	22	32	18	46	20		31.8795	30.7049	15.9909	51.4033	13.2334		4.99456	4.94039	3.99918	5.68379	3.72611
contig01026	90	62	22	72	0		130.416	59.4907	19.5444	80.4574	0		7.02698	5.89459	4.28869	6.33015	0
contig01027	14	12	36	52	63		20.2869	11.5143	31.9818	58.1081	41.6852		4.34248	3.52536	4.99918	5.86067	5.38146
contig01028	315	65	187	438	234		456.456	62.3692	166.128	489.449	154.831		8.83433	5.96276	7.37615	8.93501	7.27455
contig01029	44	56	36	45	81		63.7589	53.7335	31.9818	50.2858	53.5952		5.99456	5.74775	4.99918	5.65208	5.74403
contig01030	0	6	7	6	0		0	5.75716	6.21869	6.70478	0		0	2.52536	2.63661	2.74519	0
contig01031	14	8	25	8	53		20.2869	7.67621	22.2096	8.93971	35.0685		4.34248	2.94039	4.47311	3.16023	5.1321
contig01032	0	15	16	12	28		0	14.3929	14.2141	13.4096	18.5267		0	3.84729	3.82926	3.74519	4.21154
contig01033	32	83	35	26	11		46.3701	79.6407	31.0934	29.054	7.27837		5.53512	6.31543	4.95854	4.86067	2.86361
contig01034	22	11	6	21	6		31.8795	10.5548	5.3303	23.4667	3.97002		4.99456	3.39983	2.41422	4.55254	1.98915
contig01035	93	49	64	44	28		134.763	47.0168	56.8566	49.1684	18.5267		7.07428	5.5551	5.82926	5.61966	4.21154
contig01036	7	0	7	0	6		10.1435	0	6.21869	0	3.97002		3.34248	0	2.63661	0	1.98915
contig01037	62	82	51	0	93		89.8421	78.6812	45.3076	0	61.5353		6.48932	6.29795	5.50168	0	5.94334
contig01038	90	220	101	144	104		130.416	211.096	89.7268	160.915	68.8136		7.02698	7.72175	6.48747	7.33015	6.10462
contig01039	15	5	15	20	8		21.736	4.79763	13.3258	22.3493	5.29336		4.44201	2.26232	3.73615	4.48216	2.40418
contig01040	40	73	46	33	25		57.9627	70.0454	40.8657	36.8763	16.5417		5.85705	6.13022	5.35282	5.20462	4.04804
contig01041	9	4	9	0	0		13.0416	3.83811	7.99546	0	0		3.70505	1.94039	2.99918	0	0
contig01042	235	144	148	254	135		340.531	138.172	131.481	283.836	89.3254		8.41164	7.11032	7.03871	8.14891	6.481
contig01043	85	10	54	12	119		123.171	9.59527	47.9727	13.4096	78.7387		6.94451	3.26232	5.58414	3.74519	6.299
contig01044	91	37	73	87	147		131.865	35.5025	64.852	97.2193	97.2654		7.04292	5.14985	6.01908	6.60317	6.60386
contig01045	0	0	0	7	21		0	0	0	7.82224	13.8951		0	0	0	2.96758	3.7965
contig01046	25	17	27	18	18		36.2267	16.312	23.9864	20.1143	11.9101		5.17898	4.02786	4.58414	4.33015	3.57411
contig01047	37	26	27	18	18		53.6155	24.9477	23.9864	20.1143	11.9101		5.74458	4.64083	4.58414	4.33015	3.57411
contig01048	18	6	15	40	32		26.0832	5.75716	13.3258	44.6985	21.1734		4.70505	2.52536	3.73615	5.48216	4.40418
contig01049	0	62	28	35	35		0	59.4907	24.8748	39.1112	23.1584		0	5.89459	4.63661	5.28951	4.53347
contig01050	34	26	45	80	16		49.2683	24.9477	39.9773	89.3971	10.5867		5.62259	4.64083	5.32111	6.48216	3.40418
contig01051	44	32	35	33	17		63.7589	30.7049	31.0934	36.8763	11.2484		5.99456	4.94039	4.95854	5.20462	3.49165
contig01052	10	0	13	42	6		14.4907	0	11.549	46.9335	3.97002		3.85705	0	3.52969	5.55254	1.98915
contig01053	10	0	19	57	17		14.4907	0	16.8793	63.6954	11.2484		3.85705	0	4.07718	5.99312	3.49165
contig01054	10	0	13	42	17		14.4907	0	11.549	46.9335	11.2484		3.85705	0	3.52969	5.55254	3.49165
contig01055	534	936	380	748	400		773.802	898.117	337.586	835.863	264.668		9.59582	9.81076	8.39911	9.70712	8.04804
contig01056	11	0	14	20	21		15.9397	0	12.4374	22.3493	13.8951		3.99456	0	3.63661	4.48216	3.7965
contig01057	7	30	5	13	19		10.1435	28.7858	4.44192	14.527	12.5717		3.34248	4.84729	2.15118	3.86067	3.65211
contig01058	69	73	143	178	37		99.9856	70.0454	127.039	198.908	24.4818		6.64365	6.13022	6.98913	7.63596	4.61364
contig01059	11	0	4	16	0		15.9397	0	3.55354	17.8794	0		3.99456	0	1.82926	4.16023	0
contig01060	66	28	30	15	14		95.6384	26.8667	26.6515	16.7619	9.26337		6.57952	4.74775	4.73615	4.06712	3.21154
contig01061	8	0	37	58	21		11.5925	0	32.8702	64.8129	13.8951		3.53512	0	5.03871	6.01821	3.7965
contig01062	53	0	18	0	42		76.8005	0	15.9909	0	27.7901		6.26304	0	3.99918	0	4.7965
contig01063	8	0	17	58	5		11.5925	0	15.1025	64.8129	3.30835		3.53512	0	3.91672	6.01821	1.72611
contig01064	140	126	54	29	84		202.869	120.9	47.9727	32.4064	55.5802		7.66441	6.91767	5.58414	5.01821	5.7965
contig01065	167	432	218	85	331		241.994	414.516	193.668	94.9844	219.013		7.91883	8.69528	7.59744	6.56962	7.77487
contig01066	60	62	64	49	73		86.944	59.4907	56.8566	54.7557	48.3019		6.44201	5.89459	5.82926	5.77494	5.59401
contig01067	333	133	189	72	67		482.539	127.617	167.905	80.4574	44.3319		8.9145	6.99568	7.3915	6.33015	5.47027
contig01068	92	45	50	75	112		133.314	43.1787	44.4192	83.8097	74.107		7.05869	5.43225	5.47311	6.38905	6.21154
contig01069	30	7	24	58	0		43.472	6.71669	21.3212	64.8129	0		5.44201	2.74775	4.41422	6.01821	0
contig01070	52	8	0	51	44		75.3515	7.67621	0	56.9906	29.1135		6.23556	2.94039	0	5.83265	4.86361
contig01071	0	0	0	25	89		0	0	0	27.9366	58.8886		0	0	0	4.80408	5.87992
contig01072	6	0	0	4	0		8.6944	0	0	4.46985	0		3.12009	0	0	2.16023	0
contig01073	37	27	21	137	6		53.6155	25.9072	18.6561	153.092	3.97002		5.74458	4.69528	4.22157	7.25826	1.98915
contig01074	7	11	4	31	13		10.1435	10.5548	3.55354	34.6414	8.6017		3.34248	3.39983	1.82926	5.11442	3.10462
contig01075	74	38	74	102	54		107.231	36.462	65.7404	113.981	35.7302		6.74458	5.18832	6.03871	6.83265	5.15907
contig01076	9	2	31	25	0		13.0416	1.91905	27.5399	27.9366	0		3.70505	0.940395	4.78345	4.80408	0
contig01077	79	29	40	34	140		114.476	27.8263	35.5354	37.9938	92.6337		6.8389	4.79838	5.15118	5.24769	6.53347
contig01078	0	8	6	34	15		0	7.67621	5.3303	37.9938	9.92504		0	2.94039	2.41422	5.24769	3.31107
contig01079	5	0	7	0	11		7.24533	0	6.21869	0	7.27837		2.85705	0	2.63661	0	2.86361
contig01080	25	89	34	13	10		36.2267	85.3979	30.2051	14.527	6.6167		5.17898	6.41613	4.91672	3.86067	2.72611
contig01081	0	31	23	43	20		0	29.7453	20.4328	48.0509	13.2334		0	4.89459	4.35282	5.58649	3.72611
contig01082	39	11	29	61	20		56.5136	10.5548	25.7631	68.1653	13.2334		5.82053	3.39983	4.68724	6.09096	3.72611
contig01083	50	26	36	78	83		72.4533	24.9477	31.9818	87.1621	54.9186		6.17898	4.64083	4.99918	6.44563	5.77922
contig01084	35	93	38	18	42		50.7173	89.236	33.7586	20.1143	27.7901		5.66441	6.47955	5.07718	4.33015	4.7965
contig01085	12	10	0	12	5		17.3888	9.59527	0	13.4096	3.30835		4.12009	3.26232	0	3.74519	1.72611
contig01086	23	0	30	34	0		33.3285	0	26.6515	37.9938	0		5.05869	0	4.73615	5.24769	0
contig01087	45	52	28	78	41		65.208	49.8954	24.8748	87.1621	27.1285		6.02698	5.64083	4.63661	6.44563	4.76173
contig01088	104	86	48	73	43		150.703	82.5193	42.6424	81.5748	28.4518		7.23556	6.36666	5.41422	6.35005	4.83045
contig01089	15	33	12	22	12		21.736	31.6644	10.6606	24.5842	7.94003		4.44201	4.98479	3.41422	4.61966	2.98915
contig01090	131	158	105	123	89		189.828	151.605	93.2803	137.448	58.8886		7.56855	7.24418	6.5435	7.10274	5.87992
contig01091	27	27	22	11	18		39.1248	25.9072	19.5444	12.2921	11.9101		5.29001	4.69528	4.28869	3.61966	3.57411
contig01092	33	34	25	33	29		47.8192	32.6239	22.2096	36.8763	19.1884		5.57952	5.02786	4.47311	5.20462	4.26216
contig01093	43	62	24	73	28		62.3099	59.4907	21.3212	81.5748	18.5267		5.96139	5.89459	4.41422	6.35005	4.21154
contig01094	58	45	76	76	30		84.0459	43.1787	67.5172	84.9272	19.8501		6.3931	5.43225	6.07718	6.40815	4.31107
contig01095	12	7	0	0	0		17.3888	6.71669	0	0	0		4.12009	2.74775	0	0	0
contig01096	11	0	9	0	6		15.9397	0	7.99546	0	3.97002		3.99456	0	2.99918	0	1.98915
contig01097	50	36	81	113	18		72.4533	34.543	71.9591	126.273	11.9101		6.17898	5.11032	6.16911	6.98041	3.57411
contig01098	16	14	10	0	0		23.1851	13.4334	8.88384	0	0		4.53512	3.74775	3.15118	0	0
contig01099	8	0	57	10	11		11.5925	0	50.6379	11.1746	7.27837		3.53512	0	5.66215	3.48216	2.86361
contig01100	36	26	92	45	6		52.1664	24.9477	81.7313	50.2858	3.97002		5.70505	4.64083	6.35282	5.65208	1.98915
contig01101	43	36	26	49	31		62.3099	34.543	23.098	54.7557	20.5118		5.96139	5.11032	4.52969	5.77494	4.35838
contig01102	54	11	32	54	49		78.2496	10.5548	28.4283	60.343	32.4218		6.29001	3.39983	4.82926	5.91511	5.01889
contig01103	41	24	17	36	65		59.4117	23.0286	15.1025	40.2287	43.0085		5.89268	4.52536	3.91672	5.33015	5.42655
contig01104	38	36	17	61	25		55.0645	34.543	15.1025	68.1653	16.5417		5.78305	5.11032	3.91672	6.09096	4.04804
contig01105	33	23	19	25	33		47.8192	22.0691	16.8793	27.9366	21.8351		5.57952	4.46396	4.07718	4.80408	4.44858
contig01106	53	47	66	77	34		76.8005	45.0978	58.6333	86.0447	22.4968		6.26304	5.49498	5.87365	6.42701	4.49165
contig01107	68	72	52	41	20		98.5365	69.0859	46.196	45.816	13.2334		6.62259	6.11032	5.52969	5.51778	3.72611
contig01108	27	37	28	26	31		39.1248	35.5025	24.8748	29.054	20.5118		5.29001	5.14985	4.63661	4.86067	4.35838
contig01109	39	6	24	39	8		56.5136	5.75716	21.3212	43.5811	5.29336		5.82053	2.52536	4.41422	5.44563	2.40418
contig01110	0	38	35	101	46		0	36.462	31.0934	112.864	30.4368		0	5.18832	4.95854	6.81844	4.92774
contig01111	61	73	44	35	25		88.3931	70.0454	39.0889	39.1112	16.5417		6.46586	6.13022	5.28869	5.28951	4.04804
contig01112	17	19	27	52	36		24.6341	18.231	23.9864	58.1081	23.8201		4.62259	4.18832	4.58414	5.86067	4.57411
contig01113	0	4	0	11	0		0	3.83811	0	12.2921	0		0	1.94039	0	3.61966	0
contig01114	27	7	14	23	4		39.1248	6.71669	12.4374	25.7017	2.64668		5.29001	2.74775	3.63661	4.68379	1.40418
contig01115	11	0	12	18	7		15.9397	0	10.6606	20.1143	4.63169		3.99456	0	3.41422	4.33015	2.21154
contig01116	24	19	8	16	24		34.7776	18.231	7.10707	17.8794	15.8801		5.12009	4.18832	2.82926	4.16023	3.98915
contig01117	17	18	22	28	16		24.6341	17.2715	19.5444	31.289	10.5867		4.62259	4.11032	4.28869	4.96758	3.40418
contig01118	32	13	28	23	28		46.3701	12.4738	24.8748	25.7017	18.5267		5.53512	3.64083	4.63661	4.68379	4.21154
contig01119	35	42	59	35	34		50.7173	40.3001	52.4147	39.1112	22.4968		5.66441	5.33271	5.7119	5.28951	4.49165
contig01120	81	59	63	118	61		117.374	56.6121	55.9682	131.861	40.3618		6.87497	5.82304	5.80654	7.04287	5.33492
contig01121	91	284	54	64	100		131.865	272.506	47.9727	71.5176	66.167		7.04292	8.09014	5.58414	6.16023	6.04804
contig01122	52	40	27	58	64		75.3515	38.3811	23.9864	64.8129	42.3469		6.23556	5.26232	4.58414	6.01821	5.40418
contig01123	54	37	36	25	44		78.2496	35.5025	31.9818	27.9366	29.1135		6.29001	5.14985	4.99918	4.80408	4.86361
contig01124	30	40	49	32	5		43.472	38.3811	43.5308	35.7588	3.30835		5.44201	5.26232	5.44397	5.16023	1.72611
contig01125	47	32	21	85	48		68.1061	30.7049	18.6561	94.9844	31.7601		6.08971	4.94039	4.22157	6.56962	4.98915
contig01126	10	12	20	17	0		14.4907	11.5143	17.7677	18.9969	0		3.85705	3.52536	4.15118	4.24769	0
contig01127	6	0	12	25	23		8.6944	0	10.6606	27.9366	15.2184		3.12009	0	3.41422	4.80408	3.92774
contig01128	50	24	31	50	42		72.4533	23.0286	27.5399	55.8732	27.7901		6.17898	4.52536	4.78345	5.80408	4.7965
contig01129	32	21	27	38	35		46.3701	20.1501	23.9864	42.4636	23.1584		5.53512	4.33271	4.58414	5.40815	4.53347
contig01130	0	15	10	0	0		0	14.3929	8.88384	0	0		0	3.84729	3.15118	0	0
contig01131	63	89	49	30	98		91.2912	85.3979	43.5308	33.5239	64.8436		6.5124	6.41613	5.44397	5.06712	6.01889
contig01132	105	97	85	114	126		152.152	93.0741	75.5126	127.391	83.3704		7.24937	6.54031	6.23865	6.99312	6.38146
contig01133	29	20	29	32	37		42.0229	19.1905	25.7631	35.7588	24.4818		5.3931	4.26232	4.68724	5.16023	4.61364
contig01134	29	7	11	10	11		42.0229	6.71669	9.77222	11.1746	7.27837		5.3931	2.74775	3.28869	3.48216	2.86361
contig01136	181	142	152	215	83		262.281	136.253	135.034	240.255	54.9186		8.03497	7.09014	7.07718	7.90842	5.77922
contig01137	45	27	50	121	80		65.208	25.9072	44.4192	135.213	52.9336		6.02698	4.69528	5.47311	7.07909	5.72611
contig01138	10	5	19	15	0		14.4907	4.79763	16.8793	16.7619	0		3.85705	2.26232	4.07718	4.06712	0
contig01139	34	16	13	32	16		49.2683	15.3524	11.549	35.7588	10.5867		5.62259	3.94039	3.52969	5.16023	3.40418
contig01140	0	38	8	0	9		0	36.462	7.10707	0	5.95503		0	5.18832	2.82926	0	2.57411
contig01141	24	25	14	55	32		34.7776	23.9882	12.4374	61.4605	21.1734		5.12009	4.58425	3.63661	5.94159	4.40418
contig01142	54	23	36	46	47		78.2496	22.0691	31.9818	51.4033	31.0985		6.29001	4.46396	4.99918	5.68379	4.95877
contig01143	93	42	49	57	51		134.763	40.3001	43.5308	63.6954	33.7451		7.07428	5.33271	5.44397	5.99312	5.07661
contig01144	119	96	140	169	84		172.439	92.1146	124.374	188.851	55.5802		7.42994	6.52536	6.95854	7.56111	5.7965
contig01145	0	27	0	12	0		0	25.9072	0	13.4096	0		0	4.69528	0	3.74519	0
contig01146	72	160	118	19	40		104.333	153.524	104.829	21.2318	26.4668		6.70505	7.26232	6.7119	4.40815	4.72611
contig01147	40	25	17	23	18		57.9627	23.9882	15.1025	25.7017	11.9101		5.85705	4.58425	3.91672	4.68379	3.57411
contig01148	20	27	42	23	10		28.9813	25.9072	37.3121	25.7017	6.6167		4.85705	4.69528	5.22157	4.68379	2.72611
contig01149	280	254	138	292	87		405.739	243.72	122.597	326.299	57.5653		8.66441	7.92908	6.93778	8.35005	5.84713
contig01150	55	80	38	46	30		79.6987	76.7621	33.7586	51.4033	19.8501		6.31648	6.26232	5.07718	5.68379	4.31107
contig01151	90	51	64	111	10		130.416	48.9359	56.8566	124.038	6.6167		7.02698	5.61282	5.82926	6.95464	2.72611
contig01152	0	13	6	5	25		0	12.4738	5.3303	5.58732	16.5417		0	3.64083	2.41422	2.48216	4.04804
contig01153	64	32	36	52	63		92.7403	30.7049	31.9818	58.1081	41.6852		6.53512	4.94039	4.99918	5.86067	5.38146
contig01154	51	10	31	61	28		73.9024	9.59527	27.5399	68.1653	18.5267		6.20755	3.26232	4.78345	6.09096	4.21154
contig01156	14	7	12	24	0		20.2869	6.71669	10.6606	26.8191	0		4.34248	2.74775	3.41422	4.74519	0
contig01157	28	44	27	18	29		40.5739	42.2192	23.9864	20.1143	19.1884		5.34248	5.39983	4.58414	4.33015	4.26216
contig01158	48	23	19	24	40		69.5552	22.0691	16.8793	26.8191	26.4668		6.12009	4.46396	4.07718	4.74519	4.72611
contig01159	80	40	0	0	24		115.925	38.3811	0	0	15.8801		6.85705	5.26232	0	0	3.98915
contig01160	47	159	32	35	70		68.1061	152.565	28.4283	39.1112	46.3169		6.08971	7.25328	4.82926	5.28951	5.53347
contig01161	50	24	27	20	19		72.4533	23.0286	23.9864	22.3493	12.5717		6.17898	4.52536	4.58414	4.48216	3.65211
contig01162	0	44	7	23	0		0	42.2192	6.21869	25.7017	0		0	5.39983	2.63661	4.68379	0
contig01163	20	24	6	20	8		28.9813	23.0286	5.3303	22.3493	5.29336		4.85705	4.52536	2.41422	4.48216	2.40418
contig01164	126	141	160	147	81		182.582	135.293	142.141	164.267	53.5952		7.5124	7.07995	7.15118	7.3599	5.74403
contig01165	33	20	22	52	19		47.8192	19.1905	19.5444	58.1081	12.5717		5.57952	4.26232	4.28869	5.86067	3.65211
contig01166	34	27	14	10	7		49.2683	25.9072	12.4374	11.1746	4.63169		5.62259	4.69528	3.63661	3.48216	2.21154
contig01167	34	30	8	21	58		49.2683	28.7858	7.10707	23.4667	38.3768		5.62259	4.84729	2.82926	4.55254	5.26216
contig01168	14	9	17	22	19		20.2869	8.63574	15.1025	24.5842	12.5717		4.34248	3.11032	3.91672	4.61966	3.65211
contig01169	22	92	16	52	39		31.8795	88.2765	14.2141	58.1081	25.8051		4.99456	6.46396	3.82926	5.86067	4.68959
contig01170	0	35	38	35	6		0	33.5834	33.7586	39.1112	3.97002		0	5.06968	5.07718	5.28951	1.98915
contig01171	8	16	7	0	9		11.5925	15.3524	6.21869	0	5.95503		3.53512	3.94039	2.63661	0	2.57411
contig01172	100	44	83	187	54		144.907	42.2192	73.7359	208.966	35.7302		7.17898	5.39983	6.20429	7.70712	5.15907
contig01173	22	22	17	6	8		31.8795	21.1096	15.1025	6.70478	5.29336		4.99456	4.39983	3.91672	2.74519	2.40418
contig01174	19	0	0	0	0		27.5323	0	0	0	0		4.78305	0	0	0	0
contig01175	22	22	9	25	33		31.8795	21.1096	7.99546	27.9366	21.8351		4.99456	4.39983	2.99918	4.80408	4.44858
contig01176	49	59	38	24	0		71.0043	56.6121	33.7586	26.8191	0		6.14983	5.82304	5.07718	4.74519	0
contig01177	72	111	52	99	115		104.333	106.507	46.196	110.629	76.092		6.70505	6.73481	5.52969	6.78958	6.24967
contig01178	283	350	290	225	394		410.086	335.834	257.631	251.429	260.698		8.67978	8.39161	8.00916	7.97401	8.02623
contig01179	95	59	23	34	48		137.661	56.6121	20.4328	37.9938	31.7601		7.10498	5.82304	4.35282	5.24769	4.98915
contig01180	116	84	63	109	59		168.092	80.6002	55.9682	121.803	39.0385		7.3931	6.33271	5.80654	6.92841	5.28683
contig01181	27	28	25	49	45		39.1248	26.8667	22.2096	54.7557	29.7751		5.29001	4.74775	4.47311	5.77494	4.89604
contig01182	48	38	23	32	39		69.5552	36.462	20.4328	35.7588	25.8051		6.12009	5.18832	4.35282	5.16023	4.68959
contig01183	129	88	7	164	63		186.93	84.4383	6.21869	183.264	41.6852		7.54635	6.39983	2.63661	7.51778	5.38146
contig01184	49	19	78	30	28		71.0043	18.231	69.2939	33.5239	18.5267		6.14983	4.18832	6.11466	5.06712	4.21154
contig01185	49	19	70	30	10		71.0043	18.231	62.1869	33.5239	6.6167		6.14983	4.18832	5.95854	5.06712	2.72611
contig01186	26	25	29	44	106		37.6757	23.9882	25.7631	49.1684	70.137		5.23556	4.58425	4.68724	5.61966	6.1321
contig01187	41	33	63	34	56		59.4117	31.6644	55.9682	37.9938	37.0535		5.89268	4.98479	5.80654	5.24769	5.21154
contig01188	9	0	29	100	51		13.0416	0	25.7631	111.746	33.7451		3.70505	0	4.68724	6.80408	5.07661
contig01189	71	61	64	134	585		102.884	58.5311	56.8566	149.74	387.077		6.68487	5.87113	5.82926	7.22632	8.59648
contig01190	0	0	29	32	32		0	0	25.7631	35.7588	21.1734		0	0	4.68724	5.16023	4.40418
contig01191	0	61	0	21	361		0	58.5311	0	23.4667	238.863		0	5.87113	0	4.55254	7.90004
contig01192	22	22	18	10	49		31.8795	21.1096	15.9909	11.1746	32.4218		4.99456	4.39983	3.99918	3.48216	5.01889
contig01193	42	19	22	39	41		60.8608	18.231	19.5444	43.5811	27.1285		5.92744	4.18832	4.28869	5.44563	4.76173
contig01194	4	15	12	30	27		5.79627	14.3929	10.6606	33.5239	17.8651		2.53512	3.84729	3.41422	5.06712	4.15907
contig01195	0	2	2	0	0		0	1.91905	1.77677	0	0		0	0.940395	0.829255	0	0
contig01196	23	0	19	36	19		33.3285	0	16.8793	40.2287	12.5717		5.05869	0	4.07718	5.33015	3.65211
contig01197	0	17	7	8	11		0	16.312	6.21869	8.93971	7.27837		0	4.02786	2.63661	3.16023	2.86361
contig01198	0	0	0	5	4		0	0	0	5.58732	2.64668		0	0	0	2.48216	1.40418
contig01199	54	44	26	34	53		78.2496	42.2192	23.098	37.9938	35.0685		6.29001	5.39983	4.52969	5.24769	5.1321
contig01200	42	14	27	56	30		60.8608	13.4334	23.9864	62.5779	19.8501		5.92744	3.74775	4.58414	5.96758	4.31107
contig01201	37	16	6	26	15		53.6155	15.3524	5.3303	29.054	9.92504		5.74458	3.94039	2.41422	4.86067	3.31107
contig01202	175	112	68	101	30		253.587	107.467	60.4101	112.864	19.8501		7.98634	6.74775	5.91672	6.81844	4.31107
contig01203	87	68	116	142	84		126.069	65.2478	103.053	158.68	55.5802		6.97807	6.02786	6.68724	7.30997	5.7965
contig01204	40	77	85	54	42		57.9627	73.8836	75.5126	60.343	27.7901		5.85705	6.20718	6.23865	5.91511	4.7965
contig01205	80	73	52	58	35		115.925	70.0454	46.196	64.8129	23.1584		6.85705	6.13022	5.52969	6.01821	4.53347
contig01206	16	43	30	17	38		23.1851	41.2596	26.6515	18.9969	25.1434		4.53512	5.36666	4.73615	4.24769	4.65211
contig01207	0	31	14	47	117		0	29.7453	12.4374	52.5208	77.4153		0	4.89459	3.63661	5.71482	6.27455
contig01208	0	18	30	0	11		0	17.2715	26.6515	0	7.27837		0	4.11032	4.73615	0	2.86361
contig01209	22	5	15	20	14		31.8795	4.79763	13.3258	22.3493	9.26337		4.99456	2.26232	3.73615	4.48216	3.21154
contig01210	37	28	27	63	19		53.6155	26.8667	23.9864	70.4002	12.5717		5.74458	4.74775	4.58414	6.13751	3.65211
contig01211	29	86	44	49	9		42.0229	82.5193	39.0889	54.7557	5.95503		5.3931	6.36666	5.28869	5.77494	2.57411
contig01212	7	94	82	84	28		10.1435	90.1955	72.8475	93.8669	18.5267		3.34248	6.49498	6.18681	6.55254	4.21154
contig01214	40	43	35	13	9		57.9627	41.2596	31.0934	14.527	5.95503		5.85705	5.36666	4.95854	3.86067	2.57411
contig01215	43	26	30	40	16		62.3099	24.9477	26.6515	44.6985	10.5867		5.96139	4.64083	4.73615	5.48216	3.40418
contig01216	67	25	18	37	13		97.0875	23.9882	15.9909	41.3461	8.6017		6.60121	4.58425	3.99918	5.36968	3.10462
contig01217	51	52	39	77	80		73.9024	49.8954	34.647	86.0447	52.9336		6.20755	5.64083	5.11466	6.42701	5.72611
contig01218	14	7	18	27	8		20.2869	6.71669	15.9909	30.1715	5.29336		4.34248	2.74775	3.99918	4.91511	2.40418
contig01220	23	10	24	50	28		33.3285	9.59527	21.3212	55.8732	18.5267		5.05869	3.26232	4.41422	5.80408	4.21154
contig01221	5	19	6	0	5		7.24533	18.231	5.3303	0	3.30835		2.85705	4.18832	2.41422	0	1.72611
contig01222	14	17	18	27	14		20.2869	16.312	15.9909	30.1715	9.26337		4.34248	4.02786	3.99918	4.91511	3.21154
contig01223	146	192	176	426	194		211.564	184.229	156.356	476.039	128.364		7.72495	7.52536	7.28869	8.89494	7.0041
contig01224	18	30	20	9	5		26.0832	28.7858	17.7677	10.0572	3.30835		4.70505	4.84729	4.15118	3.33015	1.72611
contig01225	131	130	43	32	37		189.828	124.738	38.2005	35.7588	24.4818		7.56855	6.96276	5.25552	5.16023	4.61364
contig01226	22	3	6	0	0		31.8795	2.87858	5.3303	0	0		4.99456	1.52536	2.41422	0	0
contig01227	306	323	217	262	353		443.414	309.927	192.779	292.775	233.569		8.79251	8.27579	7.59081	8.19365	7.86771
contig01228	20	28	8	26	23		28.9813	26.8667	7.10707	29.054	15.2184		4.85705	4.74775	2.82926	4.86067	3.92774
contig01229	47	56	29	51	39		68.1061	53.7335	25.7631	56.9906	25.8051		6.08971	5.74775	4.68724	5.83265	4.68959
contig01230	62	47	51	45	72		89.8421	45.0978	45.3076	50.2858	47.6402		6.48932	5.49498	5.50168	5.65208	5.57411
contig01231	380	502	530	302	727		550.645	481.682	470.843	337.474	481.034		9.10498	8.91194	8.8791	8.39863	8.90999
contig01232	15	6	7	14	26		21.736	5.75716	6.21869	15.6445	17.2034		4.44201	2.52536	2.63661	3.96758	4.10462
contig01233	131	98	174	146	93		189.828	94.0336	154.579	163.15	61.5353		7.56855	6.5551	7.2722	7.35005	5.94334
contig01234	13	5	19	19	12		18.8379	4.79763	16.8793	21.2318	7.94003		4.23556	2.26232	4.07718	4.40815	2.98915
contig01235	57	99	135	49	104		82.5968	94.9931	119.932	54.7557	68.8136		6.36801	6.56975	6.90607	5.77494	6.10462
contig01236	48	63	19	60	0		69.5552	60.4502	16.8793	67.0478	0		6.12009	5.91767	4.07718	6.06712	0
contig01237	88	243	0	14	12		127.518	233.165	0	15.6445	7.94003		6.99456	7.86521	0	3.96758	2.98915
contig01238	53	85	65	104	87		76.8005	81.5598	57.745	116.216	57.5653		6.26304	6.34979	5.85162	6.86067	5.84713
contig01239	0	9	0	34	35		0	8.63574	0	37.9938	23.1584		0	3.11032	0	5.24769	4.53347
contig01240	26	31	18	35	23		37.6757	29.7453	15.9909	39.1112	15.2184		5.23556	4.89459	3.99918	5.28951	3.92774
contig01241	70	63	99	43	119		101.435	60.4502	87.95	48.0509	78.7387		6.66441	5.91767	6.45861	5.58649	6.299
contig01242	19	14	26	52	33		27.5323	13.4334	23.098	58.1081	21.8351		4.78305	3.74775	4.52969	5.86067	4.44858
contig01243	38	102	54	70	17		55.0645	97.8717	47.9727	78.2224	11.2484		5.78305	6.61282	5.58414	6.28951	3.49165
contig01244	94	36	21	38	40		136.212	34.543	18.6561	42.4636	26.4668		7.08971	5.11032	4.22157	5.40815	4.72611
contig01245	55	53	92	31	59		79.6987	50.8549	81.7313	34.6414	39.0385		6.31648	5.66832	6.35282	5.11442	5.28683
contig01246	7	69	8	0	6		10.1435	66.2073	7.10707	0	3.97002		3.34248	6.04892	2.82926	0	1.98915
contig01247	19	52	52	41	20		27.5323	49.8954	46.196	45.816	13.2334		4.78305	5.64083	5.52969	5.51778	3.72611
contig01248	28	41	8	13	25		40.5739	39.3406	7.10707	14.527	16.5417		5.34248	5.29795	2.82926	3.86067	4.04804
contig01249	24	7	25	22	15		34.7776	6.71669	22.2096	24.5842	9.92504		5.12009	2.74775	4.47311	4.61966	3.31107
contig01250	32	16	33	55	36		46.3701	15.3524	29.3167	61.4605	23.8201		5.53512	3.94039	4.87365	5.94159	4.57411
contig01251	6	0	9	0	8		8.6944	0	7.99546	0	5.29336		3.12009	0	2.99918	0	2.40418
contig01252	0	6	95	15	0		0	5.75716	84.3965	16.7619	0		0	2.52536	6.39911	4.06712	0
contig01253	83	40	16	89	67		120.273	38.3811	14.2141	99.4542	44.3319		6.91016	5.26232	3.82926	6.63596	5.47027
contig01254	116	62	68	123	22		168.092	59.4907	60.4101	137.448	14.5567		7.3931	5.89459	5.91672	7.10274	3.86361
contig01255	48	32	24	70	41		69.5552	30.7049	21.3212	78.2224	27.1285		6.12009	4.94039	4.41422	6.28951	4.76173
contig01256	48	14	39	9	31		69.5552	13.4334	34.647	10.0572	20.5118		6.12009	3.74775	5.11466	3.33015	4.35838
contig01257	25	8	9	28	18		36.2267	7.67621	7.99546	31.289	11.9101		5.17898	2.94039	2.99918	4.96758	3.57411
contig01258	102	135	128	141	75		147.805	129.536	113.713	157.562	49.6252		7.20755	7.01721	6.82926	7.29978	5.633
contig01259	1182	605	1294	666	1316		1712.8	580.514	1149.57	744.231	870.757		10.7421	9.18119	10.1669	9.53961	9.76613
contig01260	37	25	34	48	29		53.6155	23.9882	30.2051	53.6382	19.1884		5.74458	4.58425	4.91672	5.74519	4.26216
contig01261	80	29	47	70	61		115.925	27.8263	41.754	78.2224	40.3618		6.85705	4.79838	5.38384	6.28951	5.33492
contig01262	80	81	58	61	36		115.925	77.7217	51.5263	68.1653	23.8201		6.85705	6.28024	5.68724	6.09096	4.57411
contig01263	67	20	21	0	38		97.0875	19.1905	18.6561	0	25.1434		6.60121	4.26232	4.22157	0	4.65211
contig01264	51	28	42	76	17		73.9024	26.8667	37.3121	84.9272	11.2484		6.20755	4.74775	5.22157	6.40815	3.49165
contig01265	0	17	15	0	0		0	16.312	13.3258	0	0		0	4.02786	3.73615	0	0
contig01266	26	12	28	42	8		37.6757	11.5143	24.8748	46.9335	5.29336		5.23556	3.52536	4.63661	5.55254	2.40418
contig01267	57	36	16	50	0		82.5968	34.543	14.2141	55.8732	0		6.36801	5.11032	3.82926	5.80408	0
contig01268	11	36	9	8	0		15.9397	34.543	7.99546	8.93971	0		3.99456	5.11032	2.99918	3.16023	0
contig01269	0	8	12	16	9		0	7.67621	10.6606	17.8794	5.95503		0	2.94039	3.41422	4.16023	2.57411
contig01270	39	38	35	51	25		56.5136	36.462	31.0934	56.9906	16.5417		5.82053	5.18832	4.95854	5.83265	4.04804
contig01271	78	68	126	105	139		113.027	65.2478	111.936	117.334	91.9721		6.82053	6.02786	6.80654	6.87447	6.52312
contig01272	35	41	15	12	20		50.7173	39.3406	13.3258	13.4096	13.2334		5.66441	5.29795	3.73615	3.74519	3.72611
contig01273	33	25	46	43	42		47.8192	23.9882	40.8657	48.0509	27.7901		5.57952	4.58425	5.35282	5.58649	4.7965
contig01274	44	32	43	47	44		63.7589	30.7049	38.2005	52.5208	29.1135		5.99456	4.94039	5.25552	5.71482	4.86361
contig01275	55	41	30	24	32		79.6987	39.3406	26.6515	26.8191	21.1734		6.31648	5.29795	4.73615	4.74519	4.40418
contig01276	52	21	41	63	25		75.3515	20.1501	36.4237	70.4002	16.5417		6.23556	4.33271	5.18681	6.13751	4.04804
contig01277	138	85	93	185	73		199.971	81.5598	82.6197	206.731	48.3019		7.64365	6.34979	6.36841	7.69161	5.59401
contig01278	52	44	54	102	30		75.3515	42.2192	47.9727	113.981	19.8501		6.23556	5.39983	5.58414	6.83265	4.31107
contig01279	295	287	249	194	112		427.475	275.384	221.208	216.788	74.107		8.7397	8.1053	7.78926	7.76014	6.21154
contig01280	37	43	38	57	0		53.6155	41.2596	33.7586	63.6954	0		5.74458	5.36666	5.07718	5.99312	0
contig01281	86	61	66	131	82		124.62	58.5311	58.6333	146.388	54.2569		6.96139	5.87113	5.87365	7.19365	5.76173
contig01282	45	33	17	54	43		65.208	31.6644	15.1025	60.343	28.4518		6.02698	4.98479	3.91672	5.91511	4.83045
contig01283	140	101	111	92	116		202.869	96.9122	98.6106	102.807	76.7537		7.66441	6.59861	6.62367	6.68379	6.26216
contig01284	0	359	366	429	429		0	344.47	325.149	479.392	283.856		0	8.42823	8.34496	8.90506	8.14902
contig01285	23	15	15	28	19		33.3285	14.3929	13.3258	31.289	12.5717		5.05869	3.84729	3.73615	4.96758	3.65211
contig01286	0	0	18	25	22		0	0	15.9909	27.9366	14.5567		0	0	3.99918	4.80408	3.86361
contig01287	7	16	0	9	0		10.1435	15.3524	0	10.0572	0		3.34248	3.94039	0	3.33015	0
contig01288	98	80	72	77	26		142.009	76.7621	63.9636	86.0447	17.2034		7.14983	6.26232	5.99918	6.42701	4.10462
contig01289	34	47	24	0	0		49.2683	45.0978	21.3212	0	0		5.62259	5.49498	4.41422	0	0
contig01290	68	47	29	36	5		98.5365	45.0978	25.7631	40.2287	3.30835		6.62259	5.49498	4.68724	5.33015	1.72611
contig01291	30	12	17	54	36		43.472	11.5143	15.1025	60.343	23.8201		5.44201	3.52536	3.91672	5.91511	4.57411
contig01292	70	0	13	74	46		101.435	0	11.549	82.6923	30.4368		6.66441	0	3.52969	6.36968	4.92774
contig01293	20	0	13	0	16		28.9813	0	11.549	0	10.5867		4.85705	0	3.52969	0	3.40418
contig01294	30	40	92	50	44		43.472	38.3811	81.7313	55.8732	29.1135		5.44201	5.26232	6.35282	5.80408	4.86361
contig01295	13	24	10	16	6		18.8379	23.0286	8.88384	17.8794	3.97002		4.23556	4.52536	3.15118	4.16023	1.98915
contig01296	8	0	0	18	42		11.5925	0	0	20.1143	27.7901		3.53512	0	0	4.33015	4.7965
contig01297	24	6	6	36	16		34.7776	5.75716	5.3303	40.2287	10.5867		5.12009	2.52536	2.41422	5.33015	3.40418
contig01298	28	10	8	18	13		40.5739	9.59527	7.10707	20.1143	8.6017		5.34248	3.26232	2.82926	4.33015	3.10462
contig01299	16	18	6	20	9		23.1851	17.2715	5.3303	22.3493	5.95503		4.53512	4.11032	2.41422	4.48216	2.57411
contig01300	6	0	12	0	9		8.6944	0	10.6606	0	5.95503		3.12009	0	3.41422	0	2.57411
contig01301	17	29	19	12	7		24.6341	27.8263	16.8793	13.4096	4.63169		4.62259	4.79838	4.07718	3.74519	2.21154
contig01302	19	23	8	23	5		27.5323	22.0691	7.10707	25.7017	3.30835		4.78305	4.46396	2.82926	4.68379	1.72611
contig01303	0	28	177	16	0		0	26.8667	157.244	17.8794	0		0	4.74775	7.29686	4.16023	0
contig01304	202	279	187	333	385		292.711	267.708	166.128	372.115	254.743		8.19334	8.06452	7.37615	8.53961	7.9929
contig01305	39	13	12	22	6		56.5136	12.4738	10.6606	24.5842	3.97002		5.82053	3.64083	3.41422	4.61966	1.98915
contig01306	18	0	9	12	20		26.0832	0	7.99546	13.4096	13.2334		4.70505	0	2.99918	3.74519	3.72611
contig01307	57	66	49	81	44		82.5968	63.3288	43.5308	90.5145	29.1135		6.36801	5.98479	5.44397	6.50008	4.86361
contig01308	40	19	39	114	47		57.9627	18.231	34.647	127.391	31.0985		5.85705	4.18832	5.11466	6.99312	4.95877
contig01309	67	62	64	72	30		97.0875	59.4907	56.8566	80.4574	19.8501		6.60121	5.89459	5.82926	6.33015	4.31107
contig01310	12	3	9	13	22		17.3888	2.87858	7.99546	14.527	14.5567		4.12009	1.52536	2.99918	3.86067	3.86361
contig01311	254	108	29	218	160		368.063	103.629	25.7631	243.607	105.867		8.52381	6.69528	4.68724	7.92841	6.72611
contig01312	147	486	0	0	562		213.013	466.33	0	0	371.858		7.7348	8.86521	0	0	8.53861
contig01313	0	0	0	23	32		0	0	0	25.7017	21.1734		0	0	0	4.68379	4.40418
contig01314	67	39	22	56	15		97.0875	37.4215	19.5444	62.5779	9.92504		6.60121	5.2258	4.28869	5.96758	3.31107
contig01315	22	27	0	19	29		31.8795	25.9072	0	21.2318	19.1884		4.99456	4.69528	0	4.40815	4.26216
contig01316	4	13	0	0	0		5.79627	12.4738	0	0	0		2.53512	3.64083	0	0	0
contig01317	42	33	41	71	51		60.8608	31.6644	36.4237	79.3399	33.7451		5.92744	4.98479	5.18681	6.30997	5.07661
contig01318	71	49	181	163	109		102.884	47.0168	160.797	182.147	72.122		6.68487	5.5551	7.3291	7.50896	6.17237
contig01319	34	52	72	154	22		49.2683	49.8954	63.9636	172.089	14.5567		5.62259	5.64083	5.99918	7.42701	3.86361
contig01320	144	0	53	115	235		208.666	0	47.0843	128.508	155.492		7.70505	0	5.55718	7.00572	7.2807
contig01321	85	58	36	16	58		123.171	55.6525	31.9818	17.8794	38.3768		6.94451	5.79838	4.99918	4.16023	5.26216
contig01322	10	14	10	13	0		14.4907	13.4334	8.88384	14.527	0		3.85705	3.74775	3.15118	3.86067	0
contig01323	55	18	53	37	50		79.6987	17.2715	47.0843	41.3461	33.0835		6.31648	4.11032	5.55718	5.36968	5.04804
contig01324	0	37	0	0	22		0	35.5025	0	0	14.5567		0	5.14985	0	0	3.86361
contig01325	44	0	41	63	11		63.7589	0	36.4237	70.4002	7.27837		5.99456	0	5.18681	6.13751	2.86361
contig01326	42	35	48	59	27		60.8608	33.5834	42.6424	65.9303	17.8651		5.92744	5.06968	5.41422	6.04287	4.15907
contig01327	15	0	0	17	22		21.736	0	0	18.9969	14.5567		4.44201	0	0	4.24769	3.86361
contig01328	58	27	36	66	44		84.0459	25.9072	31.9818	73.7526	29.1135		6.3931	4.69528	4.99918	6.20462	4.86361
contig01329	30	4	23	19	20		43.472	3.83811	20.4328	21.2318	13.2334		5.44201	1.94039	4.35282	4.40815	3.72611
contig01330	91	33	77	145	122		131.865	31.6644	68.4056	162.032	80.7237		7.04292	4.98479	6.09604	7.34014	6.33492
contig01331	44	0	41	55	26		63.7589	0	36.4237	61.4605	17.2034		5.99456	0	5.18681	5.94159	4.10462
contig01332	45	8	14	10	63		65.208	7.67621	12.4374	11.1746	41.6852		6.02698	2.94039	3.63661	3.48216	5.38146
contig01333	36	8	21	7	46		52.1664	7.67621	18.6561	7.82224	30.4368		5.70505	2.94039	4.22157	2.96758	4.92774
contig01334	42	62	50	31	48		60.8608	59.4907	44.4192	34.6414	31.7601		5.92744	5.89459	5.47311	5.11442	4.98915
contig01335	39	50	40	72	27		56.5136	47.9763	35.5354	80.4574	17.8651		5.82053	5.58425	5.15118	6.33015	4.15907
contig01336	0	19	10	28	5		0	18.231	8.88384	31.289	3.30835		0	4.18832	3.15118	4.96758	1.72611
contig01337	18	16	41	13	5		26.0832	15.3524	36.4237	14.527	3.30835		4.70505	3.94039	5.18681	3.86067	1.72611
contig01338	41	29	6	26	4		59.4117	27.8263	5.3303	29.054	2.64668		5.89268	4.79838	2.41422	4.86067	1.40418
contig01339	86	80	65	73	133		124.62	76.7621	57.745	81.5748	88.0021		6.96139	6.26232	5.85162	6.35005	6.45947
contig01340	69	33	153	120	10		99.9856	31.6644	135.923	134.096	6.6167		6.64365	4.98479	7.08664	7.06712	2.72611
contig01341	36	54	55	0	47		52.1664	51.8144	48.8611	0	31.0985		5.70505	5.69528	5.61061	0	4.95877
contig01342	93	35	47	95	60		134.763	33.5834	41.754	106.159	39.7002		7.07428	5.06968	5.38384	6.73008	5.31107
contig01343	485	440	356	465	288		702.797	422.192	316.265	519.62	190.561		9.45696	8.72175	8.30499	9.02131	7.57411
contig01344	116	79	72	41	48		168.092	75.8026	63.9636	45.816	31.7601		7.3931	6.24418	5.99918	5.51778	4.98915
contig01345	148	83	70	95	35		214.462	79.6407	62.1869	106.159	23.1584		7.74458	6.31543	5.95854	6.73008	4.53347
contig01346	99	76	70	24	31		143.458	72.924	62.1869	26.8191	20.5118		7.16448	6.18832	5.95854	4.74519	4.35838
contig01347	0	5	0	29	10		0	4.79763	0	32.4064	6.6167		0	2.26232	0	5.01821	2.72611
contig01348	36	0	36	44	157		52.1664	0	31.9818	49.1684	103.882		5.70505	0	4.99918	5.61966	6.6988
contig01349	60	39	30	64	26		86.944	37.4215	26.6515	71.5176	17.2034		6.44201	5.2258	4.73615	6.16023	4.10462
contig01350	46	24	30	42	22		66.6571	23.0286	26.6515	46.9335	14.5567		6.05869	4.52536	4.73615	5.55254	3.86361
contig01351	20	10	13	15	6		28.9813	9.59527	11.549	16.7619	3.97002		4.85705	3.26232	3.52969	4.06712	1.98915
contig01352	9	14	11	13	24		13.0416	13.4334	9.77222	14.527	15.8801		3.70505	3.74775	3.28869	3.86067	3.98915
contig01353	27	18	12	35	23		39.1248	17.2715	10.6606	39.1112	15.2184		5.29001	4.11032	3.41422	5.28951	3.92774
contig01354	41	19	8	31	42		59.4117	18.231	7.10707	34.6414	27.7901		5.89268	4.18832	2.82926	5.11442	4.7965
contig01355	24	13	24	30	20		34.7776	12.4738	21.3212	33.5239	13.2334		5.12009	3.64083	4.41422	5.06712	3.72611
contig01356	21	49	22	7	26		30.4304	47.0168	19.5444	7.82224	17.2034		4.92744	5.5551	4.28869	2.96758	4.10462
contig01357	28	8	0	0	0		40.5739	7.67621	0	0	0		5.34248	2.94039	0	0	0
contig01358	13	29	8	17	0		18.8379	27.8263	7.10707	18.9969	0		4.23556	4.79838	2.82926	4.24769	0
contig01359	23	13	11	26	66		33.3285	12.4738	9.77222	29.054	43.6702		5.05869	3.64083	3.28869	4.86067	5.44858
contig01360	10	7	10	33	66		14.4907	6.71669	8.88384	36.8763	43.6702		3.85705	2.74775	3.15118	5.20462	5.44858
contig01361	37	22	17	91	19		53.6155	21.1096	15.1025	101.689	12.5717		5.74458	4.39983	3.91672	6.66802	3.65211
contig01362	30	26	20	29	13		43.472	24.9477	17.7677	32.4064	8.6017		5.44201	4.64083	4.15118	5.01821	3.10462
contig01363	19	22	28	18	19		27.5323	21.1096	24.8748	20.1143	12.5717		4.78305	4.39983	4.63661	4.33015	3.65211
contig01364	299	121	213	195	199		433.271	116.103	189.226	217.905	131.672		8.75913	6.85926	7.56396	7.76756	7.04081
contig01365	25	10	21	24	11		36.2267	9.59527	18.6561	26.8191	7.27837		5.17898	3.26232	4.22157	4.74519	2.86361
contig01366	0	39	103	23	41		0	37.4215	91.5035	25.7017	27.1285		0	5.2258	6.51576	4.68379	4.76173
contig01367	165	126	111	204	151		239.096	120.9	98.6106	227.963	99.9121		7.90145	6.91767	6.62367	7.83265	6.64259
contig01368	154	210	165	97	135		223.156	201.501	146.583	108.394	89.3254		7.80191	7.65464	7.19558	6.76014	6.481
contig01369	70	50	46	40	25		101.435	47.9763	40.8657	44.6985	16.5417		6.66441	5.58425	5.35282	5.48216	4.04804
contig01370	40	37	20	75	75		57.9627	35.5025	17.7677	83.8097	49.6252		5.85705	5.14985	4.15118	6.38905	5.633
contig01371	12	0	0	28	0		17.3888	0	0	31.289	0		4.12009	0	0	4.96758	0
contig01372	8	8	23	68	6		11.5925	7.67621	20.4328	75.9875	3.97002		3.53512	2.94039	4.35282	6.24769	1.98915
contig01373	108	68	76	169	92		156.499	65.2478	67.5172	188.851	60.8736		7.29001	6.02786	6.07718	7.56111	5.92774
contig01374	18	12	0	17	0		26.0832	11.5143	0	18.9969	0		4.70505	3.52536	0	4.24769	0
contig01375	15	0	10	0	7		21.736	0	8.88384	0	4.63169		4.44201	0	3.15118	0	2.21154
contig01376	89	95	41	125	29		128.967	91.155	36.4237	139.683	19.1884		7.01086	6.51025	5.18681	7.12601	4.26216
contig01377	45	46	18	46	53		65.208	44.1382	15.9909	51.4033	35.0685		6.02698	5.46396	3.99918	5.68379	5.1321
contig01378	16	12	12	25	0		23.1851	11.5143	10.6606	27.9366	0		4.53512	3.52536	3.41422	4.80408	0
contig01379	17	17	18	25	13		24.6341	16.312	15.9909	27.9366	8.6017		4.62259	4.02786	3.99918	4.80408	3.10462
contig01380	0	6	22	37	18		0	5.75716	19.5444	41.3461	11.9101		0	2.52536	4.28869	5.36968	3.57411
contig01381	108	200	313	268	486		156.499	191.905	278.064	299.48	321.571		7.29001	7.58425	8.11927	8.22632	8.329
contig01382	13	0	0	0	7		18.8379	0	0	0	4.63169		4.23556	0	0	0	2.21154
contig01383	40	18	17	0	79		57.9627	17.2715	15.1025	0	52.2719		5.85705	4.11032	3.91672	0	5.70796
contig01384	13	0	0	23	0		18.8379	0	0	25.7017	0		4.23556	0	0	4.68379	0
contig01385	44	41	80	92	59		63.7589	39.3406	71.0707	102.807	39.0385		5.99456	5.29795	6.15118	6.68379	5.28683
contig01386	10	0	3	25	8		14.4907	0	2.66515	27.9366	5.29336		3.85705	0	1.41422	4.80408	2.40418
contig01387	32	36	12	32	40		46.3701	34.543	10.6606	35.7588	26.4668		5.53512	5.11032	3.41422	5.16023	4.72611
contig01388	83	41	55	36	57		120.273	39.3406	48.8611	40.2287	37.7152		6.91016	5.29795	5.61061	5.33015	5.23707
contig01389	6	39	21	16	34		8.6944	37.4215	18.6561	17.8794	22.4968		3.12009	5.2258	4.22157	4.16023	4.49165
contig01390	16	0	13	45	106		23.1851	0	11.549	50.2858	70.137		4.53512	0	3.52969	5.65208	6.1321
contig01391	165	649	352	180	125		239.096	622.733	312.711	201.143	82.7087		7.90145	9.28247	8.28869	7.65208	6.36997
contig01392	44	28	13	26	8		63.7589	26.8667	11.549	29.054	5.29336		5.99456	4.74775	3.52969	4.86067	2.40418
contig01393	40	32	78	83	21		57.9627	30.7049	69.2939	92.7495	13.8951		5.85705	4.94039	6.11466	6.53527	3.7965
contig01394	0	74	58	0	41		0	71.005	51.5263	0	27.1285		0	6.14985	5.68724	0	4.76173
contig01395	28	23	32	134	6		40.5739	22.0691	28.4283	149.74	3.97002		5.34248	4.46396	4.82926	7.22632	1.98915
contig01396	13	0	43	21	13		18.8379	0	38.2005	23.4667	8.6017		4.23556	0	5.25552	4.55254	3.10462
contig01397	49	39	47	110	52		71.0043	37.4215	41.754	122.921	34.4068		6.14983	5.2258	5.38384	6.94159	5.10462
contig01398	101	45	24	22	23		146.356	43.1787	21.3212	24.5842	15.2184		7.19334	5.43225	4.41422	4.61966	3.92774
contig01399	0	8	31	26	66		0	7.67621	27.5399	29.054	43.6702		0	2.94039	4.78345	4.86067	5.44858
contig01400	3	20	25	0	32		4.3472	19.1905	22.2096	0	21.1734		2.12009	4.26232	4.47311	0	4.40418
contig01401	22	20	41	36	52		31.8795	19.1905	36.4237	40.2287	34.4068		4.99456	4.26232	5.18681	5.33015	5.10462
contig01402	0	38	44	30	24		0	36.462	39.0889	33.5239	15.8801		0	5.18832	5.28869	5.06712	3.98915
contig01403	48	18	26	29	28		69.5552	17.2715	23.098	32.4064	18.5267		6.12009	4.11032	4.52969	5.01821	4.21154
contig01404	36	15	15	29	18		52.1664	14.3929	13.3258	32.4064	11.9101		5.70505	3.84729	3.73615	5.01821	3.57411
contig01405	37	25	25	10	38		53.6155	23.9882	22.2096	11.1746	25.1434		5.74458	4.58425	4.47311	3.48216	4.65211
contig01406	37	44	17	41	25		53.6155	42.2192	15.1025	45.816	16.5417		5.74458	5.39983	3.91672	5.51778	4.04804
contig01407	13	39	5	0	0		18.8379	37.4215	4.44192	0	0		4.23556	5.2258	2.15118	0	0
contig01408	133	21	177	173	182		192.726	20.1501	157.244	193.321	120.424		7.59041	4.33271	7.29686	7.59486	6.91198
contig01409	26	88	18	0	10		37.6757	84.4383	15.9909	0	6.6167		5.23556	6.39983	3.99918	0	2.72611
contig01410	111	89	115	164	133		160.846	85.3979	102.164	183.264	88.0021		7.32954	6.41613	6.67475	7.51778	6.45947
contig01411	21	7	12	44	33		30.4304	6.71669	10.6606	49.1684	21.8351		4.92744	2.74775	3.41422	5.61966	4.44858
contig01412	0	15	25	14	82		0	14.3929	22.2096	15.6445	54.2569		0	3.84729	4.47311	3.96758	5.76173
contig01413	200	276	197	329	154		289.813	264.829	175.012	367.645	101.897		8.17898	8.04892	7.45131	8.52217	6.67097
contig01414	41	49	31	91	45		59.4117	47.0168	27.5399	101.689	29.7751		5.89268	5.5551	4.78345	6.66802	4.89604
contig01415	23	9	13	0	7		33.3285	8.63574	11.549	0	4.63169		5.05869	3.11032	3.52969	0	2.21154
contig01416	23	149	200	125	104		33.3285	142.969	177.677	139.683	68.8136		5.05869	7.15956	7.47311	7.12601	6.10462
contig01417	77	84	52	56	38		111.578	80.6002	46.196	62.5779	25.1434		6.80191	6.33271	5.52969	5.96758	4.65211
contig01418	115	67	146	202	37		166.643	64.2883	129.704	225.728	24.4818		7.38061	6.00648	7.01908	7.81844	4.61364
contig01419	87	43	31	24	10		126.069	41.2596	27.5399	26.8191	6.6167		6.97807	5.36666	4.78345	4.74519	2.72611
contig01420	30	23	41	28	29		43.472	22.0691	36.4237	31.289	19.1884		5.44201	4.46396	5.18681	4.96758	4.26216
contig01421	23	31	9	12	0		33.3285	29.7453	7.99546	13.4096	0		5.05869	4.89459	2.99918	3.74519	0
contig01422	0	0	13	8	0		0	0	11.549	8.93971	0		0	0	3.52969	3.16023	0
contig01423	28	27	14	24	23		40.5739	25.9072	12.4374	26.8191	15.2184		5.34248	4.69528	3.63661	4.74519	3.92774
contig01424	19	13	20	49	18		27.5323	12.4738	17.7677	54.7557	11.9101		4.78305	3.64083	4.15118	5.77494	3.57411
contig01425	219	132	113	74	59		317.346	126.658	100.387	82.6923	39.0385		8.30991	6.98479	6.64943	6.36968	5.28683
contig01426	11	29	35	35	9		15.9397	27.8263	31.0934	39.1112	5.95503		3.99456	4.79838	4.95854	5.28951	2.57411
contig01427	58	22	26	32	9		84.0459	21.1096	23.098	35.7588	5.95503		6.3931	4.39983	4.52969	5.16023	2.57411
contig01428	0	13	19	22	0		0	12.4738	16.8793	24.5842	0		0	3.64083	4.07718	4.61966	0
contig01429	21	18	8	17	18		30.4304	17.2715	7.10707	18.9969	11.9101		4.92744	4.11032	2.82926	4.24769	3.57411
contig01430	55	18	15	65	23		79.6987	17.2715	13.3258	72.6351	15.2184		6.31648	4.11032	3.73615	6.1826	3.92774
contig01431	307	138	278	209	341		444.863	132.415	246.971	233.55	225.629		8.79722	7.04892	7.9482	7.86759	7.81781
contig01432	47	45	41	49	152		68.1061	43.1787	36.4237	54.7557	100.574		6.08971	5.43225	5.18681	5.77494	6.65211
contig01433	26	43	28	25	36		37.6757	41.2596	24.8748	27.9366	23.8201		5.23556	5.36666	4.63661	4.80408	4.57411
contig01434	72	124	145	118	37		104.333	118.981	128.816	131.861	24.4818		6.70505	6.89459	7.00916	7.04287	4.61364
contig01435	43	79	51	72	35		62.3099	75.8026	45.3076	80.4574	23.1584		5.96139	6.24418	5.50168	6.33015	4.53347
contig01436	87	66	30	41	31		126.069	63.3288	26.6515	45.816	20.5118		6.97807	5.98479	4.73615	5.51778	4.35838
contig01437	26	17	27	5	33		37.6757	16.312	23.9864	5.58732	21.8351		5.23556	4.02786	4.58414	2.48216	4.44858
contig01438	48	31	23	33	28		69.5552	29.7453	20.4328	36.8763	18.5267		6.12009	4.89459	4.35282	5.20462	4.21154
contig01439	371	254	319	392	275		537.604	243.72	283.394	438.046	181.959		9.0704	7.92908	8.14667	8.77494	7.50747
contig01440	22	13	0	9	8		31.8795	12.4738	0	10.0572	5.29336		4.99456	3.64083	0	3.33015	2.40418
contig01441	344	420	146	133	3923		498.479	403.001	129.704	148.623	2595.73		8.96139	8.65464	7.01908	7.21551	11.3419
contig01442	19	0	7	20	5		27.5323	0	6.21869	22.3493	3.30835		4.78305	0	2.63661	4.48216	1.72611
contig01443	39	25	28	42	31		56.5136	23.9882	24.8748	46.9335	20.5118		5.82053	4.58425	4.63661	5.55254	4.35838
contig01444	28	21	18	33	19		40.5739	20.1501	15.9909	36.8763	12.5717		5.34248	4.33271	3.99918	5.20462	3.65211
contig01445	61	34	34	52	49		88.3931	32.6239	30.2051	58.1081	32.4218		6.46586	5.02786	4.91672	5.86067	5.01889
contig01446	21	15	25	31	14		30.4304	14.3929	22.2096	34.6414	9.26337		4.92744	3.84729	4.47311	5.11442	3.21154
contig01447	30	22	24	41	27		43.472	21.1096	21.3212	45.816	17.8651		5.44201	4.39983	4.41422	5.51778	4.15907
contig01448	44	20	44	29	20		63.7589	19.1905	39.0889	32.4064	13.2334		5.99456	4.26232	5.28869	5.01821	3.72611
contig01449	65	54	93	76	58		94.1893	51.8144	82.6197	84.9272	38.3768		6.55749	5.69528	6.36841	6.40815	5.26216
contig01450	28	32	31	41	34		40.5739	30.7049	27.5399	45.816	22.4968		5.34248	4.94039	4.78345	5.51778	4.49165
contig01451	84	68	121	87	58		121.722	65.2478	107.494	97.2193	38.3768		6.92744	6.02786	6.74812	6.60317	5.26216
contig01452	164	155	88	111	64		237.647	148.727	78.1778	124.038	42.3469		7.89268	7.21652	6.28869	6.95464	5.40418
contig01453	121	77	251	79	177		175.337	73.8836	222.984	88.2796	117.116		7.45399	6.20718	7.8008	6.46401	6.87179
contig01454	36	32	6	28	8		52.1664	30.7049	5.3303	31.289	5.29336		5.70505	4.94039	2.41422	4.96758	2.40418
contig01455	10	7	7	26	0		14.4907	6.71669	6.21869	29.054	0		3.85705	2.74775	2.63661	4.86067	0
contig01456	31	18	20	36	30		44.9211	17.2715	17.7677	40.2287	19.8501		5.48932	4.11032	4.15118	5.33015	4.31107
contig01457	10	0	8	26	6		14.4907	0	7.10707	29.054	3.97002		3.85705	0	2.82926	4.86067	1.98915
contig01458	101	31	93	76	58		146.356	29.7453	82.6197	84.9272	38.3768		7.19334	4.89459	6.36841	6.40815	5.26216
contig01459	30	40	24	43	29		43.472	38.3811	21.3212	48.0509	19.1884		5.44201	5.26232	4.41422	5.58649	4.26216
contig01460	24	16	9	21	22		34.7776	15.3524	7.99546	23.4667	14.5567		5.12009	3.94039	2.99918	4.55254	3.86361
contig01461	68	43	15	8	8		98.5365	41.2596	13.3258	8.93971	5.29336		6.62259	5.36666	3.73615	3.16023	2.40418
contig01462	68	0	0	8	8		98.5365	0	0	8.93971	5.29336		6.62259	0	0	3.16023	2.40418
contig01463	12	35	28	10	12		17.3888	33.5834	24.8748	11.1746	7.94003		4.12009	5.06968	4.63661	3.48216	2.98915
contig01464	43	30	24	35	29		62.3099	28.7858	21.3212	39.1112	19.1884		5.96139	4.84729	4.41422	5.28951	4.26216
contig01465	60	24	54	51	27		86.944	23.0286	47.9727	56.9906	17.8651		6.44201	4.52536	5.58414	5.83265	4.15907
contig01466	32	24	20	30	23		46.3701	23.0286	17.7677	33.5239	15.2184		5.53512	4.52536	4.15118	5.06712	3.92774
contig01467	19	0	31	21	6		27.5323	0	27.5399	23.4667	3.97002		4.78305	0	4.78345	4.55254	1.98915
contig01468	52	68	26	73	45		75.3515	65.2478	23.098	81.5748	29.7751		6.23556	6.02786	4.52969	6.35005	4.89604
contig01469	48	93	71	79	71		69.5552	89.236	63.0753	88.2796	46.9785		6.12009	6.47955	5.979	6.46401	5.55393
contig01470	49	29	21	43	23		71.0043	27.8263	18.6561	48.0509	15.2184		6.14983	4.79838	4.22157	5.58649	3.92774
contig01471	59	50	47	72	31		85.4949	47.9763	41.754	80.4574	20.5118		6.41777	5.58425	5.38384	6.33015	4.35838
contig01472	10	13	50	19	13		14.4907	12.4738	44.4192	21.2318	8.6017		3.85705	3.64083	5.47311	4.40815	3.10462
contig01473	40	103	36	52	25		57.9627	98.8313	31.9818	58.1081	16.5417		5.85705	6.6269	4.99918	5.86067	4.04804
contig01474	29	46	44	77	101		42.0229	44.1382	39.0889	86.0447	66.8286		5.3931	5.46396	5.28869	6.42701	6.06239
contig01475	35	22	24	69	6		50.7173	21.1096	21.3212	77.105	3.97002		5.66441	4.39983	4.41422	6.26875	1.98915
contig01476	6	42	12	26	10		8.6944	40.3001	10.6606	29.054	6.6167		3.12009	5.33271	3.41422	4.86067	2.72611
contig01477	22	61	58	39	14		31.8795	58.5311	51.5263	43.5811	9.26337		4.99456	5.87113	5.68724	5.44563	3.21154
contig01478	75	78	612	104	41		108.68	74.8431	543.691	116.216	27.1285		6.76394	6.2258	9.08664	6.86067	4.76173
contig01479	53	36	80	79	21		76.8005	34.543	71.0707	88.2796	13.8951		6.26304	5.11032	6.15118	6.46401	3.7965
contig01480	53	5	44	44	10		76.8005	4.79763	39.0889	49.1684	6.6167		6.26304	2.26232	5.28869	5.61966	2.72611
contig01481	112	116	96	132	126		162.295	111.305	85.2849	147.505	83.3704		7.34248	6.79838	6.41422	7.20462	6.38146
contig01482	46	0	57	0	163		66.6571	0	50.6379	0	107.852		6.05869	0	5.66215	0	6.75291
contig01483	73	131	40	109	44		105.782	125.698	35.5354	121.803	29.1135		6.72495	6.97382	5.15118	6.92841	4.86361
contig01484	62	261	285	121	474		89.8421	250.436	253.189	135.213	313.631		6.48932	7.9683	7.98407	7.07909	8.29293
contig01485	18	12	9	15	9		26.0832	11.5143	7.99546	16.7619	5.95503		4.70505	3.52536	2.99918	4.06712	2.57411
contig01486	10	9	19	29	22		14.4907	8.63574	16.8793	32.4064	14.5567		3.85705	3.11032	4.07718	5.01821	3.86361
contig01487	31	24	15	27	12		44.9211	23.0286	13.3258	30.1715	7.94003		5.48932	4.52536	3.73615	4.91511	2.98915
contig01488	11	8	9	18	5		15.9397	7.67621	7.99546	20.1143	3.30835		3.99456	2.94039	2.99918	4.33015	1.72611
contig01489	0	10	6	14	0		0	9.59527	5.3303	15.6445	0		0	3.26232	2.41422	3.96758	0
contig01490	43	32	36	34	22		62.3099	30.7049	31.9818	37.9938	14.5567		5.96139	4.94039	4.99918	5.24769	3.86361
contig01491	7	0	8	0	0		10.1435	0	7.10707	0	0		3.34248	0	2.82926	0	0
contig01492	22	28	50	58	25		31.8795	26.8667	44.4192	64.8129	16.5417		4.99456	4.74775	5.47311	6.01821	4.04804
contig01493	185	183	200	286	299		268.077	175.593	177.677	319.594	197.839		8.06651	7.45609	7.47311	8.3201	7.62818
contig01494	17	0	5	15	6		24.6341	0	4.44192	16.7619	3.97002		4.62259	0	2.15118	4.06712	1.98915
contig01495	22	14	14	12	45		31.8795	13.4334	12.4374	13.4096	29.7751		4.99456	3.74775	3.63661	3.74519	4.89604
contig01496	56	54	34	33	66		81.1477	51.8144	30.2051	36.8763	43.6702		6.34248	5.69528	4.91672	5.20462	5.44858
contig01497	17	30	26	29	18		24.6341	28.7858	23.098	32.4064	11.9101		4.62259	4.84729	4.52969	5.01821	3.57411
contig01498	56	45	41	33	35		81.1477	43.1787	36.4237	36.8763	23.1584		6.34248	5.43225	5.18681	5.20462	4.53347
contig01499	46	71	34	18	45		66.6571	68.1264	30.2051	20.1143	29.7751		6.05869	6.09014	4.91672	4.33015	4.89604
contig01500	36	31	26	65	76		52.1664	29.7453	23.098	72.6351	50.2869		5.70505	4.89459	4.52969	6.1826	5.65211
contig01501	30	0	6	34	0		43.472	0	5.3303	37.9938	0		5.44201	0	2.41422	5.24769	0
contig01502	69	140	84	38	52		99.9856	134.334	74.6243	42.4636	34.4068		6.64365	7.06968	6.22157	5.40815	5.10462
contig01503	31	26	33	6	6		44.9211	24.9477	29.3167	6.70478	3.97002		5.48932	4.64083	4.87365	2.74519	1.98915
contig01504	31	19	36	0	9		44.9211	18.231	31.9818	0	5.95503		5.48932	4.18832	4.99918	0	2.57411
contig01505	37	36	20	27	7		53.6155	34.543	17.7677	30.1715	4.63169		5.74458	5.11032	4.15118	4.91511	2.21154
contig01506	25	20	35	68	34		36.2267	19.1905	31.0934	75.9875	22.4968		5.17898	4.26232	4.95854	6.24769	4.49165
contig01507	16	0	7	33	26		23.1851	0	6.21869	36.8763	17.2034		4.53512	0	2.63661	5.20462	4.10462
contig01508	23	46	39	18	26		33.3285	44.1382	34.647	20.1143	17.2034		5.05869	5.46396	5.11466	4.33015	4.10462
contig01509	12	20	9	17	16		17.3888	19.1905	7.99546	18.9969	10.5867		4.12009	4.26232	2.99918	4.24769	3.40418
contig01510	49	23	24	46	23		71.0043	22.0691	21.3212	51.4033	15.2184		6.14983	4.46396	4.41422	5.68379	3.92774
contig01511	16	6	11	0	16		23.1851	5.75716	9.77222	0	10.5867		4.53512	2.52536	3.28869	0	3.40418
contig01512	6	18	19	0	5		8.6944	17.2715	16.8793	0	3.30835		3.12009	4.11032	4.07718	0	1.72611
contig01513	29	40	29	10	14		42.0229	38.3811	25.7631	11.1746	9.26337		5.3931	5.26232	4.68724	3.48216	3.21154
contig01514	271	402	763	707	185		392.697	385.73	677.837	790.047	122.409		8.61727	8.59145	9.40479	9.62579	6.93556
contig01515	85	58	64	107	102		123.171	55.6525	56.8566	119.569	67.4903		6.94451	5.79838	5.82926	6.90169	6.07661
contig01516	9	30	13	26	13		13.0416	28.7858	11.549	29.054	8.6017		3.70505	4.84729	3.52969	4.86067	3.10462
contig01517	18	28	22	30	7		26.0832	26.8667	19.5444	33.5239	4.63169		4.70505	4.74775	4.28869	5.06712	2.21154
contig01518	43	44	49	23	7		62.3099	42.2192	43.5308	25.7017	4.63169		5.96139	5.39983	5.44397	4.68379	2.21154
contig01519	31	27	13	13	12		44.9211	25.9072	11.549	14.527	7.94003		5.48932	4.69528	3.52969	3.86067	2.98915
contig01520	51	61	39	100	51		73.9024	58.5311	34.647	111.746	33.7451		6.20755	5.87113	5.11466	6.80408	5.07661
contig01521	34	16	5	33	6		49.2683	15.3524	4.44192	36.8763	3.97002		5.62259	3.94039	2.15118	5.20462	1.98915
contig01522	21	28	0	0	8		30.4304	26.8667	0	0	5.29336		4.92744	4.74775	0	0	2.40418
contig01523	79	43	89	103	99		114.476	41.2596	79.0662	115.099	65.5053		6.8389	5.36666	6.30499	6.84673	6.03354
contig01524	75	59	70	63	66		108.68	56.6121	62.1869	70.4002	43.6702		6.76394	5.82304	5.95854	6.13751	5.44858
contig01525	5	15	0	8	5		7.24533	14.3929	0	8.93971	3.30835		2.85705	3.84729	0	3.16023	1.72611
contig01526	48	43	86	40	46		69.5552	41.2596	76.401	44.6985	30.4368		6.12009	5.36666	6.25552	5.48216	4.92774
contig01527	4	4	0	33	60		5.79627	3.83811	0	36.8763	39.7002		2.53512	1.94039	0	5.20462	5.31107
contig01528	22	0	11	19	15		31.8795	0	9.77222	21.2318	9.92504		4.99456	0	3.28869	4.40815	3.31107
contig01529	7	0	6	10	42		10.1435	0	5.3303	11.1746	27.7901		3.34248	0	2.41422	3.48216	4.7965
contig01530	38	9	7	32	51		55.0645	8.63574	6.21869	35.7588	33.7451		5.78305	3.11032	2.63661	5.16023	5.07661
contig01531	40	56	20	27	65		57.9627	53.7335	17.7677	30.1715	43.0085		5.85705	5.74775	4.15118	4.91511	5.42655
contig01532	26	59	42	20	5		37.6757	56.6121	37.3121	22.3493	3.30835		5.23556	5.82304	5.22157	4.48216	1.72611
contig01533	40	34	20	27	65		57.9627	32.6239	17.7677	30.1715	43.0085		5.85705	5.02786	4.15118	4.91511	5.42655
contig01534	34	36	20	45	33		49.2683	34.543	17.7677	50.2858	21.8351		5.62259	5.11032	4.15118	5.65208	4.44858
contig01535	32	8	26	40	25		46.3701	7.67621	23.098	44.6985	16.5417		5.53512	2.94039	4.52969	5.48216	4.04804
contig01536	0	0	56	14	42		0	0	49.7495	15.6445	27.7901		0	0	5.63661	3.96758	4.7965
contig01537	90	31	74	267	20		130.416	29.7453	65.7404	298.363	13.2334		7.02698	4.89459	6.03871	8.22092	3.72611
contig01538	0	6	0	0	10		0	5.75716	0	0	6.6167		0	2.52536	0	0	2.72611
contig01539	50	44	58	61	19		72.4533	42.2192	51.5263	68.1653	12.5717		6.17898	5.39983	5.68724	6.09096	3.65211
contig01540	268	689	399	330	232		388.35	661.114	354.465	368.763	153.507		8.60121	9.36876	8.4695	8.52655	7.26216
contig01541	37	25	26	37	21		53.6155	23.9882	23.098	41.3461	13.8951		5.74458	4.58425	4.52969	5.36968	3.7965
contig01542	536	190	305	188	251		776.7	182.31	270.957	210.083	166.079		9.60121	7.51025	8.08192	7.71482	7.37573
contig01543	12	11	9	22	11		17.3888	10.5548	7.99546	24.5842	7.27837		4.12009	3.39983	2.99918	4.61966	2.86361
contig01544	66	85	62	72	101		95.6384	81.5598	55.0798	80.4574	66.8286		6.57952	6.34979	5.78345	6.33015	6.06239
contig01545	17	32	38	37	24		24.6341	30.7049	33.7586	41.3461	15.8801		4.62259	4.94039	5.07718	5.36968	3.98915
contig01546	15	33	21	0	30		21.736	31.6644	18.6561	0	19.8501		4.44201	4.98479	4.22157	0	4.31107
contig01547	6	14	0	26	9		8.6944	13.4334	0	29.054	5.95503		3.12009	3.74775	0	4.86067	2.57411
contig01548	325	332	215	211	406		470.947	318.563	191.003	235.785	268.638		8.87942	8.31543	7.57745	7.88133	8.06952
contig01549	13	17	9	15	6		18.8379	16.312	7.99546	16.7619	3.97002		4.23556	4.02786	2.99918	4.06712	1.98915
contig01550	28	25	28	21	7		40.5739	23.9882	24.8748	23.4667	4.63169		5.34248	4.58425	4.63661	4.55254	2.21154
contig01551	41	40	64	49	16		59.4117	38.3811	56.8566	54.7557	10.5867		5.89268	5.26232	5.82926	5.77494	3.40418
contig01552	25	14	11	24	0		36.2267	13.4334	9.77222	26.8191	0		5.17898	3.74775	3.28869	4.74519	0
contig01553	41	27	22	62	29		59.4117	25.9072	19.5444	69.2827	19.1884		5.89268	4.69528	4.28869	6.11442	4.26216
contig01554	28	22	29	85	22		40.5739	21.1096	25.7631	94.9844	14.5567		5.34248	4.39983	4.68724	6.56962	3.86361
contig01555	78	28	20	39	23		113.027	26.8667	17.7677	43.5811	15.2184		6.82053	4.74775	4.15118	5.44563	3.92774
contig01556	7	0	17	0	152		10.1435	0	15.1025	0	100.574		3.34248	0	3.91672	0	6.65211
contig01557	24	23	17	33	8		34.7776	22.0691	15.1025	36.8763	5.29336		5.12009	4.46396	3.91672	5.20462	2.40418
contig01558	36	44	14	29	6		52.1664	42.2192	12.4374	32.4064	3.97002		5.70505	5.39983	3.63661	5.01821	1.98915
contig01559	64	55	66	89	49		92.7403	52.774	58.6333	99.4542	32.4218		6.53512	5.72175	5.87365	6.63596	5.01889
contig01560	22	18	16	20	9		31.8795	17.2715	14.2141	22.3493	5.95503		4.99456	4.11032	3.82926	4.48216	2.57411
contig01561	46	0	33	58	16		66.6571	0	29.3167	64.8129	10.5867		6.05869	0	4.87365	6.01821	3.40418
contig01562	33	14	0	4	0		47.8192	13.4334	0	4.46985	0		5.57952	3.74775	0	2.16023	0
contig01563	35	18	48	0	52		50.7173	17.2715	42.6424	0	34.4068		5.66441	4.11032	5.41422	0	5.10462
contig01564	38	24	26	20	21		55.0645	23.0286	23.098	22.3493	13.8951		5.78305	4.52536	4.52969	4.48216	3.7965
contig01565	52	43	43	21	56		75.3515	41.2596	38.2005	23.4667	37.0535		6.23556	5.36666	5.25552	4.55254	5.21154
contig01566	33	0	4	52	24		47.8192	0	3.55354	58.1081	15.8801		5.57952	0	1.82926	5.86067	3.98915
contig01567	20	17	12	27	0		28.9813	16.312	10.6606	30.1715	0		4.85705	4.02786	3.41422	4.91511	0
contig01568	36	24	25	14	18		52.1664	23.0286	22.2096	15.6445	11.9101		5.70505	4.52536	4.47311	3.96758	3.57411
contig01569	0	0	26	32	9		0	0	23.098	35.7588	5.95503		0	0	4.52969	5.16023	2.57411
contig01570	0	32	6	33	25		0	30.7049	5.3303	36.8763	16.5417		0	4.94039	2.41422	5.20462	4.04804
contig01571	0	5	27	27	30		0	4.79763	23.9864	30.1715	19.8501		0	2.26232	4.58414	4.91511	4.31107
contig01572	0	11	6	10	0		0	10.5548	5.3303	11.1746	0		0	3.39983	2.41422	3.48216	0
contig01573	200	206	110	92	135		289.813	197.663	97.7222	102.807	89.3254		8.17898	7.6269	6.61061	6.68379	6.481
contig01574	24	0	7	17	11		34.7776	0	6.21869	18.9969	7.27837		5.12009	0	2.63661	4.24769	2.86361
contig01575	21	15	13	19	18		30.4304	14.3929	11.549	21.2318	11.9101		4.92744	3.84729	3.52969	4.40815	3.57411
contig01576	15	12	6	25	4		21.736	11.5143	5.3303	27.9366	2.64668		4.44201	3.52536	2.41422	4.80408	1.40418
contig01577	0	0	19	27	36		0	0	16.8793	30.1715	23.8201		0	0	4.07718	4.91511	4.57411
contig01578	10	21	20	17	31		14.4907	20.1501	17.7677	18.9969	20.5118		3.85705	4.33271	4.15118	4.24769	4.35838
contig01579	4	0	15	8	7		5.79627	0	13.3258	8.93971	4.63169		2.53512	0	3.73615	3.16023	2.21154
contig01580	11	7	14	24	15		15.9397	6.71669	12.4374	26.8191	9.92504		3.99456	2.74775	3.63661	4.74519	3.31107
contig01581	42	38	22	44	40		60.8608	36.462	19.5444	49.1684	26.4668		5.92744	5.18832	4.28869	5.61966	4.72611
contig01582	39	40	16	22	0		56.5136	38.3811	14.2141	24.5842	0		5.82053	5.26232	3.82926	4.61966	0
contig01583	41	19	12	19	20		59.4117	18.231	10.6606	21.2318	13.2334		5.89268	4.18832	3.41422	4.40815	3.72611
contig01584	21	16	0	0	7		30.4304	15.3524	0	0	4.63169		4.92744	3.94039	0	0	2.21154
contig01585	230	260	152	137	71		333.285	249.477	135.034	153.092	46.9785		8.38061	7.96276	7.07718	7.25826	5.55393
contig01586	43	21	38	25	34		62.3099	20.1501	33.7586	27.9366	22.4968		5.96139	4.33271	5.07718	4.80408	4.49165
contig01587	6	0	0	19	17		8.6944	0	0	21.2318	11.2484		3.12009	0	0	4.40815	3.49165
contig01588	78	71	88	95	78		113.027	68.1264	78.1778	106.159	51.6102		6.82053	6.09014	6.28869	6.73008	5.68959
contig01589	30	17	13	14	0		43.472	16.312	11.549	15.6445	0		5.44201	4.02786	3.52969	3.96758	0
contig01590	32	14	20	44	17		46.3701	13.4334	17.7677	49.1684	11.2484		5.53512	3.74775	4.15118	5.61966	3.49165
contig01591	128	148	69	81	57		185.481	142.01	61.2985	90.5145	37.7152		7.53512	7.14985	5.93778	6.50008	5.23707
contig01592	23	32	26	29	0		33.3285	30.7049	23.098	32.4064	0		5.05869	4.94039	4.52969	5.01821	0
contig01593	14	6	4	19	13		20.2869	5.75716	3.55354	21.2318	8.6017		4.34248	2.52536	1.82926	4.40815	3.10462
contig01594	139	43	92	80	201		201.42	41.2596	81.7313	89.3971	132.996		7.65407	5.36666	6.35282	6.48216	7.05523
contig01595	165	176	198	218	107		239.096	168.877	175.9	243.607	70.7986		7.90145	7.39983	7.45861	7.92841	6.14565
contig01596	7	10	8	26	2		10.1435	9.59527	7.10707	29.054	1.32334		3.34248	3.26232	2.82926	4.86067	0.404183
contig01597	42	19	40	63	27		60.8608	18.231	35.5354	70.4002	17.8651		5.92744	4.18832	5.15118	6.13751	4.15907
contig01598	9	33	0	31	6		13.0416	31.6644	0	34.6414	3.97002		3.70505	4.98479	0	5.11442	1.98915
contig01599	12	20	24	97	27		17.3888	19.1905	21.3212	108.394	17.8651		4.12009	4.26232	4.41422	6.76014	4.15907
contig01600	12	15	63	60	9		17.3888	14.3929	55.9682	67.0478	5.95503		4.12009	3.84729	5.80654	6.06712	2.57411
contig01601	27	53	45	49	29		39.1248	50.8549	39.9773	54.7557	19.1884		5.29001	5.66832	5.32111	5.77494	4.26216
contig01602	0	0	42	78	21		0	0	37.3121	87.1621	13.8951		0	0	5.22157	6.44563	3.7965
contig01603	24	35	0	22	0		34.7776	33.5834	0	24.5842	0		5.12009	5.06968	0	4.61966	0
contig01604	40	43	83	37	11		57.9627	41.2596	73.7359	41.3461	7.27837		5.85705	5.36666	6.20429	5.36968	2.86361
contig01605	15	31	20	0	18		21.736	29.7453	17.7677	0	11.9101		4.44201	4.89459	4.15118	0	3.57411
contig01606	0	7	83	0	16		0	6.71669	73.7359	0	10.5867		0	2.74775	6.20429	0	3.40418
contig01608	92	51	42	112	64		133.314	48.9359	37.3121	125.156	42.3469		7.05869	5.61282	5.22157	6.96758	5.40418
contig01609	19	17	15	18	18		27.5323	16.312	13.3258	20.1143	11.9101		4.78305	4.02786	3.73615	4.33015	3.57411
contig01610	8	8	8	5	33		11.5925	7.67621	7.10707	5.58732	21.8351		3.53512	2.94039	2.82926	2.48216	4.44858
contig01611	37	30	9	32	4		53.6155	28.7858	7.99546	35.7588	2.64668		5.74458	4.84729	2.99918	5.16023	1.40418
contig01612	91	182	183	48	43		131.865	174.634	162.574	53.6382	28.4518		7.04292	7.44819	7.34496	5.74519	4.83045
contig01613	68	37	82	80	58		98.5365	35.5025	72.8475	89.3971	38.3768		6.62259	5.14985	6.18681	6.48216	5.26216
contig01614	0	8	5	13	7		0	7.67621	4.44192	14.527	4.63169		0	2.94039	2.15118	3.86067	2.21154
contig01615	56	114	63	49	54		81.1477	109.386	55.9682	54.7557	35.7302		6.34248	6.77328	5.80654	5.77494	5.15907
contig01616	12	10	15	43	26		17.3888	9.59527	13.3258	48.0509	17.2034		4.12009	3.26232	3.73615	5.58649	4.10462
contig01617	99	96	86	134	211		143.458	92.1146	76.401	149.74	139.612		7.16448	6.52536	6.25552	7.22632	7.12528
contig01618	18	25	24	46	12		26.0832	23.9882	21.3212	51.4033	7.94003		4.70505	4.58425	4.41422	5.68379	2.98915
contig01619	11	0	14	22	6		15.9397	0	12.4374	24.5842	3.97002		3.99456	0	3.63661	4.61966	1.98915
contig01620	14	0	14	0	23		20.2869	0	12.4374	0	15.2184		4.34248	0	3.63661	0	3.92774
contig01621	16	19	52	29	28		23.1851	18.231	46.196	32.4064	18.5267		4.53512	4.18832	5.52969	5.01821	4.21154
contig01622	26	0	0	14	19		37.6757	0	0	15.6445	12.5717		5.23556	0	0	3.96758	3.65211
contig01623	34	20	29	33	18		49.2683	19.1905	25.7631	36.8763	11.9101		5.62259	4.26232	4.68724	5.20462	3.57411
contig01624	23	21	21	20	7		33.3285	20.1501	18.6561	22.3493	4.63169		5.05869	4.33271	4.22157	4.48216	2.21154
contig01625	28	22	25	30	22		40.5739	21.1096	22.2096	33.5239	14.5567		5.34248	4.39983	4.47311	5.06712	3.86361
contig01626	26	7	0	5	4		37.6757	6.71669	0	5.58732	2.64668		5.23556	2.74775	0	2.48216	1.40418
contig01627	16	52	13	30	0		23.1851	49.8954	11.549	33.5239	0		4.53512	5.64083	3.52969	5.06712	0
contig01628	8	23	10	15	0		11.5925	22.0691	8.88384	16.7619	0		3.53512	4.46396	3.15118	4.06712	0
contig01629	36	23	15	37	39		52.1664	22.0691	13.3258	41.3461	25.8051		5.70505	4.46396	3.73615	5.36968	4.68959
contig01630	0	18	11	28	0		0	17.2715	9.77222	31.289	0		0	4.11032	3.28869	4.96758	0
contig01631	90	97	81	79	28		130.416	93.0741	71.9591	88.2796	18.5267		7.02698	6.54031	6.16911	6.46401	4.21154
contig01632	10	28	6	31	212		14.4907	26.8667	5.3303	34.6414	140.274		3.85705	4.74775	2.41422	5.11442	7.1321
contig01633	24	16	17	17	7		34.7776	15.3524	15.1025	18.9969	4.63169		5.12009	3.94039	3.91672	4.24769	2.21154
contig01634	37	27	16	40	30		53.6155	25.9072	14.2141	44.6985	19.8501		5.74458	4.69528	3.82926	5.48216	4.31107
contig01635	26	19	28	16	31		37.6757	18.231	24.8748	17.8794	20.5118		5.23556	4.18832	4.63661	4.16023	4.35838
contig01636	50	49	58	82	36		72.4533	47.0168	51.5263	91.632	23.8201		6.17898	5.5551	5.68724	6.51778	4.57411
contig01637	13	8	6	20	17		18.8379	7.67621	5.3303	22.3493	11.2484		4.23556	2.94039	2.41422	4.48216	3.49165
contig01638	39	18	26	25	22		56.5136	17.2715	23.098	27.9366	14.5567		5.82053	4.11032	4.52969	4.80408	3.86361
contig01639	53	54	116	182	27		76.8005	51.8144	103.053	203.378	17.8651		6.26304	5.69528	6.68724	7.66802	4.15907
contig01640	27	4	5	0	0		39.1248	3.83811	4.44192	0	0		5.29001	1.94039	2.15118	0	0
contig01641	96	56	43	51	25		139.11	53.7335	38.2005	56.9906	16.5417		7.12009	5.74775	5.25552	5.83265	4.04804
contig01642	13	29	21	23	29		18.8379	27.8263	18.6561	25.7017	19.1884		4.23556	4.79838	4.22157	4.68379	4.26216
contig01643	24	10	0	12	7		34.7776	9.59527	0	13.4096	4.63169		5.12009	3.26232	0	3.74519	2.21154
contig01644	18	19	26	29	23		26.0832	18.231	23.098	32.4064	15.2184		4.70505	4.18832	4.52969	5.01821	3.92774
contig01645	24	15	9	14	7		34.7776	14.3929	7.99546	15.6445	4.63169		5.12009	3.84729	2.99918	3.96758	2.21154
contig01646	31	35	77	51	79		44.9211	33.5834	68.4056	56.9906	52.2719		5.48932	5.06968	6.09604	5.83265	5.70796
contig01647	43	12	84	30	9		62.3099	11.5143	74.6243	33.5239	5.95503		5.96139	3.52536	6.22157	5.06712	2.57411
contig01648	26	0	0	14	20		37.6757	0	0	15.6445	13.2334		5.23556	0	0	3.96758	3.72611
contig01649	57	94	38	58	30		82.5968	90.1955	33.7586	64.8129	19.8501		6.36801	6.49498	5.07718	6.01821	4.31107
contig01650	8	8	10	12	55		11.5925	7.67621	8.88384	13.4096	36.3918		3.53512	2.94039	3.15118	3.74519	5.18554
contig01651	26	23	8	56	3		37.6757	22.0691	7.10707	62.5779	1.98501		5.23556	4.46396	2.82926	5.96758	0.989145
contig01652	70	56	44	27	56		101.435	53.7335	39.0889	30.1715	37.0535		6.66441	5.74775	5.28869	4.91511	5.21154
contig01653	32	58	26	0	9		46.3701	55.6525	23.098	0	5.95503		5.53512	5.79838	4.52969	0	2.57411
contig01654	9	15	11	4	0		13.0416	14.3929	9.77222	4.46985	0		3.70505	3.84729	3.28869	2.16023	0
contig01655	216	88	400	115	75		312.998	84.4383	355.354	128.508	49.6252		8.29001	6.39983	8.47311	7.00572	5.633
contig01656	38	63	49	63	35		55.0645	60.4502	43.5308	70.4002	23.1584		5.78305	5.91767	5.44397	6.13751	4.53347
contig01657	30	11	0	0	6		43.472	10.5548	0	0	3.97002		5.44201	3.39983	0	0	1.98915
contig01658	42	37	57	81	5		60.8608	35.5025	50.6379	90.5145	3.30835		5.92744	5.14985	5.66215	6.50008	1.72611
contig01659	53	47	37	47	51		76.8005	45.0978	32.8702	52.5208	33.7451		6.26304	5.49498	5.03871	5.71482	5.07661
contig01660	13	13	24	30	17		18.8379	12.4738	21.3212	33.5239	11.2484		4.23556	3.64083	4.41422	5.06712	3.49165
contig01661	13	7	70	36	79		18.8379	6.71669	62.1869	40.2287	52.2719		4.23556	2.74775	5.95854	5.33015	5.70796
contig01662	0	20	20	7	15		0	19.1905	17.7677	7.82224	9.92504		0	4.26232	4.15118	2.96758	3.31107
contig01663	19	18	31	41	62		27.5323	17.2715	27.5399	45.816	41.0235		4.78305	4.11032	4.78345	5.51778	5.35838
contig01664	18	6	0	6	0		26.0832	5.75716	0	6.70478	0		4.70505	2.52536	0	2.74519	0
contig01665	22	10	0	0	0		31.8795	9.59527	0	0	0		4.99456	3.26232	0	0	0
contig01666	17	6	0	32	0		24.6341	5.75716	0	35.7588	0		4.62259	2.52536	0	5.16023	0
contig01667	30	26	18	53	16		43.472	24.9477	15.9909	59.2256	10.5867		5.44201	4.64083	3.99918	5.88815	3.40418
contig01668	0	2	0	6	0		0	1.91905	0	6.70478	0		0	0.940395	0	2.74519	0
contig01669	21	71	49	63	131		30.4304	68.1264	43.5308	70.4002	86.6787		4.92744	6.09014	5.44397	6.13751	6.43761
contig01670	33	25	17	24	6		47.8192	23.9882	15.1025	26.8191	3.97002		5.57952	4.58425	3.91672	4.74519	1.98915
contig01671	21	43	49	34	131		30.4304	41.2596	43.5308	37.9938	86.6787		4.92744	5.36666	5.44397	5.24769	6.43761
contig01672	41	30	24	52	13		59.4117	28.7858	21.3212	58.1081	8.6017		5.89268	4.84729	4.41422	5.86067	3.10462
contig01673	109	191	77	54	154		157.948	183.27	68.4056	60.343	101.897		7.30331	7.51782	6.09604	5.91511	6.67097
contig01674	40	18	25	46	17		57.9627	17.2715	22.2096	51.4033	11.2484		5.85705	4.11032	4.47311	5.68379	3.49165
contig01675	29	19	12	20	10		42.0229	18.231	10.6606	22.3493	6.6167		5.3931	4.18832	3.41422	4.48216	2.72611
contig01676	17	32	39	34	37		24.6341	30.7049	34.647	37.9938	24.4818		4.62259	4.94039	5.11466	5.24769	4.61364
contig01677	42	20	34	28	54		60.8608	19.1905	30.2051	31.289	35.7302		5.92744	4.26232	4.91672	4.96758	5.15907
contig01678	65	30	63	23	10		94.1893	28.7858	55.9682	25.7017	6.6167		6.55749	4.84729	5.80654	4.68379	2.72611
contig01679	36	6	12	42	6		52.1664	5.75716	10.6606	46.9335	3.97002		5.70505	2.52536	3.41422	5.55254	1.98915
contig01680	29	42	17	79	78		42.0229	40.3001	15.1025	88.2796	51.6102		5.3931	5.33271	3.91672	6.46401	5.68959
contig01681	7	8	0	19	8		10.1435	7.67621	0	21.2318	5.29336		3.34248	2.94039	0	4.40815	2.40418
contig01682	29	42	17	82	50		42.0229	40.3001	15.1025	91.632	33.0835		5.3931	5.33271	3.91672	6.51778	5.04804
contig01683	57	56	59	78	111		82.5968	53.7335	52.4147	87.1621	73.4453		6.36801	5.74775	5.7119	6.44563	6.1986
contig01684	30	27	179	55	13		43.472	25.9072	159.021	61.4605	8.6017		5.44201	4.69528	7.31307	5.94159	3.10462
contig01685	114	76	83	121	90		165.194	72.924	73.7359	135.213	59.5503		7.36801	6.18832	6.20429	7.07909	5.89604
contig01686	22	8	22	0	0		31.8795	7.67621	19.5444	0	0		4.99456	2.94039	4.28869	0	0
contig01687	14	5	13	16	0		20.2869	4.79763	11.549	17.8794	0		4.34248	2.26232	3.52969	4.16023	0
contig01688	28	8	29	23	14		40.5739	7.67621	25.7631	25.7017	9.26337		5.34248	2.94039	4.68724	4.68379	3.21154
contig01689	74	43	10	62	25		107.231	41.2596	8.88384	69.2827	16.5417		6.74458	5.36666	3.15118	6.11442	4.04804
contig01690	26	27	42	100	26		37.6757	25.9072	37.3121	111.746	17.2034		5.23556	4.69528	5.22157	6.80408	4.10462
contig01691	30	4	15	48	41		43.472	3.83811	13.3258	53.6382	27.1285		5.44201	1.94039	3.73615	5.74519	4.76173
contig01692	11	0	22	22	9		15.9397	0	19.5444	24.5842	5.95503		3.99456	0	4.28869	4.61966	2.57411
contig01693	19	10	19	69	93		27.5323	9.59527	16.8793	77.105	61.5353		4.78305	3.26232	4.07718	6.26875	5.94334
contig01694	80	52	128	135	86		115.925	49.8954	113.713	150.858	56.9036		6.85705	5.64083	6.82926	7.23704	5.83045
contig01695	22	16	68	71	24		31.8795	15.3524	60.4101	79.3399	15.8801		4.99456	3.94039	5.91672	6.30997	3.98915
contig01696	29	0	16	28	44		42.0229	0	14.2141	31.289	29.1135		5.3931	0	3.82926	4.96758	4.86361
contig01697	29	19	19	40	33		42.0229	18.231	16.8793	44.6985	21.8351		5.3931	4.18832	4.07718	5.48216	4.44858
contig01698	20	18	95	158	203		28.9813	17.2715	84.3965	176.559	134.319		4.85705	4.11032	6.39911	7.46401	7.06952
contig01699	18	12	9	11	11		26.0832	11.5143	7.99546	12.2921	7.27837		4.70505	3.52536	2.99918	3.61966	2.86361
contig01700	13	33	39	54	47		18.8379	31.6644	34.647	60.343	31.0985		4.23556	4.98479	5.11466	5.91511	4.95877
contig01701	17	46	29	24	9		24.6341	44.1382	25.7631	26.8191	5.95503		4.62259	5.46396	4.68724	4.74519	2.57411
contig01702	26	24	26	20	19		37.6757	23.0286	23.098	22.3493	12.5717		5.23556	4.52536	4.52969	4.48216	3.65211
contig01703	16	19	18	37	22		23.1851	18.231	15.9909	41.3461	14.5567		4.53512	4.18832	3.99918	5.36968	3.86361
contig01704	30	24	27	66	22		43.472	23.0286	23.9864	73.7526	14.5567		5.44201	4.52536	4.58414	6.20462	3.86361
contig01705	236	173	105	77	180		341.98	165.998	93.2803	86.0447	119.101		8.41777	7.37502	6.5435	6.42701	6.89604
contig01706	63	49	79	92	45		91.2912	47.0168	70.1823	102.807	29.7751		6.5124	5.5551	6.13304	6.68379	4.89604
contig01707	74	45	65	58	73		107.231	43.1787	57.745	64.8129	48.3019		6.74458	5.43225	5.85162	6.01821	5.59401
contig01708	505	222	311	379	429		731.779	213.015	276.287	423.519	283.856		9.51526	7.73481	8.11003	8.72628	8.14902
contig01709	10	0	14	11	0		14.4907	0	12.4374	12.2921	0		3.85705	0	3.63661	3.61966	0
contig01710	18	29	13	11	17		26.0832	27.8263	11.549	12.2921	11.2484		4.70505	4.79838	3.52969	3.61966	3.49165
contig01711	22	12	17	20	22		31.8795	11.5143	15.1025	22.3493	14.5567		4.99456	3.52536	3.91672	4.48216	3.86361
contig01712	905	663	302	676	415		1311.41	636.166	268.292	755.405	274.593		10.3569	9.31326	8.06766	9.56111	8.10115
contig01713	33	12	14	21	27		47.8192	11.5143	12.4374	23.4667	17.8651		5.57952	3.52536	3.63661	4.55254	4.15907
contig01714	49	21	23	28	18		71.0043	20.1501	20.4328	31.289	11.9101		6.14983	4.33271	4.35282	4.96758	3.57411
contig01715	0	0	14	0	4		0	0	12.4374	0	2.64668		0	0	3.63661	0	1.40418
contig01716	13	19	10	23	12		18.8379	18.231	8.88384	25.7017	7.94003		4.23556	4.18832	3.15118	4.68379	2.98915
contig01717	13	0	0	0	11		18.8379	0	0	0	7.27837		4.23556	0	0	0	2.86361
contig01718	13	20	17	26	0		18.8379	19.1905	15.1025	29.054	0		4.23556	4.26232	3.91672	4.86067	0
contig01719	38	33	20	51	7		55.0645	31.6644	17.7677	56.9906	4.63169		5.78305	4.98479	4.15118	5.83265	2.21154
contig01720	872	735	815	2852	426		1263.59	705.252	724.033	3187.01	281.871		10.3033	9.462	9.49991	11.638	8.13889
contig01721	182	108	98	241	33		263.73	103.629	87.0616	269.309	21.8351		8.04292	6.69528	6.44397	8.07312	4.44858
contig01722	16	13	16	19	18		23.1851	12.4738	14.2141	21.2318	11.9101		4.53512	3.64083	3.82926	4.40815	3.57411
contig01723	40	55	51	55	53		57.9627	52.774	45.3076	61.4605	35.0685		5.85705	5.72175	5.50168	5.94159	5.1321
contig01724	18	11	7	16	6		26.0832	10.5548	6.21869	17.8794	3.97002		4.70505	3.39983	2.63661	4.16023	1.98915
contig01725	0	4	6	0	0		0	3.83811	5.3303	0	0		0	1.94039	2.41422	0	0
contig01726	63	65	57	41	105		91.2912	62.3692	50.6379	45.816	69.4753		6.5124	5.96276	5.66215	5.51778	6.11843
contig01727	110	151	107	56	90		159.397	144.889	95.0571	62.5779	59.5503		7.31648	7.1788	6.57072	5.96758	5.89604
contig01728	21	7	0	0	7		30.4304	6.71669	0	0	4.63169		4.92744	2.74775	0	0	2.21154
contig01729	2	0	7	23	7		2.89813	0	6.21869	25.7017	4.63169		1.53512	0	2.63661	4.68379	2.21154
contig01730	24	19	10	23	20		34.7776	18.231	8.88384	25.7017	13.2334		5.12009	4.18832	3.15118	4.68379	3.72611
contig01731	13	0	0	11	22		18.8379	0	0	12.2921	14.5567		4.23556	0	0	3.61966	3.86361
contig01732	56	51	17	35	0		81.1477	48.9359	15.1025	39.1112	0		6.34248	5.61282	3.91672	5.28951	0
contig01733	0	9	0	10	12		0	8.63574	0	11.1746	7.94003		0	3.11032	0	3.48216	2.98915
contig01734	13	16	15	18	26		18.8379	15.3524	13.3258	20.1143	17.2034		4.23556	3.94039	3.73615	4.33015	4.10462
contig01735	0	19	28	42	120		0	18.231	24.8748	46.9335	79.4003		0	4.18832	4.63661	5.55254	6.31107
contig01736	15	8	0	0	11		21.736	7.67621	0	0	7.27837		4.44201	2.94039	0	0	2.86361
contig01737	8	6	7	18	15		11.5925	5.75716	6.21869	20.1143	9.92504		3.53512	2.52536	2.63661	4.33015	3.31107
contig01738	0	6	6	7	16		0	5.75716	5.3303	7.82224	10.5867		0	2.52536	2.41422	2.96758	3.40418
contig01739	333	0	190	89	73		482.539	0	168.793	99.4542	48.3019		8.9145	0	7.39911	6.63596	5.59401
contig01740	11	20	0	0	0		15.9397	19.1905	0	0	0		3.99456	4.26232	0	0	0
contig01741	86	63	82	125	83		124.62	60.4502	72.8475	139.683	54.9186		6.96139	5.91767	6.18681	7.12601	5.77922
contig01742	19	0	28	84	131		27.5323	0	24.8748	93.8669	86.6787		4.78305	0	4.63661	6.55254	6.43761
contig01743	29	44	24	11	49		42.0229	42.2192	21.3212	12.2921	32.4218		5.3931	5.39983	4.41422	3.61966	5.01889
contig01744	44	40	23	34	34		63.7589	38.3811	20.4328	37.9938	22.4968		5.99456	5.26232	4.35282	5.24769	4.49165
contig01745	84	27	23	85	37		121.722	25.9072	20.4328	94.9844	24.4818		6.92744	4.69528	4.35282	6.56962	4.61364
contig01746	48	100	56	91	60		69.5552	95.9527	49.7495	101.689	39.7002		6.12009	6.58425	5.63661	6.66802	5.31107
contig01747	0	0	0	92	92		0	0	0	102.807	60.8736		0	0	0	6.68379	5.92774
contig01748	35	40	22	24	9		50.7173	38.3811	19.5444	26.8191	5.95503		5.66441	5.26232	4.28869	4.74519	2.57411
contig01749	123	39	67	0	35		178.235	37.4215	59.5217	0	23.1584		7.47764	5.2258	5.89534	0	4.53347
contig01750	6	25	21	18	6		8.6944	23.9882	18.6561	20.1143	3.97002		3.12009	4.58425	4.22157	4.33015	1.98915
contig01751	42	0	15	21	17		60.8608	0	13.3258	23.4667	11.2484		5.92744	0	3.73615	4.55254	3.49165
contig01752	107	66	38	176	80		155.05	63.3288	33.7586	196.674	52.9336		7.27659	5.98479	5.07718	7.61966	5.72611
contig01753	128	202	173	418	69		185.481	193.824	153.69	467.1	45.6552		7.53512	7.59861	7.26388	8.86759	5.51271
contig01754	63	127	91	54	48		91.2912	121.86	80.8429	60.343	31.7601		6.5124	6.92908	6.33705	5.91511	4.98915
contig01755	16	11	19	27	18		23.1851	10.5548	16.8793	30.1715	11.9101		4.53512	3.39983	4.07718	4.91511	3.57411
contig01756	0	21	9	7	18		0	20.1501	7.99546	7.82224	11.9101		0	4.33271	2.99918	2.96758	3.57411
contig01757	0	17	6	51	0		0	16.312	5.3303	56.9906	0		0	4.02786	2.41422	5.83265	0
contig01758	15	0	19	40	5		21.736	0	16.8793	44.6985	3.30835		4.44201	0	4.07718	5.48216	1.72611
contig01759	14	27	15	19	52		20.2869	25.9072	13.3258	21.2318	34.4068		4.34248	4.69528	3.73615	4.40815	5.10462
contig01760	58	83	26	38	16		84.0459	79.6407	23.098	42.4636	10.5867		6.3931	6.31543	4.52969	5.40815	3.40418
contig01761	31	9	52	311	73		44.9211	8.63574	46.196	347.531	48.3019		5.48932	3.11032	5.52969	8.441	5.59401
contig01762	51	33	17	39	46		73.9024	31.6644	15.1025	43.5811	30.4368		6.20755	4.98479	3.91672	5.44563	4.92774
contig01763	15	10	8	14	16		21.736	9.59527	7.10707	15.6445	10.5867		4.44201	3.26232	2.82926	3.96758	3.40418
contig01764	14	13	4	7	0		20.2869	12.4738	3.55354	7.82224	0		4.34248	3.64083	1.82926	2.96758	0
contig01765	6	11	3	20	0		8.6944	10.5548	2.66515	22.3493	0		3.12009	3.39983	1.41422	4.48216	0
contig01766	0	115	89	88	49		0	110.346	79.0662	98.3368	32.4218		0	6.78588	6.30499	6.61966	5.01889
contig01767	13	7	14	28	0		18.8379	6.71669	12.4374	31.289	0		4.23556	2.74775	3.63661	4.96758	0
contig01768	16	19	9	29	14		23.1851	18.231	7.99546	32.4064	9.26337		4.53512	4.18832	2.99918	5.01821	3.21154
contig01769	6	176	94	109	81		8.6944	168.877	83.5081	121.803	53.5952		3.12009	7.39983	6.38384	6.92841	5.74403
contig01770	47	148	128	109	69		68.1061	142.01	113.713	121.803	45.6552		6.08971	7.14985	6.82926	6.92841	5.51271
contig01771	6	12	6	44	7		8.6944	11.5143	5.3303	49.1684	4.63169		3.12009	3.52536	2.41422	5.61966	2.21154
contig01772	41	79	101	113	39		59.4117	75.8026	89.7268	126.273	25.8051		5.89268	6.24418	6.48747	6.98041	4.68959
contig01773	167	76	866	171	49		241.994	72.924	769.34	191.086	32.4218		7.91883	6.18832	9.58748	7.57808	5.01889
contig01774	0	0	23	22	19		0	0	20.4328	24.5842	12.5717		0	0	4.35282	4.61966	3.65211
contig01775	34	15	129	54	26		49.2683	14.3929	114.602	60.343	17.2034		5.62259	3.84729	6.84048	5.91511	4.10462
contig01776	17	18	18	33	27		24.6341	17.2715	15.9909	36.8763	17.8651		4.62259	4.11032	3.99918	5.20462	4.15907
contig01777	127	107	92	31	26		184.031	102.669	81.7313	34.6414	17.2034		7.52381	6.68186	6.35282	5.11442	4.10462
contig01778	55	43	17	55	0		79.6987	41.2596	15.1025	61.4605	0		6.31648	5.36666	3.91672	5.94159	0
contig01779	86	42	62	95	79		124.62	40.3001	55.0798	106.159	52.2719		6.96139	5.33271	5.78345	6.73008	5.70796
contig01780	7	0	0	29	5		10.1435	0	0	32.4064	3.30835		3.34248	0	0	5.01821	1.72611
contig01781	545	296	669	511	1036		789.741	284.02	594.329	571.024	685.49		9.62524	8.14985	9.21512	9.15741	9.42099
contig01782	62	21	89	223	71		89.8421	20.1501	79.0662	249.194	46.9785		6.48932	4.33271	6.30499	7.96113	5.55393
contig01783	24	25	27	39	31		34.7776	23.9882	23.9864	43.5811	20.5118		5.12009	4.58425	4.58414	5.44563	4.35838
contig01784	91	90	44	20	262		131.865	86.3574	39.0889	22.3493	173.357		7.04292	6.43225	5.28869	4.48216	7.43761
contig01785	6	4	0	23	0		8.6944	3.83811	0	25.7017	0		3.12009	1.94039	0	4.68379	0
contig01786	0	8	7	16	0		0	7.67621	6.21869	17.8794	0		0	2.94039	2.63661	4.16023	0
contig01788	41	28	24	36	19		59.4117	26.8667	21.3212	40.2287	12.5717		5.89268	4.74775	4.41422	5.33015	3.65211
contig01789	18	13	0	13	10		26.0832	12.4738	0	14.527	6.6167		4.70505	3.64083	0	3.86067	2.72611
contig01790	0	0	11	40	17		0	0	9.77222	44.6985	11.2484		0	0	3.28869	5.48216	3.49165
contig01791	20	72	0	0	0		28.9813	69.0859	0	0	0		4.85705	6.11032	0	0	0
contig01792	142	0	157	0	125		205.767	0	139.476	0	82.7087		7.68487	0	7.12388	0	6.36997
contig01793	0	9	8	0	0		0	8.63574	7.10707	0	0		0	3.11032	2.82926	0	0
contig01794	140	173	57	218	29		202.869	165.998	50.6379	243.607	19.1884		7.66441	7.37502	5.66215	7.92841	4.26216
contig01795	46	28	44	287	115		66.6571	26.8667	39.0889	320.712	76.092		6.05869	4.74775	5.28869	8.32513	6.24967
contig01796	31	16	7	29	5		44.9211	15.3524	6.21869	32.4064	3.30835		5.48932	3.94039	2.63661	5.01821	1.72611
contig01797	11	6	0	0	0		15.9397	5.75716	0	0	0		3.99456	2.52536	0	0	0
contig01798	27	18	11	25	20		39.1248	17.2715	9.77222	27.9366	13.2334		5.29001	4.11032	3.28869	4.80408	3.72611
contig01799	91	79	76	89	115		131.865	75.8026	67.5172	99.4542	76.092		7.04292	6.24418	6.07718	6.63596	6.24967
contig01800	0	0	6	12	0		0	0	5.3303	13.4096	0		0	0	2.41422	3.74519	0
contig01801	25	15	10	6	0		36.2267	14.3929	8.88384	6.70478	0		5.17898	3.84729	3.15118	2.74519	0
contig01802	18	18	0	19	0		26.0832	17.2715	0	21.2318	0		4.70505	4.11032	0	4.40815	0
contig01803	28	23	20	16	25		40.5739	22.0691	17.7677	17.8794	16.5417		5.34248	4.46396	4.15118	4.16023	4.04804
contig01804	53	73	82	73	48		76.8005	70.0454	72.8475	81.5748	31.7601		6.26304	6.13022	6.18681	6.35005	4.98915
contig01805	15	10	22	38	0		21.736	9.59527	19.5444	42.4636	0		4.44201	3.26232	4.28869	5.40815	0
contig01806	175	70	104	175	64		253.587	67.1669	92.3919	195.556	42.3469		7.98634	6.06968	6.52969	7.61144	5.40418
contig01807	17	26	7	23	8		24.6341	24.9477	6.21869	25.7017	5.29336		4.62259	4.64083	2.63661	4.68379	2.40418
contig01808	168	64	42	17	65		243.443	61.4097	37.3121	18.9969	43.0085		7.92744	5.94039	5.22157	4.24769	5.42655
contig01809	68	45	42	35	41		98.5365	43.1787	37.3121	39.1112	27.1285		6.62259	5.43225	5.22157	5.28951	4.76173
contig01810	26	45	31	43	17		37.6757	43.1787	27.5399	48.0509	11.2484		5.23556	5.43225	4.78345	5.58649	3.49165
contig01811	20	48	35	0	19		28.9813	46.0573	31.0934	0	12.5717		4.85705	5.52536	4.95854	0	3.65211
contig01812	27	15	18	22	7		39.1248	14.3929	15.9909	24.5842	4.63169		5.29001	3.84729	3.99918	4.61966	2.21154
contig01813	22	20	24	42	16		31.8795	19.1905	21.3212	46.9335	10.5867		4.99456	4.26232	4.41422	5.55254	3.40418
contig01814	12	16	7	26	8		17.3888	15.3524	6.21869	29.054	5.29336		4.12009	3.94039	2.63661	4.86067	2.40418
contig01815	27	48	31	61	35		39.1248	46.0573	27.5399	68.1653	23.1584		5.29001	5.52536	4.78345	6.09096	4.53347
contig01816	0	13	12	0	0		0	12.4738	10.6606	0	0		0	3.64083	3.41422	0	0
contig01817	109	50	42	52	66		157.948	47.9763	37.3121	58.1081	43.6702		7.30331	5.58425	5.22157	5.86067	5.44858
contig01818	291	201	191	395	75		421.678	192.865	169.681	441.398	49.6252		8.72	7.59145	7.40668	8.78594	5.633
contig01819	19	0	11	25	29		27.5323	0	9.77222	27.9366	19.1884		4.78305	0	3.28869	4.80408	4.26216
contig01820	50	98	41	85	38		72.4533	94.0336	36.4237	94.9844	25.1434		6.17898	6.5551	5.18681	6.56962	4.65211
contig01821	0	9	8	10	30		0	8.63574	7.10707	11.1746	19.8501		0	3.11032	2.82926	3.48216	4.31107
contig01822	11	7	0	19	0		15.9397	6.71669	0	21.2318	0		3.99456	2.74775	0	4.40815	0
contig01823	36	25	30	40	34		52.1664	23.9882	26.6515	44.6985	22.4968		5.70505	4.58425	4.73615	5.48216	4.49165
contig01824	15	7	0	18	0		21.736	6.71669	0	20.1143	0		4.44201	2.74775	0	4.33015	0
contig01825	14	29	49	58	70		20.2869	27.8263	43.5308	64.8129	46.3169		4.34248	4.79838	5.44397	6.01821	5.53347
contig01826	39	29	29	30	28		56.5136	27.8263	25.7631	33.5239	18.5267		5.82053	4.79838	4.68724	5.06712	4.21154
contig01827	26	12	22	16	7		37.6757	11.5143	19.5444	17.8794	4.63169		5.23556	3.52536	4.28869	4.16023	2.21154
contig01828	13	0	6	8	6		18.8379	0	5.3303	8.93971	3.97002		4.23556	0	2.41422	3.16023	1.98915
contig01829	31	24	17	0	60		44.9211	23.0286	15.1025	0	39.7002		5.48932	4.52536	3.91672	0	5.31107
contig01830	35	27	33	61	28		50.7173	25.9072	29.3167	68.1653	18.5267		5.66441	4.69528	4.87365	6.09096	4.21154
contig01831	0	11	23	3	6		0	10.5548	20.4328	3.35239	3.97002		0	3.39983	4.35282	1.74519	1.98915
contig01832	0	6	5	9	6		0	5.75716	4.44192	10.0572	3.97002		0	2.52536	2.15118	3.33015	1.98915
contig01833	0	14	15	16	33		0	13.4334	13.3258	17.8794	21.8351		0	3.74775	3.73615	4.16023	4.44858
contig01834	17	5	0	11	4		24.6341	4.79763	0	12.2921	2.64668		4.62259	2.26232	0	3.61966	1.40418
contig01835	54	18	23	52	26		78.2496	17.2715	20.4328	58.1081	17.2034		6.29001	4.11032	4.35282	5.86067	4.10462
contig01836	37	34	17	8	15		53.6155	32.6239	15.1025	8.93971	9.92504		5.74458	5.02786	3.91672	3.16023	3.31107
contig01837	7	77	13	4	25		10.1435	73.8836	11.549	4.46985	16.5417		3.34248	6.20718	3.52969	2.16023	4.04804
contig01838	21	28	17	9	18		30.4304	26.8667	15.1025	10.0572	11.9101		4.92744	4.74775	3.91672	3.33015	3.57411
contig01839	29	27	112	15	35		42.0229	25.9072	99.499	16.7619	23.1584		5.3931	4.69528	6.63661	4.06712	4.53347
contig01840	12	7	8	4	0		17.3888	6.71669	7.10707	4.46985	0		4.12009	2.74775	2.82926	2.16023	0
contig01841	101	17	56	78	61		146.356	16.312	49.7495	87.1621	40.3618		7.19334	4.02786	5.63661	6.44563	5.33492
contig01842	74	22	6	0	17		107.231	21.1096	5.3303	0	11.2484		6.74458	4.39983	2.41422	0	3.49165
contig01843	35	28	24	79	20		50.7173	26.8667	21.3212	88.2796	13.2334		5.66441	4.74775	4.41422	6.46401	3.72611
contig01844	105	30	47	69	16		152.152	28.7858	41.754	77.105	10.5867		7.24937	4.84729	5.38384	6.26875	3.40418
contig01845	0	9	15	17	0		0	8.63574	13.3258	18.9969	0		0	3.11032	3.73615	4.24769	0
contig01846	16	0	33	29	7		23.1851	0	29.3167	32.4064	4.63169		4.53512	0	4.87365	5.01821	2.21154
contig01847	14	8	9	0	14		20.2869	7.67621	7.99546	0	9.26337		4.34248	2.94039	2.99918	0	3.21154
contig01848	37	24	21	34	27		53.6155	23.0286	18.6561	37.9938	17.8651		5.74458	4.52536	4.22157	5.24769	4.15907
contig01849	132	38	159	364	24		191.277	36.462	141.253	406.757	15.8801		7.57952	5.18832	7.14214	8.66802	3.98915
contig01850	8	6	18	23	22		11.5925	5.75716	15.9909	25.7017	14.5567		3.53512	2.52536	3.99918	4.68379	3.86361
contig01851	31	0	28	48	29		44.9211	0	24.8748	53.6382	19.1884		5.48932	0	4.63661	5.74519	4.26216
contig01852	31	0	6	18	29		44.9211	0	5.3303	20.1143	19.1884		5.48932	0	2.41422	4.33015	4.26216
contig01853	20	61	31	32	24		28.9813	58.5311	27.5399	35.7588	15.8801		4.85705	5.87113	4.78345	5.16023	3.98915
contig01854	31	45	59	55	20		44.9211	43.1787	52.4147	61.4605	13.2334		5.48932	5.43225	5.7119	5.94159	3.72611
contig01855	19	0	5	0	12		27.5323	0	4.44192	0	7.94003		4.78305	0	2.15118	0	2.98915
contig01856	0	15	0	0	27		0	14.3929	0	0	17.8651		0	3.84729	0	0	4.15907
contig01857	65	16	15	33	19		94.1893	15.3524	13.3258	36.8763	12.5717		6.55749	3.94039	3.73615	5.20462	3.65211
contig01858	22	48	22	31	32		31.8795	46.0573	19.5444	34.6414	21.1734		4.99456	5.52536	4.28869	5.11442	4.40418
contig01859	19	15	0	19	20		27.5323	14.3929	0	21.2318	13.2334		4.78305	3.84729	0	4.40815	3.72611
contig01860	48	34	75	203	96		69.5552	32.6239	66.6288	226.845	63.5203		6.12009	5.02786	6.05807	7.82556	5.98915
contig01861	30	23	14	29	16		43.472	22.0691	12.4374	32.4064	10.5867		5.44201	4.46396	3.63661	5.01821	3.40418
contig01862	54	17	0	45	45		78.2496	16.312	0	50.2858	29.7751		6.29001	4.02786	0	5.65208	4.89604
contig01863	27	0	33	94	40		39.1248	0	29.3167	105.042	26.4668		5.29001	0	4.87365	6.71482	4.72611
contig01864	17	15	60	90	144		24.6341	14.3929	53.303	100.572	95.2804		4.62259	3.84729	5.73615	6.65208	6.57411
contig01865	43	39	0	20	14		62.3099	37.4215	0	22.3493	9.26337		5.96139	5.2258	0	4.48216	3.21154
contig01866	158	104	82	12	27		228.953	99.7908	72.8475	13.4096	17.8651		7.8389	6.64083	6.18681	3.74519	4.15907
contig01867	159	136	116	12	57		230.402	130.496	103.053	13.4096	37.7152		7.84801	7.02786	6.68724	3.74519	5.23707
contig01868	142	241	74	164	63		205.767	231.246	65.7404	183.264	41.6852		7.68487	7.85328	6.03871	7.51778	5.38146
contig01869	20	0	17	17	0		28.9813	0	15.1025	18.9969	0		4.85705	0	3.91672	4.24769	0
contig01870	41	20	68	133	82		59.4117	19.1905	60.4101	148.623	54.2569		5.89268	4.26232	5.91672	7.21551	5.76173
contig01871	50	67	42	53	129		72.4533	64.2883	37.3121	59.2256	85.3554		6.17898	6.00648	5.22157	5.88815	6.41541
contig01872	58	0	35	7	49		84.0459	0	31.0934	7.82224	32.4218		6.3931	0	4.95854	2.96758	5.01889
contig01873	21	18	26	0	12		30.4304	17.2715	23.098	0	7.94003		4.92744	4.11032	4.52969	0	2.98915
contig01874	122	111	127	97	98		176.786	106.507	112.825	108.394	64.8436		7.46586	6.73481	6.81794	6.76014	6.01889
contig01875	57	28	14	22	19		82.5968	26.8667	12.4374	24.5842	12.5717		6.36801	4.74775	3.63661	4.61966	3.65211
contig01876	35	36	41	68	49		50.7173	34.543	36.4237	75.9875	32.4218		5.66441	5.11032	5.18681	6.24769	5.01889
contig01877	16	7	27	33	51		23.1851	6.71669	23.9864	36.8763	33.7451		4.53512	2.74775	4.58414	5.20462	5.07661
contig01878	95	31	85	232	149		137.661	29.7453	75.5126	259.251	98.5888		7.10498	4.89459	6.23865	8.01821	6.62335
contig01879	15	33	14	6	0		21.736	31.6644	12.4374	6.70478	0		4.44201	4.98479	3.63661	2.74519	0
contig01880	37	25	31	27	19		53.6155	23.9882	27.5399	30.1715	12.5717		5.74458	4.58425	4.78345	4.91511	3.65211
contig01881	39	47	49	173	45		56.5136	45.0978	43.5308	193.321	29.7751		5.82053	5.49498	5.44397	7.59486	4.89604
contig01882	16	8	15	24	9		23.1851	7.67621	13.3258	26.8191	5.95503		4.53512	2.94039	3.73615	4.74519	2.57411
contig01883	40	64	35	54	28		57.9627	61.4097	31.0934	60.343	18.5267		5.85705	5.94039	4.95854	5.91511	4.21154
contig01884	18	13	9	30	9		26.0832	12.4738	7.99546	33.5239	5.95503		4.70505	3.64083	2.99918	5.06712	2.57411
contig01885	0	7	9	10	0		0	6.71669	7.99546	11.1746	0		0	2.74775	2.99918	3.48216	0
contig01886	30	19	26	29	30		43.472	18.231	23.098	32.4064	19.8501		5.44201	4.18832	4.52969	5.01821	4.31107
contig01887	32	81	55	82	89		46.3701	77.7217	48.8611	91.632	58.8886		5.53512	6.28024	5.61061	6.51778	5.87992
contig01888	29	81	55	82	89		42.0229	77.7217	48.8611	91.632	58.8886		5.3931	6.28024	5.61061	6.51778	5.87992
contig01889	20	0	18	25	23		28.9813	0	15.9909	27.9366	15.2184		4.85705	0	3.99918	4.80408	3.92774
contig01890	46	17	20	51	38		66.6571	16.312	17.7677	56.9906	25.1434		6.05869	4.02786	4.15118	5.83265	4.65211
contig01891	34	24	20	43	23		49.2683	23.0286	17.7677	48.0509	15.2184		5.62259	4.52536	4.15118	5.58649	3.92774
contig01892	37	34	0	27	13		53.6155	32.6239	0	30.1715	8.6017		5.74458	5.02786	0	4.91511	3.10462
contig01893	22	161	139	13	0		31.8795	154.484	123.485	14.527	0		4.99456	7.27131	6.9482	3.86067	0
contig01894	0	8	5	22	8		0	7.67621	4.44192	24.5842	5.29336		0	2.94039	2.15118	4.61966	2.40418
contig01895	5	21	0	7	0		7.24533	20.1501	0	7.82224	0		2.85705	4.33271	0	2.96758	0
contig01896	18	20	32	22	18		26.0832	19.1905	28.4283	24.5842	11.9101		4.70505	4.26232	4.82926	4.61966	3.57411
contig01897	28	21	50	0	16		40.5739	20.1501	44.4192	0	10.5867		5.34248	4.33271	5.47311	0	3.40418
contig01898	83	138	96	79	97		120.273	132.415	85.2849	88.2796	64.1819		6.91016	7.04892	6.41422	6.46401	6.0041
contig01899	23	0	12	5	0		33.3285	0	10.6606	5.58732	0		5.05869	0	3.41422	2.48216	0
contig01900	37	46	56	58	74		53.6155	44.1382	49.7495	64.8129	48.9635		5.74458	5.46396	5.63661	6.01821	5.61364
contig01901	93	17	28	48	33		134.763	16.312	24.8748	53.6382	21.8351		7.07428	4.02786	4.63661	5.74519	4.44858
contig01902	68	39	176	83	72		98.5365	37.4215	156.356	92.7495	47.6402		6.62259	5.2258	7.28869	6.53527	5.57411
contig01903	6	6	12	11	0		8.6944	5.75716	10.6606	12.2921	0		3.12009	2.52536	3.41422	3.61966	0
contig01904	29	43	47	39	48		42.0229	41.2596	41.754	43.5811	31.7601		5.3931	5.36666	5.38384	5.44563	4.98915
contig01905	29	48	68	76	48		42.0229	46.0573	60.4101	84.9272	31.7601		5.3931	5.52536	5.91672	6.40815	4.98915
contig01906	21	56	27	48	0		30.4304	53.7335	23.9864	53.6382	0		4.92744	5.74775	4.58414	5.74519	0
contig01907	78	73	64	37	29		113.027	70.0454	56.8566	41.3461	19.1884		6.82053	6.13022	5.82926	5.36968	4.26216
contig01908	61	41	55	30	56		88.3931	39.3406	48.8611	33.5239	37.0535		6.46586	5.29795	5.61061	5.06712	5.21154
contig01909	16	0	30	62	0		23.1851	0	26.6515	69.2827	0		4.53512	0	4.73615	6.11442	0
contig01910	66	40	53	78	48		95.6384	38.3811	47.0843	87.1621	31.7601		6.57952	5.26232	5.55718	6.44563	4.98915
contig01911	46	98	35	58	69		66.6571	94.0336	31.0934	64.8129	45.6552		6.05869	6.5551	4.95854	6.01821	5.51271
contig01912	384	714	421	251	153		556.442	685.102	374.01	280.483	101.235		9.12009	9.42018	8.54693	8.13177	6.66157
contig01913	14	0	0	7	0		20.2869	0	0	7.82224	0		4.34248	0	0	2.96758	0
contig01914	7	31	13	25	20		10.1435	29.7453	11.549	27.9366	13.2334		3.34248	4.89459	3.52969	4.80408	3.72611
contig01915	6	9	11	9	3		8.6944	8.63574	9.77222	10.0572	1.98501		3.12009	3.11032	3.28869	3.33015	0.989145
contig01916	35	16	4	28	0		50.7173	15.3524	3.55354	31.289	0		5.66441	3.94039	1.82926	4.96758	0
contig01917	54	77	44	64	59		78.2496	73.8836	39.0889	71.5176	39.0385		6.29001	6.20718	5.28869	6.16023	5.28683
contig01918	6	16	13	27	8		8.6944	15.3524	11.549	30.1715	5.29336		3.12009	3.94039	3.52969	4.91511	2.40418
contig01919	99	88	57	59	69		143.458	84.4383	50.6379	65.9303	45.6552		7.16448	6.39983	5.66215	6.04287	5.51271
contig01920	65	49	50	48	19		94.1893	47.0168	44.4192	53.6382	12.5717		6.55749	5.5551	5.47311	5.74519	3.65211
contig01921	16	16	17	0	0		23.1851	15.3524	15.1025	0	0		4.53512	3.94039	3.91672	0	0
contig01922	12	5	7	44	9		17.3888	4.79763	6.21869	49.1684	5.95503		4.12009	2.26232	2.63661	5.61966	2.57411
contig01923	16	15	32	14	37		23.1851	14.3929	28.4283	15.6445	24.4818		4.53512	3.84729	4.82926	3.96758	4.61364
contig01924	10	30	23	42	82		14.4907	28.7858	20.4328	46.9335	54.2569		3.85705	4.84729	4.35282	5.55254	5.76173
contig01925	99	35	25	0	21		143.458	33.5834	22.2096	0	13.8951		7.16448	5.06968	4.47311	0	3.7965
contig01926	47	22	42	67	50		68.1061	21.1096	37.3121	74.87	33.0835		6.08971	4.39983	5.22157	6.22632	5.04804
contig01927	133	75	74	93	81		192.726	71.9645	65.7404	103.924	53.5952		7.59041	6.16921	6.03871	6.69939	5.74403
contig01928	33	51	25	38	42		47.8192	48.9359	22.2096	42.4636	27.7901		5.57952	5.61282	4.47311	5.40815	4.7965
contig01929	48	45	32	47	21		69.5552	43.1787	28.4283	52.5208	13.8951		6.12009	5.43225	4.82926	5.71482	3.7965
contig01930	23	13	8	42	28		33.3285	12.4738	7.10707	46.9335	18.5267		5.05869	3.64083	2.82926	5.55254	4.21154
contig01931	4	7	0	13	19		5.79627	6.71669	0	14.527	12.5717		2.53512	2.74775	0	3.86067	3.65211
contig01932	47	21	18	21	23		68.1061	20.1501	15.9909	23.4667	15.2184		6.08971	4.33271	3.99918	4.55254	3.92774
contig01933	19	16	0	24	0		27.5323	15.3524	0	26.8191	0		4.78305	3.94039	0	4.74519	0
contig01934	363	100	33	371	26		526.011	95.9527	29.3167	414.579	17.2034		9.03895	6.58425	4.87365	8.6955	4.10462
contig01935	12	32	14	28	19		17.3888	30.7049	12.4374	31.289	12.5717		4.12009	4.94039	3.63661	4.96758	3.65211
contig01936	19	15	11	13	7		27.5323	14.3929	9.77222	14.527	4.63169		4.78305	3.84729	3.28869	3.86067	2.21154
contig01937	38	70	76	88	70		55.0645	67.1669	67.5172	98.3368	46.3169		5.78305	6.06968	6.07718	6.61966	5.53347
contig01938	105	97	75	55	0		152.152	93.0741	66.6288	61.4605	0		7.24937	6.54031	6.05807	5.94159	0
contig01939	16	0	14	16	26		23.1851	0	12.4374	17.8794	17.2034		4.53512	0	3.63661	4.16023	4.10462
contig01940	10	12	8	8	0		14.4907	11.5143	7.10707	8.93971	0		3.85705	3.52536	2.82926	3.16023	0
contig01941	52	0	3	101	17		75.3515	0	2.66515	112.864	11.2484		6.23556	0	1.41422	6.81844	3.49165
contig01942	28	11	9	91	22		40.5739	10.5548	7.99546	101.689	14.5567		5.34248	3.39983	2.99918	6.66802	3.86361
contig01943	68	45	48	97	42		98.5365	43.1787	42.6424	108.394	27.7901		6.62259	5.43225	5.41422	6.76014	4.7965
contig01944	8	7	7	6	15		11.5925	6.71669	6.21869	6.70478	9.92504		3.53512	2.74775	2.63661	2.74519	3.31107
contig01945	21	27	15	16	11		30.4304	25.9072	13.3258	17.8794	7.27837		4.92744	4.69528	3.73615	4.16023	2.86361
contig01946	0	30	0	45	0		0	28.7858	0	50.2858	0		0	4.84729	0	5.65208	0
contig01947	701	588	520	705	328		1015.8	564.202	461.96	787.812	217.028		9.98839	9.14007	8.85162	9.62171	7.76173
contig01948	58	34	66	25	20		84.0459	32.6239	58.6333	27.9366	13.2334		6.3931	5.02786	5.87365	4.80408	3.72611
contig01949	4	0	18	26	6		5.79627	0	15.9909	29.054	3.97002		2.53512	0	3.99918	4.86067	1.98915
contig01950	18	19	0	0	5		26.0832	18.231	0	0	3.30835		4.70505	4.18832	0	0	1.72611
contig01951	192	328	0	46	78		278.221	314.725	0	51.4033	51.6102		8.12009	8.29795	0	5.68379	5.68959
contig01952	16	19	0	40	91		23.1851	18.231	0	44.6985	60.2119		4.53512	4.18832	0	5.48216	5.91198
contig01953	46	8	0	0	25		66.6571	7.67621	0	0	16.5417		6.05869	2.94039	0	0	4.04804
contig01954	22	22	20	36	13		31.8795	21.1096	17.7677	40.2287	8.6017		4.99456	4.39983	4.15118	5.33015	3.10462
contig01955	9	25	10	17	22		13.0416	23.9882	8.88384	18.9969	14.5567		3.70505	4.58425	3.15118	4.24769	3.86361
contig01956	0	0	9	26	15		0	0	7.99546	29.054	9.92504		0	0	2.99918	4.86067	3.31107
contig01957	46	42	36	48	33		66.6571	40.3001	31.9818	53.6382	21.8351		6.05869	5.33271	4.99918	5.74519	4.44858
contig01958	188	73	97	80	188		272.425	70.0454	86.1732	89.3971	124.394		8.08971	6.13022	6.42917	6.48216	6.95877
contig01959	4	0	4	20	0		5.79627	0	3.55354	22.3493	0		2.53512	0	1.82926	4.48216	0
contig01960	77	49	20	53	23		111.578	47.0168	17.7677	59.2256	15.2184		6.80191	5.5551	4.15118	5.88815	3.92774
contig01961	27	0	18	43	30		39.1248	0	15.9909	48.0509	19.8501		5.29001	0	3.99918	5.58649	4.31107
contig01962	73	119	40	15	58		105.782	114.184	35.5354	16.7619	38.3768		6.72495	6.83521	5.15118	4.06712	5.26216
contig01963	27	30	49	58	42		39.1248	28.7858	43.5308	64.8129	27.7901		5.29001	4.84729	5.44397	6.01821	4.7965
contig01964	0	10	6	0	0		0	9.59527	5.3303	0	0		0	3.26232	2.41422	0	0
contig01965	27	32	60	0	81		39.1248	30.7049	53.303	0	53.5952		5.29001	4.94039	5.73615	0	5.74403
contig01966	0	2	20	32	0		0	1.91905	17.7677	35.7588	0		0	0.940395	4.15118	5.16023	0
contig01967	45	44	40	63	48		65.208	42.2192	35.5354	70.4002	31.7601		6.02698	5.39983	5.15118	6.13751	4.98915
contig01968	0	4	20	32	0		0	3.83811	17.7677	35.7588	0		0	1.94039	4.15118	5.16023	0
contig01969	4	18	0	8	6		5.79627	17.2715	0	8.93971	3.97002		2.53512	4.11032	0	3.16023	1.98915
contig01970	100	42	67	62	56		144.907	40.3001	59.5217	69.2827	37.0535		7.17898	5.33271	5.89534	6.11442	5.21154
contig01971	26	8	34	0	20		37.6757	7.67621	30.2051	0	13.2334		5.23556	2.94039	4.91672	0	3.72611
contig01972	53	42	63	95	38		76.8005	40.3001	55.9682	106.159	25.1434		6.26304	5.33271	5.80654	6.73008	4.65211
contig01973	49	38	51	79	39		71.0043	36.462	45.3076	88.2796	25.8051		6.14983	5.18832	5.50168	6.46401	4.68959
contig01974	0	0	12	0	11		0	0	10.6606	0	7.27837		0	0	3.41422	0	2.86361
contig01975	80	53	43	34	39		115.925	50.8549	38.2005	37.9938	25.8051		6.85705	5.66832	5.25552	5.24769	4.68959
contig01976	19	5	17	13	0		27.5323	4.79763	15.1025	14.527	0		4.78305	2.26232	3.91672	3.86067	0
contig01977	0	23	15	6	8		0	22.0691	13.3258	6.70478	5.29336		0	4.46396	3.73615	2.74519	2.40418
contig01978	36	8	22	59	24		52.1664	7.67621	19.5444	65.9303	15.8801		5.70505	2.94039	4.28869	6.04287	3.98915
contig01979	4	6	5	6	0		5.79627	5.75716	4.44192	6.70478	0		2.53512	2.52536	2.15118	2.74519	0
contig01980	110	88	74	57	99		159.397	84.4383	65.7404	63.6954	65.5053		7.31648	6.39983	6.03871	5.99312	6.03354
contig01981	31	21	29	56	30		44.9211	20.1501	25.7631	62.5779	19.8501		5.48932	4.33271	4.68724	5.96758	4.31107
contig01982	53	26	27	42	6		76.8005	24.9477	23.9864	46.9335	3.97002		6.26304	4.64083	4.58414	5.55254	1.98915
contig01983	81	160	55	18	45		117.374	153.524	48.8611	20.1143	29.7751		6.87497	7.26232	5.61061	4.33015	4.89604
contig01984	35	89	21	0	0		50.7173	85.3979	18.6561	0	0		5.66441	6.41613	4.22157	0	0
contig01985	7	0	0	7	0		10.1435	0	0	7.82224	0		3.34248	0	0	2.96758	0
contig01986	0	0	6	6	2		0	0	5.3303	6.70478	1.32334		0	0	2.41422	2.74519	0.404183
contig01987	32	37	68	34	7		46.3701	35.5025	60.4101	37.9938	4.63169		5.53512	5.14985	5.91672	5.24769	2.21154
contig01988	40	17	42	49	23		57.9627	16.312	37.3121	54.7557	15.2184		5.85705	4.02786	5.22157	5.77494	3.92774
contig01989	15	36	14	17	0		21.736	34.543	12.4374	18.9969	0		4.44201	5.11032	3.63661	4.24769	0
contig01990	0	42	12	27	14		0	40.3001	10.6606	30.1715	9.26337		0	5.33271	3.41422	4.91511	3.21154
contig01991	16	13	39	66	49		23.1851	12.4738	34.647	73.7526	32.4218		4.53512	3.64083	5.11466	6.20462	5.01889
contig01992	22	29	26	29	16		31.8795	27.8263	23.098	32.4064	10.5867		4.99456	4.79838	4.52969	5.01821	3.40418
contig01993	110	26	97	67	11		159.397	24.9477	86.1732	74.87	7.27837		7.31648	4.64083	6.42917	6.22632	2.86361
contig01994	0	11	15	31	4		0	10.5548	13.3258	34.6414	2.64668		0	3.39983	3.73615	5.11442	1.40418
contig01995	21	9	16	31	59		30.4304	8.63574	14.2141	34.6414	39.0385		4.92744	3.11032	3.82926	5.11442	5.28683
contig01996	106	89	34	35	25		153.601	85.3979	30.2051	39.1112	16.5417		7.26304	6.41613	4.91672	5.28951	4.04804
contig01997	25	18	23	35	11		36.2267	17.2715	20.4328	39.1112	7.27837		5.17898	4.11032	4.35282	5.28951	2.86361
contig01998	0	33	15	0	5		0	31.6644	13.3258	0	3.30835		0	4.98479	3.73615	0	1.72611
contig01999	19	17	24	5	29		27.5323	16.312	21.3212	5.58732	19.1884		4.78305	4.02786	4.41422	2.48216	4.26216
contig02000	52	0	3	50	0		75.3515	0	2.66515	55.8732	0		6.23556	0	1.41422	5.80408	0
contig02001	16	10	17	21	0		23.1851	9.59527	15.1025	23.4667	0		4.53512	3.26232	3.91672	4.55254	0
contig02002	62	26	25	29	40		89.8421	24.9477	22.2096	32.4064	26.4668		6.48932	4.64083	4.47311	5.01821	4.72611
contig02003	106	0	91	0	76		153.601	0	80.8429	0	50.2869		7.26304	0	6.33705	0	5.65211
contig02004	5	0	5	0	0		7.24533	0	4.44192	0	0		2.85705	0	2.15118	0	0
contig02005	11	16	9	0	26		15.9397	15.3524	7.99546	0	17.2034		3.99456	3.94039	2.99918	0	4.10462
contig02006	73	20	170	103	41		105.782	19.1905	151.025	115.099	27.1285		6.72495	4.26232	7.23865	6.84673	4.76173
contig02007	183	231	64	147	102		265.179	221.651	56.8566	164.267	67.4903		8.05082	7.79214	5.82926	7.3599	6.07661
contig02008	82	0	0	16	30		118.823	0	0	17.8794	19.8501		6.89268	0	0	4.16023	4.31107
contig02009	36	24	13	20	24		52.1664	23.0286	11.549	22.3493	15.8801		5.70505	4.52536	3.52969	4.48216	3.98915
contig02010	20	22	13	103	50		28.9813	21.1096	11.549	115.099	33.0835		4.85705	4.39983	3.52969	6.84673	5.04804
[truncated: 12,812 more rows]
