# Supplementary material for: Comparative transcriptome analysis of Gossypium hirsutum L. in response to sap sucking insects: aphid and whitefly
Source: BMC Genomics. 2013 Apr 11;14:241. doi: 10.1186/1471-2164-14-241 (PMC3637549; doi:10.1186/1471-2164-14-241)
Supplement: Additional file 15 — TAIR9 Protein Database BLAST Result. Excel file containing the annotation of contigs of common data set with the TAIR9 protein database by the blastx program at the e-value 10-5. [file 1471-2164-14-241-S15.xls]

## Sheet: Sheet1
Additional File 15: TAIR9 Protein Database BLAST Result
Query id	Subject id	% identity	alignment length	mismatches	gap openings	q. start	q. end	s. start	s. end	e-value	bit score		Description
contig00001	AT3G60190.1	80.34	1226	237	3	727	1949	1355	131	9e-140	498		ADL4, ADLP2, EDR3, DRP1E, ADL1E | ADL1E (ARABIDOPSIS DYNAMIN-LIKE 1E); GTP binding / GTPase | chr3:22244367-22247651 REVERSE
contig00002	AT1G24320.1	83.54	237	38	1	376	611	1289	1053	2e-36	153		alpha-glucosidase, putative | chr1:8626437-8630935 REVERSE
contig00003	AT1G50010.1	87.05	842	109	0	8	849	842	1	0	805		TUA2 | TUA2; structural constituent of cytoskeleton | chr1:18517737-18519729 FORWARD
contig00004	AT4G14960.2	88.6	465	53	0	349	813	1313	849	2e-141	502		TUA6 | TUA6; structural constituent of cytoskeleton | chr4:8548769-8550319 REVERSE
contig00005	AT5G14430.2	77.48	755	170	0	36	790	694	1448	8e-35	149		dehydration-responsive protein-related | chr5:4653092-4655741 FORWARD
contig00006	AT1G49430.1	83.56	146	24	0	550	695	1601	1456	8e-20	99.6		LRD2, LACS2 | LACS2 (LONG-CHAIN ACYL-COA SYNTHETASE 2); long-chain-fatty-acid-CoA ligase | chr1:18291188-18295641 FORWARD
contig00007	AT1G79560.1	86.59	440	59	0	18	457	2182	2621	7e-112	404		EMB1047, FTSH12 | FTSH12 (FTSH PROTEASE 12); ATP-dependent peptidase/ ATPase/ metallopeptidase | chr1:29926976-29932308 FORWARD
contig00008	AT5G42740.1	81.66	1287	236	0	493	1779	1542	256	0	680		glucose-6-phosphate isomerase, cytosolic (PGIC) | chr5:17136080-17140622 FORWARD
contig00009	AT2G27810.1	82.22	135	24	0	537	671	1855	1721	1e-13	77.8		ATNAT12, NAT12 | xanthine/uracil permease family protein | chr2:11852338-11855988 FORWARD
contig00010	AT1G79930.1	78.67	558	118	1	591	1147	2356	1799	9e-37	155		HSP91 | HSP91; ATP binding | chr1:30063781-30067067 REVERSE
contig00011	AT1G79930.2	85.87	92	13	0	34	125	1751	1660	4e-15	79.8		HSP91 | HSP91; ATP binding | chr1:30063924-30067067 REVERSE
contig00012	AT1G04400.1	84.09	396	63	0	357	752	1349	954	7e-76	285		CRY2, FHA, AT-PHH1, PHH1, ATCRY2 | CRY2 (CRYPTOCHROME 2); blue light photoreceptor/ protein homodimerization | chr1:1185719-1187901 REVERSE
contig00013	AT2G25490.1	89.55	67	7	0	1	67	1205	1271	2e-13	77.8		EBF1, FBL6 | EBF1 (EIN3-BINDING F BOX PROTEIN 1); protein binding / ubiquitin-protein ligase | chr2:10848018-10850275 REVERSE
contig00014	AT5G26751.1	83.25	812	136	0	107	918	49	860	2e-142	505		ATSK11, SK 11 | ATSK11; protein kinase/ protein serine/threonine kinase | chr5:9399582-9401839 REVERSE
contig00015	AT4G11030.1	78.43	751	160	2	1120	1869	1220	1969	1e-46	188		long-chain-fatty-acid--CoA ligase, putative / long-chain acyl-CoA synthetase, putative | chr4:6738120-6742229 FORWARD
contig00016	AT2G13560.1	81.54	1127	204	2	4	1128	442	1566	2e-162	573		malate oxidoreductase, putative | chr2:5650089-5655103 FORWARD
contig00017	AT3G05840.1	80.77	182	35	0	13	194	976	1157	1e-15	83.8		ATSK12 | ATSK12; protein kinase/ protein serine/threonine kinase | chr3:1740793-1742927 FORWARD
contig00018	AT3G05030.2	81.01	516	94	2	452	965	841	328	2e-60	234		NHX2, ATNHX2 | NHX2 (SODIUM HYDROGEN EXCHANGER 2); sodium ion transmembrane transporter/ sodium:hydrogen antiporter | chr3:1393456-1395753 REVER
contig00019	AT1G55620.2	84.64	293	45	0	981	1273	1658	1366	1e-57	224		CLC-F, ATCLC-F | CLC-F (CHLORIDE CHANNEL F); ion channel/ voltage-gated chloride channel | chr1:20787338-20790990 REVERSE
contig00020	AT3G17040.1	77.74	530	118	0	418	947	1084	1613	1e-24	115		HCF107 | HCF107 (HIGH CHLOROPHYLL FLUORESCENT 107); binding | chr3:5809378-5812605 REVERSE
contig00022	AT3G46840.1	88.14	59	7	0	1347	1405	1573	1631	2e-08	61.9		subtilase family protein | chr3:17251011-17254113 FORWARD
contig00023	AT1G14790.1	91.49	47	4	0	1479	1525	2061	2015	1e-08	61.9		RDR1, ATRDRP1 | RDR1 (RNA-DEPENDENT RNA POLYMERASE 1); RNA-directed RNA polymerase/ nucleic acid binding | chr1:5094317-5097817 REVERSE
contig00024	AT1G12570.1	88.73	71	8	0	1589	1659	1636	1706	3e-13	77.8		glucose-methanol-choline (GMC) oxidoreductase family protein | chr1:4278192-4280753 REVERSE
contig00025	AT5G22800.1	83.5	206	31	1	877	1079	2393	2188	1e-30	135		EMB1030 | EMB1030 (EMBRYO DEFECTIVE 1030); ATP binding / alanine-tRNA ligase/ ligase, forming aminoacyl-tRNA and related compounds / nucleic aci
contig00026	AT5G09590.1	80.06	1800	357	2	184	1982	172	1970	0	706		MTHSC70-2, HSC70-5 | MTHSC70-2 (MITOCHONDRIAL HSP70 2); ATP binding | chr5:2975721-2978508 FORWARD
contig00028	AT3G30390.2	85.54	83	12	0	50	132	1285	1367	2e-11	69.9		amino acid transporter family protein | chr3:11977112-11978827 REVERSE
contig00030	AT3G23070.1	82.43	296	52	0	1172	1467	1535	1240	2e-42	174		RNA binding | chr3:8203548-8207243 FORWARD
contig00031	AT1G55490.2	79.54	1471	301	0	4	1474	235	1705	2e-149	529		CPN60B, LEN1 | CPN60B (CHAPERONIN 60 BETA); ATP binding / protein binding | chr1:20715717-20718673 REVERSE
contig00032	AT2G29630.1	81.77	1558	284	0	145	1702	1784	227	0	837		THIC | THIC (ThiaminC); ADP-ribose pyrophosphohydrolase/ catalytic/ iron-sulfur cluster binding | chr2:12667395-12669569 FORWARD
contig00033	AT3G18000.1	77.64	1391	305	2	309	1696	1419	32	3e-75	283		NMT1, XPL1, PEAMT | XPL1 (XIPOTL 1); methyltransferase/ phosphoethanolamine N-methyltransferase | chr3:6154578-6157331 FORWARD
contig00034	AT3G06980.1	78.55	359	75	2	1142	1499	1889	2246	1e-15	85.7		DEAD/DEAH box helicase, putative | chr3:2201531-2204662 FORWARD
contig00035	AT3G14310.1	79.5	200	41	0	769	968	1242	1043	2e-11	71.9		ATPME3 | ATPME3; pectinesterase | chr3:4772214-4775095 REVERSE
contig00036	AT4G10710.1	78.73	268	57	0	1032	1299	2360	2093	7e-14	79.8		SPT16 | SPT16 (global transcription factor C) | chr4:6602226-6605450 REVERSE
contig00038	AT5G07350.2	79.77	440	86	1	51	487	1555	1994	3e-39	163		tudor domain-containing protein / nuclease family protein | chr5:2319790-2324892 REVERSE
contig00039	AT4G15560.1	79.1	1445	302	0	348	1792	232	1676	2e-131	470		CLA1, DEF, CLA, DXS, DXPS2 | CLA1 (CLOROPLASTOS ALTERADOS 1); 1-deoxy-D-xylulose-5-phosphate synthase | chr4:8884218-8887254 FORWARD
contig00040	AT3G02530.1	80.63	1461	281	2	331	1790	1608	149	8e-174	611		chaperonin, putative | chr3:528806-532457 REVERSE
contig00041	AT1G10290.1	91.67	96	8	0	636	731	1739	1834	4e-28	127		ADL6, DRP2A | ADL6 (DYNAMIN-LIKE PROTEIN 6); GTPase | chr1:3370774-3377120 FORWARD
contig00042	AT3G18490.1	83.44	157	24	2	482	637	1449	1294	7e-17	89.7		aspartyl protease family protein | chr3:6349090-6350592 REVERSE
contig00043	AT5G54250.2	81.16	828	154	2	315	1141	1916	1090	6e-107	389		ATCNGC4, CNGC4, HLM1, DND2 | ATCNGC4 (CYCLIC NUCLEOTIDE-GATED CATION CHANNEL 4); calmodulin binding / cation channel/ cation transmembrane trans
contig00044	AT4G15530.6	79.37	887	183	0	374	1260	527	1413	3e-82	307		PPDK | PPDK (pyruvate orthophosphate dikinase); kinase/ pyruvate, phosphate dikinase | chr4:8864828-8870748 REVERSE
contig00046	AT5G53460.1	80.81	1256	241	0	738	1993	6363	5108	4e-164	579		GLT1 | GLT1; glutamate synthase (NADH) | chr5:21700518-21709629 FORWARD
contig00047	AT3G28450.1	83.19	113	19	0	650	762	1337	1225	5e-12	73.8		leucine-rich repeat transmembrane protein kinase, putative | chr3:10667359-10669176 FORWARD
contig00048	AT1G09340.1	79.23	1016	211	0	881	1896	1113	98	1e-92	341		CRB, CSP41B | CRB (CHLOROPLAST RNA BINDING); binding / catalytic/ coenzyme binding | chr1:3015473-3018035 FORWARD
contig00049	AT5G12950.1	84.09	176	28	0	964	1139	1096	1271	5e-28	127		catalytic | chr5:4093117-4096806 FORWARD
contig00050	AT1G61850.1	81.44	167	31	0	309	475	2224	2390	5e-16	85.7		galactolipase/ phospholipase | chr1:22856317-22862225 FORWARD
contig00051	AT1G61850.1	83.93	112	18	0	751	862	1511	1622	4e-14	79.8		galactolipase/ phospholipase | chr1:22856317-22862225 FORWARD
contig00052	AT4G39080.1	79.37	950	196	0	923	1872	1865	916	5e-89	329		VHA-A3 | VHA-A3 (VACUOLAR PROTON ATPASE A3); ATPase | chr4:18209513-18214752 FORWARD
contig00053	AT5G67360.1	81.09	275	52	0	634	908	676	950	8e-30	133		ARA12 | ARA12; serine-type endopeptidase | chr5:26872192-26874465 REVERSE
contig00054	AT1G18260.1	79.28	1192	242	3	229	1416	514	1704	9e-106	385		suppressor of lin-12-like protein-related / sel-1 protein-related | chr1:6279047-6282008 REVERSE
contig00055	AT1G25350.1	82.19	758	135	0	970	1727	1682	925	4e-120	432		OVA9 | OVA9 (ovule abortion 9); glutamine-tRNA ligase | chr1:8889280-8894205 REVERSE
contig00056	AT1G64860.1	79.22	924	190	2	297	1219	1487	565	3e-78	293		SIGA, SIG1, SIG2, SIGB, RPOD1 | SIGA (SIGMA FACTOR A); DNA binding / DNA-directed RNA polymerase/ sigma factor/ transcription factor | chr1:2409
contig00058	AT5G53450.2	86.36	176	24	0	828	1003	1025	850	1e-37	159		ORG1 | ORG1 (OBP3-responsive gene 1); ATP binding / kinase/ protein kinase | chr5:21689444-21692242 FORWARD
contig00059	AT1G51940.1	82.01	389	70	0	823	1211	1415	1027	5e-55	216		protein kinase family protein / peptidoglycan-binding LysM domain-containing protein | chr1:19296092-19298941 REVERSE
contig00060	AT1G26850.2	82.9	807	137	1	752	1557	1089	283	8e-140	498		dehydration-responsive family protein | chr1:9301146-9303432 REVERSE
contig00061	AT1G22770.1	81.74	1139	199	4	228	1359	1836	700	9e-167	587		GI, FB | GI (GIGANTEA) | chr1:8062398-8067447 FORWARD
contig00063	AT1G22770.1	79.12	340	71	0	496	835	2408	2069	9e-24	111		GI, FB | GI (GIGANTEA) | chr1:8062398-8067447 FORWARD
contig00064	AT2G46510.1	83.95	162	25	1	438	598	394	555	3e-22	107		ATAIB | ATAIB (ABA-INDUCIBLE BHLH-TYPE TRANSCRIPTION FACTOR); DNA binding / transcription factor | chr2:19091187-19092887 REVERSE
contig00065	AT1G74850.1	78.55	1487	317	2	472	1957	2155	670	4e-111	402		PTAC2 | PTAC2 (PLASTID TRANSCRIPTIONALLY ACTIVE2) | chr1:28119237-28122314 REVERSE
contig00067	AT1G76140.2	78.61	332	71	0	309	640	472	803	4e-19	95.6		serine-type endopeptidase/ serine-type peptidase | chr1:28571187-28574852 FORWARD
contig00068	AT4G28490.1	84.34	83	13	0	396	478	2385	2467	1e-08	61.9		RLK5, HAE | HAE (HAESA); ATP binding / kinase/ protein kinase/ protein serine/threonine kinase | chr4:14077894-14080965 FORWARD
contig00069	AT1G76140.2	79.63	432	86	2	697	1127	1621	2051	3e-33	143		serine-type endopeptidase/ serine-type peptidase | chr1:28571187-28574852 FORWARD
contig00070	ATMG00580.1	94.14	461	24	2	819	1276	1	461	1e-178	626		NAD4 | NADH dehydrogenase subunit 4 | chrM:161693-169674 FORWARD
contig00073	AT3G52850.1	78.44	1113	238	2	201	1312	223	1334	2e-76	287		VSR1, BP-80, ATELP, VSR-1, BP80, BP80B, ATELP1, ATVSR1 | VSR1 (VACUOLAR SORTING RECEPTOR HOMOLOG 1); amino-terminal vacuolar sorting propeptide
contig00074	AT1G60420.1	83	100	17	0	788	887	1181	1082	4e-09	63.9		DC1 domain-containing protein | chr1:22261978-22264243 FORWARD
contig00075	AT1G76810.1	77.83	1403	311	0	410	1812	2119	3521	1e-84	315		eukaryotic translation initiation factor 2 family protein / eIF-2 family protein | chr1:28831366-28836310 REVERSE
contig00076	AT2G20370.1	81.89	773	140	0	616	1388	1391	619	4e-117	422		KAM1, MUR3 | MUR3 (MURUS 3); catalytic/ transferase, transferring glycosyl groups | chr2:8792355-8794214 FORWARD
contig00077	AT4G04970.1	78.58	621	130	1	2	622	3762	4379	7e-42	172		ATGSL1, ATGSL01, GSL01, GSL1 | GSL1 (GLUCAN SYNTHASE-LIKE 1); 1,3-beta-glucan synthase/ transferase, transferring glycosyl groups | chr4:2537039
contig00078	AT4G35790.2	79.87	308	62	0	1476	1783	1355	1048	9e-26	119		ATPLDDELTA, PLDDELTA | ATPLDDELTA; phospholipase D | chr4:16955774-16959875 REVERSE
contig00079	AT3G09830.2	77.55	539	121	0	788	1326	878	340	8e-23	109		protein kinase, putative | chr3:3017199-3018696 FORWARD
contig00081	AT1G01650.2	80.46	563	110	0	540	1102	917	355	2e-63	244		aspartic-type endopeptidase/ peptidase | chr1:233188-236537 REVERSE
contig00082	AT3G07160.1	81.3	631	115	1	665	1292	5321	4691	1e-83	311		ATGSL10, gsl10 | ATGSL10 (glucan synthase-like 10); 1,3-beta-glucan synthase | chr3:2265142-2279383 REVERSE
contig00084	AT3G26720.2	78.44	218	47	0	296	513	2023	2240	6e-08	60		glycosyl hydrolase family 38 protein | chr3:9816707-9822958 FORWARD
contig00085	AT5G61250.1	81.31	107	20	0	1065	1171	922	1028	5e-06	54		AtGUS1 | AtGUS1 (Arabidopsis thaliana glucuronidase 1); beta-glucuronidase | chr5:24632294-24634597 REVERSE
contig00086	AT1G22400.1	100	29	0	0	441	469	1126	1154	2e-07	58		UGT85A1, ATUGT85A1 | UGT85A1; UDP-glycosyltransferase/ cis-zeatin O-beta-D-glucosyltransferase/ glucuronosyltransferase/ trans-zeatin O-beta-D-g
contig00087	AT4G10840.2	77.52	307	69	0	1115	1421	974	668	2e-08	61.9		kinesin light chain-related | chr4:6656614-6658702 FORWARD
contig00088	AT3G21670.1	82.66	173	30	0	146	318	127	299	1e-21	105		nitrate transporter (NTP3) | chr3:7626942-7628954 REVERSE
contig00089	AT3G12580.1	82.64	1521	263	1	5	1525	1520	1	0	914		HSP70 | HSP70 (heat shock protein 70); ATP binding | chr3:3991487-3993689 REVERSE
contig00091	ATCG00670.1	91.92	520	42	0	2878	3397	591	72	0	656		CLPP1, PCLPP | Encodes the only ClpP (caseinolytic protease) encoded within the plastid genome. Contains a highly conserved catalytic triad of
contig00092	AT5G12250.1	83.33	102	17	0	19	120	1	102	4e-11	67.9		TUB6 | TUB6 (BETA-6 TUBULIN); structural constituent of cytoskeleton | chr5:3961317-3962971 REVERSE
contig00093	AT5G65700.1	100	27	0	0	1210	1236	2625	2651	4e-06	54		BAM1 | BAM1 (BARELY ANY MERISTEM 1); ATP binding / kinase/ protein serine/threonine kinase | chr5:26281826-26284945 FORWARD
contig00094	AT3G10500.1	86.25	80	11	0	1658	1737	401	322	2e-11	71.9		anac053 | anac053 (Arabidopsis NAC domain containing protein 53); transcription factor | chr3:3271718-3273887 FORWARD
contig00095	AT1G14040.1	84.07	113	18	0	386	498	1826	1714	9e-15	81.8		LOCATED IN: integral to membrane; EXPRESSED IN: 21 plant structures; EXPRESSED DURING: 12 growth stages; CONTAINS InterPro DOMAIN/s: SPX, N-t
contig00097	AT5G55830.1	96.67	30	1	0	593	622	1317	1346	9e-06	52		lectin protein kinase, putative | chr5:22594655-22596700 FORWARD
contig00098	AT5G49630.1	79.72	281	57	0	1101	1381	581	301	1e-21	105		AAP6 | AAP6 (AMINO ACID PERMEASE 6); acidic amino acid transmembrane transporter/ amino acid transmembrane transporter/ neutral amino acid trans
contig00099	AT1G29400.2	79.84	382	77	0	683	1064	2269	1888	3e-34	147		AML5 | AML5 (ARABIDOPSIS MEI2-LIKE PROTEIN 5); RNA binding / nucleic acid binding / nucleotide binding | chr1:10290393-10293696 REVERSE
contig00100	AT4G08550.1	79.67	182	37	0	1321	1502	1219	1400	3e-10	67.9		electron carrier/ protein disulfide oxidoreductase | chr4:5444345-5446825 FORWARD
contig00101	AT5G61790.1	80.9	1136	217	0	688	1823	1241	106	6e-150	531		CNX1, ATCNX1 | calnexin 1 (CNX1) | chr5:24827394-24829642 REVERSE
contig00102	AT5G25880.1	79.16	1363	284	0	23	1385	1466	104	1e-125	450		ATNADP-ME3 | ATNADP-ME3 (NADP-malic enzyme 3); malate dehydrogenase (oxaloacetate-decarboxylating) (NADP+)/ malic enzyme/ oxidoreductase, acting
contig00104	AT4G11610.1	82.11	123	22	0	2033	2155	1251	1129	8e-11	69.9		C2 domain-containing protein | chr4:7013956-7017846 REVERSE
contig00105	AT3G47420.1	82.12	179	32	0	4	182	524	346	6e-21	101		glycerol-3-phosphate transporter, putative / glycerol 3-phosphate permease, putative | chr3:17472541-17474209 REVERSE
contig00106	AT4G37930.1	84.6	1188	182	1	196	1383	172	1358	0	896		SHM1, STM, SHMT1 | SHM1 (SERINE TRANSHYDROXYMETHYLTRANSFERASE 1); glycine hydroxymethyltransferase/ poly(U) binding | chr4:17831891-17834742 REV
contig00107	AT5G42350.1	80.22	273	51	1	1176	1445	1225	1497	8e-23	109		kelch repeat-containing F-box family protein | chr5:16932106-16933797 FORWARD
contig00108	AT4G20850.1	92.68	41	3	0	505	545	3926	3886	8e-08	58		TPP2 | TPP2 (TRIPEPTIDYL PEPTIDASE II); tripeptidyl-peptidase | chr4:11160935-11169889 REVERSE
contig00109	AT1G75680.1	79.58	524	106	1	1221	1744	657	135	7e-45	182		AtGH9B7 | AtGH9B7 (Arabidopsis thaliana glycosyl hydrolase 9B7); catalytic/ hydrolase, hydrolyzing O-glycosyl compounds | chr1:28417215-28419231
contig00111	AT5G42390.1	80.19	525	104	0	319	843	2352	2876	5e-55	216		metalloendopeptidase | chr5:16945308-16952647 FORWARD
contig00112	AT5G10240.2	82.9	696	119	0	483	1178	1605	910	3e-121	436		ASN3 | ASN3 (ASPARAGINE SYNTHETASE 3); asparagine synthase (glutamine-hydrolyzing) | chr5:3212934-3216418 REVERSE
contig00113	AT5G59700.1	78.6	570	121	1	628	1197	2120	1552	1e-36	155		protein kinase, putative | chr5:24052613-24055102 REVERSE
contig00114	AT1G09780.1	79.71	1035	202	3	552	1579	1448	415	3e-102	373		2,3-biphosphoglycerate-independent phosphoglycerate mutase, putative / phosphoglyceromutase, putative | chr1:3165550-3167812 REVERSE
contig00116	AT3G62980.1	79.89	184	37	0	1145	1328	278	95	1e-11	71.9		TIR1 | TIR1 (TRANSPORT INHIBITOR RESPONSE 1); auxin binding / protein binding / ubiquitin-protein ligase | chr3:23273479-23276181 REVERSE
contig00119	AT4G18810.1	81.63	294	54	0	42	335	435	728	1e-36	155		binding / catalytic/ transcription repressor | chr4:10322622-10325735 REVERSE
contig00120	AT1G14740.1	83.25	203	34	0	837	1039	1217	1419	6e-30	133		unknown protein | chr1:5075450-5077732 REVERSE
contig00121	AT3G59920.1	81.03	1244	236	0	602	1845	1244	1	5e-169	595		ATGDI2 | ATGDI2 (RAB GDP DISSOCIATION INHIBITOR 2); RAB GDP-dissociation inhibitor | chr3:22135157-22138221 FORWARD
contig00122	AT5G52920.1	82.98	1322	225	0	113	1434	337	1658	0	837		PKP1, PKP-BETA1, PKP2 | PKP-BETA1 (PLASTIDIC PYRUVATE KINASE BETA SUBUNIT 1); pyruvate kinase | chr5:21463680-21466612 FORWARD
contig00123	AT3G14940.1	81.15	2048	376	4	90	2128	2063	17	0	979		ATPPC3 | ATPPC3 (PHOSPHOENOLPYRUVATE CARBOXYLASE 3); phosphoenolpyruvate carboxylase | chr3:5025584-5029476 FORWARD
contig00124	AT1G80310.1	90.24	82	8	0	887	968	958	1039	9e-20	99.6		sulfate transmembrane transporter | chr1:30194951-30196345 FORWARD
contig00125	AT5G03940.1	81.36	1352	250	2	329	1679	1598	248	0	666		FFC, 54CP, CPSRP54, SRP54CP | CPSRP54 (CHLOROPLAST SIGNAL RECOGNITION PARTICLE 54 KDA SUBUNIT); 7S RNA binding / GTP binding / mRNA binding / si
contig00126	AT5G22510.1	81.32	1076	201	0	573	1648	1574	499	3e-152	539		beta-fructofuranosidase, putative / invertase, putative / saccharase, putative / beta-fructosidase, putative | chr5:7474974-7477479 REVERSE
contig00127	AT4G18030.1	81.74	449	82	0	1213	1661	944	496	3e-62	240		dehydration-responsive family protein | chr4:10012850-10015267 REVERSE
contig00128	AT5G08610.1	78.47	1031	219	3	319	1348	1192	2220	3e-65	250		DEAD box RNA helicase (RH26) | chr5:2790341-2794059 FORWARD
contig00129	AT3G23920.1	78.97	1070	225	0	511	1580	1397	328	2e-91	337		BAM1, BMY7, TR-BAMY | BAM1 (BETA-AMYLASE 1); beta-amylase | chr3:8641722-8644199 FORWARD
contig00130	AT3G01310.2	82.74	1118	193	0	1522	2639	1823	706	0	686		acid phosphatase/ oxidoreductase/ transition metal ion binding | chr3:94343-101603 REVERSE
contig00131	AT3G51860.1	78.2	344	75	0	619	962	1262	919	3e-16	87.7		CAX3, ATHCX1, CAX1-LIKE, ATCAX3 | CAX3 (CATION EXCHANGER 3); calcium:cation antiporter/ calcium:hydrogen antiporter/ cation:cation antiporter |
contig00132	AT5G47750.1	77.79	1103	242	1	438	1540	1499	400	4e-62	240		D6PKL2, PK5 | D6PKL2 (D6 PROTEIN KINASE LIKE 2); kinase | chr5:19339947-19341864 REVERSE
contig00133	ATCG00490.1	92.43	1401	106	0	336	1736	1	1401	0	1937		RBCL | large subunit of RUBISCO. Protein is tyrosine-phosphorylated and its phosphorylation state is modulated in response to ABA in Arabidopsis
contig00134	AT5G25560.1	76.57	670	157	0	570	1239	844	175	9e-15	83.8		zinc finger (C3HC4-type RING finger) family protein | chr5:8899486-8901391 FORWARD
contig00135	AT2G38010.2	79.85	546	110	0	694	1239	1066	1611	3e-53	210		ceramidase family protein | chr2:15906862-15909867 FORWARD
contig00136	AT2G45350.1	90.7	43	4	0	813	855	1268	1226	4e-06	54		CRR4 | CRR4 (CHLORORESPIRATORY REDUCTION 4) | chr2:18694816-18696636 REVERSE
contig00137	AT5G02500.1	81.77	1443	262	1	233	1675	1868	427	0	767		HSC70-1, HSP70-1, AT-HSC70-1, HSC70 | HSC70-1 (HEAT SHOCK COGNATE PROTEIN 70-1); ATP binding | chr5:554055-556334 REVERSE
contig00138	AT3G48990.1	80.56	216	42	0	364	579	1374	1159	1e-18	95.6		AMP-dependent synthetase and ligase family protein | chr3:18159031-18161294 REVERSE
contig00139	AT1G15690.1	83.13	729	122	1	2	729	1564	2292	3e-129	462		AVP1, ATAVP3, AVP-3 | AVP1; ATPase/ hydrogen-translocating pyrophosphatase | chr1:5399115-5402185 FORWARD
contig00141	AT1G05940.1	80.54	406	79	0	276	681	704	1109	9e-44	178		CAT9 | CAT9 (CATIONIC AMINO ACID TRANSPORTER 9); cationic amino acid transmembrane transporter | chr1:1801365-1803942 REVERSE
contig00142	AT5G57580.1	87.95	83	10	0	632	714	1712	1630	7e-16	85.7		calmodulin-binding protein | chr5:23314994-23317683 REVERSE
contig00143	AT1G70160.1	80.92	1085	206	1	170	1254	211	1294	5e-141	502		unknown protein | chr1:26420159-26422345 FORWARD
contig00144	AT3G08943.1	83.89	149	24	0	3	151	1997	1849	7e-22	105		binding / protein transporter | chr3:2719198-2721911 REVERSE
contig00145	AT4G16130.1	80.77	390	74	1	345	733	2385	1996	1e-41	170		ARA1, ISA1, ATISA1 | ARA1 (ARABINOSE KINASE); ATP binding / L-arabinokinase/ galactokinase | chr4:9120875-9127656 FORWARD
contig00147	AT3G09920.2	82.8	529	88	3	613	1140	1165	1691	2e-81	303		PIP5K9 | PIP5K9 (PHOSPHATIDYL INOSITOL MONOPHOSPHATE 5 KINASE); 1-phosphatidylinositol-4-phosphate 5-kinase/ ATP binding / phosphatidylinositol
contig00148	AT2G26640.1	78.13	951	205	3	458	1406	391	1340	7e-54	212		KCS11 | KCS11 (3-KETOACYL-COA SYNTHASE 11); acyltransferase/ catalytic/ transferase, transferring acyl groups other than amino-acyl groups | chr
contig00150	AT4G24120.1	80.08	251	50	0	573	823	1237	1487	2e-20	101		YSL1, ATYSL1 | YSL1 (YELLOW STRIPE LIKE 1); oligopeptide transporter | chr4:12524581-12527023 FORWARD
contig00151	AT2G36250.2	92.31	39	3	0	329	367	1413	1375	9e-07	54		FTSZ2-1, ATFTSZ2-1 | FTSZ2-1; protein binding / structural molecule | chr2:15197661-15199932 REVERSE
contig00152	AT3G14310.1	81.73	405	74	0	1024	1428	1054	1458	5e-55	216		ATPME3 | ATPME3; pectinesterase | chr3:4772214-4775095 REVERSE
contig00153	AT4G04850.1	80.11	1086	215	1	447	1532	1472	388	4e-120	432		KEA3, ATKEA3 | KEA3; potassium ion transmembrane transporter/ potassium:hydrogen antiporter | chr4:2453174-2456891 FORWARD
contig00154	AT5G51820.1	81.56	1551	286	0	195	1745	1870	320	0	807		PGM, ATPGMP, PGM1, STF1 | PGM (PHOSPHOGLUCOMUTASE); phosphoglucomutase | chr5:21063531-21067933 REVERSE
contig00155	AT5G09650.1	80.8	552	103	3	1104	1653	819	269	3e-59	230		AtPPa6 | AtPPa6 (Arabidopsis thaliana pyrophosphorylase 6); inorganic diphosphatase/ pyrophosphatase | chr5:2991331-2993117 REVERSE
contig00156	AT2G26510.1	87.5	64	8	0	1731	1794	163	100	4e-09	63.9		PDE135 | PDE135 (pigment defective embryo 135); transmembrane transporter | chr2:11274118-11277464 FORWARD
contig00158	AT3G24240.1	87.01	77	10	0	522	598	2951	2875	4e-12	73.8		leucine-rich repeat transmembrane protein kinase, putative | chr3:8780551-8784150 FORWARD
contig00159	ATMG01360.1	97.51	1568	39	0	270	1837	1	1568	0	2799		COX1 | cytochrome c oxidase subunit 1 | chrM:349830-351413 REVERSE
contig00160	AT1G64720.1	80.57	247	48	0	847	1093	647	893	8e-23	109		CP5 | CP5 | chr1:24046887-24048537 REVERSE
contig00161	ATCG00210.1	92.22	90	7	0	59	148	1	90	5e-27	123		YCF6 | hypothetical protein | chrC:28089-28178 FORWARD
contig00162	AT3G59580.2	83.63	226	32	3	174	394	1595	1820	1e-30	135		RWP-RK domain-containing protein | chr3:22009652-22012721 FORWARD
contig00163	AT5G64030.1	81.75	652	119	0	419	1070	972	1623	6e-95	349		dehydration-responsive protein-related | chr5:25624965-25628257 FORWARD
contig00165	AT5G49460.1	83.05	1693	284	3	358	2049	1811	121	0	1057		ACLB-2 | ACLB-2 (ATP CITRATE LYASE SUBUNIT B 2); ATP citrate synthase | chr5:20055048-20058195 FORWARD
contig00166	AT5G06740.1	94.29	35	2	0	241	275	1627	1661	1e-06	54		lectin protein kinase family protein | chr5:2084094-2086052 FORWARD
contig00167	AT5G23670.2	81	1121	213	0	625	1745	1235	115	2e-150	533		LCB2 | LCB2; protein binding / serine C-palmitoyltransferase | chr5:7981889-7985037 FORWARD
contig00168	AT5G48380.1	84.21	76	12	0	30	105	1724	1799	3e-07	56		leucine-rich repeat family protein / protein kinase family protein | chr5:19604584-19606532 REVERSE
contig00169	AT5G21222.1	82.03	128	23	0	1224	1351	1715	1588	2e-11	71.9		protein kinase family protein | chr5:7209422-7213700 FORWARD
contig00170	AT2G28000.1	82.59	201	35	0	9	209	1551	1751	5e-27	121		CPN60A, CH-CPN60A, SLP | CPN60A (CHAPERONIN-60ALPHA); ATP binding / protein binding | chr2:11926603-11929184 FORWARD
contig00172	AT3G19340.1	83.33	264	43	1	157	419	1338	1075	3e-40	167		LOCATED IN: plasma membrane; EXPRESSED IN: 26 plant structures; EXPRESSED DURING: 15 growth stages; BEST Arabidopsis thaliana protein match i
contig00173	AT3G03710.1	81.62	631	116	0	1228	1858	1951	1321	1e-89	331		RIF10 | RIF10 (resistant to inhibition with FSM 10); 3'-5'-exoribonuclease/ RNA binding / nucleic acid binding / polyribonucleotide nucleotidylt
contig00175	AT2G28000.1	80.42	863	168	1	76	937	148	1010	3e-99	363		CPN60A, CH-CPN60A, SLP | CPN60A (CHAPERONIN-60ALPHA); ATP binding / protein binding | chr2:11926603-11929184 FORWARD
contig00176	AT3G25690.1	81.2	266	50	0	457	722	2753	2488	8e-30	131		CHUP1 | CHUP1 (CHLOROPLAST UNUSUAL POSITIONING 1) | chr3:9354061-9357757 FORWARD
contig00178	AT5G08330.1	80.22	182	36	0	131	312	73	254	1e-12	75.8		TCP family transcription factor, putative | chr5:2680828-2681547 FORWARD
contig00179	AT1G76490.1	79.74	538	107	2	158	694	1216	1752	2e-46	186		HMG1, HMGR1 | HMG1 (HYDROXY METHYLGLUTARYL COA REDUCTASE 1); hydroxymethylglutaryl-CoA reductase | chr1:28695801-28698206 FORWARD
contig00180	AT1G76490.1	82.12	179	32	0	529	707	808	986	8e-21	101		HMG1, HMGR1 | HMG1 (HYDROXY METHYLGLUTARYL COA REDUCTASE 1); hydroxymethylglutaryl-CoA reductase | chr1:28695801-28698206 FORWARD
contig00181	AT4G21660.1	81.42	829	150	2	940	1767	1226	401	2e-113	410		proline-rich spliceosome-associated (PSP) family protein | chr4:11506259-11509772 REVERSE
contig00182	AT2G32530.1	83.87	124	20	0	1432	1555	892	769	2e-16	87.7		ATCSLB03, CSLB03, ATCSLB3 | ATCSLB03; cellulose synthase/ transferase/ transferase, transferring glycosyl groups | chr2:13809283-13813487 FORWAR
contig00183	AT2G27190.1	88.89	81	8	1	647	727	631	710	2e-14	81.8		PAP1, ATPAP1, PAP12, ATPAP12 | PAP12 (PURPLE ACID PHOSPHATASE 12); acid phosphatase/ protein serine/threonine phosphatase | chr2:11621400-116234
contig00184	AT1G60170.1	78.76	951	197	5	608	1555	1208	260	2e-63	244		emb1220 | emb1220 (embryo defective 1220) | chr1:22193008-22195177 FORWARD
contig00185	AT2G43070.1	81.56	179	33	0	752	930	1042	1220	4e-18	93.7		protease-associated (PA) domain-containing protein | chr2:17911233-17914776 REVERSE
contig00186	AT1G31800.1	79.55	1281	260	2	370	1649	1661	382	3e-124	446		CYP97A3, LUT5 | CYP97A3 (CYTOCHROME P450-TYPE MONOOXYGENASE 97A3); carotene beta-ring hydroxylase/ oxygen binding | chr1:11396440-11399470 FORWA
contig00187	AT1G26830.1	78.72	2138	450	3	167	2302	2162	28	1e-173	611		CUL3A, ATCUL3A, ATCUL3, CUL3 | ATCUL3 (ARABIDOPSIS THALIANA CULLIN 3); protein binding / ubiquitin-protein ligase | chr1:9296063-9298374 FORWARD
contig00188	AT3G23640.2	80.33	544	107	0	1641	2184	1517	974	4e-59	230		HGL1 | HGL1 (heteroglycan glucosidase 1); hydrolase, hydrolyzing O-glycosyl compounds | chr3:8502355-8509358 FORWARD
contig00190	AT1G62750.1	80.2	1121	221	1	207	1326	2316	1196	1e-126	454		ATSCO1, ATSCO1/CPEF-G, SCO1 | SCO1 (SNOWY COTYLEDON 1); ATP binding / translation elongation factor/ translation factor, nucleic acid binding |
contig00191	AT1G21230.1	93.33	45	3	0	750	794	1697	1741	8e-10	65.9		WAK5 | WAK5 (WALL ASSOCIATED KINASE 5); kinase/ protein serine/threonine kinase | chr1:7429980-7432346 FORWARD
contig00192	AT5G64050.1	80.35	962	189	0	851	1812	1121	160	6e-113	408		ATERS, OVA3, ERS | ERS (GLUTAMATE TRNA SYNTHETASE); glutamate-tRNA ligase | chr5:25630196-25633099 REVERSE
contig00194	AT2G22200.1	90.7	43	4	0	588	630	456	414	2e-06	54		AP2 domain-containing transcription factor | chr2:9443422-9444207 REVERSE
contig00196	AT4G19170.1	88.14	59	7	0	431	489	448	506	2e-08	61.9		NCED4 | NCED4 (NINE-CIS-EPOXYCAROTENOID DIOXYGENASE 4) | chr4:10481835-10483622 FORWARD
contig00197	AT1G77760.1	81.46	151	28	0	405	555	2490	2340	9e-14	77.8		NIA1, GNR1, NR1 | NIA1 (NITRATE REDUCTASE 1); nitrate reductase | chr1:29236005-29239367 REVERSE
contig00198	AT5G49890.1	79.19	221	46	0	759	979	2104	2324	3e-12	73.8		CLC-C, ATCLC-C | CLC-C (CHLORIDE CHANNEL C); anion channel/ voltage-gated chloride channel | chr5:20288489-20292143 REVERSE
contig00199	AT3G48560.1	78.14	1427	312	0	211	1637	553	1979	8e-97	355		CSR1, ALS, AHAS, TZP5, IMR1 | CSR1 (CHLORSULFURON/IMIDAZOLINONE RESISTANT 1); acetolactate synthase/ pyruvate decarboxylase | chr3:18001530-1800
contig00200	AT1G18060.1	80.67	119	23	0	1637	1755	467	349	4e-06	54		unknown protein | chr1:6212065-6213314 REVERSE
contig00202	AT1G50480.1	79.71	1513	307	0	443	1955	1709	197	5e-160	565		THFS | THFS (10-FORMYLTETRAHYDROFOLATE SYNTHETASE); ATP binding / copper ion binding / formate-tetrahydrofolate ligase | chr1:18702064-18704687
contig00203	AT2G32640.1	81.72	290	53	0	629	918	1386	1097	1e-36	155		unknown protein | chr2:13847197-13850811 REVERSE
contig00204	AT5G13650.2	93.18	44	3	0	32	75	445	488	2e-10	63.9		elongation factor family protein | chr5:4397821-4402364 FORWARD
contig00205	AT5G13650.2	80.45	1478	287	2	1	1477	526	2002	2e-177	622		elongation factor family protein | chr5:4397821-4402364 FORWARD
contig00206	AT4G39210.1	80.69	347	66	1	1250	1595	677	331	9e-35	149		APL3 | APL3; glucose-1-phosphate adenylyltransferase | chr4:18260332-18263181 FORWARD
contig00207	AT5G23570.1	95.92	49	2	0	1047	1095	1036	1084	2e-14	81.8		SGS3, ATSGS3 | SGS3 (SUPPRESSOR OF GENE SILENCING 3) | chr5:7943621-7945874 FORWARD
contig00209	AT3G52140.1	82.23	698	124	0	940	1637	3761	3064	2e-110	400		tetratricopeptide repeat (TPR)-containing protein | chr3:19333232-19341295 FORWARD
contig00210	AT5G64300.1	79.55	1056	214	2	439	1493	1448	394	8e-100	365		ATGCH, GCH, ATRIBA1, RFD1 | ATGCH; 3,4-dihydroxy-2-butanone-4-phosphate synthase/ GTP cyclohydrolase II | chr5:25718459-25720790 FORWARD
contig00211	AT1G20080.1	81.05	533	99	2	285	816	286	817	3e-62	240		SYTB, ATSYTB, NTMC2TYPE1.2, NTMC2T1.2 | SYTB | chr1:6962236-6964912 FORWARD
contig00212	AT3G62310.1	82.96	1813	309	0	343	2155	2057	245	0	1144		RNA helicase, putative | chr3:23057516-23060561 REVERSE
contig00213	AT2G21590.2	84.38	96	15	0	1304	1399	1386	1291	1e-11	71.9		APL4 | APL4; glucose-1-phosphate adenylyltransferase | chr2:9239362-9242150 FORWARD
contig00214	AT3G02260.1	82.45	644	113	0	115	758	12791	13434	2e-104	381		BIG, DOC1, TIR3, UMB1, ASA1, LPR1, CRM1 | BIG (BIG); binding / ubiquitin-protein ligase/ zinc ion binding | chr3:431152-448489 REVERSE
contig00215	ATCG00740.1	87.37	768	90	2	6	772	762	1	0	747		RPOA | RNA polymerase alpha subunit | chrC:77901-78890 REVERSE
contig00216	AT2G32400.1	82.61	92	16	0	388	479	1462	1553	1e-06	56		GLR5, GLR3.7, ATGLR3.7 | GLR5 (GLUTAMATE RECEPTOR 5); intracellular ligand-gated ion channel | chr2:13752665-13756233 REVERSE
contig00218	AT1G11410.1	84.17	120	19	0	1959	2078	737	618	3e-16	87.7		S-locus protein kinase, putative | chr1:3841286-3844284 FORWARD
contig00219	AT2G29690.1	76.52	758	178	0	730	1487	1051	1808	2e-17	91.7		ASA2, ATHANSYNAB | ASA2 (ANTHRANILATE SYNTHASE 2); anthranilate synthase | chr2:12693899-12696791 FORWARD
contig00220	AT3G16910.1	84.51	71	11	0	74	144	1588	1658	6e-07	54		AAE7, ACN1 | AAE7 (ACYL-ACTIVATING ENZYME 7); AMP binding / acetate-CoA ligase | chr3:5773231-5775411 REVERSE
contig00221	AT1G18880.1	94.74	38	2	0	299	336	575	538	3e-08	60		proton-dependent oligopeptide transport (POT) family protein | chr1:6520800-6523241 FORWARD
contig00222	AT1G11260.1	81.21	346	65	0	398	743	398	743	1e-41	170		STP1, ATSTP1 | STP1 (SUGAR TRANSPORTER 1); carbohydrate transmembrane transporter/ sugar:hydrogen symporter | chr1:3777460-3780133 FORWARD
contig00224	AT5G18390.1	81.53	287	53	0	1167	1453	1072	1358	8e-35	149		pentatricopeptide (PPR) repeat-containing protein | chr5:6090954-6092333 FORWARD
contig00226	AT1G58030.1	78.93	1144	238	3	172	1313	136	1278	4e-90	333		CAT2 | CAT2 (CATIONIC AMINO ACID TRANSPORTER 2); amino acid transmembrane transporter | chr1:21464185-21468141 REVERSE
contig00227	AT1G68550.2	83.92	143	23	0	827	969	337	479	2e-20	101		AP2 domain-containing transcription factor, putative | chr1:25725810-25726784 REVERSE
contig00228	AT4G24620.2	82.49	514	85	2	144	654	1069	1580	4e-79	295		PGI1, PGI | PGI1 (PHOSPHOGLUCOSE ISOMERASE 1); glucose-6-phosphate isomerase | chr4:12709097-12712610 REVERSE
contig00229	AT3G06860.1	79.34	1007	208	0	190	1196	1111	2117	2e-94	347		MFP2, ATMFP2 | MFP2 (MULTIFUNCTIONAL PROTEIN 2); 3-hydroxyacyl-CoA dehydrogenase/ enoyl-CoA hydratase | chr3:2161926-2166009 FORWARD
contig00230	AT2G29650.1	78.26	1104	238	2	109	1211	349	1451	3e-71	270		ANTR1, PHT4;1 | PHT4;1; carbohydrate transmembrane transporter/ inorganic diphosphate transmembrane transporter/ inorganic phosphate transmembra
contig00231	AT4G38510.4	83.6	1244	202	2	1	1243	206	1448	0	833		vacuolar ATP synthase subunit B, putative / V-ATPase B subunit, putative / vacuolar proton pump B subunit, putative / V-ATPase 57 kDa subunit
contig00232	ATCG00340.1	93.84	1331	82	0	1	1331	875	2205	0	1988		PSAB | Encodes the D1 subunit of photosystem I and II reaction centers. | chrC:37375-39579 REVERSE
contig00234	AT3G06860.1	84.72	72	11	0	198	269	841	912	1e-07	56		MFP2, ATMFP2 | MFP2 (MULTIFUNCTIONAL PROTEIN 2); 3-hydroxyacyl-CoA dehydrogenase/ enoyl-CoA hydratase | chr3:2161926-2166009 FORWARD
contig00235	AT2G37700.2	83.89	149	24	0	274	422	385	533	1e-21	105		catalytic/ iron ion binding / oxidoreductase | chr2:15811641-15814176 REVERSE
contig00237	AT2G25430.1	81.68	453	83	0	1031	1483	1161	709	3e-62	240		epsin N-terminal homology (ENTH) domain-containing protein | chr2:10822716-10824677 FORWARD
contig00238	AT1G29900.1	78.09	2017	438	2	999	3013	2909	895	8e-135	482		CARB | CARB (CARBAMOYL PHOSPHATE SYNTHETASE B); ATP binding / carbamoyl-phosphate synthase/ catalytic | chr1:10468164-10471976 FORWARD
contig00239	AT5G57610.1	83.56	821	135	0	328	1148	2332	3152	9e-158	557		protein kinase family protein | chr5:23325307-23329099 FORWARD
contig00241	AT1G12820.1	83.63	171	28	0	5	175	1393	1563	9e-26	117		AFB3 | AFB3 (AUXIN SIGNALING F-BOX 3); auxin binding / ubiquitin-protein ligase | chr1:4368879-4370780 REVERSE
contig00243	AT4G34710.2	81.31	214	40	0	518	731	1910	1697	1e-22	107		ADC2, SPE2, ATADC2 | ADC2 (ARGININE DECARBOXYLASE 2); arginine decarboxylase | chr4:16560315-16562450 REVERSE
contig00244	AT1G76990.5	81.25	272	51	0	467	738	1088	817	1e-30	135		ACR3 | ACR3; amino acid binding | chr1:28933387-28935179 FORWARD
contig00246	AT5G12370.2	78.91	1446	291	3	3	1447	1003	2435	2e-124	446		SEC10 | SEC10 (EXOCYST COMPLEX COMPONENT SEC10) | chr5:4003002-4008445 REVERSE
contig00247	AT5G26742.2	81.26	603	113	0	134	736	747	1349	4e-80	299		emb1138 | emb1138 (embryo defective 1138); ATP binding / ATP-dependent helicase/ RNA binding / helicase/ nucleic acid binding / zinc ion binding
contig00248	AT1G80030.2	80.45	936	182	1	318	1252	295	1230	2e-109	396		DNAJ heat shock protein, putative | chr1:30105398-30108873 REVERSE
contig00250	AT3G18080.1	81.65	158	29	0	890	1047	950	793	4e-15	83.8		BGLU44 | BGLU44 (B-S GLUCOSIDASE 44); (R)-amygdalin beta-glucosidase/ 4-methylumbelliferyl-beta-D-glucopyranoside beta-glucosidase/ beta-gentiob
contig00251	AT1G54100.2	79.86	695	140	0	981	1675	893	199	1e-70	268		ALDH7B4 | ALDH7B4 (Aldehyde Dehydrogenase 7B4); 3-chloroallyl aldehyde dehydrogenase/ oxidoreductase | chr1:20195435-20198853 REVERSE
contig00253	AT1G09620.1	79.36	901	181	4	463	1360	1507	2405	1e-74	281		ATP binding / aminoacyl-tRNA ligase/ leucine-tRNA ligase/ nucleotide binding | chr1:3113077-3116455 REVERSE
contig00254	AT3G01090.3	83.59	768	126	0	853	1620	1053	286	1e-147	523		AKIN10 | AKIN10 (Arabidopsis SNF1 kinase homolog 10); protein binding / protein kinase | chr3:31437-33977 REVERSE
contig00255	AT1G77180.2	81.33	450	83	1	985	1434	1001	553	1e-55	218		chromatin protein family | chr1:28999791-29001632 REVERSE
contig00256	ATCG00050.1	86.53	193	26	0	316	508	233	41	4e-43	176		RPS16 | Homologous to the bacterial ribosomal protein S16 | chrC:5084-6188 REVERSE
contig00257	AT1G53450.2	85.58	208	30	0	11	218	884	677	4e-43	174		unknown protein | chr1:19951747-19953839 REVERSE
contig00259	AT2G19860.2	78.8	382	81	0	977	1358	555	174	1e-24	115		ATHXK2, HXK2 | HXK2 (HEXOKINASE 2); ATP binding / fructokinase/ glucokinase/ hexokinase | chr2:8571949-8573762 FORWARD
contig00260	AT1G51210.1	90.91	44	4	0	589	632	1088	1045	4e-07	56		UDP-glucoronosyl/UDP-glucosyl transferase family protein | chr1:18987809-18989110 FORWARD
contig00261	AT4G24520.1	80.43	644	126	0	1145	1788	1162	1805	2e-73	278		ATR1, AR1 | ATR1 (ARABIDOPSIS P450 REDUCTASE 1); NADPH-hemoprotein reductase | chr4:12663065-12667066 REVERSE
contig00263	AT5G05200.1	80	1125	223	2	271	1394	1511	388	2e-109	396		ABC1 family protein | chr5:1544206-1547082 REVERSE
contig00264	AT2G07698.1	95.17	1428	69	0	306	1733	2253	826	0	2284		ATP synthase alpha chain, mitochondrial, putative | chr2:3361474-3364028 FORWARD
contig00265	AT4G30360.1	79.36	848	174	1	316	1162	1048	1895	6e-76	285		ATCNGC17, CNGC17 | ATCNGC17; calmodulin binding / cyclic nucleotide binding / ion channel | chr4:14855060-14857779 REVERSE
contig00266	AT5G13640.1	80.24	167	33	0	667	833	1577	1411	6e-11	69.9		ATPDAT, PDAT | ATPDAT; phosphatidylcholine-sterol O-acyltransferase | chr5:4393529-4397213 FORWARD
contig00267	AT2G37520.1	86.89	122	16	0	357	478	620	741	1e-24	115		PHD finger family protein | chr2:15745033-15749615 REVERSE
contig00270	AT3G13682.1	83.9	118	17	2	974	1091	1637	1522	2e-10	67.9		LDL2 | LDL2 (LSD1-LIKE2); amine oxidase/ electron carrier/ oxidoreductase | chr3:4479193-4481509 REVERSE
contig00271	AT2G34300.2	80.69	611	118	0	156	766	1346	736	2e-73	276		dehydration-responsive protein-related | chr2:14473916-14476811 REVERSE
contig00274	AT4G14300.1	82.39	284	50	0	328	611	324	607	2e-40	167		heterogeneous nuclear ribonucleoprotein, putative / hnRNP, putative | chr4:8231179-8232785 FORWARD
contig00279	AT2G43020.1	78.86	596	126	0	388	983	178	773	7e-45	182		ATPAO2 | ATPAO2 (Polyamine oxidase 2); amine oxidase/ electron carrier/ oxidoreductase | chr2:17891945-17894440 FORWARD
contig00280	ATCG00430.1	88.94	678	75	0	616	1293	1	678	0	749		PSBG | Encodes a protein which was originally thought to be part of photosystem II but its wheat homolog was later shown to encode for subunit K
contig00281	AT5G11380.2	80	435	85	2	719	1151	1575	1141	4e-37	157		DXPS3 | DXPS3 (1-deoxy-D-xylulose 5-phosphate synthase 3); 1-deoxy-D-xylulose-5-phosphate synthase | chr5:3630172-3632762 FORWARD
contig00282	AT3G27020.1	80.33	737	145	0	1204	1940	1276	2012	1e-83	311		YSL6 | YSL6 (YELLOW STRIPE LIKE 6); oligopeptide transporter | chr3:9961623-9964461 REVERSE
contig00283	AT5G26830.1	78.7	756	153	4	585	1336	1133	1884	1e-49	198		threonyl-tRNA synthetase / threonine--tRNA ligase (THRRS) | chr5:9437351-9441568 FORWARD
contig00284	AT3G20050.1	79.97	1523	305	0	259	1781	1604	82	8e-171	601		ATTCP-1 | ATTCP-1; ATP binding / protein binding / unfolded protein binding | chr3:6998544-7002266 REVERSE
contig00285	AT1G20960.1	79.33	1132	233	1	657	1787	4931	6062	2e-104	381		emb1507 | emb1507 (embryo defective 1507); ATP binding / ATP-dependent helicase/ helicase/ nucleic acid binding / nucleoside-triphosphatase/ nuc
contig00286	AT5G51060.1	84.55	110	17	0	715	824	2213	2104	4e-15	83.8		RHD2, ATRBOHC, RBOHC | RHD2 (ROOT HAIR DEFECTIVE 2); NAD(P)H oxidase | chr5:20757484-20762175 REVERSE
contig00287	AT5G04130.1	80.61	1289	247	3	386	1672	2048	761	3e-155	549		DNA topoisomerase, ATP-hydrolyzing, putative / DNA topoisomerase II, putative / DNA gyrase, putative | chr5:1122084-1128031 REVERSE
contig00288	AT5G42940.1	96.88	32	1	0	1041	1072	563	532	7e-07	56		zinc finger (C3HC4-type RING finger) family protein | chr5:17216649-17219171 REVERSE
contig00289	AT2G39210.1	82.95	88	15	0	1656	1743	323	236	1e-06	56		nodulin family protein | chr2:16366287-16368231 REVERSE
contig00290	AT3G11560.4	80.98	326	61	1	183	507	1033	1358	4e-34	147		LOCATED IN: chloroplast; EXPRESSED IN: 22 plant structures; EXPRESSED DURING: 13 growth stages; CONTAINS InterPro DOMAIN/s: LETM1-like (Inter
contig00291	AT4G23100.2	83.98	930	147	2	263	1191	328	1256	0	646		RML1, PAD2, GSH1, CAD2 | GSH1 (GLUTAMATE-CYSTEINE LIGASE); glutamate-cysteine ligase | chr4:12103779-12106751 REVERSE
contig00292	AT5G44790.1	82.46	690	121	0	1	690	1455	2144	6e-113	408		RAN1, HMA7 | RAN1 (RESPONSIVE-TO-ANTAGONIST 1); ATPase, coupled to transmembrane movement of ions, phosphorylative mechanism / copper ion transm
contig00293	AT1G02190.1	83.51	97	16	0	213	309	415	511	1e-09	65.9		CER1 protein, putative | chr1:415154-417796 FORWARD
contig00294	AT1G04310.1	83.15	89	15	0	1556	1644	1085	997	3e-07	58		ERS2 | ERS2 (ETHYLENE RESPONSE SENSOR 2); ethylene binding / glycogen synthase kinase 3/ protein histidine kinase/ receptor | chr1:1155116-11571
contig00295	AT1G12800.1	79.55	577	113	3	388	960	2241	1666	1e-46	188		S1 RNA-binding domain-containing protein | chr1:4361778-4365189 REVERSE
contig00296	AT2G18940.1	81.25	192	36	0	1007	1198	1993	2184	1e-18	95.6		pentatricopeptide (PPR) repeat-containing protein | chr2:8203873-8206341 REVERSE
contig00297	AT5G49910.1	83.22	1520	253	2	34	1551	229	1748	0	975		CPHSC70-2EAT SHOCK PROTEIN 70-2, HSC70-7 | CPHSC70-2EAT SHOCK PROTEIN 70-2 (CHLOROPLAST HEAT SHOCK PROTEIN 70-2); ATP binding / unfolded protein
contig00298	AT3G17240.3	78.95	1406	295	1	240	1644	1520	115	4e-120	432		mtLPD2 | mtLPD2 (LIPOAMIDE DEHYDROGENASE 2); ATP binding / dihydrolipoyl dehydrogenase | chr3:5890278-5892166 REVERSE
contig00299	AT5G49910.1	84.8	125	19	0	1	125	1810	1934	1e-19	97.6		CPHSC70-2EAT SHOCK PROTEIN 70-2, HSC70-7 | CPHSC70-2EAT SHOCK PROTEIN 70-2 (CHLOROPLAST HEAT SHOCK PROTEIN 70-2); ATP binding / unfolded protein
contig00300	AT3G23150.1	83.46	133	22	0	467	599	143	275	4e-17	89.7		ETR2 | ETR2 (ethylene response 2); ethylene binding / glycogen synthase kinase 3/ protein histidine kinase/ receptor | chr3:8255156-8257560 FORW
contig00301	AT2G40840.1	83.11	367	62	0	131	497	1457	1823	5e-61	236		DPE2 | DPE2 (DISPROPORTIONATING ENZYME 2); 4-alpha-glucanotransferase/ heteroglycan binding | chr2:17045368-17050779 FORWARD
contig00302	AT1G29030.1	78.44	770	165	1	806	1575	1243	475	7e-51	202		apoptosis inhibitory 5 (API5) family protein | chr1:10129201-10133697 REVERSE
contig00303	AT1G22610.1	77.83	663	147	0	400	1062	3084	2422	6e-35	149		C2 domain-containing protein | chr1:7994478-7997567 FORWARD
contig00304	AT2G37025.2	89.8	49	5	0	1324	1372	353	305	2e-07	58		TRFL8 | TRFL8 (TRF-LIKE 8); DNA binding | chr2:15550042-15551957 FORWARD
contig00305	AT4G38130.2	80.33	854	168	0	476	1329	1265	412	9e-99	361		HD1, ATHD1, HDA1, RPD3A, HDA19 | HD1 (HISTONE DEACETYLASE 1); basal transcription repressor/ histone deacetylase/ protein binding | chr4:1789666
contig00306	AT4G38130.2	84.48	116	18	0	14	129	146	31	2e-17	87.7		HD1, ATHD1, HDA1, RPD3A, HDA19 | HD1 (HISTONE DEACETYLASE 1); basal transcription repressor/ histone deacetylase/ protein binding | chr4:1789666
contig00307	AT1G02150.1	85.94	64	9	0	1632	1695	422	359	9e-07	56		pentatricopeptide (PPR) repeat-containing protein | chr1:408779-410433 FORWARD
contig00308	AT5G52640.1	82.53	458	80	0	719	1176	1562	1105	1e-72	274		HSP81-1, ATHS83, HSP81.1, HSP83, ATHSP90.1 | ATHSP90.1 (HEAT SHOCK PROTEIN 90.1); ATP binding / unfolded protein binding | chr5:21352542-2135514
contig00310	AT1G07230.1	86.73	98	13	0	392	489	1135	1232	1e-17	91.7		hydrolase, acting on ester bonds | chr1:2220509-2222778 REVERSE
contig00311	AT4G03390.1	79.25	530	110	0	383	912	2273	1744	7e-44	178		SRF3 | SRF3 (STRUBBELIG-RECEPTOR FAMILY 3); ATP binding / kinase/ protein serine/threonine kinase | chr4:1490912-1494553 REVERSE
contig00312	AT4G30560.1	83.04	631	107	0	740	1370	1152	1782	4e-111	402		ATCNGC9, CNGC9 | ATCNGC9 (CYCLIC NUCLEOTIDE GATED CHANNEL 9); calmodulin binding / cyclic nucleotide binding / ion channel | chr4:14926974-14929
contig00313	AT4G16390.1	79.62	314	64	0	113	426	685	998	1e-24	115		LOCATED IN: chloroplast; EXPRESSED IN: 22 plant structures; EXPRESSED DURING: 13 growth stages; CONTAINS InterPro DOMAIN/s: Pentatricopeptide
contig00314	AT5G63840.1	81.66	687	125	1	755	1440	2153	1467	6e-97	355		RSW3 | RSW3 (RADIAL SWELLING 3); glucosidase/ hydrolase, hydrolyzing O-glycosyl compounds | chr5:25545056-25548922 FORWARD
contig00316	AT3G09650.1	84.31	274	43	0	692	965	2036	2309	5e-51	202		HCF152, CRM3 | HCF152 (HIGH CHLOROPHYLL FLUORESCENCE 152); mRNA binding | chr3:2958704-2961040 FORWARD
contig00318	AT5G56680.1	84.35	230	36	0	755	984	922	1151	2e-41	170		SYNC1, EMB2755, SYNC1 ARATH | SYNC1; ATP binding / aminoacyl-tRNA ligase/ asparagine-tRNA ligase/ aspartate-tRNA ligase/ nucleic acid binding /
contig00319	AT5G48160.2	77.65	595	132	1	447	1040	1453	859	3e-25	117		OBE2 | OBE2 (OBERON2); protein binding / zinc ion binding | chr5:19528019-19529820 REVERSE
contig00321	AT3G58610.2	78.01	1405	309	0	1	1405	366	1770	9e-81	301		ketol-acid reductoisomerase | chr3:21671561-21674639 FORWARD
contig00324	AT5G55830.1	94.87	39	2	0	897	935	1347	1309	1e-08	61.9		lectin protein kinase, putative | chr5:22594655-22596700 FORWARD
contig00325	AT3G47080.1	82.56	86	15	0	821	906	754	839	8e-06	52		binding | chr3:17338415-17340129 REVERSE
contig00326	AT2G19900.1	79.92	1026	206	0	1	1026	493	1518	1e-110	400		ATNADP-ME1 | ATNADP-ME1 (NADP-malic enzyme 1); malate dehydrogenase (oxaloacetate-decarboxylating) (NADP+)/ malic enzyme/ oxidoreductase, acting
contig00327	AT3G06370.1	85.12	168	25	0	594	761	441	608	2e-30	135		NHX4, ATNHX4 | NHX4 (SODIUM HYDROGEN EXCHANGER 4); sodium ion transmembrane transporter/ sodium:hydrogen antiporter | chr3:1930899-1933515 REVER
contig00328	AT4G33090.1	81.9	746	134	1	580	1324	1496	751	1e-110	400		APM1, ATAPM1 | APM1 (AMINOPEPTIDASE M1); aminopeptidase | chr4:15965915-15970418 REVERSE
contig00329	AT3G22200.1	79.03	1011	211	1	655	1664	1154	144	7e-85	315		POP2, GABA-T, HER1 | POP2 (POLLEN-PISTIL INCOMPATIBILITY 2); 4-aminobutyrate transaminase/ 4-aminobutyrate:pyruvate transaminase | chr3:7835286-
contig00332	AT1G26230.1	80.03	716	143	0	1214	1929	1031	316	6e-76	285		chaperonin, putative | chr1:9072388-9075272 REVERSE
contig00333	AT3G48170.1	80.6	268	52	0	81	348	83	350	1e-26	119		ALDH10A9 | ALDH10A9; 3-chloroallyl aldehyde dehydrogenase/ oxidoreductase | chr3:17786290-17789918 REVERSE
contig00334	AT3G59030.1	81.13	212	40	0	824	1035	820	1031	5e-21	103		TT12, ATTT12 | TT12 (TRANSPARENT TESTA 12); antiporter/ solute:hydrogen antiporter/ transmembrane transporter/ transporter | chr3:21819124-21821
contig00335	AT3G48170.1	78.85	884	186	1	34	916	607	1490	6e-69	262		ALDH10A9 | ALDH10A9; 3-chloroallyl aldehyde dehydrogenase/ oxidoreductase | chr3:17786290-17789918 REVERSE
contig00336	AT4G17090.1	79.41	981	199	3	18	996	307	1286	4e-86	319		CT-BMY, BAM3, BMY8 | CT-BMY (CHLOROPLAST BETA-AMYLASE); beta-amylase | chr4:9605266-9607250 REVERSE
contig00337	AT5G19780.1	83.46	1336	221	0	338	1673	1336	1	0	896		TUA5 | TUA5; structural constituent of cytoskeleton | chr5:6687212-6688926 FORWARD
contig00338	AT1G19650.2	80.81	198	38	0	761	958	594	397	1e-17	91.7		SEC14 cytosolic factor, putative / phosphoglyceride transfer protein, putative | chr1:6796431-6799057 REVERSE
contig00339	AT1G08520.1	82.61	897	154	2	262	1157	2240	1345	4e-148	525		PDE166, CHLD | CHLD; ATP binding / magnesium chelatase/ nucleoside-triphosphatase/ nucleotide binding | chr1:2696538-2700819 FORWARD
contig00340	AT3G48000.1	79.22	842	172	3	637	1476	502	1342	2e-67	258		ALDH2B4, ALDH2, ALDH2A | ALDH2B4 (ALDEHYDE DEHYDROGENASE 2B4); 3-chloroallyl aldehyde dehydrogenase/ ATP binding / aldehyde dehydrogenase (NAD)
contig00341	AT3G14390.1	83.8	179	28	1	18	195	1210	1388	8e-26	117		diaminopimelate decarboxylase, putative / DAP carboxylase, putative | chr3:4806771-4808954 FORWARD
contig00342	AT3G14390.1	83.83	167	27	0	30	196	1222	1388	1e-25	117		diaminopimelate decarboxylase, putative / DAP carboxylase, putative | chr3:4806771-4808954 FORWARD
contig00343	AT4G37910.1	78.25	1030	220	4	2	1028	640	1668	1e-52	208		mtHsc70-1 | mtHsc70-1 (mitochondrial heat shock protein 70-1); ATP binding | chr4:17825368-17828099 REVERSE
contig00344	AT1G34180.2	82.08	212	38	0	162	373	378	589	4e-18	93.7		anac016 | anac016 (Arabidopsis NAC domain containing protein 16); transcription factor | chr1:12448726-12451120 FORWARD
contig00345	AT1G55020.1	81.69	213	37	2	1082	1293	1999	2210	3e-19	97.6		LOX1 | LOX1; lipoxygenase | chr1:20525798-20530143 FORWARD
contig00346	AT4G34830.1	81.06	491	93	0	1517	2007	1988	1498	6e-61	236		LOCATED IN: chloroplast; EXPRESSED IN: 21 plant structures; EXPRESSED DURING: 13 growth stages; CONTAINS InterPro DOMAIN/s: Pentatricopeptide
contig00347	AT4G00830.2	78.45	724	153	1	200	920	334	1057	2e-48	194		RNA recognition motif (RRM)-containing protein | chr4:352782-354965 FORWARD
contig00348	AT1G37130.1	79.86	293	59	0	33	325	1273	1565	5e-24	113		NIA2, B29, NIA2-1, CHL3, NR, NR2, ATNR2 | NIA2 (NITRATE REDUCTASE 2); nitrate reductase (NADH)/ nitrate reductase | chr1:14158617-14161652 FORWA
contig00349	AT2G39210.1	80.82	146	28	0	1	146	1300	1445	1e-10	67.9		nodulin family protein | chr2:16366287-16368231 REVERSE
contig00350	AT3G09840.1	84.69	98	15	0	300	397	2318	2221	2e-13	75.8		CDC48, ATCDC48, CDC48A | CDC48 (CELL DIVISION CYCLE 48); ATPase/ identical protein binding | chr3:3019494-3022832 FORWARD
contig00351	AT2G39210.1	85.06	87	13	0	124	210	1176	1090	3e-11	69.9		nodulin family protein | chr2:16366287-16368231 REVERSE
contig00352	AT1G03910.1	79.46	448	92	0	637	1084	1533	1980	7e-38	159		EXPRESSED IN: 25 plant structures; EXPRESSED DURING: 13 growth stages; CONTAINS InterPro DOMAIN/s: Cactin, central region (InterPro:IPR018816
contig00354	AT4G39140.5	85.07	134	20	0	1420	1553	215	82	3e-22	107		protein binding / zinc ion binding | chr4:18229637-18231282 REVERSE
contig00355	AT1G14570.4	80.66	274	53	0	430	703	463	736	5e-27	123		UBX domain-containing protein | chr1:4983770-4987192 FORWARD
contig00357	AT1G47128.1	81.86	226	41	0	155	380	454	679	4e-27	123		RD21, RD21A | RD21 (responsive to dehydration 21); cysteine-type endopeptidase/ cysteine-type peptidase | chr1:17283139-17285609 REVERSE
contig00358	ATCG01010.1	86.82	865	111	3	7	870	479	1341	0	787		NDHF | Chloroplast encoded NADH dehydrogenase unit. | chrC:110398-112638 REVERSE
contig00359	AT5G38530.1	82.49	257	45	0	350	606	1259	1003	4e-36	153		tryptophan synthase-related | chr5:15424097-15426294 FORWARD
contig00360	AT5G19780.1	83.16	855	143	1	365	1218	1331	477	3e-154	545		TUA5 | TUA5; structural constituent of cytoskeleton | chr5:6687212-6688926 FORWARD
contig00361	AT1G29880.1	81.35	1464	270	3	52	1514	353	1814	0	714		glycyl-tRNA synthetase / glycine--tRNA ligase | chr1:10459662-10462781 REVERSE
contig00362	AT1G67800.4	82.41	216	38	0	716	931	965	750	3e-28	127		copine-related | chr1:25421029-25423237 REVERSE
contig00364	AT1G20980.1	87.34	79	10	0	741	819	2615	2693	3e-13	77.8		SPL14, FBR6, SPL1R2, ATSPL14 | SPL14 (squamosa promoter binding protein-like 14); DNA binding / transcription activator/ transcription factor |
contig00365	AT4G35090.2	80.1	1161	231	0	40	1200	55	1215	2e-131	470		CAT2 | CAT2 (CATALASE 2); catalase | chr4:16701105-16703215 REVERSE
contig00366	AT4G30720.1	77.31	864	184	3	232	1092	1172	2026	4e-36	153		electron carrier/ oxidoreductase | chr4:14972212-14975461 REVERSE
contig00367	AT4G14240.1	80.13	785	155	1	2	786	136	919	4e-84	311		FUNCTIONS IN: molecular_function unknown; INVOLVED IN: biological_process unknown; LOCATED IN: cellular_component unknown; EXPRESSED IN: 23 p
contig00368	AT3G13772.1	80.77	1394	266	2	379	1771	1924	532	2e-177	622		endomembrane protein 70, putative | chr3:4521712-4524394 REVERSE
contig00369	AT3G02450.1	79.1	981	205	0	485	1465	1737	757	5e-86	319		cell division protein ftsH, putative | chr3:502876-505030 REVERSE
contig00370	AT5G01180.1	83.67	98	16	0	166	263	431	528	1e-10	67.9		PTR5, ATPTR5 | PTR5 (PEPTIDE TRANSPORTER 5); dipeptide transporter/ transporter | chr5:61257-63240 REVERSE
contig00372	AT4G00400.1	80.97	289	55	0	36	324	326	614	3e-31	137		GPAT8 | GPAT8 (glycerol-3-phosphate acyltransferase 8); acyltransferase/ glycerol-3-phosphate O-acyltransferase | chr4:174312-176734 REVERSE
contig00373	AT5G41670.2	80.45	1299	246	3	13	1307	46	1340	1e-154	547		6-phosphogluconate dehydrogenase family protein | chr5:16665647-16667110 REVERSE
contig00374	AT5G15450.1	79.31	807	167	0	1	807	954	1760	3e-73	276		APG6, CLPB3, CLPB-P | CLPB3 (CASEIN LYTIC PROTEINASE B3); ATP binding / ATPase/ nucleoside-triphosphatase/ nucleotide binding / protein binding
contig00375	AT5G15450.1	81.31	428	80	0	31	458	1978	2405	1e-54	214		APG6, CLPB3, CLPB-P | CLPB3 (CASEIN LYTIC PROTEINASE B3); ATP binding / ATPase/ nucleoside-triphosphatase/ nucleotide binding / protein binding
contig00378	AT3G53130.1	78.1	1178	258	0	420	1597	437	1614	4e-77	289		LUT1, CYP97C1 | LUT1 (LUTEIN DEFICIENT 1); epsilon hydroxylase/ oxygen binding | chr3:19692812-19695278 FORWARD
contig00379	ATCG01250.1	97.78	990	21	1	1	989	990	1	0	1780		NDHB.2 | NADH dehydrogenase ND2 | chrC:141854-143708 FORWARD
contig00380	AT5G08650.1	81.57	1519	279	1	221	1738	2015	497	0	783		GTP-binding protein LepA, putative | chr5:2806533-2813220 REVERSE
contig00381	AT5G27320.1	78.62	594	127	0	620	1213	1005	412	2e-41	170		ATGID1C, GID1C | GID1C (GA INSENSITIVE DWARF1C); hydrolase | chr5:9629254-9630746 FORWARD
contig00383	AT5G66760.1	81.98	1620	289	3	8	1626	286	1903	0	872		SDH1-1 | SDH1-1; ATP binding / succinate dehydrogenase | chr5:26653776-26657224 FORWARD
contig00385	AT2G05710.1	81.39	2246	412	6	5	2247	730	2972	0	1090		aconitate hydratase, cytoplasmic, putative / citrate hydro-lyase/aconitase, putative | chr2:2141591-2146350 FORWARD
contig00386	AT5G40780.2	83.44	157	24	2	313	468	1135	1290	4e-17	89.7		LHT1 | LHT1; amino acid transmembrane transporter | chr5:16323823-16327082 FORWARD
contig00388	AT5G03650.1	81.92	791	143	0	885	1675	2115	1325	1e-120	434		SBE2.2 | SBE2.2 (starch branching enzyme 2.2); 1,4-alpha-glucan branching enzyme | chr5:931924-937470 FORWARD
contig00389	AT1G69200.1	78.15	302	66	0	15	316	773	1074	7e-13	75.8		kinase | chr1:26016018-26018365 FORWARD
contig00390	AT2G44140.2	88.24	68	8	0	382	449	434	367	7e-12	71.9		autophagy 4a (APG4a) | chr2:18255106-18257206 REVERSE
contig00391	AT1G72330.1	80.25	1382	273	0	244	1625	1607	226	2e-155	549		ALAAT2 | ALAAT2 (ALANINE AMINOTRANSFERASE 2); ATP binding / L-alanine:2-oxoglutarate aminotransferase | chr1:27233637-27236571 FORWARD
contig00392	AT2G44140.2	89.53	86	7	2	557	640	971	886	2e-15	83.8		autophagy 4a (APG4a) | chr2:18255106-18257206 REVERSE
contig00393	AT1G61350.1	88.89	54	6	0	780	833	887	940	6e-08	60		armadillo/beta-catenin repeat family protein | chr1:22634099-22635820 FORWARD
contig00394	AT1G32080.1	76.8	970	225	0	527	1496	493	1462	8e-32	139		membrane protein, putative | chr1:11537572-11539756 REVERSE
contig00395	AT1G31230.1	80.9	1136	217	0	19	1154	1216	2351	6e-150	531		AK-HSDH I, AK-HSDH | AK-HSDH I (ASPARTATE KINASE-HOMOSERINE DEHYDROGENASE I); aspartate kinase/ homoserine dehydrogenase | chr1:11158744-1116305
contig00397	AT2G24270.1	79.75	953	191	2	330	1280	1406	454	2e-93	343		ALDH11A3 | ALDH11A3; 3-chloroallyl aldehyde dehydrogenase/ glyceraldehyde-3-phosphate dehydrogenase (NADP+) | chr2:10327325-10329601 REVERSE
contig00398	AT3G62120.2	82.51	966	166	3	712	1675	1172	208	6e-156	551		tRNA synthetase class II (G, H, P and S) family protein | chr3:23001227-23003849 REVERSE
contig00400	AT4G32330.3	87.3	63	8	0	4	66	666	604	6e-09	61.9		FUNCTIONS IN: molecular_function unknown; INVOLVED IN: biological_process unknown; LOCATED IN: cellular_component unknown; EXPRESSED IN: 23 p
contig00401	AT5G57030.1	79.64	1046	213	0	542	1587	1208	163	1e-98	361		LUT2 | LUT2 (LUTEIN DEFICIENT 2); lycopene epsilon cyclase | chr5:23077398-23079818 FORWARD
contig00402	AT4G24190.2	79.06	1270	256	5	45	1307	2251	985	5e-104	379		SHD | SHD (SHEPHERD); ATP binding / unfolded protein binding | chr4:12551902-12555851 REVERSE
contig00403	AT2G33340.3	84.29	140	22	0	301	440	1274	1135	3e-21	103		nucleotide binding / ubiquitin-protein ligase | chr2:14126703-14131000 REVERSE
contig00404	AT1G74110.1	81.67	120	22	0	860	979	975	1094	4e-09	63.9		CYP78A10 | CYP78A10; electron carrier/ heme binding / iron ion binding / monooxygenase/ oxygen binding | chr1:27866667-27868368 REVERSE
contig00405	AT4G38010.1	88.68	53	6	0	540	592	1336	1388	2e-07	58		pentatricopeptide (PPR) repeat-containing protein | chr4:17859582-17861261 REVERSE
contig00406	AT4G26850.1	80.79	557	105	2	584	1140	189	743	4e-62	240		VTC2 | VTC2 (vitamin c defective 2); GDP-D-glucose phosphorylase/ GDP-galactose:glucose-1-phosphate guanyltransferase/ GDP-galactose:mannose-1-p
contig00407	AT5G19690.1	82.99	1211	205	1	12	1221	103	1313	0	759		STT3A | STT3A (STAUROSPORIN AND TEMPERATURE SENSITIVE 3-LIKE A); oligosaccharyl transferase | chr5:6652649-6658214 FORWARD
contig00408	AT4G27780.1	83.23	167	28	0	1014	1180	518	352	7e-23	109		ACBP2 | ACBP2 (ACYL-COA BINDING PROTEIN ACBP 2); acyl-CoA binding / lead ion binding | chr4:13847774-13849629 FORWARD
contig00409	AT3G55200.1	82.56	86	15	0	302	387	3645	3560	3e-06	52		splicing factor, putative | chr3:20460533-20464361 FORWARD
contig00410	AT5G26340.1	83.44	151	25	0	354	504	1354	1204	1e-20	101		MSS1, STP13 | MSS1; carbohydrate transmembrane transporter/ hexose:hydrogen symporter/ high-affinity hydrogen:glucose symporter/ sugar:hydrogen
contig00411	AT1G53570.3	81.5	692	128	0	681	1372	1406	715	2e-97	357		MAP3KA, MAPKKK3 | MAP3KA; ATP binding / kinase/ protein kinase/ protein serine/threonine kinase | chr1:19987391-19990733 FORWARD
contig00414	AT5G57655.2	81.11	1080	199	3	487	1562	1232	154	1e-141	504		xylose isomerase family protein | chr5:23347030-23349805 FORWARD
contig00415	AT1G27960.1	89.36	47	5	0	985	1031	988	1034	3e-06	54		ECT9 | ECT9 (evolutionarily conserved C-terminal region 9) | chr1:9742359-9745648 REVERSE
contig00416	AT5G43060.1	80.38	265	52	0	115	379	418	682	4e-24	113		cysteine proteinase, putative / thiol protease, putative | chr5:17269784-17272117 REVERSE
contig00417	AT3G46290.1	86.52	89	12	0	1600	1688	1939	2027	2e-14	81.8		protein kinase, putative | chr3:17013009-17015501 FORWARD
contig00418	AT2G43330.1	79.45	545	111	1	809	1353	1045	502	1e-45	184		ATINT1, INT1 | INT1 (INOSITOL TRANSPORTER 1); carbohydrate transmembrane transporter/ myo-inositol:hydrogen symporter/ sugar:hydrogen symporter
contig00419	AT1G68050.1	81.49	308	57	0	356	663	463	156	4e-38	159		ADO3, FKF1 | FKF1 (FLAVIN-BINDING, KELCH REPEAT, F BOX 1); signal transducer/ two-component sensor/ ubiquitin-protein ligase | chr1:25508737-255
contig00420	AT2G34680.1	81.64	305	56	0	635	939	4688	4384	2e-38	161		AIR9 | AIR9; protein binding | chr2:14616947-14628300 REVERSE
contig00421	AT2G30950.1	81.24	1770	328	2	224	1993	242	2007	0	864		VAR2, FTSH2 | VAR2 (VARIEGATED 2); ATP-dependent peptidase/ ATPase/ metallopeptidase/ zinc ion binding | chr2:13174692-13177064 FORWARD
contig00423	AT5G23880.1	82.52	206	36	0	532	737	1922	1717	3e-27	123		EMB1265, CPSF100, ESP5, ATCPSF100 | CPSF100 (CLEAVAGE AND POLYADENYLATION SPECIFICITY FACTOR 100); DNA binding / protein binding | chr5:8052550-
contig00424	AT3G11964.1	81.6	250	46	0	673	922	5599	5350	2e-29	131		RNA binding | chr3:3793957-3806626 REVERSE
contig00425	AT2G31880.1	79.71	350	71	0	782	1131	1317	968	2e-29	131		leucine-rich repeat transmembrane protein kinase, putative | chr2:13554920-13556845 FORWARD
contig00426	AT2G22950.1	79.83	590	119	0	321	910	484	1073	3e-58	226		calcium-transporting ATPase, plasma membrane-type, putative / Ca2+-ATPase, putative (ACA7) | chr2:9766127-9769766 FORWARD
contig00427	AT3G21180.1	88.46	52	6	0	7	58	2692	2743	2e-07	56		ACA9, ATACA9 | ACA9 (AUTOINHIBITED CA(2+)-ATPASE 9); calcium-transporting ATPase/ calmodulin binding | chr3:7425770-7431941 FORWARD
contig00428	ATMG00220.1	97.23	723	19	1	479	1201	722	1	0	1183		COB | Mitochondrial apocytochrome b (cob) gene encodes a subunit of the ubiquinol-cytochrome c oxidoreductase and is part of a 5 kb transcript.
contig00429	AT4G26850.1	81.02	137	26	0	55	191	928	1064	4e-10	65.9		VTC2 | VTC2 (vitamin c defective 2); GDP-D-glucose phosphorylase/ GDP-galactose:glucose-1-phosphate guanyltransferase/ GDP-galactose:mannose-1-p
contig00431	AT4G26850.1	80.15	539	107	0	925	1463	196	734	2e-56	220		VTC2 | VTC2 (vitamin c defective 2); GDP-D-glucose phosphorylase/ GDP-galactose:glucose-1-phosphate guanyltransferase/ GDP-galactose:mannose-1-p
contig00433	AT3G09840.1	80.93	194	37	0	345	538	2303	2110	7e-18	91.7		CDC48, ATCDC48, CDC48A | CDC48 (CELL DIVISION CYCLE 48); ATPase/ identical protein binding | chr3:3019494-3022832 FORWARD
contig00434	AT1G79750.1	79.1	1273	264	2	39	1309	466	1738	5e-110	398		ATNADP-ME4 | ATNADP-ME4 (NADP-malic enzyme 4); malate dehydrogenase (oxaloacetate-decarboxylating) (NADP+)/ malic enzyme/ oxidoreductase, acting
contig00436	AT1G25375.1	85	80	12	0	439	518	1230	1151	3e-09	63.9		metallo-beta-lactamase family protein | chr1:8900279-8903220 REVERSE
contig00438	AT1G77510.1	80.92	131	25	0	7	137	1114	1244	5e-09	61.9		ATPDIL1-2, PDI6, ATPDI6 | ATPDIL
contig00440	AT1G07920.1	85.78	1322	187	1	310	1630	1322	1	0	1122		elongation factor 1-alpha / EF-1-alpha | chr1:2455559-2457001 FORWARD
contig00441	AT4G03020.1	80.5	805	149	6	292	1090	253	1055	1e-82	307		transducin family protein / WD-40 repeat family protein | chr4:1331704-1334472 REVERSE
contig00442	AT1G76140.2	80.13	458	91	0	308	765	1621	2078	3e-46	186		serine-type endopeptidase/ serine-type peptidase | chr1:28571187-28574852 FORWARD
contig00443	AT4G03020.1	88	50	6	0	168	217	1318	1367	5e-06	52		transducin family protein / WD-40 repeat family protein | chr4:1331704-1334472 REVERSE
contig00444	AT1G76140.2	88.06	67	8	0	213	279	1138	1204	1e-11	69.9		serine-type endopeptidase/ serine-type peptidase | chr1:28571187-28574852 FORWARD
contig00445	AT4G31340.1	90.7	43	4	0	376	418	1312	1270	4e-06	54		myosin heavy chain-related | chr4:15205662-15208950 FORWARD
contig00446	AT5G01710.1	85.28	197	29	0	306	502	1454	1258	2e-38	161		LOCATED IN: endomembrane system; EXPRESSED IN: sperm cell, male gametophyte, pollen tube; EXPRESSED DURING: L mature pollen stage, M germinat
contig00447	AT2G35130.1	80.11	563	109	1	683	1242	1246	684	2e-57	224		pentatricopeptide (PPR) repeat-containing protein | chr2:14807589-14810164 REVERSE
contig00449	AT2G25430.1	81.36	118	22	0	297	414	920	1037	5e-08	60		epsin N-terminal homology (ENTH) domain-containing protein | chr2:10822716-10824677 FORWARD
contig00450	AT5G37540.1	79.02	224	47	0	416	639	415	638	2e-11	71.9		aspartyl protease family protein | chr5:14912862-14914190 FORWARD
contig00451	AT2G45830.1	90.62	64	6	0	1078	1141	761	698	6e-14	79.8		DTA2 | DTA2 (DOWNSTREAM TARGET OF AGL15 2) | chr2:18866324-18868344 FORWARD
contig00452	AT2G39260.1	86.49	74	10	0	743	816	3354	3281	2e-10	67.9		RNA binding / binding / protein binding | chr2:16392288-16399588 REVERSE
contig00453	AT4G34350.1	79.26	593	123	0	350	942	361	953	1e-50	200		CLB6, ISPH, HDR | HDR (4-HYDROXY-3-METHYLBUT-2-ENYL DIPHOSPHATE REDUCTASE); 4-hydroxy-3-methylbut-2-en-1-yl diphosphate reductase/ 4-hydroxy-3-m
contig00456	AT3G24740.2	82.99	194	33	0	1158	1351	194	1	4e-27	123		FUNCTIONS IN: molecular_function unknown; INVOLVED IN: biological_process unknown; LOCATED IN: cellular_component unknown; EXPRESSED IN: 24 p
contig00457	AT3G23990.1	78.32	1430	306	3	275	1702	1623	196	7e-97	355		HSP60, HSP60-3B | HSP60 (HEAT SHOCK PROTEIN 60); ATP binding | chr3:8669013-8672278 FORWARD
contig00458	AT5G55960.1	83.26	233	39	0	193	425	808	1040	5e-36	153		unknown protein | chr5:22662726-22664762 FORWARD
contig00459	AT5G36210.1	82.4	250	44	0	1238	1487	1843	2092	3e-34	147		serine-type peptidase | chr5:14248202-14253272 REVERSE
contig00460	AT1G23310.1	82.31	1419	250	1	326	1744	1418	1	0	815		GGT1, AOAT1 | GGT1 (GLUTAMATE:GLYOXYLATE AMINOTRANSFERASE); L-alanine:2-oxoglutarate aminotransferase/ glycine:2-oxoglutarate aminotransferase |
contig00461	AT4G33740.3	87.5	56	7	0	524	579	671	616	7e-07	56		unknown protein | chr4:16187384-16188802 FORWARD
contig00463	AT1G20630.1	82.34	1229	217	0	134	1362	110	1338	0	716		CAT1 | CAT1 (CATALASE 1); catalase | chr1:7146812-7149609 FORWARD
contig00464	AT3G10410.1	80.83	527	101	0	966	1492	812	286	2e-63	244		scpl49 | scpl49 (serine carboxypeptidase-like 49); serine-type carboxypeptidase | chr3:3235518-3238063 REVERSE
contig00465	AT1G72650.2	88.06	67	8	0	1428	1494	831	765	7e-11	69.9		TRFL6 | TRFL6 (TRF-LIKE 6); DNA binding / transcription factor | chr1:27350253-27353483 FORWARD
contig00466	AT5G22510.1	80.05	797	159	0	857	1653	1226	430	4e-86	319		beta-fructofuranosidase, putative / invertase, putative / saccharase, putative / beta-fructosidase, putative | chr5:7474974-7477479 REVERSE
contig00468	AT1G10950.1	84.42	398	62	0	419	816	1769	1372	8e-80	297		endomembrane protein 70, putative | chr1:3659322-3663622 FORWARD
contig00470	AT1G63010.4	84	225	34	2	186	409	1039	1262	1e-33	145		SPX (SYG1/Pho81/XPR1) domain-containing protein | chr1:23347972-23351026 REVERSE
contig00471	AT4G24860.1	80.57	777	148	3	170	944	2392	3167	4e-86	319		AAA-type ATPase family protein | chr4:12801580-12808190 REVERSE
contig00472	AT5G03430.1	81.79	302	55	0	1202	1503	698	397	5e-39	163		phosphoadenosine phosphosulfate (PAPS) reductase family protein | chr5:849237-852867 REVERSE
contig00473	AT1G30900.1	77.89	950	208	2	341	1289	524	1472	5e-51	202		vacuolar sorting receptor, putative | chr1:10997275-11000543 FORWARD
contig00474	AT5G59700.1	93.02	43	3	0	1120	1162	1104	1146	2e-08	61.9		protein kinase, putative | chr5:24052613-24055102 REVERSE
contig00475	AT2G26890.2	79.49	702	143	1	965	1666	6065	5365	7e-63	242		GRV2, KAM2 | GRV2 (GRAVITROPISM DEFECTIVE 2); binding / heat shock protein binding | chr2:11462327-11472259 REVERSE
contig00476	AT1G07940.2	87.48	1046	131	0	42	1087	1	1046	0	1035		elongation factor 1-alpha / EF-1-alpha | chr1:2463350-2464792 REVERSE
contig00477	AT5G19770.1	82.74	956	165	0	280	1235	1334	379	8e-167	587		TUA3 | TUA3; structural constituent of cytoskeleton | chr5:6682761-6684474 REVERSE
contig00478	AT5G62570.1	97.37	38	1	0	1496	1533	407	370	3e-10	67.9		calmodulin-binding protein | chr5:25114988-25116967 FORWARD
contig00480	AT5G60710.1	80.92	131	25	0	760	890	1307	1177	1e-08	61.9		zinc finger (C3HC4-type RING finger) family protein | chr5:24410953-24414849 REVERSE
contig00481	AT3G10230.1	84	200	32	0	1217	1416	443	244	5e-33	143		LYC | LYC (LYCOPENE CYCLASE); lycopene beta cyclase | chr3:3164340-3165845 REVERSE
contig00482	AT1G70820.1	78.93	299	63	0	990	1288	1070	772	5e-18	93.7		phosphoglucomutase, putative / glucose phosphomutase, putative | chr1:26705594-26708034 FORWARD
contig00483	AT1G63690.1	79.47	711	144	2	288	996	1512	802	5e-61	236		protease-associated (PA) domain-containing protein | chr1:23618490-23622082 FORWARD
contig00484	AT3G13860.1	81.46	631	114	3	55	684	785	157	1e-80	299		HSP60-3A | HSP60-3A (HEAT SHOCK PROTEIN 60-3A); ATP binding / protein binding | chr3:4561704-4565133 REVERSE
contig00485	AT3G18600.1	85.71	119	17	0	1252	1370	773	655	1e-20	101		DEAD/DEAH box helicase, putative | chr3:6399724-6403007 REVERSE
contig00486	AT4G01690.1	77.97	808	178	0	474	1281	1377	570	2e-47	190		PPOX, HEMG1, PPO1 | PPOX; protoporphyrinogen oxidase | chr4:729929-732309 FORWARD
contig00487	AT1G22410.1	83.23	1157	194	0	521	1677	1550	394	0	755		2-dehydro-3-deoxyphosphoheptonate aldolase, putative / 3-deoxy-D-arabino-heptulosonate 7-phosphate synthase, putative / DAHP synthetase, puta
contig00488	AT2G23150.1	79.74	1239	247	3	230	1465	157	1394	1e-123	444		NRAMP3, ATNRAMP3 | NRAMP3 (NATURAL RESISTANCE-ASSOCIATED MACROPHAGE PROTEIN 3); inorganic anion transmembrane transporter/ manganese ion transme
contig00490	AT1G07110.1	82.25	1290	226	3	180	1467	2231	943	0	718		F2KP, ATF2KP, FKFBP | F2KP (FRUCTOSE-2,6-BISPHOSPHATASE); fructose-2,6-bisphosphate 2-phosphatase | chr1:2178363-2183980 REVERSE
contig00491	AT5G04810.1	79.82	456	90	2	16	470	1592	2046	7e-38	159		pentatricopeptide (PPR) repeat-containing protein | chr5:1390049-1393760 FORWARD
contig00492	AT2G22830.1	78.59	495	106	0	642	1136	1313	819	2e-32	141		SQE2 | SQE2 (squalene epoxidase 2); FAD binding / oxidoreductase/ squalene monooxygenase | chr2:9723947-9726270 REVERSE
contig00493	AT5G19770.1	82.55	854	149	0	296	1149	1331	478	4e-144	511		TUA3 | TUA3; structural constituent of cytoskeleton | chr5:6682761-6684474 REVERSE
contig00494	AT5G38510.2	91.84	49	4	0	1146	1194	1014	1062	9e-10	65.9		rhomboid family protein | chr5:15417839-15420002 REVERSE
contig00495	AT4G02930.1	82.24	1194	206	4	160	1348	163	1355	0	658		elongation factor Tu, putative / EF-Tu, putative | chr4:1295751-1298354 REVERSE
contig00496	AT3G10330.1	81.07	671	125	2	1744	2412	926	256	2e-82	307		transcription initiation factor IIB-2 / general transcription factor TFIIB-2 (TFIIB2) | chr3:3199907-3201642 FORWARD
contig00497	AT4G32520.2	81.37	1004	187	0	163	1166	286	1289	8e-143	507		SHM3 | SHM3 (SERINE HYDROXYMETHYLTRANSFERASE 3); catalytic/ glycine hydroxymethyltransferase/ pyridoxal phosphate binding | chr4:15689642-156923
contig00498	AT3G13750.1	85.87	92	13	0	501	592	2162	2071	3e-14	79.8		BGAL1 | BGAL1 (Beta galactosidase 1); beta-galactosidase/ catalytic/ cation binding / heme binding / peroxidase/ sugar binding | chr3:4511192-45
contig00499	AT4G01330.1	80.25	881	173	1	321	1200	427	1307	4e-98	359		ATP binding / kinase/ protein kinase/ protein serine/threonine kinase/ protein tyrosine kinase | chr4:550723-552847 FORWARD
contig00500	AT2G12190.1	90.54	74	7	0	945	1018	1210	1283	1e-17	91.7		cytochrome P450, putative | chr2:4891807-4893345 REVERSE
contig00501	AT2G36580.1	84.09	855	134	2	26	879	1421	568	6e-171	601		pyruvate kinase, putative | chr2:15339253-15342781 FORWARD
contig00502	AT5G18490.1	84.21	76	12	0	338	413	1579	1654	5e-07	56		unknown protein | chr5:6134275-6136554 REVERSE
contig00505	AT3G25570.1	90.77	65	6	0	413	477	199	263	1e-14	81.8		adenosylmethionine decarboxylase family protein | chr3:9287413-9288462 REVERSE
contig00506	AT1G68530.2	79.83	600	121	0	961	1560	832	233	3e-59	230		CUT1, POP1, CER6, G2, KCS6 | KCS6 (3-KETOACYL-COA SYNTHASE 6); catalytic/ transferase, transferring acyl groups other than amino-acyl groups | c
contig00507	AT5G09900.2	80.33	1205	237	0	7	1211	1319	115	2e-143	509		EMB2107, RPN5A, MSA | EMB2107 (EMBRYO DEFECTIVE 2107) | chr5:3089462-3092434 REVERSE
contig00509	AT5G53170.1	81.92	1665	298	3	495	2157	2246	583	0	858		FTSH11 | FTSH11 (FtsH protease 11); ATP-dependent peptidase/ ATPase/ metallopeptidase | chr5:21563023-21567922 REVERSE
contig00510	AT4G34030.1	78.82	968	204	1	17	983	472	1439	5e-76	285		MCCB | MCCB (3-METHYLCROTONYL-COA CARBOXYLASE); biotin carboxylase/ methylcrotonoyl-CoA carboxylase | chr4:16301298-16303949 FORWARD
contig00511	AT5G02100.1	80.11	1081	215	0	485	1565	1156	76	6e-122	438		UNE18, ORP3A | UNE18 (UNFERTILIZED EMBRYO SAC 18); oxysterol binding / sterol binding | chr5:413639-416016 FORWARD
contig00512	AT2G36250.2	81.94	155	28	0	4	158	494	340	3e-16	85.7		FTSZ2-1, ATFTSZ2-1 | FTSZ2-1; protein binding / structural molecule | chr2:15197661-15199932 REVERSE
contig00513	AT3G54190.1	80.83	1012	189	3	254	1261	192	1202	5e-125	448		FUNCTIONS IN: molecular_function unknown; INVOLVED IN: biological_process unknown; EXPRESSED IN: 22 plant structures; EXPRESSED DURING: 13 gr
contig00514	AT4G28570.1	83.5	103	17	0	308	410	2134	2032	9e-11	69.9		alcohol oxidase-related | chr4:14119548-14121923 FORWARD
contig00516	AT4G32250.3	81.82	132	24	0	1285	1416	735	604	1e-11	71.9		protein kinase family protein | chr4:15570285-15572528 REVERSE
contig00517	AT4G10320.1	83.58	134	22	0	1496	1629	2333	2200	2e-17	91.7		isoleucyl-tRNA synthetase, putative / isoleucine--tRNA ligase, putative | chr4:6397526-6404509 REVERSE
contig00520	AT3G17810.1	78.76	824	172	1	561	1384	1055	235	6e-63	242		dihydroorotate dehydrogenase family protein / dihydroorotate oxidase family protein | chr3:6094279-6096289 FORWARD
contig00521	AT4G32940.1	80.76	603	116	0	44	646	298	900	5e-73	276		GAMMA-VPE, GAMMAVPE | GAMMA-VPE (GAMMA VACUOLAR PROCESSING ENZYME); cysteine-type endopeptidase | chr4:15900557-15903161 REVERSE
contig00525	AT4G21990.1	80.24	491	97	0	290	780	283	773	2e-51	204		APR3, PRH-26, PRH26, ATAPR3 | APR3 (APS REDUCTASE 3); adenylyl-sulfate reductase | chr4:11657284-11658973 REVERSE
contig00527	AT1G28440.1	79.8	307	62	0	261	567	2198	2504	3e-25	117		HSL1 | HSL1 (HAESA-Like 1); ATP binding / kinase/ protein serine/threonine kinase | chr1:9996914-10000171 FORWARD
contig00528	AT1G76510.2	82.3	113	20	0	223	335	1292	1180	1e-09	65.9		ARID/BRIGHT DNA-binding domain-containing protein | chr1:28708927-28712498 REVERSE
contig00529	AT5G61780.1	83.75	80	13	0	190	269	2647	2726	4e-07	56		tudor domain-containing protein / nuclease family protein | chr5:24822012-24826641 FORWARD
contig00530	AT5G46760.1	89.29	56	6	0	80	135	1260	1205	3e-09	63.9		basic helix-loop-helix (bHLH) family protein | chr5:18974231-18976009 FORWARD
contig00532	AT5G37830.1	78.27	566	123	0	738	1303	3356	2791	3e-34	147		OXP1 | OXP1 (OXOPROLINASE 1); 5-oxoprolinase (ATP-hydrolyzing)/ hydrolase | chr5:15056635-15060525 REVERSE
contig00533	AT2G47590.1	78.87	388	82	0	410	797	353	740	8e-26	119		PHR2 | PHR2 (photolyase/blue-light receptor 2); DNA photolyase | chr2:19521888-19523732 FORWARD
contig00535	AT4G29010.1	76.61	744	174	0	934	1677	1513	770	1e-18	95.6		AIM1 | AIM1 (ABNORMAL INFLORESCENCE MERISTEM); enoyl-CoA hydratase | chr4:14297312-14302016 REVERSE
contig00536	AT3G01930.2	79.54	347	71	0	519	865	1505	1159	7e-28	125		nodulin family protein | chr3:319289-321488 REVERSE
contig00537	AT3G03960.1	78.12	1065	233	0	2	1066	205	1269	2e-69	264		chaperonin, putative | chr3:1024432-1027604 FORWARD
contig00538	AT3G22520.1	89.36	47	5	0	1355	1401	404	358	4e-06	54		unknown protein | chr3:7974984-7977406 FORWARD
contig00539	AT5G14120.1	83.19	113	19	0	372	484	352	464	1e-12	73.8		nodulin family protein | chr5:4556308-4558447 FORWARD
contig00540	AT5G23050.1	78.2	289	63	0	166	454	1175	1463	3e-12	73.8		AAE17 | AAE17 (ACYL-ACTIVATING ENZYME 17); catalytic/ ligase | chr5:7731513-7735399 REVERSE
contig00542	AT1G09570.2	79.8	886	177	2	443	1327	1702	818	8e-87	321		PHYA, FHY2, FRE1, HY8 | PHYA (PHYTOCHROME A); G-protein coupled photoreceptor/ protein histidine kinase/ red or far-red light photoreceptor/ sig
contig00543	AT5G56010.1	84.82	1258	190	1	248	1504	752	2009	0	971		HSP81-3 | HSP81-3; ATP binding / unfolded protein binding | chr5:22681410-22683911 FORWARD
contig00544	AT4G36190.1	80.37	433	85	0	967	1399	1007	1439	1e-45	184		serine-type peptidase | chr4:17124052-17126643 FORWARD
contig00546	AT5G56000.1	86.43	221	30	0	1	221	262	482	3e-51	200		heat shock protein 81-4 (HSP81-4) | chr5:22677602-22680067 REVERSE
contig00547	AT1G74030.1	81.24	805	149	2	301	1104	1427	624	2e-105	383		enolase, putative | chr1:27839465-27841901 REVERSE
contig00549	AT2G42490.1	81.29	684	128	0	551	1234	1985	1302	8e-93	341		copper amine oxidase, putative | chr2:17691600-17695526 REVERSE
contig00550	AT2G42490.1	81.78	527	96	0	17	543	1283	757	7e-76	283		copper amine oxidase, putative | chr2:17691600-17695526 REVERSE
contig00551	AT4G02600.2	81.01	653	124	0	853	1505	724	1376	1e-83	311		MLO1, ATMLO1 | MLO1; calmodulin binding | chr4:1144141-1147156 FORWARD
contig00552	AT5G10490.2	80.96	646	123	0	195	840	1247	602	5e-82	305		MSL2 | MSL2 (MscS-LIKE 2); ion channel | chr5:3300376-3303836 REVERSE
contig00553	AT1G53210.1	80.4	301	58	1	276	575	1717	1417	2e-26	121		sodium/calcium exchanger family protein / calcium-binding EF hand family protein | chr1:19844790-19847533 FORWARD
contig00554	AT5G02830.1	79.33	387	80	0	1070	1456	1606	1992	7e-30	133		pentatricopeptide (PPR) repeat-containing protein | chr5:644458-648421 REVERSE
contig00555	AT2G43970.2	78.99	376	78	1	998	1372	960	585	2e-23	111		La domain-containing protein | chr2:18205535-18208031 REVERSE
contig00557	AT5G18570.1	82.78	424	73	0	216	639	974	1397	8e-69	262		GTP1/OBG family protein | chr5:6171839-6174823 REVERSE
contig00558	AT2G38110.1	80.49	164	32	0	907	1070	773	610	2e-11	71.9		ATGPAT6, GPAT6 | GPAT6 (GLYCEROL-3-PHOSPHATE ACYLTRANSFERASE 6); 1-acylglycerol-3-phosphate O-acyltransferase/ acyltransferase | chr2:15952816-1
contig00560	AT5G45820.1	86.76	68	9	0	588	655	481	548	4e-09	63.9		CIPK20, SnRK3.6, PKS18 | CIPK20 (CBL-INTERACTING PROTEIN KINASE 20); kinase/ protein serine/threonine kinase | chr5:18587081-18588400 REVERSE
contig00561	AT1G42540.1	82.89	152	26	0	1425	1576	1882	2033	2e-18	95.6		ATGLR3.3, GLR3.3 | ATGLR3.3; intracellular ligand-gated ion channel | chr1:15973489-15976703 FORWARD
contig00563	AT2G39980.1	80.65	155	30	0	472	626	1382	1228	7e-11	69.9		transferase family protein | chr2:16688437-16689885 REVERSE
contig00564	AT5G41240.1	84.72	72	11	0	162	233	490	561	3e-07	56		ATGSTT2, GST10B | ATGSTT2 (GLUTATHIONE S-TRANSFERASE THETA 2); glutathione transferase | chr5:16498293-16500811 REVERSE
contig00565	AT5G01820.1	85.87	92	13	0	1277	1368	461	370	6e-14	79.8		ATSR1, SnRK3.15, CIPK14, ATCIPK14 | ATSR1 (ARABIDOPSIS THALIANA SERINE/THREONINE PROTEIN KINASE 1); ATP binding / kinase/ protein kinase/ protei
contig00566	AT5G41220.1	87.67	73	9	0	629	701	1	73	2e-12	73.8		ATGSTT3, GST10C | ATGSTT3 (GLUTATHIONE S-TRANSFERASE THETA 3); glutathione transferase | chr5:16494560-16496969 REVERSE
contig00567	AT5G48230.2	81.69	1076	197	0	461	1536	1103	28	6e-162	571		EMB1276, ACAT2 | ACAT2 (ACETOACETYL-COA THIOLASE 2); acetyl-CoA C-acetyltransferase/ catalytic | chr5:19552570-19555122 REVERSE
contig00568	AT5G41210.1	83.78	74	12	0	159	232	490	563	5e-06	52		ATGSTT1, GST10, GSTU12 | ATGSTT1 (GLUTATHIONE S-TRANSFERASE THETA 1); glutathione transferase | chr5:16492550-16493884 REVERSE
contig00569	AT1G50920.1	85.12	168	25	0	1472	1639	879	712	1e-30	135		GTP-binding protein-related | chr1:18870555-18872570 FORWARD
contig00570	AT1G43690.1	79.78	361	72	1	448	808	852	1211	7e-29	129		ubiquitin interaction motif-containing protein | chr1:16478519-16482589 FORWARD
contig00571	AT5G08260.1	88.24	68	8	0	109	176	259	326	1e-11	71.9		scpl35 | scpl35 (serine carboxypeptidase-like 35); serine-type carboxypeptidase | chr5:2657236-2661272 FORWARD
contig00572	AT1G74470.1	81.19	755	142	0	433	1187	1370	616	1e-101	371		geranylgeranyl reductase | chr1:27991248-27992845 FORWARD
contig00573	AT2G03820.1	86.15	65	9	0	1276	1340	1330	1394	2e-07	58		nonsense-mediated mRNA decay NMD3 family protein | chr2:1165149-1166699 REVERSE
contig00574	AT5G26360.1	81.47	1214	223	2	299	1511	1604	392	1e-162	573		chaperonin, putative | chr5:9255561-9258891 REVERSE
contig00576	AT3G42170.1	86.36	110	15	0	19	128	1498	1607	8e-21	99.6		DNA binding | chr3:14321838-14323928 FORWARD
contig00577	AT3G19170.1	79.75	1116	226	0	69	1184	2499	1384	1e-116	420		ATPREP1, ATZNMP | ATPREP1 (PRESEQUENCE PROTEASE 1); metalloendopeptidase | chr3:6625578-6631874 REVERSE
contig00578	AT4G28880.1	81.99	272	49	0	2	273	601	872	1e-35	151		ckl3 | ckl3 (Casein Kinase I-like 3); ATP binding / kinase/ protein kinase/ protein serine/threonine kinase | chr4:14251351-14254048 FORWARD
contig00579	AT4G31390.1	82.33	1234	218	0	375	1608	1763	530	0	718		ABC1 family protein | chr4:15233126-15236764 FORWARD
contig00580	AT2G41705.2	86.21	58	8	0	193	250	1220	1277	6e-06	52		camphor resistance CrcB family protein | chr2:17398083-17399910 FORWARD
contig00581	AT1G77690.1	79.29	821	170	0	69	889	352	1172	3e-74	280		LAX3 | LAX3 (LIKE AUX1 3); amino acid transmembrane transporter/ auxin influx transmembrane transporter/ transporter | chr1:29201232-29203317 RE
contig00582	AT1G55360.1	79.94	718	144	0	386	1103	1204	487	8e-75	281		unknown protein | chr1:20666526-20668502 REVERSE
contig00584	AT2G26250.1	79.48	229	47	0	1	229	50	278	2e-14	81.8		FDH, KCS10 | KCS10 (3-KETOACYL-COA SYNTHASE 10); acyltransferase/ catalytic/ transferase, transferring acyl groups other than amino-acyl groups
contig00585	AT1G21380.1	78.92	332	70	0	1447	1778	344	13	5e-21	103		VHS domain-containing protein / GAT domain-containing protein | chr1:7485806-7488032 REVERSE
contig00587	AT5G66880.1	87.18	78	10	0	1	78	630	707	5e-13	75.8		SNRK2-3, SNRK2.3, SRK2I | SNRK2.3 (SUCROSE NONFERMENTING 1(SNF1)-RELATED PROTEIN KINASE 2.3); kinase/ protein kinase | chr5:26710697-26712732 FO
contig00588	AT2G01420.2	79.68	497	101	0	26	522	1345	1841	9e-46	184		PIN4 | PIN4 (PIN-FORMED 4); auxin:hydrogen symporter/ transporter | chr2:180478-183199 REVERSE
contig00589	AT1G80480.1	82.21	489	87	0	250	738	280	768	3e-74	280		PTAC17 | PTAC17 (PLASTID TRANSCRIPTIONALLY ACTIVE17) | chr1:30258272-30260570 REVERSE
contig00590	AT1G79610.1	81.01	1074	200	2	5	1078	244	1313	2e-140	500		ATNHX6, NHX6 | sodium proton exchanger, putative (NHX6) | chr1:29953089-29957070 REVERSE
contig00591	AT2G26190.1	79.17	240	50	0	35	274	957	1196	3e-14	79.8		calmodulin-binding family protein | chr2:11147901-11150082 REVERSE
contig00592	AT3G02290.1	91.49	47	4	0	530	576	526	572	9e-09	61.9		zinc finger (C3HC4-type RING finger) family protein | chr3:459385-460688 FORWARD
contig00593	AT4G04350.1	84.65	443	67	1	1137	1578	2066	1624	1e-89	331		EMB2369 | EMB2369 (EMBRYO DEFECTIVE 2369); ATP binding / aminoacyl-tRNA ligase/ leucine-tRNA ligase/ nucleotide binding | chr4:2128129-2133030 F
contig00595	AT1G07360.1	79.97	649	130	0	588	1236	692	44	4e-67	256		zinc finger (CCCH-type) family protein / RNA recognition motif (RRM)-containing protein | chr1:2260562-2262795 REVERSE
contig00596	AT5G07990.1	89.36	47	5	0	647	693	868	914	4e-06	54		TT7, CYP75B1, D501 | TT7 (TRANSPARENT TESTA 7); flavonoid 3'-monooxygenase/ oxygen binding | chr5:2560437-2562859 FORWARD
contig00597	AT1G79550.2	82.76	1166	200	1	21	1185	28	1193	0	710		PGK | PGK (PHOSPHOGLYCERATE KINASE); phosphoglycerate kinase | chr1:29924347-29926295 REVERSE
contig00598	AT3G01510.1	81.82	418	73	1	500	917	1466	1052	6e-57	222		5'-AMP-activated protein kinase beta-1 subunit-related | chr3:198855-201682 REVERSE
contig00599	AT5G03650.1	83.91	87	14	0	940	1026	1939	1853	1e-08	61.9		SBE2.2 | SBE2.2 (starch branching enzyme 2.2); 1,4-alpha-glucan branching enzyme | chr5:931924-937470 FORWARD
contig00600	AT1G47330.1	81.25	656	123	0	78	733	76	731	9e-78	291		FUNCTIONS IN: molecular_function unknown; INVOLVED IN: biological_process unknown; LOCATED IN: plasma membrane; EXPRESSED IN: 22 plant struct
contig00601	AT2G31880.1	80.27	299	59	0	253	551	970	1268	1e-27	125		leucine-rich repeat transmembrane protein kinase, putative | chr2:13554920-13556845 FORWARD
contig00602	AT3G25840.2	80.41	827	161	1	11	836	985	1811	1e-94	347		protein kinase family protein | chr3:9452993-9456322 REVERSE
contig00603	ATCG00280.1	93.23	502	34	0	1102	1603	1420	919	0	726		PSBC | chloroplast gene encoding a CP43 subunit of the photosystem II reaction center. promoter contains a blue-light responsive element. | chr
contig00605	AT3G56630.1	94.34	53	3	0	1295	1347	1321	1373	2e-14	81.8		CYP94D2 | CYP94D2; electron carrier/ heme binding / iron ion binding / monooxygenase/ oxygen binding | chr3:20978953-20980512 FORWARD
contig00606	AT3G06930.2	78.74	1035	220	0	347	1381	436	1470	2e-82	307		ATPRMT4B, PRMT4B | protein arginine N-methyltransferase family protein | chr3:2185469-2189296 REVERSE
contig00607	AT1G34300.1	78.66	567	112	3	352	918	1465	2022	5e-36	153		lectin protein kinase family protein | chr1:12503450-12505939 FORWARD
contig00610	AT1G72160.1	77.72	377	84	0	632	1008	1145	769	2e-14	81.8		SEC14 cytosolic factor family protein / phosphoglyceride transfer family protein | chr1:27153823-27155609 REVERSE
contig00611	AT5G21040.1	81.36	177	32	1	22	197	399	575	1e-14	81.8		FBX2 | FBX2 (F-BOX PROTEIN 2) | chr5:7145058-7146677 REVERSE
contig00612	AT3G62830.2	82.46	268	47	0	476	743	1292	1025	4e-38	159		UXS2, ATUXS2 | AUD1; UDP-glucuronate decarboxylase/ catalytic/ dTDP-glucose 4,6-dehydratase | chr3:23232539-23235353 FORWARD
contig00613	AT1G63940.2	82.23	287	51	0	909	1195	800	514	1e-39	165		MDAR6 | monodehydroascorbate reductase, putative | chr1:23730095-23733534 FORWARD
contig00614	AT4G34350.1	90.7	43	4	0	173	215	1129	1171	2e-06	54		CLB6, ISPH, HDR | HDR (4-HYDROXY-3-METHYLBUT-2-ENYL DIPHOSPHATE REDUCTASE); 4-hydroxy-3-methylbut-2-en-1-yl diphosphate reductase/ 4-hydroxy-3-m
contig00615	AT3G14050.1	78.28	1220	265	0	845	2064	634	1853	2e-85	317		RSH2, AT-RSH2, ATRSH2 | RSH2 (RELA-SPOT HOMOLOG 2); GTP diphosphokinase | chr3:4650902-4653514 REVERSE
contig00616	AT2G30520.1	81.82	253	44	2	1499	1750	371	120	2e-26	121		RPT2 | RPT2 (ROOT PHOTOTROPISM 2); protein binding | chr2:13002920-13005573 REVERSE
contig00617	AT2G29710.1	81.42	113	21	0	438	550	1154	1042	2e-07	58		UDP-glucoronosyl/UDP-glucosyl transferase family protein | chr2:12698717-12700120 FORWARD
contig00618	AT1G08470.1	80.58	206	40	0	926	1131	585	380	2e-17	91.7		strictosidine synthase family protein | chr1:2682262-2683977 REVERSE
contig00620	AT1G64860.1	78.46	701	149	2	802	1501	778	1477	4e-43	176		SIGA, SIG1, SIG2, SIGB, RPOD1 | SIGA (SIGMA FACTOR A); DNA binding / DNA-directed RNA polymerase/ sigma factor/ transcription factor | chr1:2409
contig00621	AT2G41790.1	90.91	44	4	0	9	52	2584	2627	3e-07	56		peptidase M16 family protein / insulinase family protein | chr2:17429453-17436110 REVERSE
contig00623	AT1G80910.1	81.35	252	45	2	1374	1624	404	154	2e-23	111		unknown protein | chr1:30401143-30403466 FORWARD
contig00624	AT4G13940.4	82.39	710	123	1	1	708	740	31	6e-114	410		HOG1, SAHH1 | MEE58 (MATERNAL EFFECT EMBRYO ARREST 58); adenosylhomocysteinase | chr4:8054931-8056763 FORWARD
contig00626	AT1G01040.1	79.21	683	142	0	409	1091	4732	5414	1e-58	228		DCL1, CAF, SUS1, SIN1, ASU1, EMB76, EMB60, ATDCL1 | DCL1 (DICER-LIKE 1); ATP-dependent helicase/ double-stranded RNA binding / protein binding /
contig00627	AT1G60780.1	81.53	1256	232	0	54	1309	25	1280	0	650		HAP13 | HAP13 (HAPLESS 13); protein binding | chr1:22369289-22371885 REVERSE
contig00628	AT3G22440.1	81.02	532	101	0	670	1201	1237	706	2e-66	254		hydroxyproline-rich glycoprotein family protein | chr3:7959854-7961886 FORWARD
contig00630	AT5G39040.1	80.55	473	92	0	573	1045	1478	1006	1e-52	208		ATTAP2, TAP2 | ATTAP2; ATPase, coupled to transmembrane movement of substances / transporter | chr5:15625660-15629621 FORWARD
contig00631	AT1G30590.1	86.11	72	10	0	1356	1427	1030	959	4e-09	63.9		RNA polymerase I specific transcription initiation factor RRN3 family protein | chr1:10835976-10839524 REVERSE
contig00632	AT4G09560.1	87.01	77	10	0	1008	1084	560	484	4e-12	73.8		peptidase/ protein binding / zinc ion binding | chr4:6041652-6043681 REVERSE
contig00634	AT1G07940.2	86.52	1046	141	0	41	1086	1	1046	0	955		elongation factor 1-alpha / EF-1-alpha | chr1:2463350-2464792 REVERSE
contig00635	AT4G34530.1	85.16	155	23	0	838	992	532	686	7e-28	125		CIB1 | CIB1 (CRYPTOCHROME-INTERACTING BASIC-HELIX-LOOP-HELIX 1); DNA binding / transcription factor | chr4:16498466-16499946 FORWARD
contig00636	AT5G46180.1	81.43	517	95	1	714	1229	942	426	4e-67	256		DELTA-OAT | delta-OAT; ornithine-oxo-acid transaminase | chr5:18718766-18721271 REVERSE
contig00637	AT5G20990.1	82.21	298	53	0	283	580	1895	1598	1e-41	170		B73, SIR4, CNX, CHL6, CNX1 | B73; molybdenum ion binding | chr5:7128737-7133397 REVERSE
contig00638	AT4G25770.1	80.67	357	69	0	728	1084	618	974	2e-38	161		unknown protein | chr4:13117821-13119982 REVERSE
contig00639	AT4G10320.1	81.38	1031	191	1	1	1031	2051	1022	9e-145	513		isoleucyl-tRNA synthetase, putative / isoleucine--tRNA ligase, putative | chr4:6397526-6404509 REVERSE
contig00640	AT5G52520.1	82.7	1306	224	2	335	1639	1578	274	0	781		OVA6, PRORS1 | OVA6 (OVULE ABORTION 6); ATP binding / aminoacyl-tRNA ligase/ nucleotide binding / proline-tRNA ligase | chr5:21311112-21313875 F
contig00641	AT5G55220.1	78.05	369	81	0	892	1260	1237	1605	6e-17	89.7		trigger factor type chaperone family protein | chr5:22397677-22400678 FORWARD
contig00643	AT2G34660.1	79.34	1597	330	0	645	2241	4448	2852	3e-155	549		ATMRP2, EST4, MRP2 | ATMRP2 (ARABIDOPSIS THALIANA MULTIDRUG RESISTANCE-ASSOCIATED PROTEIN 2); ATPase, coupled to transmembrane movement of subst
contig00644	AT4G18950.1	79.41	408	84	0	580	987	652	1059	5e-33	143		ankyrin protein kinase, putative | chr4:10375685-10378129 FORWARD
contig00645	AT5G26751.1	80.3	807	159	0	18	824	854	48	2e-92	339		ATSK11, SK 11 | ATSK11; protein kinase/ protein serine/threonine kinase | chr5:9399582-9401839 REVERSE
contig00647	AT3G14067.1	90.57	53	5	0	252	304	1199	1251	9e-10	65.9		subtilase family protein | chr3:4658421-4660754 REVERSE
contig00648	AT1G44350.1	80.99	263	50	0	1096	1358	542	280	1e-27	125		ILL6 | ILL6; IAA-amino acid conjugate hydrolase/ metallopeptidase | chr1:16834749-16838201 REVERSE
contig00649	AT3G02060.2	81.49	1410	260	1	309	1717	2469	1060	0	718		DEAD/DEAH box helicase, putative | chr3:354412-358319 FORWARD
contig00650	AT2G25800.1	84.21	95	15	0	403	497	2903	2809	4e-11	69.9		INVOLVED IN: biological_process unknown; EXPRESSED IN: 23 plant structures; EXPRESSED DURING: 13 growth stages; CONTAINS InterPro DOMAIN/s: M
contig00651	AT2G30490.1	80.97	452	86	0	771	1222	820	1271	2e-54	214		ATC4H, C4H, CYP73A5 | C4H (CINNAMATE-4-HYDROXYLASE); trans-cinnamate 4-monooxygenase | chr2:12993861-12995683 REVERSE
contig00652	AT1G10210.2	81.26	539	101	0	334	872	253	791	1e-70	268		ATMPK1, MPK1 | ATMPK1 (MITOGEN-ACTIVATED PROTEIN KINASE 1); MAP kinase/ kinase | chr1:3349579-3350776 FORWARD
contig00653	AT2G29100.1	85.71	70	10	0	606	675	1808	1877	4e-08	60		ATGLR2.9, GLR2.9 | ATGLR2.9; intracellular ligand-gated ion channel | chr2:12501092-12504912 REVERSE
contig00654	AT5G58620.1	82.69	156	26	1	19	173	795	950	3e-16	87.7		zinc finger (CCCH-type) family protein | chr5:23693959-23695782 FORWARD
contig00655	AT3G16480.1	85.06	87	13	0	2	88	952	1038	3e-11	69.9		MPPalpha | MPPalpha (mitochondrial processing peptidase alpha subunit); catalytic/ metal ion binding / metalloendopeptidase/ zinc ion binding |
contig00656	AT1G51980.2	80.25	238	47	0	245	482	725	488	3e-20	99.6		mitochondrial processing peptidase alpha subunit, putative | chr1:19323929-19326771 REVERSE
contig00657	AT1G11680.1	78.05	1148	249	3	206	1352	1464	319	2e-66	254		CYP51G1, EMB1738, CYP51A2, CYP51 | CYP51G1 (CYTOCHROME P450 51G1); oxygen binding / sterol 14-demethylase | chr1:3938925-3940585 FORWARD
contig00658	AT1G73710.1	86.89	61	8	0	898	958	2234	2174	2e-07	58		pentatricopeptide (PPR) repeat-containing protein | chr1:27721190-27724165 FORWARD
contig00659	AT1G64550.1	82.24	794	141	0	240	1033	2138	1345	2e-127	456		ATGCN3 | ATGCN3; transporter | chr1:23968850-23973369 FORWARD
contig00661	AT1G11910.1	84.21	95	15	0	273	367	703	797	5e-11	69.9		aspartyl protease family protein | chr1:4017119-4019874 REVERSE
contig00662	AT3G05970.1	83.78	148	24	0	192	339	2048	1901	1e-21	103		LACS6, ATLACS6 | LACS6 (long-chain acyl-CoA synthetase 6); long-chain-fatty-acid-CoA ligase | chr3:1786510-1791746 REVERSE
contig00663	AT5G13490.2	84.84	620	91	1	397	1013	1154	535	1e-134	480		AAC2 | AAC2 (ADP/ATP carrier 2); ATP:ADP antiporter/ binding | chr5:4336034-4337379 FORWARD
contig00664	AT2G47390.1	80.69	984	190	0	682	1665	2729	1746	1e-123	444		serine-type endopeptidase/ serine-type peptidase | chr2:19442278-19446253 REVERSE
contig00665	AT3G20250.1	81.46	151	28	0	495	645	2603	2453	2e-13	77.8		APUM5 | APUM5 (Arabidopsis Pumilio 5); RNA binding / binding | chr3:7059098-7062660 REVERSE
contig00668	AT3G50690.1	82.84	169	29	0	905	1073	497	329	9e-22	105		leucine-rich repeat family protein | chr3:18835271-18837097 REVERSE
contig00669	AT1G79930.1	79.29	565	117	0	15	579	1799	2363	5e-48	192		HSP91 | HSP91; ATP binding | chr1:30063781-30067067 REVERSE
contig00670	AT2G37630.1	78.08	260	57	0	1126	1385	260	1	4e-09	63.9		ATPHAN, AS1, ATMYB91, MYB91 | AS1 (ASYMMETRIC LEAVES 1); DNA binding / protein homodimerization/ transcription factor | chr2:15781798-15782901 R
contig00671	AT2G16280.1	79.39	296	61	0	7	302	1183	1478	1e-21	103		KCS9 | KCS9 (3-KETOACYL-COA SYNTHASE 9); acyltransferase/ catalytic/ transferase, transferring acyl groups other than amino-acyl groups | chr2:7
contig00672	AT2G30110.1	82.67	352	59	2	105	455	2967	2617	6e-50	198		ATUBA1, MOS5 | ATUBA1; ubiquitin activating enzyme/ ubiquitin-protein ligase | chr2:12852632-12857369 REVERSE
contig00673	AT1G71220.1	81.92	791	143	0	953	1743	3871	4661	1e-120	434		EBS1 | EBS1 (EMS-mutagenized bri1 suppressor 1); UDP-glucose:glycoprotein glucosyltransferase/ transferase, transferring glycosyl groups / trans
contig00674	AT3G22170.2	82.11	95	17	0	102	196	1267	1361	3e-06	54		FHY3 | FHY3 (FAR-RED ELONGATED HYPOCOTYLS 3); transcription activator/ transcription factor | chr3:7822359-7825414 REVERSE
contig00675	AT5G15860.1	80.28	725	142	1	18	742	298	1021	4e-79	295		ATPCME | ATPCME (PRENYLCYSTEINE METHYLESTERASE); prenylcysteine methylesterase | chr5:5178676-5181263 REVERSE
contig00676	AT1G19440.1	79.79	381	77	0	412	792	535	915	8e-34	145		KCS4 | KCS4 (3-KETOACYL-COA SYNTHASE 4); acyltransferase/ catalytic/ transferase, transferring acyl groups other than amino-acyl groups | chr1:6
contig00677	AT5G59160.3	78.6	715	149	4	1	712	205	918	4e-42	172		TOPP2, PPO | TOPP2; protein serine/threonine phosphatase | chr5:23879567-23881102 FORWARD
contig00678	AT5G39040.1	78.85	260	55	0	659	918	1457	1198	6e-14	79.8		ATTAP2, TAP2 | ATTAP2; ATPase, coupled to transmembrane movement of substances / transporter | chr5:15625660-15629621 FORWARD
contig00679	AT4G04610.1	79.56	680	138	1	288	966	304	983	1e-61	238		APR1, APR, PRH19, ATAPR1 | APR1 (APS REDUCTASE 1); adenylyl-sulfate reductase | chr4:2325069-2326718 FORWARD
contig00680	AT1G01320.1	84.42	77	12	0	763	839	5309	5233	3e-07	58		tetratricopeptide repeat (TPR)-containing protein | chr1:121582-130099 REVERSE
contig00681	AT1G36160.1	81.94	299	54	0	1031	1329	5432	5134	1e-39	165		ACC1, AT-ACC1, EMB22, GK, PAS3 | ACC1 (ACETYL-COENZYME A CARBOXYLASE 1); acetyl-CoA carboxylase | chr1:13534196-13543773 FORWARD
contig00682	AT3G10410.1	79.25	535	111	0	8	542	278	812	2e-44	180		scpl49 | scpl49 (serine carboxypeptidase-like 49); serine-type carboxypeptidase | chr3:3235518-3238063 REVERSE
contig00684	AT3G15355.1	83.16	95	16	0	1064	1158	1106	1012	1e-08	61.9		UBC25, PFU1 | UBC25 (UBIQUITIN-CONJUGATING ENZYME 25); small conjugating protein ligase | chr3:5183858-5186669 FORWARD
contig00686	AT2G30110.1	87.01	77	10	0	233	309	3239	3163	9e-13	73.8		ATUBA1, MOS5 | ATUBA1; ubiquitin activating enzyme/ ubiquitin-protein ligase | chr2:12852632-12857369 REVERSE
contig00687	AT2G31810.3	79.51	527	108	0	861	1387	773	247	9e-47	188		acetolactate synthase small subunit, putative | chr2:13524271-13528246 FORWARD
contig00688	AT3G58570.1	79.12	522	109	0	10	531	1102	1623	2e-41	170		DEAD box RNA helicase, putative | chr3:21657099-21660352 FORWARD
contig00689	AT2G02560.2	77.45	1202	260	2	44	1234	2332	3533	4e-61	236		CAND1, ATCAND1, ETA2, TIP120, HVE | CAND1 (CULLIN-ASSOCIATED AND NEDDYLATION DISSOCIATED); binding | chr2:690345-697342 FORWARD
contig00690	AT1G23180.1	83.51	97	16	0	1369	1465	1426	1330	1e-09	65.9		armadillo/beta-catenin repeat family protein | chr1:8216125-8219515 FORWARD
contig00692	AT2G33150.1	81.21	1128	211	1	358	1484	1334	207	9e-155	547		PKT3, PED1, KAT2 | PKT3 (PEROXISOMAL 3-KETOACYL-COA THIOLASE 3); acetyl-CoA C-acyltransferase | chr2:14047814-14050983 REVERSE
contig00693	AT2G29550.1	83.23	167	28	0	104	270	1117	1283	3e-23	109		TUB7 | TUB7; structural constituent of cytoskeleton | chr2:12644258-12645932 REVERSE
contig00694	AT4G29380.1	80.95	168	32	0	504	671	4275	4108	4e-14	79.8		protein kinase family protein / WD-40 repeat family protein | chr4:14458822-14464692 FORWARD
contig00695	AT4G31180.2	78.87	852	180	0	286	1137	1664	813	8e-69	262		aspartyl-tRNA synthetase, putative / aspartate--tRNA ligase, putative | chr4:15156696-15159362 FORWARD
contig00696	AT1G11820.1	80.72	861	164	2	63	922	247	1106	7e-103	375		catalytic/ cation binding / hydrolase, hydrolyzing O-glycosyl compounds | chr1:3991259-3993327 REVERSE
contig00697	AT1G62960.1	80.36	168	33	0	1249	1416	1425	1592	1e-11	71.9		ACS10 | ACS10 (ACC SYNTHASE 10); 1-aminocyclopropane-1-carboxylate synthase/ L-aspartate:2-oxoglutarate aminotransferase/ aromatic-amino-acid:2-
contig00698	AT3G26380.1	80.31	325	64	0	2	326	545	869	3e-31	137		glycosyl hydrolase family protein 27 / alpha-galactosidase family protein / melibiase family protein | chr3:9660140-9663145 FORWARD
contig00699	AT2G01910.2	79.39	359	74	0	924	1282	1169	811	1e-27	125		ATMAP65-6, MAP65-6 | ATMAP65-6; microtubule binding | chr2:417698-420182 FORWARD
contig00701	AT1G48600.1	77.96	894	195	2	336	1228	412	1304	1e-48	194		phosphoethanolamine N-methyltransferase 2, putative (NMT2) | chr1:17966448-17969077 FORWARD
contig00702	ATMG00520.1	95.68	625	23	2	405	1025	1	625	0	1013		MATR | hypothetical protein | chrM:144294-146312 REVERSE
contig00703	AT5G42090.1	79.41	748	154	0	283	1030	571	1318	7e-69	262		LOCATED IN: endomembrane system, integral to membrane; EXPRESSED IN: 24 plant structures; EXPRESSED DURING: 14 growth stages; CONTAINS InterP
contig00704	AT1G80400.1	83.76	197	32	0	785	981	676	872	2e-31	137		zinc finger (C3HC4-type RING finger) family protein | chr1:30225864-30227360 FORWARD
contig00705	AT1G80400.1	85.48	62	9	0	224	285	1108	1169	5e-06	52		zinc finger (C3HC4-type RING finger) family protein | chr1:30225864-30227360 FORWARD
contig00706	AT1G01300.1	80.75	161	31	0	734	894	1237	1397	3e-12	73.8		aspartyl protease family protein | chr1:117065-118522 FORWARD
contig00708	AT2G16120.1	81.93	166	30	0	1126	1291	515	350	1e-17	91.7		mannitol transporter, putative | chr2:6996727-6998441 REVERSE
contig00709	AT2G01860.1	85.14	74	11	0	312	385	1310	1237	3e-08	60		EMB975 | EMB975 (EMBRYO DEFECTIVE 975) | chr2:388283-389743 FORWARD
contig00710	AT5G02860.1	78.37	1105	238	1	73	1176	509	1613	2e-76	287		pentatricopeptide (PPR) repeat-containing protein | chr5:654102-656561 FORWARD
contig00711	AT2G01820.1	80.59	170	33	0	711	880	1681	1850	1e-12	75.8		leucine-rich repeat protein kinase, putative | chr2:357664-360681 REVERSE
contig00715	AT5G58380.1	77.93	503	111	0	922	1424	668	166	3e-25	117		CIPK10, PKS2, SIP1, SNRK3.8 | SIP1 (SOS3-INTERACTING PROTEIN 1); ATP binding / kinase/ protein kinase/ protein serine/threonine kinase | chr5:23
contig00716	AT5G15490.1	80.86	904	173	0	40	943	80	983	9e-117	420		UDP-glucose 6-dehydrogenase, putative | chr5:5027872-5029314 REVERSE
contig00717	AT1G77380.1	81.42	339	61	2	640	977	1040	703	3e-37	157		AAP3, ATAAP3 | AAP3; amino acid transmembrane transporter | chr1:29075201-29077252 REVERSE
contig00719	AT2G47980.1	79.24	395	82	0	1	395	1631	2025	3e-30	133		SCC3, ATSCC3 | SCC3 (SISTER-CHROMATID COHESION PROTEIN 3); binding | chr2:19631423-19636795 FORWARD
contig00720	AT3G01120.1	83.69	521	84	1	87	606	1574	1054	5e-96	351		MTO1, CGS, ATCYS1, CGS1 | MTO1 (METHIONINE OVERACCUMULATION 1); cystathionine gamma-synthase | chr3:39234-41865 REVERSE
contig00722	AT5G18580.1	82.49	1365	238	1	7	1370	51	1415	0	803		FASS, TON2, EMB40, FS1, GDO, FASS 2 | FASS (FASS 1); protein phosphatase type 2B regulator | chr5:6175154-6178214 FORWARD
contig00724	AT3G19490.1	81.06	1246	234	2	42	1286	415	1659	2e-165	583		ATNHD1, NHD1 | ATNHD1; potassium:hydrogen antiporter/ sodium:hydrogen antiporter | chr3:6754875-6758127 REVERSE
contig00725	AT2G35155.1	79.6	995	201	2	228	1220	1256	262	3e-89	329		catalytic | chr2:14819209-14821330 REVERSE
contig00726	AT3G24190.1	81.27	833	156	0	742	1574	1838	1006	8e-115	414		ABC1 family protein | chr3:8743319-8747703 FORWARD
contig00727	AT2G18950.1	79.21	630	131	0	443	1072	1047	418	2e-53	210		HPT1, TPT1, ATHPT, VTE2 | HPT1 (HOMOGENTISATE PHYTYLTRANSFERASE 1); homogentisate phytyltransferase/ prenyltransferase | chr2:8207491-8210047 FO
contig00730	AT1G13980.1	79.3	314	65	0	653	966	4247	3934	2e-22	107		GN, VAN7, EMB30 | GN (GNOM); GTP:GDP antiporter/ protein homodimerization | chr1:4789587-4794397 FORWARD
contig00731	AT3G48530.1	91.3	69	6	0	636	704	888	820	3e-17	89.7		KING1 | KING1 (SNF1-RELATED PROTEIN KINASE REGULATORY SUBUNIT GAMMA 1) | chr3:17987559-17989592 FORWARD
contig00732	AT3G48530.1	84.56	149	23	0	5	153	626	478	7e-25	113		KING1 | KING1 (SNF1-RELATED PROTEIN KINASE REGULATORY SUBUNIT GAMMA 1) | chr3:17987559-17989592 FORWARD
contig00734	AT5G62700.1	84.69	1300	198	1	23	1321	1	1300	0	991		TUB3 | TUB3; GTP binding / GTPase/ structural molecule | chr5:25184501-25186426 FORWARD
contig00735	AT5G49945.1	79.1	402	84	0	720	1121	1062	661	2e-29	131		unknown protein | chr5:20317418-20319432 FORWARD
contig00736	AT5G63860.1	79.37	606	124	1	83	687	647	42	3e-51	202		UVR8 | UVR8 (UVB-RESISTANCE 8); chromatin binding / guanyl-nucleotide exchange factor | chr5:25554821-25558587 REVERSE
contig00737	AT5G46110.4	83.33	894	148	1	370	1263	1214	322	2e-165	583		APE2, TPT | APE2 (ACCLIMATION OF PHOTOSYNTHESIS TO ENVIRONMENT 2); antiporter/ triose-phosphate transmembrane transporter | chr5:18697606-187002
contig00739	AT5G13640.1	80.28	796	157	0	1407	2202	953	158	4e-90	333		ATPDAT, PDAT | ATPDAT; phosphatidylcholine-sterol O-acyltransferase | chr5:4393529-4397213 FORWARD
contig00740	AT5G66880.1	81.58	418	77	0	1	418	149	566	9e-56	218		SNRK2-3, SNRK2.3, SRK2I | SNRK2.3 (SUCROSE NONFERMENTING 1(SNF1)-RELATED PROTEIN KINASE 2.3); kinase/ protein kinase | chr5:26710697-26712732 FO
contig00741	AT4G20340.1	81.45	124	22	1	1406	1528	499	376	9e-07	56		RNA polymerase II transcription factor/ transcription initiation factor | chr4:10985011-10987748 FORWARD
contig00742	AT5G20250.3	79.78	460	91	2	1392	1850	1270	1728	1e-37	159		DIN10 | DIN10 (DARK INDUCIBLE 10); hydrolase, hydrolyzing O-glycosyl compounds | chr5:6834207-6836635 FORWARD
contig00743	AT3G13690.1	82.05	663	118	1	1366	2028	1123	1784	5e-99	363		protein kinase family protein | chr3:4486920-4490011 FORWARD
contig00744	AT3G18990.1	84	125	20	0	867	991	640	764	5e-17	89.7		VRN1, REM39 | VRN1 (REDUCED VERNALIZATION RESPONSE 1); transcription repressor | chr3:6549077-6551568 REVERSE
contig00746	AT2G44880.1	92.86	42	3	0	1015	1056	1269	1228	4e-08	60		pentatricopeptide (PPR) repeat-containing protein | chr2:18505239-18506906 FORWARD
contig00747	AT5G67320.1	80.16	857	170	0	364	1220	1793	937	1e-95	351		HOS15 | HOS15 (high expression of osmotically responsive genes 15) | chr5:26857268-26860974 FORWARD
contig00749	AT4G27440.2	79.69	645	131	0	398	1042	1206	562	3e-62	240		PORB | PORB (PROTOCHLOROPHYLLIDE OXIDOREDUCTASE B); oxidoreductase/ protochlorophyllide reductase | chr4:13725648-13727107 FORWARD
contig00753	AT3G12360.1	78.34	217	47	0	419	635	1666	1450	9e-08	58		ITN1 | ITN1 (INCREASED TOLERANCE TO NACL); protein binding | chr3:3934146-3936495 FORWARD
contig00754	AT3G56940.1	82.53	830	143	2	221	1049	205	1033	2e-134	480		CRD1, CHL27, ACSF | CRD1 (COPPER RESPONSE DEFECT 1); DNA binding / magnesium-protoporphyrin IX monomethyl ester (oxidative) cyclase | chr3:21076
contig00755	AT1G54570.1	81.33	150	28	0	558	707	1757	1608	9e-13	75.8		esterase/lipase/thioesterase family protein | chr1:20380649-20384953 REVERSE
contig00757	AT3G02720.1	79.13	575	120	0	340	914	1166	592	9e-47	188		DJ-1 family protein / protease-related | chr3:586336-588088 FORWARD
contig00760	AT1G05350.1	79.75	563	111	1	895	1454	734	172	9e-53	208		thiF family protein | chr1:1560891-1564005 REVERSE
contig00761	AT4G04340.1	79.19	322	62	3	1543	1861	1558	1877	4e-16	87.7		early-responsive to dehydration protein-related / ERD protein-related | chr4:2123235-2126624 FORWARD
contig00762	AT5G13980.3	77.68	560	125	0	792	1351	2612	2053	6e-26	119		glycosyl hydrolase family 38 protein | chr5:4508626-4513928 FORWARD
contig00764	AT1G67580.2	85.71	70	10	0	474	543	2135	2066	3e-08	60		protein kinase family protein | chr1:25327727-25330965 REVERSE
contig00766	AT1G75780.1	85.14	296	44	0	2	297	1018	1313	4e-62	238		TUB1 | TUB1; GTP binding / GTPase/ structural molecule | chr1:28451378-28453602 REVERSE
contig00767	AT1G12920.1	82.14	543	96	1	7	548	563	21	1e-80	299		ERF
contig00768	AT5G62700.1	82.93	914	156	0	34	947	25	938	2e-163	575		TUB3 | TUB3; GTP binding / GTPase/ structural molecule | chr5:25184501-25186426 FORWARD
contig00769	AT3G48500.1	80.51	662	129	0	77	738	667	1328	4e-77	289		PDE312, PTAC10 | RNA binding | chr3:17962209-17965408 FORWARD
contig00770	AT2G21340.1	78.88	625	132	0	89	713	346	970	6e-48	192		antiporter/ drug transporter | chr2:9132629-9136236 FORWARD
contig00771	AT1G56145.1	84.27	89	14	0	118	206	2255	2167	3e-10	65.9		leucine-rich repeat family protein / protein kinase family protein | chr1:21008225-21013934 REVERSE
contig00772	AT1G79600.1	79.12	407	85	0	2	408	1535	1129	2e-30	133		ABC1 family protein | chr1:29950105-29952516 REVERSE
contig00773	AT3G12200.1	82.76	87	15	0	1460	1546	699	613	3e-06	54		AtNek7 | AtNek7 (NIMA-related kinase7); ATP binding / kinase/ protein kinase/ protein serine/threonine kinase/ protein tyrosine kinase | chr3:38
contig00774	AT4G02130.3	83.52	91	15	0	188	278	935	1025	6e-09	61.9		GATL6, LGT10 | GATL6; polygalacturonate 4-alpha-galacturonosyltransferase/ transferase, transferring glycosyl groups / transferase, transferring
contig00775	AT1G65930.1	81.82	605	110	0	339	943	1130	526	1e-88	327		isocitrate dehydrogenase, putative / NADP+ isocitrate dehydrogenase, putative | chr1:24539088-24541861 FORWARD
contig00777	AT5G46110.4	82.36	890	154	1	371	1257	325	1214	3e-145	515		APE2, TPT | APE2 (ACCLIMATION OF PHOTOSYNTHESIS TO ENVIRONMENT 2); antiporter/ triose-phosphate transmembrane transporter | chr5:18697606-187002
contig00778	AT3G23820.1	82.21	534	95	0	652	1185	1077	544	4e-82	305		GAE6 | GAE6 (UDP-D-GLUCURONATE 4-EPIMERASE 6); UDP-glucuronate 4-epimerase/ catalytic | chr3:8603645-8605027 FORWARD
contig00779	AT5G15410.1	80.69	404	78	0	444	847	547	950	8e-45	182		DND1, ATCNGC2, CNGC2 | DND1 (DEFENSE NO DEATH 1); calcium channel/ calmodulin binding / cation channel/ cyclic nucleotide binding / intracellula
contig00782	AT4G04950.1	82.32	164	29	0	290	453	946	1109	7e-19	95.6		thioredoxin family protein | chr4:2517882-2519924 REVERSE
contig00783	AT3G51550.1	79.25	212	44	0	50	261	1831	2042	1e-11	71.9		FER | FER (FERONIA); kinase/ protein kinase | chr3:19117877-19120564 REVERSE
contig00784	AT4G04950.1	83.25	209	32	2	166	371	76	284	2e-27	123		thioredoxin family protein | chr4:2517882-2519924 REVERSE
contig00785	AT4G02720.1	83.28	305	51	0	800	1104	898	1202	2e-50	200		unknown protein | chr4:1204545-1205813 REVERSE
contig00786	AT5G23860.1	82.21	1265	225	0	263	1527	1298	34	0	724		TUB8 | TUB8; structural constituent of cytoskeleton | chr5:8042962-8044528 FORWARD
contig00789	AT1G06290.1	84.54	97	15	0	77	173	998	902	4e-13	73.8		ACX3, ATACX3 | ACX3 (ACYL-COA OXIDASE 3); acyl-CoA oxidase | chr1:1922423-1926002 FORWARD
contig00790	AT3G25230.2	79.21	789	164	0	725	1513	1224	436	2e-69	264		ROF1, ATFKBP62, FKBP62 | ROF1 (ROTAMASE FKBP 1); FK506 binding / calmodulin binding / peptidyl-prolyl cis-trans isomerase | chr3:9188257-9191175
contig00791	AT1G55360.1	80.86	888	170	0	351	1238	368	1255	3e-114	412		unknown protein | chr1:20666526-20668502 REVERSE
contig00792	AT1G74910.2	79.67	1220	245	2	207	1426	1235	19	6e-122	438		ADP-glucose pyrophosphorylase family protein | chr1:28135770-28138456 REVERSE
contig00793	AT2G28840.1	79.3	372	76	1	63	433	500	129	2e-26	119		ankyrin repeat family protein | chr2:12378542-12380474 FORWARD
contig00795	ATMG00410.1	95.97	124	5	0	1486	1609	1158	1035	4e-52	206		ATP6-1, ATP6 | ATPase subunit 6 | chrM:111750-112907 FORWARD
contig00796	AT4G35630.1	81.35	665	116	3	305	968	634	1291	7e-87	321		PSAT | PSAT; O-phospho-L-serine:2-oxoglutarate aminotransferase | chr4:16904205-16905497 FORWARD
contig00797	AT5G51970.2	88.68	53	6	0	141	193	202	254	9e-08	58		sorbitol dehydrogenase, putative / L-iditol 2-dehydrogenase, putative | chr5:21111820-21113284 FORWARD
contig00798	AT3G09940.2	92.31	52	4	0	691	742	848	797	1e-11	71.9		MDHAR, ATMDAR3 | MDHAR (MONODEHYDROASCORBATE REDUCTASE); monodehydroascorbate reductase (NADH) | chr3:3056501-3059103 REVERSE
contig00799	AT2G40140.2	81.82	176	32	0	1	176	769	944	3e-19	95.6		CZF1, ZFAR1, SZF2, ATSZF2 | CZF1; transcription factor | chr2:16772537-16774330 FORWARD
contig00800	AT4G14500.1	80	545	108	1	457	1001	1010	467	1e-52	208		FUNCTIONS IN: molecular_function unknown; INVOLVED IN: biological_process unknown; LOCATED IN: cellular_component unknown; EXPRESSED IN: 24 p
contig00802	AT4G03430.1	82.15	577	101	2	1114	1689	2415	1840	1e-83	311		STA1, EMB2770 | EMB2770 (EMBRYO DEFECTIVE 2770); RNA splicing factor, transesterification mechanism | chr4:1517411-1520500 REVERSE
contig00803	AT5G04420.3	79.59	245	50	0	1167	1411	746	502	6e-17	89.7		kelch repeat-containing protein | chr5:1246867-1249455 REVERSE
contig00804	AT1G09430.1	80.98	1025	195	0	459	1483	1115	91	3e-136	486		ACLA-3 | ACLA-3; ATP citrate synthase | chr1:3042135-3044978 FORWARD
contig00805	AT5G35360.1	83.69	1294	211	0	167	1460	245	1538	0	892		CAC2 | CAC2; acetyl-CoA carboxylase/ biotin carboxylase | chr5:13584300-13588268 FORWARD
contig00809	AT1G24490.1	80.38	734	144	0	1013	1746	1013	280	3e-84	313		ALB4, ARTEMIS | ALB4 (ALBINA 4) | chr1:8682364-8684966 FORWARD
contig00811	AT3G54660.1	79.06	1294	270	1	474	1767	1635	343	6e-113	408		GR, EMB2360, ATGR2 | GR (GLUTATHIONE REDUCTASE); ATP binding / glutathione-disulfide reductase | chr3:20230356-20233100 REVERSE
contig00812	AT5G64410.1	78.66	689	147	0	809	1497	1369	2057	3e-50	200		ATOPT4, OPT4 | OPT4 (OLIGOPEPTIDE TRANSPORTER 4); oligopeptide transporter | chr5:25750921-25754974 REVERSE
contig00813	AT4G09160.1	94.44	36	2	0	937	972	1313	1278	9e-07	56		SEC14 cytosolic factor family protein / phosphoglyceride transfer family protein | chr4:5839761-5842158 FORWARD
contig00814	AT1G15690.2	84.62	468	72	0	468	935	472	939	1e-97	357		AVP1, ATAVP3, AVP-3 | AVP1; ATPase/ hydrogen-translocating pyrophosphatase | chr1:5399115-5402185 FORWARD
contig00815	AT5G25140.1	97.06	34	1	0	1183	1216	449	416	5e-08	60		CYP71B13 | CYP71B13; electron carrier/ heme binding / iron ion binding / monooxygenase/ oxygen binding | chr5:8672989-8674557 FORWARD
contig00816	AT3G18290.1	80.67	119	23	0	406	524	3457	3575	2e-06	54		EMB2454 | EMB2454 (embryo defective 2454); protein binding / zinc ion binding | chr3:6274308-6280174 FORWARD
contig00817	AT3G18290.1	81.67	180	33	0	334	513	2679	2500	6e-19	95.6		EMB2454 | EMB2454 (embryo defective 2454); protein binding / zinc ion binding | chr3:6274308-6280174 FORWARD
contig00818	AT3G11710.1	79.72	1065	211	5	612	1672	751	1814	5e-98	359		ATKRS-1 | ATKRS-1 (ARABIDOPSIS THALIANA LYSYL-TRNA SYNTHETASE 1); ATP binding / aminoacyl-tRNA ligase/ lysine-tRNA ligase/ nucleic acid binding
contig00819	AT3G57150.1	82.37	845	149	0	11	855	346	1190	1e-138	494		NAP57, AtNAP57, CBF5, AtCBF5 | NAP57 (Arabidopsis thaliana homologue of NAP57); pseudouridine synthase | chr3:21154255-21155952 REVERSE
contig00820	AT4G11570.2	79.35	276	56	1	409	683	313	588	2e-16	87.7		haloacid dehalogenase-like hydrolase family protein | chr4:7004743-7005864 FORWARD
contig00821	AT3G62980.1	78.65	473	101	0	377	849	494	22	2e-31	137		TIR1 | TIR1 (TRANSPORT INHIBITOR RESPONSE 1); auxin binding / protein binding / ubiquitin-protein ligase | chr3:23273479-23276181 REVERSE
contig00822	AT5G41870.1	81.66	169	31	0	657	825	791	623	5e-17	89.7		glycoside hydrolase family 28 protein / polygalacturonase (pectinase) family protein | chr5:16758817-16760490 REVERSE
contig00823	AT1G36050.2	79.69	192	39	0	684	875	963	1154	1e-11	71.9		unknown protein | chr1:13450467-13453055 FORWARD
contig00824	AT3G23480.1	84.62	78	12	0	1309	1386	302	225	5e-08	60		cyclopropane fatty acid synthase-related | chr3:8420284-8422894 FORWARD
contig00825	AT2G32950.1	84.05	232	37	0	743	974	1547	1316	2e-40	167		COP1, ATCOP1, DET340, FUS1, EMB168 | COP1 (CONSTITUTIVE PHOTOMORPHOGENIC 1); protein binding / ubiquitin-protein ligase | chr2:13978000-13983282
contig00826	AT3G42050.1	82.76	377	65	0	1244	1620	411	35	7e-60	232		vacuolar ATP synthase subunit H family protein | chr3:14228846-14232228 REVERSE
contig00827	AT1G73390.4	81.52	644	119	0	592	1235	983	340	2e-90	333		unknown protein | chr1:27591486-27594148 REVERSE
contig00828	AT4G25730.1	79.02	224	47	0	585	808	2132	1909	1e-11	71.9		FtsJ-like methyltransferase family protein | chr4:13102906-13106718 REVERSE
contig00829	AT1G51590.2	78.96	941	193	2	5	940	30	970	7e-71	268		mannosyl-oligosaccharide 1,2-alpha-mannosidase, putative | chr1:19128315-19131406 REVERSE
contig00830	AT3G06350.1	81.82	143	26	0	1417	1559	671	529	2e-13	77.8		EMB3004, MEE32 | MEE32 (MATERNAL EFFECT EMBRYO ARREST 32); 3-dehydroquinate dehydratase/ NADP or NADPH binding / binding / catalytic/ shikimate
contig00833	AT5G42080.1	79.43	1167	240	0	562	1728	1476	310	1e-113	410		ADL1, ADL1A, AG68, DRP1A, RSW9 | ADL1 (ARABIDOPSIS DYNAMIN-LIKE PROTEIN); GTP binding / GTPase/ protein binding | chr5:16820661-16824536 REVERSE
contig00834	AT4G29190.1	82.64	265	46	0	1108	1372	489	225	2e-38	161		zinc finger (CCCH-type) family protein | chr4:14392233-14393303 REVERSE
contig00838	AT5G08570.1	77.97	1412	311	0	11	1422	109	1520	2e-90	333		pyruvate kinase, putative | chr5:2778433-2780300 FORWARD
contig00840	AT4G12910.1	86.76	68	9	0	1398	1465	314	247	3e-09	63.9		scpl20 | scpl20 (serine carboxypeptidase-like 20); serine-type carboxypeptidase | chr4:7550576-7553051 REVERSE
contig00841	AT1G07920.1	87.48	1326	166	0	5	1330	25	1350	0	1312		elongation factor 1-alpha / EF-1-alpha | chr1:2455559-2457001 FORWARD
contig00842	AT2G22670.3	79.59	387	76	1	457	840	486	872	2e-31	137		IAA8 | IAA8; transcription factor | chr2:9637136-9638459 FORWARD
contig00843	AT1G09780.1	80.59	984	183	3	475	1451	1445	463	3e-117	422		2,3-biphosphoglycerate-independent phosphoglycerate mutase, putative / phosphoglyceromutase, putative | chr1:3165550-3167812 REVERSE
contig00844	AT1G11910.1	80.93	257	49	0	596	852	812	556	1e-26	121		aspartyl protease family protein | chr1:4017119-4019874 REVERSE
contig00846	AT1G18940.1	82.73	110	19	0	434	543	1361	1252	2e-10	67.9		nodulin family protein | chr1:6543852-6545592 FORWARD
contig00847	AT2G47940.2	80.64	935	181	0	591	1525	1643	709	5e-116	418		DEGP2 | DEGP2; serine-type endopeptidase/ serine-type peptidase | chr2:19618372-19622164 REVERSE
contig00848	AT2G27860.1	86.89	122	16	0	417	538	1121	1000	4e-25	115		AXS1 | AXS1 (UDP-D-apiose/UDP-D-xylose synthase 1); NAD or NADH binding / UDP-glucuronate decarboxylase | chr2:11864684-11866843 REVERSE
contig00849	AT1G08200.1	83.76	899	145	1	52	949	944	46	7e-176	617		AXS2 | AXS2 (UDP-D-APIOSE/UDP-D-XYLOSE SYNTHASE 2); UDP-glucuronate decarboxylase | chr1:2574259-2576609 REVERSE
contig00850	AT5G59750.1	80.28	218	43	0	404	621	511	728	2e-17	91.7		riboflavin biosynthesis protein, putative | chr5:24073397-24075411 FORWARD
contig00852	AT3G02090.2	85.48	62	9	0	81	142	1535	1596	4e-06	52		MPPBETA | mitochondrial processing peptidase beta subunit, putative | chr3:365624-368534 FORWARD
contig00854	AT3G02090.2	79.65	1096	223	0	119	1214	355	1450	6e-112	404		MPPBETA | mitochondrial processing peptidase beta subunit, putative | chr3:365624-368534 FORWARD
contig00855	AT1G68520.1	84.67	137	21	0	996	1132	1057	1193	9e-22	105		zinc finger (B-box type) family protein | chr1:25709331-25710749 REVERSE
contig00857	AT5G08670.1	84.79	559	85	0	451	1009	451	1009	6e-121	434		ATP binding / hydrogen ion transporting ATP synthase, rotational mechanism | chr5:2818395-2821149 REVERSE
contig00858	AT5G08670.1	84.22	640	101	0	1	640	1010	1649	3e-131	468		ATP binding / hydrogen ion transporting ATP synthase, rotational mechanism | chr5:2818395-2821149 REVERSE
contig00861	AT4G16830.3	82.63	167	26	1	448	614	881	718	2e-19	97.6		nuclear RNA-binding protein (RGGA) | chr4:9470652-9472308 FORWARD
contig00862	AT4G33030.1	78.88	805	170	0	507	1311	467	1271	1e-64	248		SQD1 | SQD1; UDPsulfoquinovose synthase/ sulfotransferase | chr4:15936051-15937566 FORWARD
contig00863	AT2G18750.2	84.78	92	14	0	299	390	1841	1750	9e-12	71.9		calmodulin-binding protein | chr2:8125827-8128363 FORWARD
contig00864	AT3G19380.1	84.55	123	19	0	1288	1410	157	35	4e-18	93.7		PUB25 | PUB25 (PLANT U-BOX 25); binding / ubiquitin-protein ligase | chr3:6714602-6715867 REVERSE
contig00865	AT1G06290.1	83.25	209	35	0	16	224	806	598	4e-32	137		ACX3, ATACX3 | ACX3 (ACYL-COA OXIDASE 3); acyl-CoA oxidase | chr1:1922423-1926002 FORWARD
contig00866	AT5G23120.1	81.67	960	175	1	202	1161	250	1208	2e-140	500		HCF136 | HCF136; protein binding | chr5:7778154-7780463 FORWARD
contig00867	AT3G56150.1	80.31	508	100	0	1599	2106	1314	807	3e-54	214		EIF3C, ATEIF3C-1, EIF3C-1, ATTIF3C1, TIF3C1 | EIF3C (EUKARYOTIC TRANSLATION INITIATION FACTOR 3C); translation initiation factor | chr3:20833790
contig00868	AT1G66330.2	81.84	380	69	0	748	1127	709	330	4e-52	206		senescence-associated family protein | chr1:24729880-24732144 REVERSE
contig00869	AT2G39730.3	83.79	734	119	0	269	1002	238	971	5e-144	511		RCA | RCA (RUBISCO ACTIVASE); ADP binding / ATP binding / enzyme regulator/ ribulose-1,5-bisphosphate carboxylase/oxygenase activator | chr2:165
contig00870	AT5G13930.1	80.09	231	46	0	880	1110	557	327	4e-18	93.7		CHS, TT4, ATCHS | TT4 (TRANSPARENT TESTA 4); naringenin-chalcone synthase | chr5:4488762-4490035 FORWARD
contig00871	AT5G03280.1	78.92	185	39	0	656	840	3569	3385	1e-07	58		EIN2, PIR2, CKR1, ERA3, ORE3, ORE2, ATEIN2 | EIN2 (ETHYLENE INSENSITIVE 2); transporter | chr5:788589-793066 FORWARD
contig00872	AT2G13360.2	78.37	578	125	0	582	1159	547	1124	1e-36	155		AGT, AGT1 | AGT (ALANINE:GLYOXYLATE AMINOTRANSFERASE); alanine-glyoxylate transaminase/ serine-glyoxylate transaminase/ serine-pyruvate transami
contig00874	AT5G17990.1	82.85	309	53	0	1306	1614	681	373	7e-48	192		TRP1, pat1 | TRP1 (tryptophan biosynthesis 1); anthranilate phosphoribosyltransferase | chr5:5957330-5959681 FORWARD
contig00875	AT1G75450.1	78.05	902	192	1	430	1331	1301	406	1e-48	194		CKX5, ATCKX5, ATCKX6 | CKX5 (CYTOKININ OXIDASE 5); cytokinin dehydrogenase | chr1:28315248-28318064 REVERSE
contig00877	AT5G02810.1	92.31	39	3	0	1797	1835	791	753	4e-06	54		PRR7, APRR7 | PRR7 (PSEUDO-RESPONSE REGULATOR 7); transcription regulator/ two-component response regulator | chr5:638283-641461 REVERSE
contig00878	AT3G09580.1	85.51	69	10	0	1163	1231	1339	1407	2e-07	58		amine oxidase family protein | chr3:2942614-2944047 REVERSE
contig00879	AT4G31170.3	83.86	223	36	0	23	245	814	1036	1e-37	157		protein kinase family protein | chr4:15153499-15154846 REVERSE
contig00880	AT3G13920.3	81.88	1032	185	2	61	1091	109	1139	8e-155	547		EIF4A1, RH4, TIF4A1 | EIF4A1 (EUKARYOTIC TRANSLATION INITIATION FACTOR 4A1); ATP-dependent helicase/ translation initiation factor | chr3:459263
contig00881	AT5G20890.1	82.85	1563	266	2	30	1590	22	1584	0	957		chaperonin, putative | chr5:7087020-7089906 REVERSE
contig00883	AT2G36530.1	85.33	75	11	0	2	76	1201	1275	8e-09	61.9		LOS2 | LOS2; copper ion binding / phosphopyruvate hydratase | chr2:15321081-15323786 REVERSE
contig00884	AT5G42090.1	79.48	619	127	0	261	879	1318	700	2e-56	220		LOCATED IN: endomembrane system, integral to membrane; EXPRESSED IN: 24 plant structures; EXPRESSED DURING: 14 growth stages; CONTAINS InterP
contig00885	AT3G27180.1	83.44	308	51	0	818	1125	987	680	3e-52	206		unknown protein | chr3:10027163-10030062 REVERSE
contig00886	AT1G05890.1	80.22	642	121	1	553	1194	1376	741	1e-70	268		zinc finger protein-related | chr1:1779631-1784166 FORWARD
contig00888	AT2G36530.1	82.35	731	129	0	56	786	755	25	1e-118	426		LOS2 | LOS2; copper ion binding / phosphopyruvate hydratase | chr2:15321081-15323786 REVERSE
contig00889	AT5G35590.1	87.14	70	9	0	1189	1258	661	592	2e-10	67.9		PAA1 | PAA1 (PROTEASOME ALPHA SUBUNIT A 1); endopeptidase/ peptidase/ threonine-type endopeptidase | chr5:13765417-13767768 REVERSE
contig00890	AT4G04770.1	80.77	993	191	0	13	1005	682	1674	8e-127	454		ATABC1, LAF6, ATNAP1 | ATABC1 (ATP BINDING CASSETTE PROTEIN 1); ATPase, coupled to transmembrane movement of substances / protein binding / tran
contig00891	AT1G08450.1	77.13	704	161	0	493	1196	1034	331	7e-26	119		CRT3 | CRT3 (CALRETICULIN 3); calcium ion binding / unfolded protein binding | chr1:2668008-2671800 REVERSE
contig00893	AT2G04030.1	81.6	1261	230	2	378	1638	2225	967	0	644		CR88, EMB1956, HSP90.5 | CR88; ATP binding | chr2:1281983-1285909 FORWARD
contig00894	AT5G24870.2	88.68	53	6	0	909	961	1210	1262	2e-07	58		zinc finger (C3HC4-type RING finger) family protein | chr5:8545008-8546923 REVERSE
contig00895	AT3G10690.1	79.25	612	125	2	142	752	1685	2295	1e-47	190		DNA gyrase subunit A family protein | chr3:3339612-3346243 REVERSE
contig00896	AT3G16290.1	83.5	685	112	1	1	685	1790	1107	7e-127	454		EMB2083 | EMB2083 (embryo defective 2083); ATP binding / ATP-dependent peptidase/ ATPase/ metalloendopeptidase/ metallopeptidase/ nucleoside-tri
contig00897	AT5G57930.2	82.2	191	34	0	336	526	635	825	5e-23	109		APO2 | APO2 (ACCUMULATION OF PHOTOSYSTEM ONE 2) | chr5:23454690-23456354 FORWARD
contig00898	AT4G27600.1	79.23	568	118	0	458	1025	1223	656	2e-47	190		pfkB-type carbohydrate kinase family protein | chr4:13782753-13785005 REVERSE
contig00899	AT3G19480.1	82.86	140	24	0	285	424	1760	1621	7e-17	87.7		D-3-phosphoglycerate dehydrogenase, putative / 3-PGDH, putative | chr3:6752590-6754650 FORWARD
contig00900	AT5G58330.1	81.37	950	176	1	408	1356	1181	232	4e-132	472		malate dehydrogenase (NADP), chloroplast, putative | chr5:23580010-23582287 REVERSE
contig00903	AT5G01220.1	79.61	775	157	1	91	865	532	1305	4e-73	276		SQD2 | SQD2 (sulfoquinovosyldiacylglycerol 2); UDP-glycosyltransferase/ UDP-sulfoquinovose:DAG sulfoquinovosyltransferase/ transferase, transfer
contig00906	AT4G12980.1	93.22	59	4	0	965	1023	509	451	9e-16	85.7		auxin-responsive protein, putative | chr4:7589670-7591074 REVERSE
contig00907	AT4G17100.1	80	290	57	1	194	482	1139	850	2e-22	107		unknown protein | chr4:9610164-9612513 REVERSE
contig00908	AT1G17720.2	86.29	197	27	0	722	918	731	927	3e-43	176		ATB BETA | ATB BETA; nucleotide binding / protein phosphatase type 2A regulator | chr1:6093949-6098065 REVERSE
contig00910	AT1G11860.2	78.41	908	196	0	569	1476	920	13	4e-64	246		aminomethyltransferase, putative | chr1:4001801-4003245 FORWARD
contig00913	AT3G25420.1	84.03	119	19	0	1069	1187	1348	1466	9e-16	85.7		scpl21 | scpl21 (serine carboxypeptidase-like 21); serine-type carboxypeptidase | chr3:9217832-9220836 FORWARD
contig00915	AT3G05060.1	79.71	966	193	3	120	1083	1175	211	1e-91	337		SAR DNA-binding protein, putative | chr3:1413174-1415564 REVERSE
contig00917	AT3G14510.1	84.27	89	14	0	483	571	686	598	4e-10	65.9		geranylgeranyl pyrophosphate synthase, putative / GGPP synthetase, putative / farnesyltranstransferase, putative | chr3:4867378-4868305 REVER
contig00918	AT1G73990.1	79.39	427	88	0	18	444	1283	1709	4e-35	149		SPPA | SPPA; serine-type endopeptidase | chr1:27824465-27828807 FORWARD
contig00919	AT3G21230.1	86.9	84	11	0	510	593	1363	1446	4e-14	79.8		4CL5 | 4CL5 (4-coumarate:CoA ligase 5); 4-coumarate-CoA ligase | chr3:7448231-7451947 REVERSE
contig00920	AT3G54050.1	79.2	851	174	2	207	1054	1254	404	3e-71	270		fructose-1,6-bisphosphatase, putative / D-fructose-1,6-bisphosphate 1-phosphohydrolase, putative / FBPase, putative | chr3:20016951-20018527
contig00921	AT1G69220.2	86.67	135	18	0	6	140	1342	1476	9e-28	125		SIK1 | SIK1; ATP binding / kinase/ protein kinase/ protein serine/threonine kinase | chr1:26020298-26026119 REVERSE
contig00922	ATCG00020.1	94.82	1062	55	0	48	1109	1062	1	0	1669		PSBA | Encodes chlorophyll binding protein D1, a part of the photosystem II reaction center core | chrC:383-1444 REVERSE
contig00923	AT3G51850.1	81.68	1310	240	0	290	1599	250	1559	0	694		CPK13 | CPK13; ATP binding / calcium ion binding / calmodulin-dependent protein kinase/ kinase/ protein kinase/ protein serine/threonine kinase/
contig00925	AT5G48030.1	87.01	77	10	0	206	282	324	400	3e-12	73.8		GFA2 | GFA2 (GAMETOPHYTIC FACTOR 2); heat shock protein binding / unfolded protein binding | chr5:19466298-19469753 REVERSE
contig00926	AT4G17150.2	81.44	873	158	3	780	1649	896	25	9e-118	424		unknown protein | chr4:9638591-9640983 FORWARD
contig00927	AT1G75420.1	80.87	183	35	0	265	447	836	654	5e-16	85.7		glycosyl transferase family 1 protein | chr1:28305469-28307317 FORWARD
contig00929	AT5G59250.1	81.52	514	94	1	714	1227	1068	1580	1e-67	258		sugar transporter family protein | chr5:23903958-23906853 FORWARD
contig00930	AT2G14170.3	80.99	784	146	3	75	857	724	1505	4e-95	349		ALDH6B2 | ALDH6B2; 3-chloroallyl aldehyde dehydrogenase/ methylmalonate-semialdehyde dehydrogenase (acylating)/ oxidoreductase | chr2:5977851-59
contig00931	AT1G14170.3	83.52	91	15	0	1280	1370	676	586	1e-08	61.9		KH domain-containing protein | chr1:4843463-4845253 REVERSE
contig00932	AT1G17140.2	86.49	74	10	0	472	545	833	760	2e-10	67.9		tropomyosin-related | chr1:5856740-5857861 REVERSE
contig00933	AT4G28390.1	81.79	851	154	1	361	1210	1094	244	1e-125	450		AAC3, ATAAC3 | AAC3 (ADP/ATP CARRIER 3); ATP:ADP antiporter/ binding | chr4:14041486-14042781 REVERSE
contig00935	AT1G07670.1	82.27	547	97	0	683	1229	2662	2116	5e-85	315		ATECA4, ECA4 | calcium-transporting ATPase | chr1:2370305-2374196 REVERSE
contig00936	AT1G78955.1	82.4	125	22	0	217	341	715	839	5e-12	73.8		CAMS1 | CAMS1 (Camelliol C synthase 1); beta-amyrin synthase | chr1:29689153-29694255 REVERSE
contig00937	AT1G66150.1	82.29	175	31	0	684	858	2329	2155	2e-20	101		TMK1 | TMK1 (TRANSMEMBRANE KINASE 1); transmembrane receptor protein serine/threonine kinase | chr1:24631503-24634415 FORWARD
contig00938	ATCG00780.1	92.41	369	28	0	474	842	369	1	2e-143	509		RPL14 | encodes a chloroplast ribosomal protein L14, a constituent of the large subunit of the ribosomal complex | chrC:80696-81064 REVERSE
contig00940	AT3G03070.1	83.64	110	18	0	335	444	224	115	3e-13	75.8		NADH-ubiquinone oxidoreductase-related | chr3:696593-698069 REVERSE
contig00941	AT5G17530.2	81.02	590	112	0	201	790	706	1295	7e-75	281		phosphoglucosamine mutase family protein | chr5:5778168-5781863 FORWARD
contig00943	AT3G45780.2	79.21	659	131	1	436	1088	2723	2065	6e-57	222		PHOT1, NPH1, JK224, RPT1 | PHOT1 (PHOTOTROPIN 1); FMN binding / blue light photoreceptor/ kinase/ protein binding / protein serine/threonine kin
contig00944	AT1G29310.1	80.43	1380	265	3	67	1445	49	1424	5e-163	575		P-P-bond-hydrolysis-driven protein transmembrane transporter | chr1:10252662-10254526 FORWARD
contig00945	AT5G22740.1	82.23	602	107	0	138	739	709	1310	6e-94	345		ATCSLA02, CSLA02, ATCSLA2 | ATCSLA02; mannan synthase/ transferase, transferring glycosyl groups | chr5:7555379-7559866 REVERSE
contig00947	AT3G13460.4	78.46	534	115	0	551	1084	1796	1263	3e-34	147		ECT2 | ECT2; protein binding | chr3:4385274-4388220 REVERSE
contig00948	AT5G11720.1	82.19	146	26	0	975	1120	1624	1769	5e-15	83.8		alpha-glucosidase 1 (AGLU1) | chr5:3776840-3780025 FORWARD
contig00949	AT1G16390.1	90.16	61	6	0	293	353	1364	1304	2e-12	73.8		ATOCT3 | ATOCT3 (ARABIDOPSIS THALIANA ORGANIC CATION/CARNITINE TRANSPORTER 3); carbohydrate transmembrane transporter/ sugar:hydrogen symporter
contig00952	ATCG00500.1	85.89	333	46	1	203	534	727	1059	1e-74	280		ACCD | Encodes the carboxytransferase beta subunit of the Acetyl-CoA carboxylase (ACCase) complex in plastids. This complex catalyzes the carbox
contig00953	AT1G09060.3	82.91	117	20	0	530	646	1013	1129	3e-12	73.8		transcription factor jumonji (jmjC) domain-containing protein | chr1:2921235-2925254 REVERSE
contig00954	AT1G08450.1	80.31	914	180	0	469	1382	1050	137	7e-106	385		CRT3 | CRT3 (CALRETICULIN 3); calcium ion binding / unfolded protein binding | chr1:2668008-2671800 REVERSE
contig00955	AT4G37870.1	86.11	619	83	2	1	616	1229	611	4e-150	531		PCK1, PEPCK | PCK1 (PHOSPHOENOLPYRUVATE CARBOXYKINASE 1); ATP binding / phosphoenolpyruvate carboxykinase (ATP)/ phosphoenolpyruvate carboxykina
contig00957	AT1G48520.1	79.23	1175	241	3	92	1263	430	1604	9e-102	371		GATB | GATB (GLU-ADT SUBUNIT B); carbon-nitrogen ligase, with glutamine as amido-N-donor / glutaminyl-tRNA synthase (glutamine-hydrolyzing)/ lig
contig00958	AT5G35220.1	80.84	976	184	2	490	1462	1370	395	5e-122	438		EGY1 | EGY1 (ETHYLENE-DEPENDENT GRAVITROPISM-DEFICIENT AND YELLOW-GREEN 1); metalloendopeptidase | chr5:13484606-13487546 REVERSE
contig00959	AT5G61020.2	79.96	494	99	0	526	1019	1268	775	1e-48	194		ECT3 | ECT3 | chr5:24557485-24559780 REVERSE
contig00961	AT2G31890.1	77.51	458	103	0	990	1447	1175	718	2e-17	91.7		ATRAP, RAP | RAP | chr2:13557100-13559715 REVERSE
contig00963	AT4G14620.1	83.97	131	20	1	505	635	599	470	8e-16	85.7		unknown protein | chr4:8389246-8390448 REVERSE
contig00965	AT4G32910.1	79.31	203	42	0	888	1090	1412	1210	6e-11	69.9		INVOLVED IN: biological_process unknown; LOCATED IN: cellular_component unknown; EXPRESSED IN: 23 plant structures; EXPRESSED DURING: 13 grow
contig00966	AT2G24100.1	81.41	441	82	0	24	464	370	810	2e-57	224		unknown protein | chr2:10244921-10246715 FORWARD
contig00967	AT1G23870.1	80.82	490	94	0	1994	2483	951	462	7e-58	226		ATTPS9, TPS9 | ATTPS9; transferase, transferring glycosyl groups / trehalose-phosphatase | chr1:8432695-8435506 FORWARD
contig00969	ATMG00513.1	97.81	228	5	0	1	228	228	1	9e-115	412		NAD5A, NAD5.1, NAD5 | Mitochondrial NADH dehydrogenase subunit 5. The gene is trans-spliced from three different pre-cursors, NAD5a, NAD5b and N
contig00972	AT4G30920.1	82.08	173	31	0	96	268	548	376	6e-20	97.6		cytosol aminopeptidase family protein | chr4:15046589-15049304 REVERSE
contig00973	AT1G75170.3	78.6	458	98	0	338	795	49	506	1e-29	131		SEC14 cytosolic factor family protein / phosphoglyceride transfer family protein | chr1:28214744-28215686 FORWARD
contig00974	AT5G20380.1	79.27	579	119	1	288	866	1529	952	8e-47	188		PHT4;5 | PHT4;5; inorganic phosphate transmembrane transporter | chr5:6887936-6892358 REVERSE
contig00976	AT1G54990.1	86.84	76	10	0	4	79	545	620	1e-11	71.9		AXR4, RGR, RGR1 | AXR4 (AUXIN RESISTANT 4) | chr1:20511565-20513489 FORWARD
contig00977	AT1G64390.1	81.05	248	47	0	9	256	973	1220	6e-26	119		AtGH9C2 | AtGH9C2 (Arabidopsis thaliana glycosyl hydrolase 9C2); carbohydrate binding / catalytic/ hydrolase, hydrolyzing O-glycosyl compounds |
contig00978	AT3G17750.1	82.63	852	142	5	236	1083	2335	3184	8e-124	444		protein kinase family protein | chr3:6074228-6078428 FORWARD
contig00980	AT4G13930.1	82.5	777	136	0	1	777	640	1416	3e-129	462		SHM4 | SHM4 (serine hydroxymethyltransferase 4); catalytic/ glycine hydroxymethyltransferase/ pyridoxal phosphate binding | chr4:8048013-8050021
contig00982	AT1G29050.1	88.75	80	9	0	810	889	716	637	2e-16	87.7		unknown protein | chr1:10136376-10139082 REVERSE
contig00983	AT1G06890.2	81.39	790	147	0	629	1418	806	17	1e-110	400		transporter-related | chr1:2111728-2114038 REVERSE
contig00984	AT2G46210.1	87.84	74	9	0	369	442	574	647	8e-13	75.8		delta-8 sphingolipid desaturase, putative | chr2:18977542-18978891 FORWARD
contig00985	AT1G09830.1	79.28	608	126	0	246	853	637	1244	4e-52	206		phosphoribosylamine--glycine ligase (PUR2) | chr1:3192783-3194936 REVERSE
contig00988	AT3G11170.1	80.62	898	174	0	291	1188	1193	296	1e-110	400		FAD7, FADD | FAD7 (FATTY ACID DESATURASE 7); omega-3 fatty acid desaturase | chr3:3499959-3502126 FORWARD
contig00990	AT1G65660.1	82.12	358	63	1	649	1005	966	609	1e-48	194		SMP1 | SMP1 (SWELLMAP 1); nucleic acid binding / single-stranded RNA binding | chr1:24418295-24421231 REVERSE
contig00991	AT3G63500.2	84.96	113	17	0	1499	1611	2479	2591	1e-16	89.7		unknown protein | chr3:23446331-23449991 REVERSE
contig00992	AT3G09090.1	77.9	1543	340	1	357	1898	2620	1078	2e-94	347		DEX1 | DEX1 (DEFECTIVE IN EXINE FORMATION 1); calcium ion binding | chr3:2782912-2787552 REVERSE
contig00994	AT2G16780.1	77.26	686	156	0	267	952	1184	499	4e-27	123		MSI2, MSI02, NFC02, NFC2 | MSI2 (MULTICOPY SUPPRESSOR OF IRA1 2) | chr2:7281615-7283583 REVERSE
contig00996	AT1G18470.2	84.11	107	17	0	56	162	473	367	5e-14	77.8		zinc finger (C3HC4-type RING finger) family protein | chr1:6356972-6360057 REVERSE
contig00997	AT4G29190.1	84.86	251	38	0	184	434	232	482	3e-49	196		zinc finger (CCCH-type) family protein | chr4:14392233-14393303 REVERSE
contig00998	AT3G59030.1	78.57	224	48	0	660	883	808	1031	3e-09	63.9		TT12, ATTT12 | TT12 (TRANSPARENT TESTA 12); antiporter/ solute:hydrogen antiporter/ transmembrane transporter/ transporter | chr3:21819124-21821
contig00999	AT3G06330.3	94.29	35	2	0	972	1006	946	980	3e-06	54		zinc finger (C3HC4-type RING finger) family protein | chr3:1917334-1919330 FORWARD
contig01001	AT4G35830.2	81.3	2048	382	1	1	2047	142	2189	0	997		aconitate hydratase, cytoplasmic / citrate hydro-lyase / aconitase (ACO) | chr4:16973007-16977278 REVERSE
contig01003	AT3G48200.1	80.59	273	45	4	364	632	2227	2495	2e-19	97.6		unknown protein | chr3:17832949-17837371 REVERSE
contig01005	AT5G42920.2	80.62	160	31	0	421	580	1056	897	5e-12	71.9		unknown protein | chr5:17206310-17209522 REVERSE
contig01006	AT4G17230.1	91.3	46	4	0	542	587	1066	1111	4e-08	60		SCL13 | SCL13 (Scarecrow-like 13); transcription factor | chr4:9661218-9662807 REVERSE
contig01007	AT1G23820.1	80.13	745	148	0	440	1184	1001	257	2e-81	303		SPDS1 | SPDS1 (spermidine synthase 1); spermidine synthase | chr1:8420278-8422724 FORWARD
contig01008	AT5G48385.1	81.51	292	54	0	162	453	878	1169	1e-35	151		FUNCTIONS IN: molecular_function unknown; INVOLVED IN: biological_process unknown; LOCATED IN: cellular_component unknown; CONTAINS InterPro
contig01009	AT3G08510.3	84.21	76	12	0	362	437	1571	1496	4e-07	56		ATPLC2 (PHOSPHOLIPASE C 2); phospholipase C | chr3:2582626-2585556 REVERSE
contig01013	ATCG01130.1	87.96	299	36	0	607	905	2576	2278	1e-82	307		YCF1.2 | hypothetical protein | chrC:123884-129244 REVERSE
contig01015	AT5G24710.1	79.84	764	151	1	640	1400	3392	2629	3e-77	289		FUNCTIONS IN: molecular_function unknown; INVOLVED IN: biological_process unknown; LOCATED IN: plasma membrane; EXPRESSED IN: 23 plant struct
contig01016	AT4G02350.1	83.76	271	44	0	699	969	1651	1381	5e-47	188		exocyst complex subunit Sec15-like family protein | chr4:1038157-1040571 FORWARD
contig01018	AT1G30360.1	84.62	91	14	0	1038	1128	1425	1335	9e-11	69.9		ERD4 | ERD4 (early-responsive to dehydration 4) | chr1:10715892-10718799 FORWARD
contig01019	AT1G32200.2	80.43	373	73	0	96	468	1151	779	2e-38	161		ATS1, ACT1 | ATS1; glycerol-3-phosphate O-acyltransferase | chr1:11602223-11605001 REVERSE
contig01020	AT3G07990.1	79.23	284	59	0	297	580	1346	1063	7e-19	95.6		SCPL27 | SCPL27 (serine carboxypeptidase-like 27); serine-type carboxypeptidase | chr3:2552544-2554644 FORWARD
contig01021	AT2G04280.1	78.3	871	172	6	610	1473	1354	494	6e-51	202		unknown protein | chr2:1480277-1481983 REVERSE
contig01023	AT2G17020.1	83.59	128	21	0	275	402	1763	1636	1e-16	87.7		F-box family protein (FBL10) | chr2:7396559-7398787 REVERSE
contig01025	AT2G41680.1	79.64	1051	214	0	272	1322	1590	540	2e-106	387		NTRC | NTRC (NADPH-DEPENDENT THIOREDOXIN REDUCTASE C); thioredoxin-disulfide reductase | chr2:17376349-17379028 REVERSE
contig01027	AT5G46170.1	83.47	121	20	0	454	574	250	130	5e-15	81.8		F-box family protein | chr5:18715638-18716825 REVERSE
contig01029	AT5G46170.1	87.01	77	10	0	466	542	1184	1108	1e-12	73.8		F-box family protein | chr5:18715638-18716825 REVERSE
contig01030	AT5G04060.1	83.55	231	36	2	571	801	885	657	9e-33	141		dehydration-responsive protein-related | chr5:1099271-1101810 FORWARD
contig01033	AT5G60920.1	80.28	436	86	0	5	440	250	685	6e-45	182		COB | COB (COBRA) | chr5:24511466-24513932 REVERSE
contig01034	AT4G36970.1	82.22	135	24	0	295	429	1078	944	2e-13	77.8		remorin family protein | chr4:17429826-17431459 REVERSE
contig01035	AT5G62790.1	82.33	1081	189	2	45	1123	227	1307	2e-174	613		DXR, PDE129 | DXR (1-DEOXY-D-XYLULOSE 5-PHOSPHATE REDUCTOISOMERASE); 1-deoxy-D-xylulose-5-phosphate reductoisomerase | chr5:25214358-25217292 RE
contig01037	AT1G72160.1	87.88	66	8	0	839	904	975	910	2e-10	67.9		SEC14 cytosolic factor family protein / phosphoglyceride transfer family protein | chr1:27153823-27155609 REVERSE
contig01038	AT4G19410.1	85.47	117	17	0	156	272	94	210	2e-19	97.6		pectinacetylesterase, putative | chr4:10582188-10584766 REVERSE
contig01039	AT5G04920.1	78.94	736	155	0	390	1125	509	1244	2e-59	230		vacuolar protein sorting 36 family protein / VPS36 family protein | chr5:1439172-1441545 REVERSE
contig01040	AT1G51710.2	82.16	213	38	0	981	1193	518	306	2e-26	121		UBP6 | UBP6 (UBIQUITIN-SPECIFIC PROTEASE 6); calmodulin binding / ubiquitin-specific protease | chr1:19175805-19179399 REVERSE
contig01041	AT5G51050.1	82.33	447	78	1	142	587	247	693	3e-66	252		mitochondrial substrate carrier family protein | chr5:20753381-20755714 FORWARD
contig01042	AT5G43330.1	83.37	812	135	0	4	815	812	1	1e-152	539		malate dehydrogenase, cytosolic, putative | chr5:17390552-17392449 FORWARD
contig01044	AT3G25150.1	84.44	90	14	0	67	156	1116	1027	4e-11	67.9		nuclear transport factor 2 (NTF2) family protein / RNA recognition motif (RRM)-containing protein | chr3:9157161-9159362 REVERSE
contig01045	AT4G25960.1	79.89	179	32	1	171	345	2751	2573	1e-10	67.9		PGP2 | PGP2 (P-GLYCOPROTEIN 2); ATPase, coupled to transmembrane movement of substances | chr4:13177438-13183425 FORWARD
contig01048	AT4G37060.1	90.7	43	4	0	558	600	643	685	3e-06	54		PLP5, PLA IVB | PLP5 (PATATIN-LIKE PROTEIN 5); nutrient reservoir | chr4:17461573-17463734 REVERSE
contig01049	AT1G33080.2	90.54	74	7	0	206	279	295	368	2e-17	91.7		MATE efflux family protein | chr1:11985752-11990197 FORWARD
contig01050	AT5G22620.2	79.85	521	105	0	927	1447	680	160	2e-50	200		phosphoglycerate/bisphosphoglycerate mutase family protein | chr5:7517731-7520223 REVERSE
contig01051	AT3G22440.1	80.76	473	91	0	495	967	1301	829	3e-55	216		hydroxyproline-rich glycoprotein family protein | chr3:7959854-7961886 FORWARD
contig01052	AT1G34750.1	92.68	41	3	0	184	224	118	158	7e-08	58		protein phosphatase 2C, putative / PP2C, putative | chr1:12736386-12737727 REVERSE
contig01054	AT3G15260.2	93.1	58	4	0	87	144	701	758	1e-15	83.8		protein phosphatase 2C, putative / PP2C, putative | chr3:5138842-5140242 FORWARD
contig01055	AT1G12900.3	80.29	1045	204	2	198	1241	1053	10	3e-117	422		GAPA-2 | GAPA-2 (GLYCERALDEHYDE 3-PHOSPHATE DEHYDROGENASE A SUBUNIT 2); NAD or NADH binding / binding / catalytic/ glyceraldehyde-3-phosphate de
contig01056	AT2G16660.1	78.57	224	48	0	576	799	1153	1376	3e-09	63.9		nodulin family protein | chr2:7218930-7221592 REVERSE
contig01057	AT1G10680.1	80.19	323	64	0	177	499	3350	3028	2e-30	133		PGP10 | PGP10 (P-GLYCOPROTEIN 10); ATPase, coupled to transmembrane movement of substances | chr1:3538470-3543782 REVERSE
contig01058	AT2G28800.1	81.54	764	141	0	202	965	313	1076	2e-109	396		ALB3, ABL3 | ALB3 (ALBINO 3); P-P-bond-hydrolysis-driven protein transmembrane transporter | chr2:12356669-12359158 REVERSE
contig01059	AT3G19720.2	85.11	188	28	0	229	416	2024	1837	9e-36	151		ARC5 | ARC5 (ACCUMULATION AND REPLICATION OF CHLOROPLAST 5); GTP binding / GTPase | chr3:6850591-6855389 REVERSE
contig01060	AT5G64510.1	81.18	186	35	0	396	581	388	573	9e-18	91.7		unknown protein | chr5:25784592-25786152 FORWARD
contig01061	AT4G38470.1	83.5	509	84	0	217	725	892	1400	2e-93	343		protein kinase family protein | chr4:17999432-18003551 FORWARD
contig01064	AT1G19400.2	90.38	52	5	0	399	450	836	785	3e-09	63.9		unknown protein | chr1:6712222-6713676 REVERSE
contig01066	AT5G49980.1	78.61	603	126	3	218	818	1679	1078	7e-35	149		AFB5 | AFB5 (Auxin F-Box protein 5); ubiquitin-protein ligase | chr5:20334420-20336531 REVERSE
contig01068	AT3G55830.1	83.68	239	39	0	764	1002	640	878	1e-39	165		EPC1 | EPC1 (ECTOPICALLY PARTING CELLS); UDP-glucosyltransferase/ transferase, transferring glycosyl groups | chr3:20715101-20717133 FORWARD
contig01069	AT2G45510.1	85.29	68	10	0	244	311	1409	1342	8e-07	56		CYP704A2 | CYP704A2; electron carrier/ heme binding / iron ion binding / monooxygenase/ oxygen binding | chr2:18753085-18754944 FORWARD
contig01070	AT4G04920.1	81.72	279	50	1	54	331	3090	3368	1e-32	141		SFR6 | SFR6 (SENSITIVE TO FREEZING 6) | chr4:2497931-2504996 FORWARD
contig01074	AT3G48300.1	92.68	41	3	0	617	657	1264	1304	1e-07	58		CYP71A23 | CYP71A23; electron carrier/ heme binding / iron ion binding / monooxygenase/ oxygen binding | chr3:17885524-17887118 FORWARD
contig01077	AT1G17840.1	79.18	903	181	3	86	986	1120	2017	1e-75	283		WBC11, ABCG11, DSO, COF1, ATWBC11 | WBC11 (WHITE-BROWN COMPLEX HOMOLOG PROTEIN 11); ATPase, coupled to transmembrane movement of substances / fa
contig01081	AT5G28740.1	79.49	1107	224	2	751	1854	2150	1044	1e-104	381		transcription-coupled DNA repair protein-related | chr5:10780774-10783772 FORWARD
contig01082	AT4G00240.1	82.09	441	79	0	770	1210	2177	1737	2e-64	248		PLDBETA2 | PLDBETA2; phospholipase D | chr4:106380-110718 REVERSE
contig01083	AT2G44350.2	80.54	1326	257	1	292	1616	1395	70	4e-163	575		ATCS, CSY4 | ATCS; ATP binding / ATP citrate synthase/ citrate (SI)-synthase | chr2:18316673-18320524 FORWARD
contig01084	AT5G01820.1	81.48	270	48	2	818	1086	623	355	4e-27	123		ATSR1, SnRK3.15, CIPK14, ATCIPK14 | ATSR1 (ARABIDOPSIS THALIANA SERINE/THREONINE PROTEIN KINASE 1); ATP binding / kinase/ protein kinase/ protei
contig01085	AT1G48090.1	80.59	443	82	4	655	1095	11922	11482	9e-40	165		phosphoinositide binding | chr1:17732582-17757970 REVERSE
contig01087	AT4G05420.2	79.65	968	197	0	513	1480	2843	1876	2e-97	357		DDB1A | DDB1A (DAMAGED DNA BINDING PROTEIN 1A); DNA binding / protein binding | chr4:2746288-2752663 FORWARD
contig01088	AT1G09160.1	80.72	721	137	2	147	866	759	40	5e-84	311		protein phosphatase 2C-related / PP2C-related | chr1:2953199-2955059 REVERSE
contig01089	AT5G42620.1	81.35	311	58	0	915	1225	1775	1465	3e-37	157		metalloendopeptidase/ zinc ion binding | chr5:17066630-17071045 FORWARD
contig01090	AT2G01970.1	81.52	1212	221	3	328	1537	1709	499	2e-171	603		endomembrane protein 70, putative | chr2:452197-454819 REVERSE
contig01091	AT1G18460.1	81.36	381	71	0	3	383	874	1254	5e-48	192		lipase family protein | chr1:6352682-6355971 FORWARD
contig01092	AT1G78880.1	77.54	512	115	0	134	645	778	1289	3e-21	103		balbiani ring 1-related / BR1-related | chr1:29653068-29654819 REVERSE
contig01093	AT1G09160.1	94.74	38	2	0	249	286	1267	1230	2e-08	60		protein phosphatase 2C-related / PP2C-related | chr1:2953199-2955059 REVERSE
contig01094	AT5G60640.1	79.74	380	77	0	298	677	1661	1282	4e-33	143		ATPDIL1-4, PDI2, ATPDI2 | ATPDIL1-4 (PDI-LIKE 1-4); protein disulfide isomerase | chr5:24371141-24373993 REVERSE
contig01097	AT2G23390.1	79.62	839	169	2	380	1217	1259	422	8e-78	291		FUNCTIONS IN: molecular_function unknown; INVOLVED IN: biological_process unknown; EXPRESSED IN: 23 plant structures; EXPRESSED DURING: 13 gr
contig01100	AT3G62600.1	79.05	611	121	2	210	814	65	674	2e-47	190		ATERDJ3B | ATERDJ3B; heat shock protein binding / unfolded protein binding | chr3:23151038-23153346 REVERSE
contig01101	AT3G57650.1	80.72	690	132	1	788	1477	746	58	5e-82	305		LPAT2 | LPAT2; 1-acylglycerol-3-phosphate O-acyltransferase | chr3:21349751-21352839 FORWARD
contig01102	AT1G42470.1	78.98	571	120	0	880	1450	3257	2687	2e-44	180		patched family protein | chr1:15926987-15935128 FORWARD
contig01103	AT5G55910.1	79.36	470	96	1	543	1011	184	653	8e-37	155		D6PK | D6PK (D6 PROTEIN KINASE); kinase/ protein kinase | chr5:22640055-22641634 REVERSE
contig01104	AT5G06140.1	79.24	578	119	1	545	1122	1039	463	3e-46	186		SNX1, ATSNX1 | SNX1 (SORTING NEXIN 1); phosphoinositide binding / protein binding | chr5:1856212-1858752 REVERSE
contig01105	AT5G01960.1	80.47	860	168	0	178	1037	394	1253	3e-102	373		zinc finger (C3HC4-type RING finger) family protein | chr5:370811-372775 FORWARD
contig01106	AT1G70330.1	86.05	86	12	0	5	90	193	278	8e-13	75.8		ENT1,AT, ATENT1 | ENT1,AT (EQUILIBRATIVE NUCLEOTIDE TRANSPORTER 1); nucleoside transmembrane transporter/ nucleoside transmembrane transporter,
contig01109	AT1G25500.3	77.33	763	170	1	210	969	1203	441	3e-31	137		choline transporter-related | chr1:8955437-8957294 REVERSE
contig01110	AT1G66950.1	79.83	843	169	1	198	1040	2524	3365	8e-85	315		PDR11, ATPDR11 | PDR11 (PLEIOTROPIC DRUG RESISTANCE 11); ATPase, coupled to transmembrane movement of substances | chr1:24978239-24984461 FORWAR
contig01111	AT2G39770.1	80.19	1070	212	0	238	1307	1070	1	1e-122	440		CYT1, VTC1, SOZ1, EMB101, GMP1 | CYT1 (CYTOKINESIS DEFECTIVE 1); mannose-1-phosphate guanylyltransferase/ nucleotidyltransferase | chr2:16589401
contig01112	AT5G43500.1	84	75	12	0	515	589	1393	1467	3e-06	54		ATARP9 | ATARP9 (ACTIN-RELATED PROTEIN 9); protein binding | chr5:17470038-17473429 FORWARD
contig01113	AT2G31820.1	80.71	197	38	0	299	495	1297	1493	2e-17	89.7		ankyrin repeat family protein | chr2:13530350-13532562 FORWARD
contig01114	AT5G35410.1	79.17	480	100	0	60	539	142	621	8e-38	159		SOS2, SnRK3.11, CIPK24 | SOS2 (SALT OVERLY SENSITIVE 2); kinase/ protein kinase | chr5:13634933-13638062 FORWARD
contig01115	AT5G39450.1	84.54	97	15	0	586	682	398	302	2e-12	73.8		F-box family protein | chr5:15786045-15787877 FORWARD
contig01116	AT1G36320.1	78.87	653	134	2	661	1309	953	301	8e-47	188		unknown protein | chr1:13671876-13673939 FORWARD
contig01117	AT2G18710.1	79.78	1207	240	4	1	1204	442	1647	2e-118	426		SCY1 | SCY1 (SecY Homolog 1); P-P-bond-hydrolysis-driven protein transmembrane transporter | chr2:8112231-8114452 REVERSE
contig01118	AT1G49670.1	83.65	104	17	0	595	698	1599	1496	7e-12	71.9		NQR | NQR; binding / catalytic/ oxidoreductase/ zinc ion binding | chr1:18381591-18386021 REVERSE
contig01119	AT1G67840.1	82.24	259	45	1	386	643	1679	1421	2e-32	141		CSK | CSK (CHLOROPLAST SENSOR KINASE); ATP binding / kinase | chr1:25434156-25436839 FORWARD
contig01120	AT1G04850.1	80.87	298	54	1	848	1142	851	1148	1e-30	135		ubiquitin-associated (UBA)/TS-N domain-containing protein | chr1:1365311-1368706 REVERSE
contig01122	AT1G18500.1	82.14	140	25	0	521	660	1673	1534	3e-14	79.8		MAML-4, IPMS1 | MAML-4 (METHYLTHIOALKYLMALATE SYNTHASE-LIKE 4); 2-isopropylmalate synthase | chr1:6369347-6372861 FORWARD
contig01123	AT1G18940.1	85.71	70	10	0	77	146	443	512	5e-08	60		nodulin family protein | chr1:6543852-6545592 FORWARD
contig01124	AT4G27070.1	80.37	978	192	0	74	1051	360	1337	2e-115	416		TSB2 | TSB2 (TRYPTOPHAN SYNTHASE BETA-SUBUNIT 2); tryptophan synthase | chr4:13586564-13588619 FORWARD
contig01125	AT3G01540.4	87.32	71	9	0	47	117	1510	1580	4e-11	69.9		DRH1, ATDRH1 | DRH1 (DEAD BOX RNA HELICASE 1); ATP-dependent RNA helicase/ ATPase | chr3:213077-216142 REVERSE
contig01126	AT3G10420.1	83.71	491	80	0	777	1267	1205	715	3e-92	339		sporulation protein-related | chr3:3239307-3241571 FORWARD
contig01128	AT1G64740.1	81.62	952	175	0	10	961	365	1316	1e-140	500		TUA1 | TUA1 (ALPHA-1 TUBULIN); structural constituent of cytoskeleton | chr1:24050114-24052296 FORWARD
contig01129	AT3G56040.1	86.05	129	18	0	1442	1570	1421	1293	4e-24	113		UGP3 | UGP3 (UDP-GLUCOSE PYROPHOSPHORYLASE 3) | chr3:20792689-20797482 REVERSE
contig01130	AT3G10550.1	78.75	240	49	2	5	242	1729	1968	6e-07	56		phosphatase/ protein tyrosine phosphatase | chr3:3293210-3298452 REVERSE
contig01131	AT5G57660.1	89.13	92	10	0	460	551	945	854	4e-21	103		ATCOL5, COL5 | zinc finger (B-box type) family protein | chr5:23355573-23356729 FORWARD
contig01132	AT1G54270.1	83.11	1131	191	0	195	1325	1230	100	0	728		EIF4A-2 | EIF4A-2; ATP-dependent helicase/ translation initiation factor | chr1:20260495-20262018 FORWARD
contig01133	AT4G01320.1	81.14	933	176	0	51	983	303	1235	8e-127	454		ATSTE24, STE24 | ATSTE24; endopeptidase/ metalloendopeptidase | chr4:545905-549002 FORWARD
contig01136	AT1G03630.2	81.11	413	78	0	220	632	1196	784	2e-50	200		POR C, PORC | POR C (PROTOCHLOROPHYLLIDE OXIDOREDUCTASE); NADPH dehydrogenase/ oxidoreductase/ protochlorophyllide reductase | chr1:907699-90924
contig01137	AT5G24610.1	86.4	125	17	0	1127	1251	212	88	4e-24	113		unknown protein | chr5:8428577-8429017 FORWARD
contig01138	AT3G14900.1	80.67	269	52	0	725	993	944	676	1e-26	121		unknown protein | chr3:5013442-5015277 REVERSE
contig01139	AT3G06660.1	87.14	70	9	0	527	596	986	917	2e-10	67.9		PAPA-1-like family protein / zinc finger (HIT type) family protein | chr3:2103060-2104776 FORWARD
contig01141	AT5G56270.1	90	50	5	0	4	53	1489	1538	2e-08	60		WRKY2, ATWRKY2 | WRKY2; transcription factor | chr5:22780816-22783137 FORWARD
contig01143	AT5G58290.1	82.68	912	157	1	1	911	141	1052	5e-155	547		RPT3 | RPT3 (REGULATORY PARTICLE TRIPLE-A ATPASE 3); ATPase | chr5:23569155-23571116 FORWARD
contig01144	AT2G33150.1	84.21	266	42	0	753	1018	838	1103	1e-48	194		PKT3, PED1, KAT2 | PKT3 (PEROXISOMAL 3-KETOACYL-COA THIOLASE 3); acetyl-CoA C-acyltransferase | chr2:14047814-14050983 REVERSE
contig01145	AT3G15095.3	90	50	5	0	372	421	58	107	3e-08	60		unknown protein | chr3:5082830-5084050 FORWARD
contig01146	AT1G43710.1	82.01	834	149	1	569	1402	1322	490	2e-127	456		emb1075 | emb1075 (embryo defective 1075); carboxy-lyase/ catalytic/ pyridoxal phosphate binding | chr1:16486534-16488298 REVERSE
contig01147	AT4G01037.1	78.53	587	126	0	803	1389	1121	535	1e-39	165		ubiquitin thiolesterase | chr4:451444-453030 REVERSE
contig01148	AT1G66430.1	79.94	638	128	0	137	774	202	839	2e-65	250		pfkB-type carbohydrate kinase family protein | chr1:24778400-24780393 FORWARD
contig01149	AT5G30510.1	82.94	680	116	0	482	1161	496	1175	5e-119	428		RPS1, ARRPS1 | RPS1 (RIBOSOMAL PROTEIN S1); RNA binding / structural constituent of ribosome | chr5:11619262-11621223 REVERSE
contig01150	AT5G36230.1	80.47	338	66	0	397	734	1184	847	2e-34	147		eIF4-gamma/eIF5/eIF2-epsilon domain-containing protein | chr5:14273519-14276773 FORWARD
contig01151	AT2G35840.2	80.65	465	88	2	730	1193	818	355	5e-48	192		sucrose-phosphatase 1 (SPP1) | chr2:15053952-15055776 FORWARD
contig01152	AT1G72320.3	80.75	161	31	0	105	265	1576	1736	2e-12	73.8		APUM23 | APUM23 (Arabidopsis Pumilio 23); RNA binding / binding | chr1:27228984-27232514 REVERSE
contig01153	AT1G54730.2	80.95	168	32	0	474	641	1279	1112	6e-14	79.8		sugar transporter, putative | chr1:20424471-20429978 FORWARD
contig01154	AT5G01950.1	78.95	209	44	0	932	1140	2141	1933	1e-09	65.9		ATP binding / kinase/ protein serine/threonine kinase | chr5:365040-369532 REVERSE
contig01157	AT5G43600.1	83.78	185	30	0	65	249	406	590	6e-29	129		ATAAH-2, UAH | UAH (UREIDOGLYCOLATE AMIDOHYDROLASE); allantoate deiminase/ metallopeptidase | chr5:17512651-17515280 FORWARD
contig01158	AT3G45240.2	81.31	214	39	1	996	1209	552	340	7e-20	99.6		GRIK1 | GRIK1 (GEMINIVIRUS REP INTERACTING KINASE 1); kinase | chr3:16570774-16572902 REVERSE
contig01159	AT1G72770.1	81.54	130	24	0	184	313	1525	1396	7e-11	67.9		HAB1 | HAB1 (HOMOLOGY TO ABI1); catalytic/ protein serine/threonine phosphatase | chr1:27390998-27392851 FORWARD
contig01161	AT1G74290.1	84.42	77	12	0	646	722	643	719	1e-07	58		esterase/lipase/thioesterase family protein | chr1:27931836-27934268 FORWARD
contig01162	AT2G45470.1	79.18	389	79	2	148	535	337	724	3e-24	113		FLA8, AGP8 | FLA8 (FASCICLIN-LIKE ARABINOGALACTAN PROTEIN 8) | chr2:18742797-18744059 REVERSE
contig01164	AT5G14260.2	80.28	1126	222	0	625	1750	1380	255	5e-132	472		SET domain-containing protein | chr5:4601139-4603873 FORWARD
contig01165	AT4G37920.1	80.65	279	53	1	527	805	859	1136	2e-25	117		unknown protein | chr4:17828538-17830317 REVERSE
contig01166	AT4G01100.1	87.88	66	8	0	367	432	1059	994	6e-11	67.9		ADNT1 | ADNT1 (ADENINE NUCLEOTIDE TRANSPORTER 1); ADP transmembrane transporter/ AMP transmembrane transporter/ ATP transmembrane transporter/ b
contig01167	AT4G01100.1	82.1	257	45	1	35	290	365	109	7e-32	137		ADNT1 | ADNT1 (ADENINE NUCLEOTIDE TRANSPORTER 1); ADP transmembrane transporter/ AMP transmembrane transporter/ ATP transmembrane transporter/ b
contig01169	AT1G52770.1	94.29	35	2	0	682	716	764	730	3e-06	54		phototropic-responsive NPH3 family protein | chr1:19656009-19657546 FORWARD
contig01170	AT3G01750.1	80.36	168	32	1	78	245	25	191	5e-09	63.9		ankyrin repeat family protein | chr3:270615-272691 FORWARD
contig01171	AT2G34357.1	82.43	148	26	0	370	517	3697	3550	1e-16	87.7		binding | chr2:14499236-14505555 FORWARD
contig01172	AT3G04870.2	80.31	838	162	3	339	1173	95	932	3e-89	329		ZDS, PDE181 | ZDS (ZETA-CAROTENE DESATURASE); carotene 7,8-desaturase | chr3:1342842-1346189 FORWARD
contig01174	AT3G07700.2	79.7	734	149	0	2	735	1694	961	1e-72	274		ABC1 family protein | chr3:2459696-2463241 REVERSE
contig01175	AT5G18280.2	86.9	84	11	0	612	695	608	525	3e-14	79.8		ATAPY2, APY2 | ATAPY2 (ARABIDOPSIS THALIANA APYRASE 2); ATPase/ nucleotide diphosphatase | chr5:6050799-6054875 REVERSE
contig01176	AT1G31920.1	91.11	45	4	0	138	182	1718	1674	2e-07	58		pentatricopeptide (PPR) repeat-containing protein | chr1:11461864-11463684 REVERSE
contig01177	AT3G63190.1	81.05	533	101	0	656	1188	782	250	4e-67	256		RRF | RRF (RIBOSOME RECYCLING FACTOR, CHLOROPLAST PRECURSOR) | chr3:23342861-23344640 REVERSE
contig01178	AT1G07920.1	86.23	1322	182	0	35	1356	1322	1	0	1178		elongation factor 1-alpha / EF-1-alpha | chr1:2455559-2457001 FORWARD
contig01180	AT1G48900.1	82.06	1310	233	2	22	1331	162	1469	0	718		signal recognition particle 54 kDa protein 3 / SRP54 (SRP-54C) | chr1:18084972-18087743 REVERSE
contig01182	AT3G02200.2	77.49	351	79	0	424	774	472	822	5e-11	69.9		proteasome family protein | chr3:406692-408919 FORWARD
contig01183	AT5G38470.1	79.59	387	76	1	792	1178	738	1121	3e-31	137		DNA repair protein RAD23, putative | chr5:15404720-15407500 FORWARD
contig01184	AT3G27110.2	83.27	281	47	0	49	329	968	688	9e-46	184		peptidase M48 family protein | chr3:9998006-9999892 FORWARD
contig01187	AT5G04870.1	79.51	1113	228	0	1	1113	649	1761	5e-110	398		CPK1, ATCPK1 | CPK1 (CALCIUM DEPENDENT PROTEIN KINASE 1); calmodulin-dependent protein kinase/ kinase | chr5:1417015-1419877 REVERSE
contig01188	AT3G24503.1	84	100	16	0	576	675	982	883	1e-11	71.9		ALDH2C4, ALDH1A, REF1 | ALDH2C4; 3-chloroallyl aldehyde dehydrogenase/ aldehyde dehydrogenase (NAD)/ coniferyl-aldehyde dehydrogenase | chr3:891
contig01189	AT1G13260.1	86.15	65	9	0	514	578	794	730	1e-07	58		RAV1 | RAV1; DNA binding / transcription factor/ transcription repressor | chr1:4542386-4543420 FORWARD
contig01193	AT2G43360.1	78.83	874	185	0	307	1180	1046	173	4e-70	266		BIO2, BIOB | BIO2 (BIOTIN AUXOTROPH 2); biotin synthase | chr2:18010918-18013129 REVERSE
contig01194	ATMG00580.1	97.48	515	13	0	865	1379	462	976	0	918		NAD4 | NADH dehydrogenase subunit 4 | chrM:161693-169674 FORWARD
contig01196	AT3G03890.1	78.2	711	153	2	207	916	211	920	1e-39	165		FMN binding | chr3:999667-1001996 REVERSE
contig01198	AT4G30020.1	83.83	439	71	0	54	492	1033	595	5e-83	307		subtilase family protein | chr4:14678251-14681762 FORWARD
contig01200	AT5G47720.5	79.33	416	86	0	643	1058	914	499	3e-33	143		acetyl-CoA C-acyltransferase, putative / 3-ketoacyl-CoA thiolase, putative | chr5:19331866-19334009 FORWARD
contig01201	AT1G68050.1	81.22	197	37	0	2	198	1627	1823	9e-20	97.6		ADO3, FKF1 | FKF1 (FLAVIN-BINDING, KELCH REPEAT, F BOX 1); signal transducer/ two-component sensor/ ubiquitin-protein ligase | chr1:25508737-255
contig01202	AT3G23990.1	82.23	1463	259	1	188	1649	1652	190	0	831		HSP60, HSP60-3B | HSP60 (HEAT SHOCK PROTEIN 60); ATP binding | chr3:8669013-8672278 FORWARD
contig01203	AT1G49970.1	84.87	476	72	0	508	983	496	971	3e-102	373		CLPR1, NCLPP5, SVR2 | CLPR1; serine-type endopeptidase | chr1:18501936-18504462 REVERSE
contig01204	AT1G09130.2	82.04	284	51	0	4	287	514	797	5e-38	159		ATP-dependent Clp protease proteolytic subunit, putative | chr1:2940063-2942217 REVERSE
contig01205	AT2G44530.2	81.22	916	172	0	242	1157	232	1147	8e-121	434		ribose-phosphate pyrophosphokinase, putative / phosphoribosyl diphosphate synthetase, putative | chr2:18383732-18385974 FORWARD
contig01206	AT1G72810.1	80.83	506	94	1	516	1018	1415	910	2e-59	230		threonine synthase, putative | chr1:27398760-27400393 REVERSE
contig01207	AT4G39660.1	80.39	566	111	0	358	923	1390	825	4e-63	242		AGT2 | AGT2 (ALANINE:GLYOXYLATE AMINOTRANSFERASE 2); alanine-glyoxylate transaminase/ catalytic/ pyridoxal phosphate binding / transaminase | ch
contig01208	AT4G29840.1	80.2	404	80	0	83	486	842	439	1e-40	167		MTO2, TS | MTO2 (METHIONINE OVER-ACCUMULATOR 2); threonine synthase | chr4:14599434-14601014 REVERSE
contig01211	AT1G12840.1	80.74	789	150	2	125	912	148	935	2e-93	343		DET3, ATVHA-C | DET3 (DE-ETIOLATED 3); proton-transporting ATPase, rotational mechanism | chr1:4375584-4378220 FORWARD
contig01215	AT3G17440.1	82.04	746	131	1	333	1075	764	19	2e-114	412		NPSN13, ATNPSN13 | NPSN13 (NOVEL PLANT SNARE 13) | chr3:5969909-5972290 REVERSE
contig01216	AT5G12200.1	82.11	654	115	2	7	659	794	142	1e-96	353		dihydropyrimidinase / DHPase / dihydropyrimidine amidohydrolase / hydantoinase (PYD2) | chr5:3941700-3944727 REVERSE
contig01217	AT3G58750.1	81.52	1131	205	4	441	1568	1415	286	1e-156	553		CSY2 | CSY2 (citrate synthase 2); citrate (SI)-synthase | chr3:21724564-21727458 REVERSE
contig01218	AT5G50900.1	78.15	421	92	0	44	464	521	941	5e-22	105		armadillo/beta-catenin repeat family protein | chr5:20705051-20706718 REVERSE
contig01220	AT5G63860.1	80.77	182	35	0	10	191	739	920	2e-15	83.8		UVR8 | UVR8 (UVB-RESISTANCE 8); chromatin binding / guanyl-nucleotide exchange factor | chr5:25554821-25558587 REVERSE
contig01223	AT1G68010.1	81.64	1002	184	0	10	1011	19	1020	7e-149	527		HPR | HPR; glycerate dehydrogenase/ poly(U) binding | chr1:25493418-25495720 FORWARD
contig01224	AT3G61830.1	84.21	114	18	0	23	136	1724	1611	1e-15	83.8		ARF18 | ARF18 (AUXIN RESPONSE FACTOR 18); transcription factor | chr3:22888171-22891179 FORWARD
contig01226	AT5G13760.1	85.88	85	12	0	507	591	1080	996	2e-12	73.8		unknown protein | chr5:4442102-4444565 FORWARD
contig01227	AT5G39570.1	85.54	83	12	0	932	1014	537	619	5e-11	69.9		unknown protein | chr5:15844139-15845960 FORWARD
contig01228	AT2G47900.2	81.55	168	31	0	410	577	602	435	2e-16	87.7		AtTLP3 | AtTLP3 (TUBBY LIKE PROTEIN 3); phosphoric diester hydrolase/ transcription factor | chr2:19611196-19612766 REVERSE
contig01229	AT2G23070.1	80.33	722	142	0	530	1251	1277	556	4e-82	305		casein kinase II alpha chain, putative | chr2:9824162-9826871 REVERSE
contig01230	AT2G28910.1	82.19	146	26	0	928	1073	354	209	3e-15	83.8		CXIP4 | CXIP4 (CAX INTERACTING PROTEIN 4); nucleic acid binding / zinc ion binding | chr2:12415992-12416990 REVERSE
contig01231	AT5G24490.1	84.64	267	41	0	245	511	216	482	1e-51	204		30S ribosomal protein, putative | chr5:8365690-8367178 FORWARD
contig01233	AT5G05740.2	79.8	916	183	2	535	1449	1299	385	3e-90	333		ATEGY2, EGY2 | EGY2; metalloendopeptidase | chr5:1724023-1726859 REVERSE
contig01234	AT3G54230.1	80.05	376	75	0	105	480	1658	1283	1e-35	151		nucleic acid binding / nucleotide binding / zinc ion binding | chr3:20073872-20080142 FORWARD
contig01235	AT4G12280.1	79.75	326	66	0	61	386	830	505	4e-27	123		copper amine oxidase family protein | chr4:7301769-7302994 FORWARD
contig01236	AT5G65700.1	80	395	79	0	35	429	2494	2888	1e-37	157		BAM1 | BAM1 (BARELY ANY MERISTEM 1); ATP binding / kinase/ protein serine/threonine kinase | chr5:26281826-26284945 FORWARD
contig01237	AT3G03780.3	85.92	206	29	0	375	580	2210	2005	3e-44	178		ATMS2 | AtMS2; 5-methyltetrahydropteroyltriglutamate-homocysteine S-methyltransferase/ methionine synthase | chr3:957602-960740 FORWARD
contig01239	AT5G47010.1	84.57	538	80	3	3	539	2320	2855	3e-106	385		UPF1, LBA1, ATUPF1 | LBA1 (LOW-LEVEL BETA-AMYLASE 1); ATP binding / DNA binding / RNA helicase/ hydrolase | chr5:19072009-19078856 FORWARD
contig01240	AT2G20360.1	81.54	428	79	0	8	435	232	659	6e-57	222		binding / catalytic/ coenzyme binding | chr2:8786070-8789098 FORWARD
contig01245	AT3G20500.1	79.14	537	112	0	353	889	1218	682	3e-43	176		ATPAP18, PAP18 | PAP18 (PURPLE ACID PHOSPHATASE 18); acid phosphatase/ protein serine/threonine phosphatase | chr3:7157926-7160244 FORWARD
contig01246	AT5G34850.1	82.52	103	18	0	324	426	1321	1219	4e-09	61.9		ATPAP26, PAP26 | PAP26 (PURPLE ACID PHOSPHATASE 26); acid phosphatase/ protein serine/threonine phosphatase | chr5:13108475-13111217 REVERSE
contig01247	AT2G16230.1	94.83	58	3	0	543	600	691	748	1e-17	91.7		catalytic/ cation binding / hydrolase, hydrolyzing O-glycosyl compounds | chr2:7035463-7038326 REVERSE
contig01248	AT5G57660.1	86.76	136	18	0	778	913	847	982	3e-28	127		ATCOL5, COL5 | zinc finger (B-box type) family protein | chr5:23355573-23356729 FORWARD
contig01249	AT5G35200.1	79.46	404	83	0	996	1399	908	505	4e-33	143		epsin N-terminal homology (ENTH) domain-containing protein | chr5:13462463-13465581 REVERSE
contig01252	AT5G42800.1	80.75	161	31	0	929	1089	341	181	3e-12	73.8		DFR, TT3, M318 | DFR (DIHYDROFLAVONOL 4-REDUCTASE); dihydrokaempferol 4-reductase | chr5:17164296-17165864 REVERSE
contig01253	AT3G22960.1	79.92	1285	257	1	253	1536	497	1781	1e-138	494		PKP1, PKP-ALPHA | PKP-ALPHA; pyruvate kinase | chr3:8139369-8141771 FORWARD
contig01254	AT3G04120.1	82.64	818	142	0	498	1315	899	82	2e-139	496		GAPC, GAPC-1, GAPC1 | GAPC1 (GLYCERALDEHYDE-3-PHOSPHATE DEHYDROGENASE C SUBUNIT 1); glyceraldehyde-3-phosphate dehydrogenase (phosphorylating)/
contig01255	AT3G51440.1	83.87	93	15	0	885	977	416	324	6e-10	65.9		strictosidine synthase family protein | chr3:19089114-19090537 FORWARD
contig01256	AT5G27930.2	79.85	134	27	0	94	227	311	178	4e-06	52		protein phosphatase 2C, putative / PP2C, putative | chr5:9958199-9960219 REVERSE
contig01257	AT1G55150.1	80.56	1291	244	6	29	1314	1433	145	1e-147	523		DEAD box RNA helicase, putative (RH20) | chr1:20574634-20577141 FORWARD
contig01258	AT3G63490.1	81.34	734	134	3	363	1094	279	1011	6e-94	345		ribosomal protein L1 family protein | chr3:23444269-23446020 FORWARD
contig01259	AT3G45140.1	82.76	116	20	0	709	824	2258	2143	3e-11	71.9		LOX2, ATLOX2 | LOX2 (LIPOXYGENASE 2); lipoxygenase | chr3:16525437-16529233 FORWARD
contig01260	AT3G17850.1	81.49	1097	200	2	742	1838	3617	2524	7e-156	551		protein kinase, putative | chr3:6109854-6116245 REVERSE
contig01261	AT2G40840.1	81.08	222	42	0	886	1107	813	1034	2e-22	107		DPE2 | DPE2 (DISPROPORTIONATING ENZYME 2); 4-alpha-glucanotransferase/ heteroglycan binding | chr2:17045368-17050779 FORWARD
contig01262	AT1G64140.1	79.44	428	88	0	96	523	1102	1529	2e-35	151		FUNCTIONS IN: molecular_function unknown; INVOLVED IN: biological_process unknown; EXPRESSED IN: sperm cell, male gametophyte, pollen tube; E
contig01263	AT2G31800.1	78.34	314	66	2	296	608	1430	1118	1e-10	67.9		ankyrin protein kinase, putative | chr2:13520605-13523646 REVERSE
contig01265	AT3G62710.1	90	50	5	0	320	369	1832	1783	2e-08	60		glycosyl hydrolase family 3 protein | chr3:23197739-23200559 REVERSE
contig01266	AT5G10420.1	85.14	74	11	0	329	402	790	863	4e-08	60		antiporter/ drug transporter | chr5:3273578-3276490 REVERSE
contig01267	AT4G22340.3	82.61	713	121	3	252	961	505	1217	1e-112	406		phosphatidate cytidylyltransferase, putative / CDP-diglyceride synthetase, putative | chr4:11800150-11802621 REVERSE
contig01269	AT1G52150.2	80.98	468	88	1	82	548	2043	2510	7e-55	214		ATHB-15, ATHB15, CNA, ICU4 | ATHB-15; DNA binding / transcription factor | chr1:19409913-19413961 REVERSE
contig01270	AT4G35760.1	82.89	152	26	0	390	541	1001	850	8e-19	95.6		LOCATED IN: chloroplast; EXPRESSED IN: 23 plant structures; EXPRESSED DURING: 13 growth stages; CONTAINS InterPro DOMAIN/s: Vitamin K epoxide
contig01271	AT3G61440.1	79.6	755	154	0	293	1047	256	1010	4e-73	276		ATCYSC1, ARATH;BSAS3;1, CYSC1 | CYSC1 (CYSTEINE SYNTHASE C1); L-3-cyanoalanine synthase/ cysteine synthase | chr3:22735885-22737792 FORWARD
contig01272	AT3G30390.2	88.89	54	6	0	28	81	1263	1316	2e-08	60		amino acid transporter family protein | chr3:11977112-11978827 REVERSE
contig01274	AT3G59990.3	81.99	1066	191	1	62	1127	232	1296	1e-165	583		MAP2B | MAP2B (METHIONINE AMINOPEPTIDASE 2B); aminopeptidase/ metalloexopeptidase | chr3:22155921-22158551 REVERSE
contig01275	AT3G30390.2	78.37	356	77	0	218	573	551	906	5e-19	95.6		amino acid transporter family protein | chr3:11977112-11978827 REVERSE
contig01276	AT5G17520.1	82.81	221	38	0	661	881	832	1052	3e-31	137		RCP1, MEX1 | RCP1 (ROOT CAP 1); maltose transmembrane transporter | chr5:5772796-5775231 REVERSE
contig01277	AT4G29040.1	83.17	606	101	1	2	607	703	1307	4e-106	385		RPT2a | RPT2a (regulatory particle AAA-ATPase 2a); ATPase | chr4:14312369-14314386 FORWARD
contig01278	AT3G27925.1	82.12	744	132	1	418	1161	1103	361	3e-114	412		DEGP1, Deg1 | DEGP1 (DegP protease 1); serine-type endopeptidase/ serine-type peptidase | chr3:10366659-10368864 REVERSE
contig01279	AT3G48730.1	80.69	984	188	2	586	1568	1124	142	6e-119	428		GSA2 | GSA2 (glutamate-1-semialdehyde 2,1-aminomutase 2); catalytic/ glutamate-1-semialdehyde 2,1-aminomutase/ pyridoxal phosphate binding / tra
contig01280	AT2G21230.1	80	200	40	0	548	747	1349	1150	5e-14	79.8		bZIP family transcription factor | chr2:9093920-9096059 REVERSE
contig01281	AT2G04400.1	79.39	660	133	3	436	1093	529	1187	3e-52	206		indole-3-glycerol phosphate synthase (IGPS) | chr2:1531208-1533578 FORWARD
contig01282	AT1G12920.1	79.57	656	134	0	77	732	646	1301	6e-62	238		ERF
contig01283	AT2G34250.2	80.53	986	189	2	1	986	1409	427	4e-116	418		protein transport protein sec61, putative | chr2:14462635-14464572 FORWARD
contig01284	AT1G68830.1	78.96	1345	275	4	243	1586	1638	301	6e-110	398		STN7 | STN7 (Stt7 homolog STN7); kinase/ protein kinase | chr1:25872654-25875473 REVERSE
contig01285	AT3G58030.3	89.23	65	7	0	203	267	1187	1123	2e-12	73.8		zinc finger (C3HC4-type RING finger) family protein | chr3:21485527-21486837 FORWARD
contig01286	AT5G25930.1	86.67	60	8	0	287	346	2233	2292	8e-07	56		leucine-rich repeat family protein / protein kinase family protein | chr5:9050880-9053978 FORWARD
contig01287	AT3G61650.1	88.93	307	34	0	1	307	1058	1364	1e-92	339		TUBG1 | TUBG1 (GAMMA-TUBULIN); GTP binding / GTPase/ structural molecule | chr3:22812601-22815011 REVERSE
contig01288	AT5G35790.1	80.95	1139	216	1	74	1211	376	1514	2e-149	529		G6PD1 | G6PD1 (GLUCOSE-6-PHOSPHATE DEHYDROGENASE 1); glucose-6-phosphate dehydrogenase | chr5:13956879-13959686 REVERSE
contig01291	AT4G32180.3	83.02	589	97	3	24	610	1531	2118	6e-96	351		ATPANK2 | ATPANK2 (PANTOTHENATE KINASE 2); pantothenate kinase | chr4:15538340-15543715 REVERSE
contig01292	AT3G01990.1	79.69	256	47	3	610	863	977	725	6e-13	75.8		ACR6 | ACR6; amino acid binding | chr3:330256-332066 FORWARD
contig01293	AT4G31740.1	87.69	65	8	0	661	725	173	109	8e-10	65.9		FUNCTIONS IN: molecular_function unknown; INVOLVED IN: vesicle-mediated transport, vesicle docking during exocytosis; LOCATED IN: endomembran
contig01294	AT4G16580.1	78.15	270	59	0	563	832	993	724	2e-10	67.9		catalytic | chr4:9341152-9342555 REVERSE
contig01295	AT1G54610.3	78.9	654	138	0	908	1561	1034	381	6e-51	202		protein kinase family protein | chr1:20393962-20396902 REVERSE
contig01296	AT3G12203.1	85.51	138	20	0	207	344	1244	1107	7e-25	115		scpl17 | scpl17 (serine carboxypeptidase-like 17); serine-type carboxypeptidase | chr3:3891357-3893956 REVERSE
contig01297	AT2G35020.1	79.51	698	143	0	2	699	754	1451	2e-65	250		UTP--glucose-1-phosphate uridylyltransferase family protein | chr2:14756803-14760477 FORWARD
contig01298	AT2G22970.3	92.86	56	4	0	344	399	128	73	2e-14	79.8		SCPL11 | serine carboxypeptidase S10 family protein | chr2:9774875-9778255 FORWARD
contig01299	AT2G31060.2	79.76	1062	215	0	243	1304	1973	912	1e-110	400		elongation factor family protein | chr2:13213496-13218544 REVERSE
contig01304	AT3G55800.1	81.85	650	117	1	446	1094	939	290	6e-94	345		SBPASE | SBPASE (sedoheptulose-bisphosphatase); phosphoric ester hydrolase/ sedoheptulose-bisphosphatase | chr3:20709640-20711421 FORWARD
contig01305	AT2G43240.2	80.81	693	127	2	146	835	334	1023	8e-84	311		nucleotide-sugar transmembrane transporter/ sugar:hydrogen symporter | chr2:17971280-17975300 REVERSE
contig01306	AT5G60990.1	80.63	506	98	0	445	950	637	1142	3e-58	226		DEAD/DEAH box helicase, putative (RH10) | chr5:24546601-24549148 REVERSE
contig01307	AT5G65310.2	83.77	154	25	0	1103	1256	329	176	3e-22	107		ATHB5, ATHB-5 | ATHB5 (ARABIDOPSIS THALIANA HOMEOBOX PROTEIN 5); protein homodimerization/ sequence-specific DNA binding / transcription activat
contig01308	AT4G11530.1	79.16	379	79	0	684	1062	1561	1183	1e-27	125		kinase | chr4:6987093-6989599 FORWARD
contig01309	AT5G05980.2	81.25	512	96	0	102	613	172	683	2e-66	254		ATDFB | ATDFB (A. THALIANA DHFS-FPGS HOMOLOG B); tetrahydrofolylpolyglutamate synthase | chr5:1799738-1804177 REVERSE
contig01310	AT2G25760.2	81.55	168	31	0	326	493	2031	1864	9e-17	87.7		protein kinase family protein | chr2:10985118-10988652 REVERSE
contig01311	AT1G69830.1	80.1	1211	241	0	801	2011	1454	2664	3e-137	490		ATAMY3, AMY3 | AMY3 (ALPHA-AMYLASE-LIKE 3); alpha-amylase | chr1:26288518-26293003 REVERSE
contig01312	ATCG01050.1	87.29	1275	161	1	1	1274	247	1521	0	1043		NDHD | Represents a plastid-encoded subunit of a NAD(P)H dehydrogenase complex. Its mRNA is edited at four positions. Translation data is not
contig01314	AT1G79320.1	87.61	113	14	0	1086	1198	359	247	4e-24	113		AtMC6 | AtMC6 (metacaspase 6); cysteine-type endopeptidase | chr1:29836686-29837908 FORWARD
contig01315	AT1G67580.2	81.12	143	26	1	556	697	2135	1993	9e-09	61.9		protein kinase family protein | chr1:25327727-25330965 REVERSE
contig01316	AT1G61900.2	95	40	2	0	570	609	1033	994	2e-09	63.9		unknown protein | chr1:22882561-22884722 REVERSE
contig01317	AT3G22290.1	85.14	148	22	0	404	551	1018	871	4e-26	119		unknown protein | chr3:7882082-7885260 FORWARD
contig01319	AT1G73805.1	86.76	136	18	0	623	758	797	662	3e-28	127		calmodulin binding | chr1:27745761-27749178 REVERSE
contig01320	AT5G64260.1	84.88	86	13	0	587	672	571	656	2e-10	67.9		EXL2 | EXL2 (EXORDIUM LIKE 2) | chr5:25703980-25704897 FORWARD
contig01321	AT4G01100.1	90.91	44	4	0	620	663	1037	994	4e-07	56		ADNT1 | ADNT1 (ADENINE NUCLEOTIDE TRANSPORTER 1); ADP transmembrane transporter/ AMP transmembrane transporter/ ATP transmembrane transporter/ b
contig01322	AT1G72820.1	84.17	120	19	0	196	315	1025	906	9e-17	87.7		mitochondrial substrate carrier family protein | chr1:27403457-27404506 FORWARD
contig01323	AT4G22720.2	79.97	704	141	0	393	1096	923	220	1e-73	278		glycoprotease M22 family protein | chr4:11937467-11938717 FORWARD
contig01324	AT1G63770.4	82.8	814	139	1	569	1381	1162	349	3e-139	496		peptidase M1 family protein | chr1:23657791-23663476 REVERSE
contig01326	AT5G33320.1	79.85	412	82	1	420	831	966	556	2e-35	151		CUE1, PPT, ARAPPT | CUE1 (CAB UNDEREXPRESSED 1); antiporter/ triose-phosphate transmembrane transporter | chr5:12588950-12591408 FORWARD
contig01327	AT1G71090.1	83.33	102	17	0	609	710	711	610	2e-10	67.9		auxin efflux carrier family protein | chr1:26812551-26813924 FORWARD
contig01328	AT5G48380.1	80.75	187	36	0	26	212	960	774	7e-16	85.7		leucine-rich repeat family protein / protein kinase family protein | chr5:19604584-19606532 REVERSE
contig01329	AT5G02800.1	78.75	607	128	1	146	752	301	906	4e-42	172		protein kinase family protein | chr5:635545-637374 REVERSE
contig01330	AT1G53420.1	79.72	360	73	0	425	784	2101	2460	1e-30	135		serine/threonine protein kinase-related | chr1:19926626-19931494 REVERSE
contig01332	AT1G63980.2	83.03	165	28	0	554	718	240	76	5e-22	105		D111/G-patch domain-containing protein | chr1:23740646-23743054 FORWARD
contig01334	AT3G59890.1	81.72	640	116	1	323	961	974	335	2e-90	333		dihydrodipicolinate reductase family protein | chr3:22124497-22126491 REVERSE
contig01335	AT2G37160.2	82.87	893	152	1	248	1139	1304	412	2e-155	549		transducin family protein / WD-40 repeat family protein | chr2:15609047-15612529 FORWARD
contig01336	AT2G01350.4	82.5	200	35	0	674	873	560	361	4e-26	119		QPT | QPT (QUINOLINATE PHOSHORIBOSYLTRANSFERASE); nicotinate-nucleotide diphosphorylase (carboxylating) | chr2:165332-167058 REVERSE
contig01338	AT4G39520.1	80.7	1083	205	2	291	1370	1094	13	6e-134	478		GTP-binding protein, putative | chr4:18371329-18374000 REVERSE
contig01339	AT5G45670.1	86.21	87	11	1	843	928	543	457	5e-11	69.9		GDSL-motif lipase/hydrolase family protein | chr5:18528600-18530164 FORWARD
contig01342	AT4G37560.1	81.33	975	182	0	58	1032	276	1250	2e-137	490		formamidase, putative / formamide amidohydrolase, putative | chr4:17646489-17648457 FORWARD
contig01343	AT3G17760.2	79.1	579	119	2	1137	1714	654	77	6e-42	172		GAD5 | GAD5 (glutamate decarboxylase 5); calmodulin binding | chr3:6078893-6080838 REVERSE
contig01344	AT5G43700.1	96.43	56	2	0	367	422	488	433	8e-19	95.6		ATAUX2-11, IAA4 | ATAUX2-11 (AUXIN INDUCIBLE 2-11); DNA binding / transcription factor | chr5:17550465-17551206 FORWARD
contig01345	AT5G23860.1	82.52	801	139	1	259	1059	1286	487	1e-131	470		TUB8 | TUB8; structural constituent of cytoskeleton | chr5:8042962-8044528 FORWARD
contig01346	AT2G36630.1	78.84	378	80	0	194	571	193	570	1e-24	115		unknown protein | chr2:15352767-15355050 REVERSE
contig01347	AT5G54180.1	85.29	68	10	0	459	526	1147	1214	5e-07	56		PTAC15 | PTAC15 (PLASTID TRANSCRIPTIONALLY ACTIVE15) | chr5:21988544-21990183 FORWARD
contig01349	AT4G24830.2	81.23	618	116	0	657	1274	924	307	5e-82	305		arginosuccinate synthase family | chr4:12793085-12795857 REVERSE
contig01350	AT3G02690.1	79.84	377	75	1	640	1015	941	565	2e-31	137		integral membrane family protein | chr3:579627-581448 FORWARD
contig01351	AT1G09770.1	82.61	92	16	0	1127	1218	2054	1963	7e-07	56		ATCDC5, CDC5, ATMYBCDC5 | ATCDC5 (ARABIDOPSIS THALIANA CELL DIVISION CYCLE 5); DNA binding / transcription factor | chr1:3162002-3165122 FORWARD
contig01352	AT1G77220.1	78.83	907	190	2	13	918	358	1263	2e-68	260		unknown protein | chr1:29013232-29015530 FORWARD
contig01353	AT4G11570.2	81.65	109	20	0	648	756	797	905	2e-07	58		haloacid dehalogenase-like hydrolase family protein | chr4:7004743-7005864 FORWARD
contig01357	AT5G45160.1	87.62	105	13	0	597	701	2046	1942	7e-22	105		root hair defective 3 GTP-binding (RHD3) family protein | chr5:18264991-18270035 FORWARD
contig01360	AT1G32330.1	86.17	94	13	0	375	468	332	239	1e-15	83.8		ATHSFA1D, HSFA1D | ATHSFA1D; DNA binding / transcription factor | chr1:11657265-11660234 REVERSE
contig01363	AT3G46610.1	82.45	188	33	0	978	1165	1220	1033	1e-23	111		pentatricopeptide (PPR) repeat-containing protein | chr3:17160224-17162221 REVERSE
contig01364	AT2G30600.4	81.03	448	82	1	22	466	14	461	2e-53	210		BTB/POZ domain-containing protein | chr2:13037410-13041475 FORWARD
contig01365	AT2G15230.1	78.35	425	92	0	730	1154	719	295	3e-24	113		ATLIP1 | ATLIP1 (Arabidopsis thaliana lipase 1); galactolipase/ hydrolase/ phospholipase/ triacylglycerol lipase | chr2:6612666-6615204 FORWARD
contig01367	AT1G13440.1	84.67	972	149	0	335	1306	983	12	0	745		GAPC-2, GAPC2 | GAPC2 (GLYCERALDEHYDE-3-PHOSPHATE DEHYDROGENASE C2); NAD or NADH binding / binding / catalytic/ glyceraldehyde-3-phosphate dehyd
contig01368	AT2G21330.1	81.24	901	169	0	285	1185	1057	157	2e-124	446		fructose-bisphosphate aldolase, putative | chr2:9128416-9130152 REVERSE
contig01369	AT4G12400.2	79.64	933	190	0	243	1175	1649	717	2e-93	343		stress-inducible protein, putative | chr4:7338866-7341239 REVERSE
contig01370	AT5G08380.1	80.31	838	165	0	95	932	157	994	2e-96	353		AtAGAL1 | AtAGAL1 (Arabidopsis thaliana ALPHA-GALACTOSIDASE 1); alpha-galactosidase/ catalytic/ hydrolase, hydrolyzing O-glycosyl compounds | ch
contig01371	AT3G21500.1	79.55	264	53	1	639	902	1460	1198	2e-16	87.7		DXPS1 | 1-deoxy-D-xylulose-5-phosphate synthase | chr3:7573907-7576594 REVERSE
contig01372	AT5G17230.2	76.69	708	165	0	323	1030	1113	406	7e-19	95.6		PSY | phytoene synthase (PSY) / geranylgeranyl-diphosphate geranylgeranyl transferase | chr5:5659839-5662087 REVERSE
contig01373	AT4G10080.1	89.58	48	5	0	907	954	760	807	7e-07	56		unknown protein | chr4:6300454-6302560 REVERSE
contig01374	AT5G11520.1	78.7	1136	241	1	65	1199	1307	172	5e-88	325		ASP3, YLS4 | ASP3 (ASPARTATE AMINOTRANSFERASE 3); L-aspartate:2-oxoglutarate aminotransferase | chr5:3685257-3687721 REVERSE
contig01376	AT1G80460.1	76.82	1152	264	3	360	1509	1426	276	5e-33	143		NHO1, GLI1 | NHO1 (nonhost resistance to P. s. phaseolicola 1); carbohydrate kinase/ glycerol kinase | chr1:30246960-30249055 REVERSE
contig01377	AT1G32130.1	83.19	464	76	2	234	696	1159	697	3e-76	285		FUNCTIONS IN: molecular_function unknown; INVOLVED IN: biological_process unknown; LOCATED IN: cellular_component unknown; EXPRESSED IN: 25 p
contig01378	AT5G01990.1	82.95	129	22	0	887	1015	1093	1221	1e-14	81.8		auxin efflux carrier family protein | chr5:377373-379600 REVERSE
contig01379	AT1G29470.2	83.51	188	31	0	329	516	1831	2018	2e-28	127		dehydration-responsive protein-related | chr1:10310424-10313369 REVERSE
contig01381	ATCG00905.1	98.51	201	3	0	344	544	201	1	9e-103	375		RPS12C, RPS12 | chloroplast gene encoding ribosomal protein s12. The gene is located in three distinct loci on the chloroplast genome and is tra
contig01382	AT4G28590.1	80.36	387	76	0	36	422	959	573	4e-40	165		unknown protein | chr4:14125367-14126828 REVERSE
contig01385	AT3G12740.1	85.45	110	16	0	777	886	832	941	1e-17	91.7		ALIS1 | ALIS1 (ALA-INTERACTING SUBUNIT 1); phospholipid transporter | chr3:4049739-4051561 FORWARD
contig01386	AT1G79350.1	91.49	47	4	0	582	628	3656	3610	6e-09	61.9		EMB1135 | EMB1135 (embryo defective 1135); DNA binding / protein binding / zinc ion binding | chr1:29844829-29853215 REVERSE
contig01387	AT3G59040.1	79.39	859	176	1	398	1255	1388	530	7e-78	291		pentatricopeptide (PPR) repeat-containing protein | chr3:21821495-21824233 REVERSE
contig01388	AT4G17840.1	77.31	595	133	2	358	951	577	1170	3e-18	93.7		unknown protein | chr4:9918222-9920190 REVERSE
contig01389	AT3G15095.3	89.39	66	7	0	459	524	816	751	8e-13	75.8		unknown protein | chr3:5082830-5084050 FORWARD
contig01390	AT1G19440.1	81.92	365	66	0	266	630	923	559	1e-50	200		KCS4 | KCS4 (3-KETOACYL-COA SYNTHASE 4); acyltransferase/ catalytic/ transferase, transferring acyl groups other than amino-acyl groups | chr1:6
contig01391	AT1G05850.1	80.34	295	56	2	531	824	504	797	6e-23	109		POM1, ERH2, ELP1, CTL1, ELP, HOT2, ATCTL1 | POM1 (POM-POM1); chitinase | chr1:1766833-1768117 REVERSE
contig01392	AT3G14067.1	89.58	48	5	0	703	750	1661	1614	1e-06	56		subtilase family protein | chr3:4658421-4660754 REVERSE
contig01393	AT3G51820.1	83.27	735	123	0	1	735	228	962	3e-135	482		ATG4, G4, CHLG | G4; chlorophyll synthetase | chr3:19216301-19218934 REVERSE
contig01397	ATMG00730.1	96.48	483	17	0	81	563	798	316	0	823		COX3 | Encodes cytochrome c oxidase subunit 3. | chrM:218280-219077 FORWARD
contig01398	AT1G08570.4	82.13	347	61	1	657	1002	395	49	8e-47	188		ACHT4 | ACHT4 (ATYPICAL CYS HIS RICH THIOREDOXIN 4); oxidoreductase, acting on sulfur group of donors, disulfide as acceptor | chr1:2713604-2714
contig01401	AT5G18480.1	85.11	94	14	0	65	158	1162	1255	4e-13	75.8		PGSIP6 | PGSIP6 (PLANT GLYCOGENIN-LIKE STARCH INITIATION PROTEIN 6); transferase, transferring glycosyl groups / transferase, transferring hexos
contig01402	AT5G38830.1	80.85	235	45	0	1130	1364	655	421	6e-23	109		tRNA synthetase class I (C) family protein | chr5:15545764-15548094 REVERSE
contig01403	AT5G13420.1	81.6	864	157	2	466	1328	1094	232	2e-121	436		transaldolase, putative | chr5:4302080-4304212 REVERSE
contig01404	AT2G43790.1	80.85	872	163	4	1	869	133	1003	2e-102	373		ATMPK6, MPK6, MAPK6 | ATMPK6 (ARABIDOPSIS THALIANA MAP KINASE 6); MAP kinase/ kinase | chr2:18138477-18140693 FORWARD
contig01405	AT2G26140.1	81.18	882	166	0	57	938	672	1553	4e-120	432		ftsh4 | ftsh4 (FtsH protease 4); ATP-dependent peptidase/ ATPase/ metallopeptidase | chr2:11131939-11135126 REVERSE
contig01406	AT1G72040.1	79.14	1021	210	1	309	1329	1594	577	1e-89	331		deoxynucleoside kinase family | chr1:27112159-27114248 REVERSE
contig01408	AT3G27570.1	82.03	128	23	0	2	129	578	451	4e-12	71.9		FUNCTIONS IN: molecular_function unknown; INVOLVED IN: biological_process unknown; LOCATED IN: endomembrane system; EXPRESSED IN: 22 plant st
contig01410	AT5G40510.1	82.1	162	29	0	676	837	710	549	9e-18	91.7		FUNCTIONS IN: molecular_function unknown; INVOLVED IN: biological_process unknown; LOCATED IN: cellular_component unknown; EXPRESSED IN: 14 p
contig01411	AT2G26800.2	90.62	96	9	0	360	455	592	687	6e-26	119		hydroxymethylglutaryl-CoA lyase, putative / 3-hydroxy-3-methylglutarate-CoA lyase, putative / HMG-CoA lyase, putative | chr2:11429192-1143229
contig01412	AT3G11410.1	81.64	256	47	0	123	378	641	896	6e-31	135		ATPP2CA, AHG3, PP2CA | PP2CA (ARABIDOPSIS THALIANA PROTEIN PHOSPHATASE 2CA); protein binding / protein serine/threonine phosphatase | chr3:35841
contig01413	AT3G63140.1	77.03	653	150	0	229	881	1142	490	9e-22	105		CSP41A | CSP41A (CHLOROPLAST STEM-LOOP BINDING PROTEIN OF 41 KDA); mRNA binding / poly(U) binding | chr3:23327006-23328620 REVERSE
contig01415	AT5G64840.1	79.89	184	37	0	257	440	2048	1865	4e-12	71.9		ATGCN5 | ATGCN5 (A. THALIANA GENERAL CONTROL NON-REPRESSIBLE 5); transporter | chr5:25916956-25919693 REVERSE
contig01416	AT5G09930.1	80.74	976	186	2	499	1473	735	1709	5e-119	428		ATGCN2, GCN2 | ATGCN2; transporter | chr5:3097643-3100241 REVERSE
contig01417	AT5G08280.1	87.13	171	20	2	306	475	376	545	5e-35	149		HEMC | HEMC (HYDROXYMETHYLBILANE SYNTHASE); hydroxymethylbilane synthase | chr5:2663763-2665596 REVERSE
contig01418	AT5G60360.1	79.58	862	174	2	215	1075	217	1077	1e-79	297		SAG2, AALP | AALP (Arabidopsis aleurain-like protease); cysteine-type peptidase | chr5:24280044-24282152 FORWARD
contig01420	AT1G14650.2	83.5	200	33	0	493	692	2155	2354	9e-31	135		SWAP (Suppressor-of-White-APricot)/surp domain-containing protein / ubiquitin family protein | chr1:5028077-5030520 FORWARD
contig01421	AT5G13520.1	79.65	629	127	1	696	1323	1379	751	2e-57	224		peptidase M1 family protein | chr5:4342117-4344571 REVERSE
contig01424	AT5G25265.1	80.13	785	155	1	10	793	316	1100	7e-84	311		unknown protein | chr5:8754794-8756855 REVERSE
contig01425	AT5G03300.1	80.6	861	167	0	204	1064	174	1034	2e-105	383		ADK2 | ADK2 (ADENOSINE KINASE 2); adenosine kinase/ copper ion binding / kinase | chr5:796573-798997 FORWARD
contig01426	AT2G21340.1	82.19	247	44	0	115	361	721	967	2e-32	141		antiporter/ drug transporter | chr2:9132629-9136236 FORWARD
contig01427	AT5G36890.2	82.47	97	17	0	865	961	1319	1415	2e-07	58		BGLU42 | BGLU42 (BETA GLUCOSIDASE 42); beta-glucosidase/ catalytic/ cation binding / hydrolase, hydrolyzing O-glycosyl compounds | chr5:14541527
contig01429	AT4G21800.2	80.94	682	127	3	541	1220	894	214	1e-79	297		QQT2 | QQT2 (quatre-quart2); ATP binding / nucleotide binding | chr4:11573289-11574976 FORWARD
contig01430	AT1G60160.1	82.05	117	21	0	210	326	1647	1763	7e-10	65.9		potassium transporter family protein | chr1:22188330-22191395 REVERSE
contig01431	AT5G02810.1	86.13	173	23	1	665	836	463	635	2e-33	145		PRR7, APRR7 | PRR7 (PSEUDO-RESPONSE REGULATOR 7); transcription regulator/ two-component response regulator | chr5:638283-641461 REVERSE
contig01432	AT3G06483.1	78.67	1050	207	4	133	1178	52	1088	3e-80	299		PDK, ATPDHK | PDK (PYRUVATE DEHYDROGENASE KINASE); ATP binding / histidine phosphotransfer kinase/ pyruvate dehydrogenase (acetyl-transferring)
contig01433	AT5G13710.2	80.2	707	140	0	575	1281	734	28	7e-78	291		SMT1, CPH | SMT1 (STEROL METHYLTRANSFERASE 1); sterol 24-C-methyltransferase | chr5:4424048-4426866 REVERSE
contig01434	AT3G51240.1	77.93	879	194	0	244	1122	981	103	1e-51	204		F3H, TT6, F3'H | F3H (FLAVANONE 3-HYDROXYLASE); naringenin 3-dioxygenase | chr3:19025409-19026658 FORWARD
contig01435	AT5G64550.1	78.72	235	50	0	811	1045	1420	1186	5e-11	69.9		loricrin-related | chr5:25801794-25803698 REVERSE
contig01436	AT1G79230.3	82.19	668	118	1	85	751	67	734	2e-102	373		ST1, ATMST1, MST1, ATRDH1 | MST1 (MERCAPTOPYRUVATE SULFURTRANSFERASE 1); 3-mercaptopyruvate sulfurtransferase/ sulfurtransferase/ thiosulfate su
contig01438	AT5G64370.1	78.58	971	207	1	239	1208	163	1133	1e-70	268		BETA-UP | BETA-UP (beta-ureidopropionase); beta-ureidopropionase | chr5:25739264-25741031 FORWARD
contig01439	AT2G25490.1	86.75	83	10	1	170	251	1189	1271	6e-11	69.9		EBF1, FBL6 | EBF1 (EIN3-BINDING F BOX PROTEIN 1); protein binding / ubiquitin-protein ligase | chr2:10848018-10850275 REVERSE
contig01440	AT5G42520.3	80.44	271	50	1	408	675	836	566	3e-24	113		BPC6, BBR/BPC6, ATBPC6 | ATBPC6; DNA binding / transcription factor | chr5:17001618-17002466 FORWARD
contig01442	AT3G19930.1	85.71	91	13	0	353	443	1262	1172	2e-13	77.8		STP4, ATSTP4 | STP4 (SUGAR TRANSPORTER 4); carbohydrate transmembrane transporter/ monosaccharide transmembrane transporter/ sucrose:hydrogen sy
contig01444	AT5G23340.1	81.65	218	40	0	755	972	760	977	1e-24	115		INVOLVED IN: biological_process unknown; LOCATED IN: cellular_component unknown; EXPRESSED IN: 24 plant structures; EXPRESSED DURING: 15 grow
contig01445	AT3G15290.1	84.77	151	23	0	323	473	326	476	2e-25	117		3-hydroxybutyryl-CoA dehydrogenase, putative | chr3:5145054-5146613 FORWARD
contig01446	AT2G26930.1	77.54	886	198	1	478	1362	1025	140	2e-41	170		ATCDPMEK, PDE277, ISPE | ATCDPMEK (4-(CYTIDINE 5'-PHOSPHO)-2-C-METHYL-D-ERITHRITOL KINASE); 4-(cytidine 5'-diphospho)-2-C-methyl-D-erythritol ki
contig01447	AT3G57610.1	78.88	805	167	3	578	1381	1127	325	1e-57	224		ADSS | ADSS (ADENYLOSUCCINATE SYNTHASE); adenylosuccinate synthase | chr3:21334519-21336603 REVERSE
contig01448	AT4G14210.1	80.59	1453	280	2	3	1453	152	1604	5e-169	595		PDS3, PDS, PDE226 | PDS3 (PHYTOENE DESATURASE 3); phytoene dehydrogenase | chr4:8190426-8194769 REVERSE
contig01449	AT1G54520.1	82.04	167	30	0	284	450	724	890	1e-18	93.7		unknown protein | chr1:20363565-20365874 FORWARD
contig01450	AT5G19900.1	83.33	252	39	1	84	332	808	1059	4e-39	163		PRLI-interacting factor, putative | chr5:6728561-6730045 REVERSE
contig01452	AT3G24290.1	90.32	62	6	0	1068	1129	659	598	7e-13	75.8		AMT1;5 | AMT1;5 (AMMONIUM TRANSPORTER 1;5); ammonium transmembrane transporter | chr3:8801400-8802890 REVERSE
contig01453	AT1G60810.1	81.48	583	104	2	6	586	692	112	6e-77	287		ACLA-2 | ACLA-2; ATP citrate synthase | chr1:22388691-22390993 REVERSE
contig01454	AT1G26260.3	86.96	161	21	0	537	697	517	677	4e-36	153		CIB5 | CIB5 (CRYPTOCHROME-INTERACTING BASIC-HELIX-LOOP-HELIX 5); DNA binding / transcription factor | chr1:9087214-9089035 FORWARD
contig01456	AT3G06380.1	85.71	105	15	0	953	1057	1011	1115	5e-17	89.7		ATTLP9, TLP9 | ATTLP9 (TUBBY-LIKE PROTEIN 9); phosphoric diester hydrolase/ protein binding / transcription factor | chr3:1936384-1938028 FORWAR
contig01457	AT1G79600.1	80.3	533	105	0	9	541	1529	997	6e-58	224		ABC1 family protein | chr1:29950105-29952516 REVERSE
contig01458	AT1G54520.1	82.47	97	17	0	241	337	1170	1074	6e-08	58		unknown protein | chr1:20363565-20365874 FORWARD
contig01459	AT3G04590.2	86.15	65	9	0	145	209	509	573	4e-08	58		DNA-binding family protein | chr3:1239245-1241603 REVERSE
contig01460	AT4G34610.2	85.11	188	27	1	113	299	1154	967	1e-33	143		BLH6 | BLH6 (BELL1-LIKE HOMEODOMAIN 6); DNA binding / transcription factor | chr4:16530546-16532498 REVERSE
contig01463	AT3G28710.1	83.69	325	53	0	52	376	721	1045	7e-58	224		H+-transporting two-sector ATPase, putative | chr3:10773144-10775594 REVERSE
contig01464	AT3G07670.1	83.06	307	52	0	821	1127	992	686	2e-41	170		SET domain-containing protein | chr3:2451651-2454617 FORWARD
contig01465	AT3G11660.1	83.91	87	14	0	203	289	94	180	9e-09	61.9		NHL1 | NHL1 | chr3:3679031-3679660 REVERSE
contig01466	AT1G23400.1	79.94	319	63	1	28	345	652	970	2e-25	117		CAF2, ATCAF2 | CAF2; RNA splicing factor, transesterification mechanism | chr1:8312199-8314740 REVERSE
contig01467	AT3G25410.1	78.4	537	114	2	718	1252	932	396	6e-29	129		bile acid:sodium symporter family protein | chr3:9214565-9216331 REVERSE
contig01468	AT1G50700.1	79.77	1038	210	0	124	1161	1376	339	2e-108	392		CPK33 | CPK33; ATP binding / calcium ion binding / calmodulin-dependent protein kinase/ kinase/ protein kinase/ protein serine/threonine kinase
contig01469	AT5G15270.1	80.58	242	45	2	56	296	1298	1058	1e-17	91.7		KH domain-containing protein | chr5:4958738-4960947 FORWARD
contig01470	AT4G31160.1	79.26	405	84	0	296	700	4894	5298	2e-31	137		DCAF1 | DCAF1 (DDB1-CUL4 ASSOCIATED FACTOR 1); nucleotide binding | chr4:15145936-15152939 FORWARD
contig01471	AT3G10840.1	94.59	37	2	0	1407	1443	296	260	2e-07	58		hydrolase, alpha/beta fold family protein | chr3:3391207-3393281 REVERSE
contig01472	AT4G18530.1	83.02	159	27	0	597	755	799	957	1e-20	101		unknown protein | chr4:10217749-10220285 FORWARD
contig01473	AT2G43710.1	89.11	101	11	0	530	630	932	832	2e-24	113		SSI2, FAB2 | SSI2; acyl-[acyl-carrier-protein] desaturase/ stearoyl-CoA 9-desaturase | chr2:18120107-18122495 FORWARD
contig01474	ATCG00360.1	93.86	228	14	0	841	1068	228	1	1e-92	341		YCF3 | Encodes a protein required for photosystem I assembly and stability. In Chlamydomonas reinhardtii, this protein seems to act as a PSI spe
contig01475	AT1G80360.1	79.65	462	92	2	241	701	274	734	1e-36	155		aminotransferase class I and II family protein | chr1:30208736-30210643 REVERSE
contig01477	AT3G17390.1	81.53	931	171	1	66	995	250	1180	8e-133	474		MTO3, SAMS3, MAT4 | MTO3 (METHIONINE OVER-ACCUMULATOR 3); methionine adenosyltransferase | chr3:5952484-5953665 REVERSE
contig01478	AT4G22880.2	83.89	149	24	0	633	781	592	740	9e-22	105		LDOX, TDS4, TT18, ANS | LDOX (LEUCOANTHOCYANIDIN DIOXYGENASE); leucocyanidin oxygenase | chr4:12004905-12006059 REVERSE
contig01479	AT1G06690.1	84.03	238	38	0	615	852	806	569	1e-41	170		aldo/keto reductase family protein | chr1:2049742-2052039 REVERSE
contig01480	AT1G06690.1	81.82	143	26	0	2	144	563	421	7e-14	77.8		aldo/keto reductase family protein | chr1:2049742-2052039 REVERSE
contig01481	AT1G75380.3	81.21	447	84	0	145	591	771	325	1e-56	220		wound-responsive protein-related | chr1:28281789-28283631 REVERSE
contig01483	AT1G67280.1	80.6	794	153	1	295	1087	1053	260	6e-94	345		lactoylglutathione lyase, putative / glyoxalase I, putative | chr1:25188563-25190547 REVERSE
contig01484	ATCG00070.1	90.76	184	17	0	156	339	1	184	2e-59	230		PSBK | PSII K protein | chrC:7017-7202 FORWARD
contig01485	AT2G38020.1	79.57	847	167	6	1	842	1621	2466	2e-68	260		VCL1, MAN, EMB258 | VCL1 (VACUOLELESS 1) | chr2:15910098-15914190 REVERSE
contig01487	AT5G55600.2	93.48	46	3	0	447	492	1417	1462	2e-10	67.9		agenet domain-containing protein / bromo-adjacent homology (BAH) domain-containing protein | chr5:22522232-22524796 REVERSE
contig01488	AT5G48520.1	77.89	665	145	2	255	917	1805	1141	2e-31	137		unknown protein | chr5:19661407-19666147 FORWARD
contig01489	AT3G14810.1	82.09	134	24	0	436	569	2041	2174	7e-13	75.8		MSL5 | MSL5 (MECHANOSENSITIVE CHANNEL OF SMALL CONDUCTANCE-LIKE 5) | chr3:4971223-4974216 REVERSE
contig01490	AT1G32500.1	81.1	164	31	0	910	1073	1162	1325	5e-14	79.8		ATNAP6 | ATNAP6 (NON-INTRINSIC ABC PROTEIN 6); protein binding / transporter | chr1:11750091-11751994 REVERSE
contig01491	AT1G48480.1	82.69	156	27	0	214	369	1406	1251	5e-19	95.6		RKL1 | RKL1; ATP binding / kinase/ protein serine/threonine kinase | chr1:17918475-17920743 FORWARD
contig01492	AT5G24810.1	90.2	51	5	0	490	540	2323	2373	1e-08	61.9		ABC1 family protein | chr5:8516902-8522616 REVERSE
contig01493	AT5G47040.1	81.65	1346	247	0	409	1754	1826	481	0	710		LON2 | LON2 (LON PROTEASE 2); ATP binding / ATP-dependent peptidase/ nucleoside-triphosphatase/ nucleotide binding / serine-type endopeptidase/
contig01494	AT1G51570.1	84.58	240	37	0	534	773	2091	1852	3e-45	182		C2 domain-containing protein | chr1:19122358-19124688 REVERSE
contig01495	AT4G33510.1	79.7	926	188	0	2	927	520	1445	5e-94	345		DHS2 | DHS2 (3-deoxy-d-arabino-heptulosonate 7-phosphate synthase); 3-deoxy-7-phosphoheptulonate synthase | chr4:16116496-16118549 FORWARD
contig01496	AT3G51800.2	80.16	610	120	1	70	678	739	130	3e-63	242		ATG2 | ATG2; aminopeptidase/ metalloexopeptidase | chr3:19211261-19213568 REVERSE
contig01497	AT4G12060.1	79.29	198	41	0	345	542	322	519	2e-10	67.9		Clp amino terminal domain-containing protein | chr4:7228269-7229898 REVERSE
contig01500	AT5G23980.1	88.89	72	8	0	718	789	760	831	8e-14	79.8		ATFRO4, FRO4 | FRO4 (FERRIC REDUCTION OXIDASE 4); ferric-chelate reductase | chr5:8098167-8101282 REVERSE
contig01501	AT1G12600.1	79.91	662	133	0	373	1034	893	232	8e-68	258		FUNCTIONS IN: molecular_function unknown; INVOLVED IN: biological_process unknown; LOCATED IN: cellular_component unknown; EXPRESSED IN: leaf
contig01504	AT1G17870.1	79.54	875	179	0	125	999	1676	802	5e-85	315		ATEGY3, EGY3 | EGY3 (ETHYLENE-DEPENDENT GRAVITROPISM-DEFICIENT AND YELLOW-GREEN-LIKE 3) | chr1:6150036-6152185 REVERSE
contig01505	AT3G24090.1	80.18	772	152	1	468	1238	1909	1138	3e-83	309		glutamine-fructose-6-phosphate transaminase (isomerizing)/ sugar binding / transaminase | chr3:8697838-8700971 REVERSE
contig01508	AT3G63410.1	79.05	482	101	0	390	871	824	343	1e-36	155		APG1, VTE3, IEP37, E37 | APG1 (ALBINO OR PALE GREEN MUTANT 1); 2-methyl-6-phytyl-1,4-benzoquinone methyltransferase/ S-adenosylmethionine-depend
contig01509	AT1G60990.3	80.21	475	94	0	480	954	1035	561	2e-49	196		aminomethyltransferase | chr1:22462771-22465416 REVERSE
contig01510	AT3G18680.1	80.2	717	142	0	295	1011	998	282	5e-79	295		aspartate/glutamate/uridylate kinase family protein | chr3:6427533-6429520 FORWARD
contig01514	AT1G20020.1	79.46	847	174	0	259	1105	1110	264	3e-80	299		ATLFNR2, FNR2 | FNR2 (FERREDOXIN-NADP(+)-OXIDOREDUCTASE 2); NADPH dehydrogenase/ oxidoreductase/ poly(U) binding | chr1:6942851-6944868 FORWARD
contig01515	AT4G36880.1	79.72	217	44	0	312	528	487	703	1e-14	81.8		CP1 | CP1 (CYSTEINE PROTEINASE1); cysteine-type endopeptidase/ cysteine-type peptidase | chr4:17374692-17376180 REVERSE
contig01516	AT1G80600.1	81.12	143	26	1	684	825	872	730	1e-08	61.9		WIN1 | WIN1 (HOPW1-1-INTERACTING 1); N2-acetyl-L-ornithine:2-oxoglutarate 5-aminotransferase/ catalytic/ pyridoxal phosphate binding / transamin
contig01517	AT1G06820.1	82.38	630	109	2	6	634	787	1415	2e-96	353		CRTISO, CCR2 | CRTISO (CAROTENOID ISOMERASE); carotenoid isomerase | chr1:2093145-2096220 REVERSE
contig01518	AT1G58080.1	80.26	152	30	0	186	337	1055	1206	2e-09	63.9		ATATP-PRT1, HISN1A | ATATP-PRT1 (ATP PHOSPHORIBOSYL TRANSFERASE 1); ATP phosphoribosyltransferase | chr1:21504562-21507429 REVERSE
contig01520	AT4G11240.1	80.41	740	144	1	135	873	127	866	2e-75	283		TOPP7 | TOPP7; protein serine/threonine phosphatase | chr4:6847333-6849032 FORWARD
contig01522	AT3G44610.1	80.25	243	48	0	354	596	895	1137	1e-20	101		protein kinase family protein | chr3:16188266-16192107 REVERSE
contig01524	AT5G06600.2	80.51	816	154	2	1462	2275	2536	3348	3e-94	347		UBP12 | UBP12 (UBIQUITIN-SPECIFIC PROTEASE 12); double-stranded DNA binding / ubiquitin thiolesterase/ ubiquitin-specific protease | chr5:201954
contig01525	AT1G11870.1	77.78	396	87	1	394	789	1022	628	4e-14	79.8		ATSRS, OVA7, SRS | SRS (SERYL-TRNA SYNTHETASE); serine-tRNA ligase | chr1:4003895-4006556 FORWARD
contig01526	AT4G33510.2	79.3	314	65	0	990	1303	791	478	2e-22	107		DHS2 | DHS2 (3-deoxy-d-arabino-heptulosonate 7-phosphate synthase); 3-deoxy-7-phosphoheptulonate synthase | chr4:16116496-16118233 FORWARD
contig01528	AT3G12010.1	88.68	53	6	0	810	862	1822	1874	2e-07	58		FUNCTIONS IN: molecular_function unknown; INVOLVED IN: biological_process unknown; EXPRESSED IN: sperm cell, cultured cell; CONTAINS InterPro
contig01532	AT3G23530.1	79.47	380	69	1	235	614	1454	1824	4e-33	143		cyclopropane fatty acid synthase, putative / CPA-FA synthase, putative | chr3:8437472-8442597 FORWARD
contig01534	AT5G17010.3	78.01	664	146	0	425	1088	830	1493	7e-38	159		sugar transporter family protein | chr5:5587851-5592332 REVERSE
contig01535	AT3G56310.1	82.82	419	71	1	533	950	1029	611	6e-66	252		alpha-galactosidase, putative / melibiase, putative / alpha-D-galactoside galactohydrolase, putative | chr3:20882886-20885745 FORWARD
contig01538	AT3G15380.1	79.55	494	101	0	178	671	436	929	4e-44	178		choline transporter-related | chr3:5193319-5196435 FORWARD
contig01539	AT5G38520.1	82.95	176	30	0	736	911	533	358	1e-23	111		hydrolase, alpha/beta fold family protein | chr5:15421605-15423234 FORWARD
contig01540	AT3G18490.1	83.15	89	15	0	424	512	618	530	1e-07	58		aspartyl protease family protein | chr3:6349090-6350592 REVERSE
contig01541	AT5G64460.7	79.27	492	102	0	81	572	136	627	3e-40	167		FUNCTIONS IN: molecular_function unknown; INVOLVED IN: biological_process unknown; LOCATED IN: cellular_component unknown; EXPRESSED IN: 22 p
contig01543	AT1G75660.1	79.42	413	83	2	529	941	1624	2034	6e-29	129		XRN3 | XRN3; 5'-3' exoribonuclease | chr1:28408289-28414825 FORWARD
contig01545	AT3G58510.3	87.14	70	9	0	499	568	1625	1556	9e-11	67.9		DEAD box RNA helicase, putative (RH11) | chr3:21640608-21643464 FORWARD
contig01546	AT2G02570.4	84.73	131	19	1	752	881	440	310	3e-18	93.7		nucleic acid binding | chr2:698361-700794 REVERSE
contig01547	AT2G01470.1	88.46	52	6	0	492	543	973	1024	5e-07	56		STL2P, ATSEC12 | STL2P (SEC12P-LIKE 2 PROTEIN); nucleotide binding | chr2:212215-214435 REVERSE
contig01548	AT1G09640.1	79.84	516	104	0	796	1311	730	1245	9e-50	198		elongation factor 1B-gamma, putative / eEF-1B gamma, putative | chr1:3120162-3122152 FORWARD
contig01549	AT3G54670.2	80.51	467	91	0	498	964	1154	688	1e-51	204		TTN8, SMC1, ATSMC1 | TTN8 (TITAN8); ATP binding / transporter | chr3:20240428-20243701 FORWARD
contig01550	AT1G17280.2	85.13	464	69	0	81	544	28	491	2e-102	373		UBC34 | UBC34 (ubiquitin-conjugating enzyme 34); ubiquitin-protein ligase | chr1:5917146-5919162 REVERSE
contig01552	AT5G51200.1	83.17	101	17	0	217	317	4579	4679	7e-10	65.9		unknown protein | chr5:20804926-20819408 FORWARD
contig01553	AT5G15390.1	78.87	284	60	0	488	771	875	592	2e-16	87.7		tRNA/rRNA methyltransferase (SpoU) family protein | chr5:4995333-4997255 FORWARD
contig01554	AT3G13320.1	82.32	328	57	1	706	1032	982	1309	5e-45	182		CAX2, atcax2 | CAX2 (CATION EXCHANGER 2); calcium:cation antiporter/ calcium:hydrogen antiporter | chr3:4315418-4317997 FORWARD
contig01555	AT3G16760.1	79.61	206	42	0	393	598	1400	1195	8e-13	75.8		tetratricopeptide repeat (TPR)-containing protein | chr3:5703213-5705080 FORWARD
contig01556	AT5G08260.1	90.57	53	5	0	1415	1467	302	250	9e-10	65.9		scpl35 | scpl35 (serine carboxypeptidase-like 35); serine-type carboxypeptidase | chr5:2657236-2661272 FORWARD
contig01558	AT1G63680.1	80.19	1449	280	2	372	1813	2319	871	8e-168	591		ATMURE, PDE316, MURE | MURE; ATP binding / acid-amino acid ligase/ ligase | chr1:23614461-23617247 FORWARD
contig01559	AT1G55680.1	81.69	295	54	0	399	693	1244	950	3e-37	157		WD-40 repeat family protein | chr1:20804988-20807294 REVERSE
contig01560	AT4G22910.1	78.87	956	202	0	185	1140	460	1415	2e-78	293		FZR2 | FZR2 (FIZZY-RELATED 2); signal transducer | chr4:12012743-12015663 FORWARD
contig01561	AT2G14740.2	84.4	141	22	0	496	636	1634	1494	4e-22	105		ATVSR3 | ATVSR3 (ARABIDOPSIS THALIANA VACULOLAR SORTING RECEPTOR 3); calcium ion binding | chr2:6308895-6312303 FORWARD
contig01563	AT2G37050.3	79.06	554	116	0	568	1121	2510	1957	1e-43	178		kinase | chr2:15569290-15573477 FORWARD
contig01564	AT3G12860.1	79.91	921	185	0	185	1105	355	1275	4e-98	359		nucleolar protein Nop56, putative | chr3:4091678-4093921 FORWARD
contig01565	AT1G27650.1	81.27	518	97	0	321	838	518	1	6e-68	258		ATU2AF35A | ATU2AF35A; RNA binding / nucleic acid binding / nucleotide binding / zinc ion binding | chr1:9615152-9616042 FORWARD
contig01566	AT2G47650.1	87.37	95	12	0	270	364	379	473	9e-19	93.7		UXS4 | UXS4 (UDP-XYLOSE SYNTHASE 4); UDP-glucuronate decarboxylase/ catalytic | chr2:19538751-19541364 REVERSE
contig01567	AT5G19550.1	80.6	902	175	0	198	1099	307	1208	1e-110	400		ASP2, AAT2 | ASP2 (ASPARTATE AMINOTRANSFERASE 2); L-aspartate:2-oxoglutarate aminotransferase | chr5:6598201-6601597 FORWARD
contig01569	AT5G01920.1	84.11	107	17	0	665	771	1066	1172	2e-13	77.8		STN8 | STN8; kinase/ protein kinase | chr5:359154-360867 FORWARD
contig01571	AT5G15870.1	83.33	96	16	0	289	384	1569	1664	2e-09	63.9		glycosyl hydrolase family 81 protein | chr5:5182641-5184878 REVERSE
contig01572	AT5G63710.1	81.38	537	98	2	385	920	1469	934	3e-67	256		leucine-rich repeat transmembrane protein kinase, putative | chr5:25499475-25502598 FORWARD
contig01574	AT3G57530.1	83.58	530	86	1	3	531	815	286	1e-96	353		CPK32, ATCPK32, CDPK32 | CPK32 (CALCIUM-DEPENDENT PROTEIN KINASE 32); calcium-dependent protein kinase C/ calmodulin-dependent protein kinase/ k
contig01575	AT4G21710.1	81.28	983	184	0	62	1044	2548	3530	1e-137	490		NRPB2, EMB1989, RPB2 | NRPB2; DNA binding / DNA-directed RNA polymerase | chr4:11535684-11542200 REVERSE
contig01576	AT5G08415.1	81.1	566	107	0	24	589	598	1163	1e-72	274		lipoic acid synthase family protein | chr5:2710983-2713101 REVERSE
contig01578	AT5G54630.1	79.24	236	49	0	649	884	965	730	5e-14	79.8		zinc finger protein-related | chr5:22192607-22194260 REVERSE
contig01581	AT3G53140.1	80.31	320	63	0	86	405	1079	760	9e-31	135		O-diphenol-O-methyl transferase, putative | chr3:19695692-19697355 FORWARD
contig01583	AT3G49430.2	84.82	257	38	1	460	715	596	340	4e-48	192		SRp34a | SRp34a (Ser/Arg-rich protein 34a); RNA binding / nucleic acid binding / nucleotide binding | chr3:18332668-18334617 FORWARD
contig01584	AT5G05630.1	86.73	98	13	0	14	111	325	422	1e-17	91.7		amino acid permease family protein | chr5:1682541-1684013 FORWARD
contig01585	AT5G44340.1	82.91	1141	194	1	139	1278	143	1283	0	708		TUB4 | TUB4; structural constituent of cytoskeleton | chr5:17859442-17860994 REVERSE
contig01586	AT3G10970.3	79.15	355	74	0	509	863	739	1093	2e-25	117		haloacid dehalogenase-like hydrolase family protein | chr3:3433276-3436077 REVERSE
contig01587	AT2G19130.1	87.21	86	11	0	664	749	1928	1843	3e-15	83.8		S-locus lectin protein kinase family protein | chr2:8293789-8296275 FORWARD
contig01588	AT3G13224.2	85.07	67	10	0	989	1055	569	503	3e-06	54		RNA recognition motif (RRM)-containing protein | chr3:4254848-4256621 FORWARD
contig01589	AT5G19150.2	88.46	78	9	0	167	244	465	542	3e-15	83.8		carbohydrate kinase family | chr5:6426280-6428402 REVERSE
contig01590	AT1G14030.1	80.42	378	74	0	4	381	418	795	4e-39	163		ribulose-1,5 bisphosphate carboxylase oxygenase large subunit N-methyltransferase, putative | chr1:4805493-4807440 REVERSE
contig01592	AT1G44180.1	82.16	185	33	0	360	544	688	872	9e-22	105		aminoacylase, putative / N-acyl-L-amino-acid amidohydrolase, putative | chr1:16808239-16810413 REVERSE
contig01595	AT1G16180.1	79.69	911	185	0	577	1487	932	22	4e-92	339		TMS membrane family protein / tumour differentially expressed (TDE) family protein | chr1:5540905-5542670 FORWARD
contig01599	AT4G12730.1	88.68	53	6	0	1233	1285	314	262	2e-07	58		FLA2 | FLA2 (FASCICLIN-LIKE ARABINOGALACTAN 2) | chr4:7491598-7492809 REVERSE
contig01601	AT3G10010.1	83.15	89	15	0	534	622	3755	3667	1e-07	58		DML2 | DML2 (DEMETER-LIKE 2); 4 iron, 4 sulfur cluster binding / catalytic/ endonuclease | chr3:3081999-3088195 REVERSE
contig01602	AT2G35620.1	81.45	663	122	1	778	1439	1488	826	1e-79	297		FEI2 | FEI2 (FEI 2); kinase | chr2:14961187-14964640 REVERSE
contig01603	AT3G55020.1	83.2	494	83	0	736	1229	1661	1168	7e-87	321		RabGAP/TBC domain-containing protein | chr3:20389278-20394713 REVERSE
contig01606	AT4G28940.1	91.94	62	5	0	145	206	403	464	2e-15	83.8		catalytic | chr4:14274414-14276920 FORWARD
contig01608	AT1G65220.1	85.46	227	33	0	218	444	1232	1006	6e-47	188		eIF4-gamma/eIF5/eIF2-epsilon domain-containing protein | chr1:24226204-24228799 FORWARD
contig01609	AT2G03390.1	78.44	450	97	0	311	760	519	968	3e-27	123		uvrB/uvrC motif-containing protein | chr2:1030635-1032354 REVERSE
contig01611	AT2G38000.1	89.43	123	13	0	995	1117	420	298	1e-32	141		chaperone protein dnaJ-related | chr2:15903315-15905276 REVERSE
contig01612	AT2G37660.1	80.39	515	101	0	394	908	953	439	2e-56	220		binding / catalytic/ coenzyme binding | chr2:15795481-15796977 REVERSE
contig01614	AT3G06380.1	84.21	133	21	0	114	246	1011	1143	5e-20	97.6		ATTLP9, TLP9 | ATTLP9 (TUBBY-LIKE PROTEIN 9); phosphoric diester hydrolase/ protein binding / transcription factor | chr3:1936384-1938028 FORWAR
contig01615	AT1G03250.1	82.38	227	40	0	752	978	299	73	4e-30	133		unknown protein | chr1:793576-795159 REVERSE
contig01616	AT2G01720.1	86.24	109	15	0	1160	1268	535	427	2e-19	97.6		ribophorin I family protein | chr2:317193-320016 REVERSE
contig01617	AT1G62380.1	82.48	314	55	0	568	881	717	404	3e-46	186		ACO2, ATACO2 | ACO2 (ACC OXIDASE 2); 1-aminocyclopropane-1-carboxylate oxidase | chr1:23082340-23084068 FORWARD
contig01618	AT4G16150.1	83.9	118	19	0	215	332	1814	1931	1e-15	83.8		calmodulin binding / transcription regulator | chr4:9148225-9153048 FORWARD
contig01620	AT4G00755.2	86.59	82	11	0	560	641	821	740	5e-13	75.8		F-box family protein | chr4:325294-326787 FORWARD
contig01623	AT5G20600.1	83.33	96	16	0	1465	1560	579	484	4e-09	63.9		FUNCTIONS IN: molecular_function unknown; INVOLVED IN: rRNA processing; LOCATED IN: preribosome, small subunit precursor; EXPRESSED IN: 22 pl
contig01624	AT3G10620.1	87.5	72	9	0	663	734	525	454	1e-11	71.9		ATNUDX26 | ATNUDX26 (ARABIDOPSIS THALIANA NUDIX HYDROLASE HOMOLOG 26); bis(5'-adenosyl)-pentaphosphatase/ bis(5'-nucleosyl)-tetraphosphatase (as
contig01625	AT4G34460.4	82.23	332	58	1	563	893	831	500	3e-45	182		AGB1, ELK4, ATAGB1 | AGB1 (GTP BINDING PROTEIN BETA 1); GTPase/ nucleotide binding / protein binding | chr4:16477393-16479266 REVERSE
contig01629	AT4G29810.3	78.61	505	108	0	30	534	284	788	5e-34	145		ATMKK2, MKK2, MK1 | ATMKK2 (ARABIDOPSIS THALIANA MAP KINASE KINASE 2); MAP kinase kinase/ kinase | chr4:14593479-14595241 REVERSE
contig01630	AT5G19390.3	81.36	515	92	2	636	1149	2205	1694	1e-64	248		pleckstrin homology (PH) domain-containing protein / RhoGAP domain-containing protein | chr5:6531906-6538069 FORWARD
contig01631	AT4G31750.1	84.09	440	68	1	575	1012	710	271	6e-84	311		WIN2 | WIN2 (HOPW1-1-INTERACTING 2); protein serine/threonine phosphatase | chr4:15364657-15367207 REVERSE
contig01632	AT1G06570.1	82.69	260	45	0	167	426	1409	1150	7e-38	159		PDS1, HPD | PDS1 (PHYTOENE DESATURATION 1); 4-hydroxyphenylpyruvate dioxygenase | chr1:2012015-2013543 REVERSE
contig01633	AT5G63890.2	80.76	998	192	0	5	1002	391	1388	2e-127	456		ATHDH | ATHDH (HISTIDINOL DEHYDROGENASE); histidinol dehydrogenase | chr5:25565600-25568104 REVERSE
contig01635	AT5G35160.1	79.26	815	169	0	243	1057	1880	1066	3e-73	276		LOCATED IN: integral to membrane, Golgi apparatus; EXPRESSED IN: 24 plant structures; EXPRESSED DURING: 13 growth stages; CONTAINS InterPro D
contig01636	AT1G75380.3	81.68	644	118	0	389	1032	851	208	8e-93	341		wound-responsive protein-related | chr1:28281789-28283631 REVERSE
contig01637	AT4G10730.1	81.01	911	169	4	213	1121	232	1140	2e-111	402		ATP binding / kinase/ protein kinase/ protein serine/threonine kinase/ protein tyrosine kinase | chr4:6609793-6614786 REVERSE
contig01638	AT1G80930.1	80.99	689	128	3	688	1374	1867	2554	2e-81	303		MIF4G domain-containing protein / MA3 domain-containing protein | chr1:30405774-30409499 REVERSE
contig01640	AT5G24120.1	80.81	271	52	0	510	780	1100	830	8e-28	125		SIGE, SIG5, ATSIG5 | SIGE (SIGMA FACTOR E); DNA binding / DNA-directed RNA polymerase/ sigma factor/ transcription factor | chr5:8157794-8159746
contig01643	AT5G55920.1	81.54	596	109	1	445	1039	1697	1102	6e-81	301		OLI2 | nucleolar protein, putative | chr5:22645742-22649383 REVERSE
contig01644	AT1G63900.1	78.89	341	72	0	784	1124	521	181	8e-22	105		zinc finger (C3HC4-type RING finger) family protein | chr1:23717056-23719086 FORWARD
contig01645	AT5G40830.2	82.74	168	29	0	320	487	1201	1034	3e-21	103		methyltransferase | chr5:16354611-16355855 REVERSE
contig01646	AT1G29150.1	78.14	581	127	0	240	820	571	1151	9e-34	145		ATS9, RPN6 | ATS9 (ARABIDOPSIS NON-ATPASE SUBUNIT 9) | chr1:10181240-10182499 FORWARD
contig01647	AT2G16430.2	82.03	256	46	0	343	598	1103	848	4e-33	143		PAP10, ATPAP10 | PAP10 (PURPLE ACID PHOSPHATASE 10); acid phosphatase/ protein serine/threonine phosphatase | chr2:7120502-7122772 REVERSE
contig01648	AT1G64600.1	79.9	388	76	2	758	1143	806	419	9e-31	135		copper ion binding / methyltransferase | chr1:23995996-23998625 FORWARD
contig01649	AT5G35160.1	80.24	825	161	2	1	824	1054	1877	1e-88	327		LOCATED IN: integral to membrane, Golgi apparatus; EXPRESSED IN: 24 plant structures; EXPRESSED DURING: 13 growth stages; CONTAINS InterPro D
contig01650	AT2G16280.1	82.53	269	47	0	73	341	1183	1451	8e-39	161		KCS9 | KCS9 (3-KETOACYL-COA SYNTHASE 9); acyltransferase/ catalytic/ transferase, transferring acyl groups other than amino-acyl groups | chr2:7
contig01651	AT2G23450.1	80.86	209	40	0	270	478	1099	1307	2e-19	97.6		protein kinase family protein | chr2:9988926-9991244 REVERSE
contig01652	AT1G48630.1	80.18	792	151	5	287	1073	980	190	9e-77	287		RACK1B_AT | RACK1B_AT (RECEPTOR FOR ACTIVATED C KINASE 1 B); nucleotide binding | chr1:17981977-17983268 REVERSE
contig01653	AT5G44190.1	81.62	185	34	0	877	1061	629	445	2e-19	97.6		GLK2, ATGLK2, GPRI2 | GLK2 (GOLDEN2-LIKE 2); DNA binding / transcription factor/ transcription regulator | chr5:17798435-17800647 FORWARD
contig01654	AT4G31780.1	78.51	805	172	1	1	804	524	1328	3e-55	216		MGD1, MGDA | MGD1 (MONOGALACTOSYL DIACYLGLYCEROL SYNTHASE 1); 1,2-diacylglycerol 3-beta-galactosyltransferase/ UDP-galactosyltransferase/ UDP-gl
contig01655	AT5G61790.1	80.51	1103	212	3	651	1751	1256	155	7e-128	458		CNX1, ATCNX1 | calnexin 1 (CNX1) | chr5:24827394-24829642 REVERSE
contig01656	AT4G28510.1	80.43	792	155	0	69	860	52	843	1e-92	341		ATPHB1 | ATPHB1 (PROHIBITIN 1) | chr4:14084970-14086372 REVERSE
contig01657	AT1G69270.1	81.17	154	28	1	450	602	1405	1252	2e-10	67.9		RPK1 | RPK1 (RECEPTOR-LIKE PROTEIN KINASE 1); kinase/ protein binding / receptor signaling protein serine/threonine kinase | chr1:26040877-26042
contig01658	AT2G20140.1	83.51	667	110	0	248	914	1330	664	9e-126	450		26S protease regulatory complex subunit 4, putative | chr2:8692736-8694837 FORWARD
contig01659	AT2G44060.2	78.91	294	62	0	105	398	144	437	1e-17	91.7		late embryogenesis abundant family protein / LEA family protein | chr2:18226922-18227988 FORWARD
contig01660	AT1G27190.1	86.44	59	8	0	1036	1094	899	841	3e-06	54		leucine-rich repeat transmembrane protein kinase, putative | chr1:9446923-9448728 REVERSE
contig01661	AT5G43760.1	83.66	404	66	0	762	1165	995	592	1e-73	278		KCS20 | KCS20 (3-KETOACYL-COA SYNTHASE 20); fatty acid elongase | chr5:17585903-17588486 FORWARD
contig01665	AT3G02580.1	80.82	365	70	0	478	842	418	782	4e-41	168		STE1, DWF7, BUL1 | STE1 (STEROL 1); C-5 sterol desaturase | chr3:547048-548615 FORWARD
contig01666	AT5G49950.1	78.7	540	115	0	729	1268	1194	655	7e-38	159		embryogenesis-associated protein-related | chr5:20319871-20323552 REVERSE
contig01667	AT2G26570.1	85.03	167	25	0	955	1121	1778	1612	4e-30	133		unknown protein | chr2:11299565-11302076 FORWARD
contig01668	AT1G72820.1	91.11	45	4	0	324	368	424	468	6e-08	58		mitochondrial substrate carrier family protein | chr1:27403457-27404506 FORWARD
contig01669	AT2G13570.1	84.62	130	20	0	152	281	297	168	2e-20	99.6		NF-YB7 | NF-YB7 (NUCLEAR FACTOR Y, SUBUNIT B7); transcription factor | chr2:5655842-5656489 REVERSE
contig01670	AT1G27110.3	81.31	107	20	0	885	991	422	316	3e-06	54		binding | chr1:9413018-9415176 REVERSE
contig01672	AT1G78920.2	83.24	179	30	0	5	183	2203	2381	9e-26	117		AVP2, AVPL1 | AVP2 (ARABIDOPSIS VACUOLAR H+-PYROPHOSPHATASE 2); hydrogen-translocating pyrophosphatase | chr1:29672340-29676761 FORWARD
contig01673	AT3G27090.1	81.84	468	85	0	499	966	424	891	1e-66	254		FUNCTIONS IN: molecular_function unknown; INVOLVED IN: biological_process unknown; LOCATED IN: cellular_component unknown; EXPRESSED IN: 24 p
contig01674	AT1G10580.1	82.81	1111	187	2	51	1157	1722	612	0	650		transducin family protein / WD-40 repeat family protein | chr1:3491560-3493665 REVERSE
contig01676	ATMG00290.1	91.67	468	35	1	795	1258	47	514	6e-168	591		RPS4 | encodes a mitochondrial ribosomal protein S4, a constituent of the small subunit of the ribosomal complex | chrM:82028-83116 REVERSE
contig01677	AT2G31800.1	82.58	643	104	7	1	638	926	287	1e-90	333		ankyrin protein kinase, putative | chr2:13520605-13523646 REVERSE
contig01678	AT5G19540.1	81.17	223	42	0	1015	1237	557	335	5e-23	109		unknown protein | chr5:6595748-6597724 FORWARD
contig01680	AT3G59760.2	84.27	89	14	0	234	322	1063	1151	4e-10	65.9		OASC, ATCS-C | OASC (O-ACETYLSERINE (THIOL) LYASE ISOFORM C); ATP binding / cysteine synthase | chr3:22072661-22075345 REVERSE
contig01682	AT4G14880.2	78.77	391	83	0	110	500	115	505	8e-26	117		OASA1, CYTACS1, ATCYS-3A | OASA1 (O-ACETYLSERINE (THIOL) LYASE (OAS-TL) ISOFORM A1); cysteine synthase | chr4:8518209-8520050 REVERSE
contig01683	AT3G17390.1	83.5	618	100	2	415	1031	1160	544	9e-111	400		MTO3, SAMS3, MAT4 | MTO3 (METHIONINE OVER-ACCUMULATOR 3); methionine adenosyltransferase | chr3:5952484-5953665 REVERSE
contig01684	AT1G65060.1	79.01	548	115	0	493	1040	1610	1063	1e-42	174		4CL3 | 4CL3; 4-coumarate-CoA ligase | chr1:24167385-24171457 REVERSE
contig01685	AT5G08530.1	84.27	1214	190	1	1	1213	248	1461	0	884		CI51 | CI51 (51 kDa subunit of complex I); 4 iron, 4 sulfur cluster binding / FMN binding / NAD or NADH binding / NADH dehydrogenase (ubiquinone
contig01686	AT4G30610.1	90.91	44	4	0	767	810	529	572	6e-07	56		BRS1, SCPL24 | BRS1 (BRI1 SUPPRESSOR 1); serine-type carboxypeptidase | chr4:14944219-14948391 FORWARD
contig01687	AT1G27980.1	80.23	779	153	1	135	912	817	1595	4e-85	315		DPL1, ATDPL1 | DPL1; carboxy-lyase/ catalytic/ pyridoxal phosphate binding | chr1:9748812-9752618 FORWARD
contig01688	AT4G03020.1	80	170	34	0	167	336	382	551	2e-10	67.9		transducin family protein / WD-40 repeat family protein | chr4:1331704-1334472 REVERSE
contig01690	ATMG01320.1	97.52	161	4	0	499	659	1	161	1e-76	287		NAD2B, NAD2.2, NAD2 | encodes subunit of mitochondrial NAD(P)H dehydrogenase that is trans-spliced from two precursors, NAD2A and NAD2B. | chrM:
contig01691	AT5G54080.2	77.9	706	154	2	130	834	142	846	2e-34	147		HGO | HGO (HOMOGENTISATE 1,2-DIOXYGENASE); homogentisate 1,2-dioxygenase | chr5:21945920-21948070 FORWARD
contig01693	AT5G54080.2	86.79	212	28	0	9	220	925	1136	3e-50	198		HGO | HGO (HOMOGENTISATE 1,2-DIOXYGENASE); homogentisate 1,2-dioxygenase | chr5:21945920-21948070 FORWARD
contig01694	AT1G10670.2	80.47	507	99	0	267	773	1232	726	1e-56	220		ACLA-1 | ACLA-1; ATP citrate synthase | chr1:3535787-3538098 FORWARD
contig01695	AT1G66680.1	82.17	129	23	0	987	1115	410	282	3e-12	73.8		AR401 | AR401 | chr1:24866352-24868888 REVERSE
contig01696	AT1G55110.1	92.86	42	3	0	882	923	1005	964	4e-08	60		AtIDD7 | AtIDD7 (Arabidopsis thaliana Indeterminate(ID)-Domain 7); nucleic acid binding / transcription factor/ zinc ion binding | chr1:20560406
contig01697	AT1G19800.1	79.15	283	59	0	280	562	350	632	3e-18	93.7		TGD1 | TGD1 (TRIGALACTOSYLDIACYLGLYCEROL 1); lipid transporter | chr1:6846812-6847954 FORWARD
contig01699	AT1G26110.2	87.22	133	16	1	46	177	146	278	1e-26	121		unknown protein | chr1:9024616-9027556 REVERSE
contig01700	AT1G42440.1	77.7	592	132	0	291	882	2359	1768	3e-28	127		FUNCTIONS IN: molecular_function unknown; INVOLVED IN: ribosome biogenesis; LOCATED IN: nucleus; EXPRESSED IN: 22 plant structures; EXPRESSED
contig01701	AT3G55400.2	80.37	876	170	2	4	878	454	1328	2e-97	357		OVA1 | OVA1 (OVULE ABORTION 1); ATP binding / aminoacyl-tRNA ligase/ methionine-tRNA ligase/ nucleotide binding | chr3:20536263-20538999 REVERSE
contig01702	AT4G23650.1	78.18	958	208	1	44	1000	542	1499	2e-60	234		CDPK6, CPK3 | CDPK6 (CALCIUM-DEPENDENT PROTEIN KINASE 6); ATP binding / calcium ion binding / calmodulin-dependent protein kinase/ kinase/ prote
contig01703	AT5G63610.1	78.47	576	122	2	1	575	211	785	4e-33	143		HEN3, CDKE;1, ATCDK8 | CDKE;1 (CYCLIN-DEPENDENT KINASE E;1); ATP binding / kinase/ protein kinase/ protein serine/threonine kinase | chr5:254636
contig01704	AT1G08550.2	78.63	964	201	3	5	965	379	1340	8e-68	258		NPQ1, AVDE1 | NPQ1 (NON-PHOTOCHEMICAL QUENCHING 1); violaxanthin de-epoxidase | chr1:2707462-2709387 FORWARD
contig01705	AT3G44110.1	79.4	335	66	1	275	609	1202	871	3e-24	113		ATJ3, ATJ | ATJ3; protein binding | chr3:15869115-15871059 REVERSE
contig01706	AT1G21640.1	82.27	1049	185	1	137	1184	2900	1852	8e-170	597		NADK2, ATNADK2 | NADK2; NAD+ kinase/ calmodulin binding | chr1:7588726-7592669 FORWARD
contig01707	AT4G25640.1	90.38	52	5	0	368	419	317	266	1e-09	63.9		MATE efflux family protein | chr4:13076953-13078965 REVERSE
contig01710	AT1G79500.5	83.51	661	109	0	93	753	47	707	2e-124	446		2-dehydro-3-deoxyphosphooctonate aldolase / phospho-2-dehydro-3-deoxyoctonate aldolase / 3-deoxy-D-manno-octulosonic acid 8-phosphate synthet
contig01711	AT1G03140.1	82.21	298	53	0	231	528	1189	892	1e-41	170		splicing factor Prp18 family protein | chr1:754471-756223 REVERSE
contig01712	AT5G66570.1	78.66	759	161	1	248	1005	211	969	5e-54	212		PSBO-1, OEE1, OEE33, OE33, PSBO1, MSP-1 | PSBO1 (PS II OXYGEN-EVOLVING COMPLEX 1); oxygen evolving/ poly(U) binding | chr5:26568744-26570124 FOR
contig01714	AT1G19370.1	85.88	85	12	0	775	859	1447	1531	4e-12	73.8		unknown protein | chr1:6692904-6694721 REVERSE
contig01715	AT4G15080.1	81.58	304	56	0	202	505	859	1162	5e-38	159		zinc finger (DHHC type) family protein | chr4:8609085-8612229 REVERSE
contig01716	AT5G64360.4	85.29	102	15	0	206	307	1395	1294	2e-15	83.8		DNAJ heat shock N-terminal domain-containing protein | chr5:25737208-25738602 REVERSE
contig01717	AT5G04460.1	86.67	75	10	0	381	455	1963	1889	4e-11	69.9		protein binding / zinc ion binding | chr5:1260009-1263695 FORWARD
contig01718	AT2G21960.1	79.75	479	97	0	124	602	406	884	1e-44	180		unknown protein | chr2:9354990-9356958 FORWARD
contig01719	AT3G22750.1	82.52	206	36	0	673	878	706	911	4e-27	123		protein kinase, putative | chr3:8037364-8039096 REVERSE
contig01720	AT5G60360.1	80.9	623	116	3	203	824	1077	457	1e-70	268		SAG2, AALP | AALP (Arabidopsis aleurain-like protease); cysteine-type peptidase | chr5:24280044-24282152 FORWARD
contig01721	AT1G78380.1	84.72	144	22	0	667	810	234	91	1e-23	111		ATGSTU19, GST8 | ATGSTU19 (GLUTATHIONE S-TRANSFERASE TAU 19); glutathione binding / glutathione transferase | chr1:29486659-29487819 REVERSE
contig01723	AT5G10960.1	79.11	316	66	0	340	655	212	527	3e-21	103		CCR4-NOT transcription complex protein, putative | chr5:3464581-3465414 FORWARD
contig01724	AT2G41620.1	83.47	121	20	0	539	659	1880	1760	1e-14	81.8		nucleoporin interacting component family protein | chr2:17350419-17354997 REVERSE
contig01725	AT1G77480.1	90.48	42	4	0	704	745	1203	1244	6e-06	52		nucellin protein, putative | chr1:29114705-29117150 REVERSE
contig01727	AT3G12120.2	83.82	173	28	0	684	856	473	301	1e-26	121		FAD2 | FAD2 (FATTY ACID DESATURASE 2); delta12-fatty acid dehydrogenase/ omega-6 fatty acid desaturase | chr3:3860592-3861743 REVERSE
contig01729	AT1G68600.1	80.75	374	72	0	254	627	1019	646	9e-42	170		unknown protein | chr1:25759947-25762778 FORWARD
contig01732	AT2G30970.2	80.63	1074	206	2	103	1175	166	1238	9e-130	464		ASP1 | ASP1 (ASPARTATE AMINOTRANSFERASE 1); L-aspartate:2-oxoglutarate aminotransferase | chr2:13179012-13181686 FORWARD
contig01733	AT2G19540.1	81.54	130	24	0	89	218	1240	1369	7e-11	67.9		transducin family protein / WD-40 repeat family protein | chr2:8461804-8464347 FORWARD
contig01734	AT2G40650.1	79.27	275	57	0	1004	1278	326	52	3e-18	93.7		pre-mRNA splicing factor PRP38 family protein | chr2:16963588-16965596 REVERSE
contig01735	AT1G61740.1	80.65	217	42	0	729	945	971	1187	2e-19	97.6		unknown protein | chr1:22798365-22801020 REVERSE
contig01736	AT2G37710.1	86.89	61	8	0	179	239	1240	1300	1e-07	58		RLK | RLK (receptor lectin kinase); kinase | chr2:15814934-15816961 REVERSE
contig01737	AT5G11800.1	77.57	642	144	0	5	646	730	1371	2e-29	131		KEA6, ATKEA6 | KEA6; potassium ion transmembrane transporter/ potassium:hydrogen antiporter | chr5:3803635-3808069 REVERSE
contig01738	AT1G77030.1	83.78	74	12	0	607	680	2137	2210	9e-06	52		ATP binding / ATP-dependent helicase/ RNA binding / helicase/ hydrolase, acting on acid anhydrides, in phosphorus-containing anhydrides / nuc
contig01740	AT5G39830.1	78.95	437	91	1	29	465	803	1238	3e-29	129		DEGP8, DEG8 | DEG8; peptidase/ serine-type peptidase | chr5:15942883-15945676 FORWARD
contig01741	AT4G09560.1	82.65	98	17	0	626	723	484	581	6e-08	60		peptidase/ protein binding / zinc ion binding | chr4:6041652-6043681 REVERSE
contig01742	AT3G63010.1	92.31	65	5	0	910	974	736	800	6e-17	89.7		ATGID1B, GID1B | GID1B (GA INSENSITIVE DWARF1B); hydrolase | chr3:23289717-23290998 FORWARD
contig01743	AT5G02870.1	78.7	385	82	0	1	385	822	1206	2e-24	113		60S ribosomal protein L4/L1 (RPL4D) | chr5:657830-659526 FORWARD
contig01744	AT5G46250.3	82.11	95	17	0	575	669	845	751	2e-06	54		RNA recognition motif (RRM)-containing protein | chr5:18755388-18757723 FORWARD
contig01745	AT5G14780.1	77.74	795	175	2	382	1175	1034	241	3e-37	157		FDH | FDH (FORMATE DEHYDROGENASE); NAD or NADH binding / binding / catalytic/ cofactor binding / oxidoreductase, acting on the CH-OH group of do
contig01746	AT2G43230.1	82.08	664	119	0	161	824	517	1180	2e-102	373		serine/threonine protein kinase, putative | chr2:17966475-17968446 FORWARD
contig01747	AT1G63430.1	80.75	161	31	0	575	735	1189	1349	4e-12	73.8		leucine-rich repeat transmembrane protein kinase, putative | chr1:23522896-23526451 FORWARD
contig01748	AT3G23580.1	80.31	777	152	1	66	841	211	987	3e-86	319		RNR2, RNR2A | RNR2A (RIBONUCLEOTIDE REDUCTASE 2A); ribonucleoside-diphosphate reductase | chr3:8460261-8462574 FORWARD
contig01749	AT2G24520.1	83.52	182	30	0	111	292	2392	2573	2e-27	123		AHA5 | AHA5 (Arabidopsis H(+)-ATPase 5); ATPase | chr2:10415522-10419730 FORWARD
contig01750	ATMG00830.1	94.3	1106	54	6	101	1201	1112	11	0	1588		CCB382 | cytochrome c biogenesis orf382 | chrM:231894-233042 REVERSE
contig01752	AT3G02468.1	88.41	138	16	0	185	322	4	141	6e-35	147		CPuORF9 | CPuORF9 (Conserved peptide upstream open reading frame 9) | chr3:509815-510068 FORWARD
contig01753	AT5G36790.2	86.22	704	94	3	250	952	235	936	2e-161	569		phosphoglycolate phosphatase, putative | chr5:14481229-14483730 REVERSE
contig01754	AT5G45390.1	80.62	578	112	0	328	905	301	878	9e-68	258		CLPP4, NCLPP4 | CLPP4 (CLP PROTEASE P4); serine-type endopeptidase | chr5:18396351-18397586 FORWARD
contig01755	AT4G24160.1	80.32	498	97	1	631	1127	825	328	4e-51	202		hydrolase, alpha/beta fold family protein | chr4:12539871-12542210 FORWARD
contig01756	AT5G13690.1	85.12	168	25	0	19	186	1315	1482	9e-31	135		alpha-N-acetylglucosaminidase family / NAGLU family | chr5:4415808-4420159 FORWARD
contig01759	AT3G54620.2	88.68	53	6	0	432	484	700	752	2e-07	58		ATBZIP25, BZO2H4, BZIP25 | BZIP25 (BASIC LEUCINE ZIPPER 25); protein heterodimerization/ transcription factor | chr3:20218606-20220341 REVERSE
contig01760	AT2G32560.1	81.25	176	33	0	655	830	805	980	2e-16	87.7		F-box family protein | chr2:13824820-13826761 FORWARD
contig01763	AT1G57820.1	78.89	720	149	1	369	1085	1400	681	8e-56	218		VIM1, ORTH2 | VIM1 (VARIANT IN METHYLATION 1); DNA binding / chromatin binding / double-stranded methylated DNA binding / histone binding / meth
contig01764	AT5G11580.1	83.64	110	18	0	1077	1186	344	235	8e-13	75.8		UVB-resistance protein-related / regulator of chromosome condensation (RCC1) family protein | chr5:3718913-3721125 FORWARD
contig01765	AT1G48480.1	81.48	135	25	0	266	400	1395	1261	3e-11	69.9		RKL1 | RKL1; ATP binding / kinase/ protein serine/threonine kinase | chr1:17918475-17920743 FORWARD
contig01766	AT2G23350.1	95.16	62	3	0	473	534	1859	1798	3e-20	99.6		PAB4, PABP4 | PAB4 (POLY(A) BINDING PROTEIN 4); RNA binding / translation initiation factor | chr2:9943209-9946041 FORWARD
contig01767	AT3G29090.1	78.5	586	122	3	37	618	197	782	1e-32	141		PME31, ATPME31 | pectinesterase family protein | chr3:11073804-11075335 FORWARD
contig01768	AT4G30440.1	78.02	1174	254	4	5	1176	85	1256	3e-65	250		GAE1 | GAE1 (UDP-D-GLUCURONATE 4-EPIMERASE 1); UDP-glucuronate 4-epimerase/ catalytic | chr4:14881976-14883265 REVERSE
contig01769	AT2G25520.1	80.59	706	137	0	16	721	202	907	1e-84	313		phosphate translocator-related | chr2:10860950-10861993 FORWARD
contig01772	AT4G23420.2	85.37	123	18	0	1052	1174	167	45	1e-20	101		short-chain dehydrogenase/reductase (SDR) family protein | chr4:12226288-12228562 FORWARD
contig01774	AT2G42280.1	79.27	164	34	0	744	907	839	1002	7e-07	56		basic helix-loop-helix (bHLH) family protein | chr2:17611428-17613163 REVERSE
contig01775	AT5G42800.1	81.03	116	22	0	474	589	719	604	7e-07	56		DFR, TT3, M318 | DFR (DIHYDROFLAVONOL 4-REDUCTASE); dihydrokaempferol 4-reductase | chr5:17164296-17165864 REVERSE
contig01776	AT1G25682.1	82.43	239	42	0	853	1091	308	70	1e-32	141		cell cycle control protein-related | chr1:9002532-9004550 REVERSE
contig01777	AT4G39330.2	86.59	164	22	0	432	595	479	642	2e-35	151		ATCAD9, CAD9 | CAD9 (CINNAMYL ALCOHOL DEHYDROGENASE 9); binding / catalytic/ oxidoreductase/ zinc ion binding | chr4:18291268-18292740 FORWARD
contig01778	AT4G37970.1	85.85	106	15	0	310	415	1006	901	1e-17	91.7		ATCAD6, CAD6 | CAD6 (CINNAMYL ALCOHOL DEHYDROGENASE 6); binding / catalytic/ oxidoreductase/ zinc ion binding | chr4:17849672-17852145 FORWARD
contig01779	AT1G65320.1	83.44	151	25	0	316	466	334	484	2e-20	101		CBS domain-containing protein | chr1:24260168-24262644 REVERSE
contig01780	AT1G23800.1	83.17	208	35	0	99	306	872	1079	7e-31	135		ALDH2B7, ALDH2B | ALDH2B7; 3-chloroallyl aldehyde dehydrogenase/ aldehyde dehydrogenase (NAD) | chr1:8412238-8414804 REVERSE
contig01781	AT4G10340.1	80.06	672	132	2	257	928	172	841	1e-66	254		LHCB5 | LHCB5 (LIGHT HARVESTING COMPLEX OF PHOTOSYSTEM II 5); chlorophyll binding | chr4:6408200-6409496 FORWARD
contig01783	AT5G48385.1	82.22	270	47	1	161	429	878	1147	2e-34	147		FUNCTIONS IN: molecular_function unknown; INVOLVED IN: biological_process unknown; LOCATED IN: cellular_component unknown; CONTAINS InterPro
contig01784	AT5G65990.1	83.7	92	15	0	173	264	122	213	4e-09	63.9		amino acid transporter family protein | chr5:26394955-26396321 FORWARD
contig01785	AT5G56090.1	78.97	447	94	0	126	572	1026	580	7e-33	141		COX15 | COX15 (cytochrome c oxidase 15) | chr5:22714634-22716605 FORWARD
contig01786	AT5G17790.1	86.75	83	11	0	750	832	1719	1801	1e-13	77.8		VAR3 | VAR3 (VARIEGATED 3); binding / zinc ion binding | chr5:5869810-5872671 REVERSE
contig01788	AT2G24590.1	90	50	5	0	203	252	283	332	4e-08	60		splicing factor, putative | chr2:10449837-10450860 FORWARD
contig01789	AT1G29800.2	80.48	374	73	0	702	1075	1121	748	4e-39	163		phosphoinositide binding / zinc ion binding | chr1:10432736-10435046 FORWARD
contig01790	AT4G30190.1	81.09	862	161	2	98	958	1014	154	8e-111	400		AHA2, PMA2 | AHA2; ATPase/ hydrogen-exporting ATPase, phosphorylative mechanism | chr4:14770820-14775920 REVERSE
contig01791	AT5G18430.1	86.52	89	12	0	465	553	487	575	1e-14	81.8		GDSL-motif lipase/hydrolase family protein | chr5:6110363-6111934 REVERSE
contig01792	AT5G26570.2	87.67	73	9	0	21	93	1514	1586	6e-12	73.8		PWD, OK1, ATGWD3 | ATGWD3; carbohydrate kinase/ catalytic/ phosphoglucan, water dikinase | chr5:9261580-9266463 FORWARD
contig01793	AT5G02500.1	82.98	564	96	0	266	829	1862	1299	9e-98	357		HSC70-1, HSP70-1, AT-HSC70-1, HSC70 | HSC70-1 (HEAT SHOCK COGNATE PROTEIN 70-1); ATP binding | chr5:554055-556334 REVERSE
contig01794	AT5G65730.1	83.72	215	35	0	137	351	490	704	4e-35	149		xyloglucan:xyloglucosyl transferase, putative / xyloglucan endotransglycosylase, putative / endo-xyloglucan transferase, putative | chr5:2629
contig01795	AT1G55910.1	88.14	59	7	0	628	686	692	634	1e-08	61.9		ZIP11 | ZIP11 (ZINC TRANSPORTER 11 PRECURSOR); cation transmembrane transporter/ metal ion transmembrane transporter | chr1:20906161-20907225 FO
contig01797	AT5G13500.3	82.16	213	38	0	155	367	855	1067	8e-27	121		unknown protein | chr5:4338676-4340827 FORWARD
contig01798	AT4G22740.2	86.15	65	9	0	641	705	835	899	2e-07	58		glycine-rich protein | chr4:11944050-11945565 REVERSE
contig01799	AT4G25670.1	100	38	0	0	571	608	109	146	8e-13	75.8		unknown protein | chr4:13085431-13085997 REVERSE
contig01800	AT4G28260.2	82.3	113	20	0	791	903	161	49	5e-10	65.9		unknown protein | chr4:14005048-14006762 FORWARD
contig01801	AT3G16060.1	82.04	451	81	0	789	1239	1481	1031	6e-66	252		kinesin motor family protein | chr3:5447503-5451196 FORWARD
contig01802	AT5G18410.2	82.3	209	37	0	731	939	3452	3244	1e-26	121		PIR, KLK, PIR121, SRA1, PIRP | PIR121; transcription activator | chr5:6097456-6104783 REVERSE
contig01804	AT1G55370.2	81.42	113	21	0	281	393	938	826	2e-07	58		NDF5 | carbohydrate binding / catalytic | chr1:20674852-20676071 FORWARD
contig01806	AT3G27090.1	82.8	465	80	0	425	889	427	891	1e-76	287		FUNCTIONS IN: molecular_function unknown; INVOLVED IN: biological_process unknown; LOCATED IN: cellular_component unknown; EXPRESSED IN: 24 p
contig01808	AT5G57660.1	89.53	86	9	0	346	431	938	853	5e-20	99.6		ATCOL5, COL5 | zinc finger (B-box type) family protein | chr5:23355573-23356729 FORWARD
contig01809	AT1G19000.2	86.36	154	21	0	678	831	500	347	6e-32	139		myb family transcription factor | chr1:6561335-6562684 REVERSE
contig01810	AT1G51110.1	86.76	68	9	0	657	724	701	634	2e-09	63.9		plastid-lipid associated protein PAP / fibrillin family protein | chr1:18935380-18937484 FORWARD
contig01811	AT2G48020.1	86.55	119	15	1	440	557	1271	1153	1e-20	101		sugar transporter, putative | chr2:19644441-19647007 FORWARD
contig01812	AT1G16560.3	82.92	281	48	0	722	1002	578	298	3e-43	176		Per1-like family protein | chr1:5668945-5670343 FORWARD
contig01813	AT3G62370.1	79.78	272	55	0	454	725	800	529	2e-21	103		unknown protein | chr3:23080789-23083234 FORWARD
contig01815	AT4G30600.1	87.14	140	18	0	20	159	1756	1895	3e-31	135		signal recognition particle receptor alpha subunit family protein | chr4:14938142-14940600 REVERSE
contig01817	AT3G17000.1	80.57	211	41	0	8	218	158	368	3e-18	93.7		UBC32 | UBC32 (ubiquitin-conjugating enzyme 32); ubiquitin-protein ligase | chr3:5797296-5799467 FORWARD
contig01818	AT5G09660.2	78.69	854	182	0	540	1393	974	121	3e-65	250		PMDH2 | PMDH2 (peroxisomal NAD-malate dehydrogenase 2); malate dehydrogenase | chr5:2993645-2995169 REVERSE
contig01819	AT5G55860.1	84.16	101	16	0	337	437	1493	1593	2e-12	73.8		unknown protein | chr5:22610146-22612166 FORWARD
contig01820	AT1G43190.3	80.04	451	90	0	145	595	612	1062	2e-44	180		polypyrimidine tract-binding protein, putative / heterogeneous nuclear ribonucleoprotein, putative | chr1:16275432-16278185 REVERSE
contig01821	AT2G45240.1	82.41	398	70	0	42	439	736	1133	7e-61	234		MAP1A | MAP1A (METHIONINE AMINOPEPTIDASE 1A); aminopeptidase/ metalloexopeptidase | chr2:18656059-18658906 FORWARD
contig01822	AT5G59500.1	78.15	453	98	1	245	696	1005	553	7e-22	105		unknown protein | chr5:23986024-23987214 FORWARD
contig01823	AT5G47470.1	87.1	62	8	0	776	837	835	896	4e-08	60		nodulin MtN21 family protein | chr5:19254598-19256378 FORWARD
contig01824	AT5G46190.1	84.62	104	16	0	282	385	1427	1324	5e-14	79.8		KH domain-containing protein | chr5:18723435-18725834 REVERSE
contig01825	AT4G37260.1	79.42	243	50	0	723	965	342	100	7e-16	85.7		MYB73, ATMYB73 | MYB73 (MYB DOMAIN PROTEIN 73); DNA binding / transcription factor | chr4:17540602-17541564 FORWARD
contig01826	AT5G16040.1	81.93	858	152	1	18	875	100	954	5e-131	468		regulator of chromosome condensation (RCC1) family protein | chr5:5240860-5243308 REVERSE
contig01827	AT2G20060.1	78.98	685	143	1	193	876	219	903	7e-53	208		ribosomal protein L4 family protein | chr2:8659384-8661227 FORWARD
contig01829	AT3G06810.1	79.56	949	194	0	282	1230	2420	1472	2e-93	343		IBR3 | IBR3 (IBA-RESPONSE 3); acyl-CoA dehydrogenase/ oxidoreductase | chr3:2146534-2150654 FORWARD
contig01830	AT1G50430.1	80.84	830	159	0	4	833	265	1094	6e-106	385		DWF5, PA, LE, ST7R, 7RED | DWF5 (DWARF 5); sterol delta7 reductase | chr1:18682175-18685555 REVERSE
contig01832	AT5G62000.3	89.58	48	5	0	83	130	2237	2190	4e-07	56		ARF2, ARF1-BP, HSS | ARF2 (AUXIN RESPONSE FACTOR 2); protein binding / transcription factor | chr5:24910859-24914680 FORWARD
contig01834	AT5G23630.1	79.05	420	86	2	82	500	2065	2483	5e-26	119		ATPase E1-E2 type family protein / haloacid dehalogenase-like hydrolase familiy protein | chr5:7960756-7967644 REVERSE
contig01835	AT1G29400.2	83.82	340	53	2	88	426	2291	1953	5e-57	222		AML5 | AML5 (ARABIDOPSIS MEI2-LIKE PROTEIN 5); RNA binding / nucleic acid binding / nucleotide binding | chr1:10290393-10293696 REVERSE
contig01836	AT4G33670.1	81.73	498	90	1	119	616	115	611	9e-68	258		L-galactose dehydrogenase (L-GalDH) | chr4:16169670-16171446 REVERSE
contig01838	AT1G55460.1	80.98	410	78	0	285	694	1235	826	7e-49	194		Kin17 DNA-binding protein-related | chr1:20707567-20708802 FORWARD
contig01846	AT2G35940.3	79.46	224	46	0	44	267	1150	1373	3e-14	79.8		BLH1 | BLH1 (BEL1-LIKE HOMEODOMAIN 1); DNA binding / protein heterodimerization/ protein homodimerization/ transcription factor | chr2:15089171-
contig01849	AT3G46970.1	79.6	941	191	1	548	1487	2246	1306	1e-90	335		ATPHS2, PHS2 | PHS2 (ALPHA-GLUCAN PHOSPHORYLASE 2); phosphorylase/ transferase, transferring glycosyl groups | chr3:17301625-17306111 REVERSE
contig01850	AT5G56620.1	94.74	38	2	0	1093	1130	584	547	4e-08	60		anac099 | anac099 (Arabidopsis NAC domain containing protein 99); transcription factor | chr5:22918521-22921139 REVERSE
contig01851	AT1G77120.1	80.24	506	98	2	256	759	475	980	7e-49	194		ADH1, ADH, ATADH, ATADH1 | ADH1 (ALCOHOL DEHYDROGENASE 1); alcohol dehydrogenase | chr1:28975509-28977216 FORWARD
contig01852	AT1G77120.1	83.72	86	14	0	11	96	1012	1097	8e-09	60		ADH1, ADH, ATADH, ATADH1 | ADH1 (ALCOHOL DEHYDROGENASE 1); alcohol dehydrogenase | chr1:28975509-28977216 FORWARD
contig01854	AT3G16170.1	78.09	429	88	1	212	640	922	1344	2e-22	107		acyl-activating enzyme 13 (AAE13) | chr3:5476490-5480128 FORWARD
contig01855	AT5G58450.1	82.8	93	16	0	143	235	2161	2253	1e-07	58		binding | chr5:23626826-23632071 FORWARD
contig01857	AT3G19240.1	78.71	869	176	1	263	1131	1853	994	2e-69	264		FUNCTIONS IN: molecular_function unknown; INVOLVED IN: N-terminal protein myristoylation; LOCATED IN: cellular_component unknown; EXPRESSED I
contig01858	AT3G17410.1	80.34	824	162	0	348	1171	1040	217	3e-95	349		serine/threonine protein kinase, putative | chr3:5956601-5958882 FORWARD
contig01860	AT1G69840.6	78.43	677	146	0	361	1037	839	163	1e-45	184		band 7 family protein | chr1:26293932-26295150 REVERSE
contig01862	AT4G31750.1	87.75	253	31	0	693	945	722	470	3e-67	256		WIN2 | WIN2 (HOPW1-1-INTERACTING 2); protein serine/threonine phosphatase | chr4:15364657-15367207 REVERSE
contig01863	AT1G10810.1	82.96	270	46	0	606	875	636	367	2e-41	170		aldo/keto reductase family protein | chr1:3599369-3600757 FORWARD
contig01864	AT2G40940.1	79.84	486	98	0	919	1404	1221	736	5e-46	186		ERS1, ERS | ERS1 (ETHYLENE RESPONSE SENSOR 1); ethylene binding / protein histidine kinase/ receptor | chr2:17084635-17086819 REVERSE
contig01865	AT2G26900.1	79.74	923	187	0	298	1220	300	1222	1e-94	347		bile acid:sodium symporter family protein | chr2:11475156-11477870 REVERSE
contig01866	AT4G23400.1	80.78	463	84	3	1	462	712	254	2e-48	192		PIP1D, PIP1;5 | PIP1;5 (PLASMA MEMBRANE INTRINSIC PROTEIN 1;5); water channel | chr4:12220792-12222155 FORWARD
contig01867	AT2G45960.1	85.07	134	20	0	6	139	715	848	7e-23	107		PIP1B, TMP-A, ATHH2, PIP1;2 | PIP1B (NAMED PLASMA MEMBRANE INTRINSIC PROTEIN 1B); water channel | chr2:18910450-18911703 FORWARD
contig01868	AT1G11840.4	79.18	682	141	1	54	734	14	695	8e-56	218		ATGLX1 | ATGLX1 (GLYOXALASE I HOMOLOG); lactoylglutathione lyase/ metal ion binding | chr1:3996045-3997518 FORWARD
contig01869	AT5G07250.2	86.52	89	12	0	575	663	659	571	9e-15	81.8		ATRBL3 | ATRBL3 (ARABIDOPSIS RHOMBOID-LIKE PROTEIN 3) | chr5:2274437-2275935 REVERSE
contig01870	AT4G26910.1	80.84	642	121	2	705	1345	685	1325	9e-75	281		2-oxoacid dehydrogenase family protein | chr4:13520127-13522889 REVERSE
contig01871	AT2G20890.1	80.07	567	113	0	385	951	790	224	8e-59	228		PSB29, THF1 | PSB29 | chr2:8987783-8989185 FORWARD
contig01872	AT3G47060.1	81.94	620	111	1	2	620	1453	2072	2e-90	333		ftsh7 | ftsh7 (FtsH protease 7); ATP-dependent peptidase/ ATPase/ metallopeptidase | chr3:17332999-17336613 FORWARD
contig01873	AT2G01220.1	79.47	302	62	0	375	676	941	640	1e-22	107		nucleotidyltransferase | chr2:123301-126213 FORWARD
contig01874	AT4G16830.3	82.93	164	24	2	527	689	881	721	1e-17	91.7		nuclear RNA-binding protein (RGGA) | chr4:9470652-9472308 FORWARD
contig01875	AT3G20320.1	77.1	917	210	0	220	1136	221	1137	4e-36	153		TGD2 | TGD2 (TRIGALACTOSYLDIACYLGLYCEROL2); lipid transporter/ phospholipid binding | chr3:7087657-7089640 REVERSE
contig01876	AT1G75560.2	90.91	44	4	0	398	441	163	206	7e-07	56		zinc knuckle (CCHC-type) family protein | chr1:28371420-28372717 REVERSE
contig01877	AT1G73500.1	91.84	49	4	0	523	571	641	593	7e-10	65.9		ATMKK9, MKK9 | MKK9 (MAP KINASE KINASE 9); MAP kinase kinase/ kinase/ protein kinase activator | chr1:27639419-27640351 REVERSE
contig01880	AT3G10670.1	81.96	510	90	2	520	1028	881	373	4e-70	266		ATNAP7 | ATNAP7; ATPase, coupled to transmembrane movement of substances / protein binding / transporter | chr3:3335325-3337304 REVERSE
contig01881	AT1G15980.1	79.04	272	57	0	883	1154	686	415	2e-16	87.7		NDF1 | NDF1 (NDH-DEPENDENT CYCLIC ELECTRON FLOW 1) | chr1:5489314-5491199 FORWARD
contig01882	AT4G00300.1	100	26	0	0	352	377	1720	1745	1e-05	52		fringe-related protein | chr4:126509-130126 FORWARD
contig01883	AT5G12470.1	80.47	676	132	0	185	860	455	1130	1e-78	293		unknown protein | chr5:4044950-4047290 REVERSE
contig01884	AT1G80770.1	78.98	471	99	0	587	1057	1023	553	5e-35	149		PDE318 | PDE318 (pigment defective 318); GTP binding | chr1:30355266-30357786 FORWARD
contig01885	AT3G56850.1	89.47	57	6	0	433	489	750	694	4e-10	65.9		AREB3, DPBF3 | AREB3 (ABA-RESPONSIVE ELEMENT BINDING PROTEIN 3); DNA binding / transcription activator/ transcription factor | chr3:21046554-210
contig01886	AT5G04670.1	89.58	48	5	0	433	480	328	375	1e-06	56		FUNCTIONS IN: molecular_function unknown; INVOLVED IN: biological_process unknown; LOCATED IN: cellular_component unknown; EXPRESSED IN: 24 p
contig01887	AT3G04730.1	80.12	161	32	0	14	174	521	361	3e-10	65.9		IAA16 | IAA16; transcription factor | chr3:1288993-1290415 REVERSE
contig01889	AT5G20070.1	79.55	264	54	0	472	735	811	1074	8e-19	95.6		ATNUDT19, ATNUDX19 | ATNUDX19 (ARABIDOPSIS THALIANA NUDIX HYDROLASE HOMOLOG 19); hydrolase/ metal ion binding | chr5:6779893-6782308 FORWARD
contig01890	AT5G56140.1	81.89	392	70	1	255	645	502	893	2e-52	206		KH domain-containing protein | chr5:22725462-22727932 FORWARD
contig01891	AT5G50230.1	79.77	257	52	0	622	878	1088	832	2e-19	97.6		nucleotide binding | chr5:20448632-20450855 REVERSE
contig01892	AT5G55130.1	80.68	590	112	2	14	601	319	908	2e-65	250		CNX5, SIR1 | CNX5 (CO-FACTOR FOR NITRATE, REDUCTASE AND XANTHINE DEHYDROGENASE 5); Mo-molybdopterin cofactor sulfurase | chr5:22373374-22376028
contig01894	AT4G09980.1	81.45	647	120	0	379	1025	2555	1909	6e-90	331		EMB1691 | EMB1691 (EMBRYO DEFECTIVE 1691); S-adenosylmethionine-dependent methyltransferase/ methyltransferase/ nucleic acid binding | chr4:6247
contig01895	AT1G77280.1	79.8	297	60	0	391	687	1995	1699	2e-24	113		protein kinase family protein | chr1:29031468-29035882 REVERSE
contig01896	AT5G11850.1	82.01	756	134	2	108	862	1816	2570	7e-112	404		protein kinase family protein | chr5:3816632-3821024 REVERSE
contig01897	AT5G19010.1	79.95	389	75	2	840	1225	1171	783	6e-32	139		MPK16 | MPK16; MAP kinase | chr5:6345096-6347676 REVERSE
contig01898	AT4G19950.1	83.06	183	30	1	657	839	775	956	5e-23	109		unknown protein | chr4:10809977-10810942 FORWARD
contig01900	AT1G19740.1	77.68	448	100	0	200	647	821	374	7e-19	95.6		ATP-dependent protease La (LON) domain-containing protein | chr1:6824396-6825232 FORWARD
contig01901	AT3G48560.1	77.97	395	87	0	488	882	1365	1759	3e-18	93.7		CSR1, ALS, AHAS, TZP5, IMR1 | CSR1 (CHLORSULFURON/IMIDAZOLINONE RESISTANT 1); acetolactate synthase/ pyruvate decarboxylase | chr3:18001530-1800
contig01902	AT5G03880.1	78.32	452	98	0	2	453	862	411	4e-26	119		electron carrier | chr5:1038674-1041453 REVERSE
contig01906	AT3G14130.1	79.86	293	59	0	361	653	923	631	3e-24	113		(S)-2-hydroxy-acid oxidase, peroxisomal, putative / glycolate oxidase, putative / short chain alpha-hydroxy acid oxidase, putative | chr3:468
contig01909	AT1G07050.1	85.53	76	11	0	785	860	580	505	3e-09	63.9		CONSTANS-like protein-related | chr1:2164327-2165133 REVERSE
contig01910	AT5G10960.1	83	247	40	2	379	624	202	447	1e-32	141		CCR4-NOT transcription complex protein, putative | chr5:3464581-3465414 FORWARD
contig01911	AT4G28770.1	82.18	101	18	0	666	766	590	490	2e-07	58		FUNCTIONS IN: molecular_function unknown; LOCATED IN: plasma membrane, vacuole, membrane; EXPRESSED IN: 26 plant structures; EXPRESSED DURING
contig01914	AT2G27170.2	81.47	313	58	0	30	342	2806	3118	2e-38	161		TTN7, SMC3 | TTN7 (TITAN7); ATP binding / protein binding | chr2:11609319-11617064 REVERSE
contig01915	AT2G01320.1	81.66	398	72	1	866	1262	1186	1583	5e-51	202		ABC transporter family protein | chr2:154669-158063 REVERSE
contig01917	AT4G00740.1	78.36	1428	305	4	12	1437	326	1751	5e-95	349		dehydration-responsive protein-related | chr4:307815-310298 REVERSE
contig01918	AT4G13780.1	79.09	1033	215	1	36	1068	163	1194	1e-82	307		methionine--tRNA ligase, putative / methionyl-tRNA synthetase, putative / MetRS, putative | chr4:7993366-7998433 REVERSE
contig01919	AT1G69740.2	80.88	884	168	1	404	1286	382	1265	9e-112	404		HEMB1 | HEMB1; catalytic/ metal ion binding / porphobilinogen synthase | chr1:26232197-26234713 FORWARD
contig01920	AT1G70610.1	78.19	1444	314	1	557	2000	1996	554	2e-97	357		ATTAP1 | ATTAP1; ATPase, coupled to transmembrane movement of substances / transporter | chr1:26622086-26626331 FORWARD
contig01921	AT2G37040.1	78.2	422	92	0	798	1219	1643	1222	2e-22	107		pal1, ATPAL1 | pal1 (Phe ammonia lyase 1); phenylalanine ammonia-lyase | chr2:15557602-15560237 REVERSE
contig01922	AT2G47000.1	77.92	634	140	0	49	682	1870	1237	3e-34	147		MDR4, PGP4, ABCB4, ATPGP4 | ABCB4 (ATP BINDING CASSETTE SUBFAMILY B4); ATPase, coupled to transmembrane movement of substances / xenobiotic-tran
contig01923	AT3G19640.1	82.59	224	39	0	316	539	1316	1093	1e-30	135		magnesium transporter CorA-like family protein (MRS2-3) | chr3:6820969-6823104 FORWARD
contig01926	AT4G10790.1	87.5	136	17	0	507	642	737	872	1e-30	135		UBX domain-containing protein | chr4:6640752-6643035 REVERSE
contig01928	AT3G17940.1	80.36	331	62	1	218	545	256	586	2e-31	137		aldose 1-epimerase family protein | chr3:6143707-6145244 REVERSE
contig01929	AT1G18485.1	89.71	68	7	0	121	188	2913	2846	4e-14	79.8		pentatricopeptide (PPR) repeat-containing protein | chr1:6363172-6366084 FORWARD
contig01930	AT3G13235.1	81.15	541	102	0	424	964	995	455	1e-69	264		ubiquitin family protein | chr3:4271492-4274348 REVERSE
contig01931	AT3G59290.1	92.68	41	3	0	418	458	1054	1094	2e-07	58		epsin N-terminal homology (ENTH) domain-containing protein | chr3:21912796-21917474 FORWARD
contig01932	AT2G30100.1	80.77	130	25	0	179	308	355	484	6e-08	60		ubiquitin family protein | chr2:12847828-12851908 FORWARD
contig01934	AT1G10760.1	79.29	1294	267	1	51	1343	1849	3142	6e-120	432		SEX1, SOP1, SOP, GWD1, GWD | SEX1 (STARCH EXCESS 1); alpha-glucan, water dikinase | chr1:3581210-3590043 REVERSE
contig01935	AT5G39320.1	94.44	36	2	0	281	316	1433	1398	2e-07	56		UDP-glucose 6-dehydrogenase, putative | chr5:15743254-15744696 FORWARD
contig01937	AT5G50790.1	81.73	104	19	0	922	1025	203	100	7e-07	56		nodulin MtN3 family protein | chr5:20656461-20657827 REVERSE
contig01938	AT1G20950.1	80.35	1374	264	2	56	1423	355	1728	5e-163	575		pyrophosphate--fructose-6-phosphate 1-phosphotransferase-related / pyrophosphate-dependent 6-phosphofructose-1-kinase-related | chr1:7297467-
contig01939	AT3G58490.1	84.15	265	39	3	846	1109	467	205	6e-41	168		phosphatidic acid phosphatase family protein / PAP2 family protein | chr3:21633065-21635057 FORWARD
contig01940	AT5G04360.1	82.94	299	51	0	345	643	2143	2441	4e-47	188		ATPU1, ATLDA, PU1 | ATLDA (LIMIT DEXTRINASE); alpha-amylase/ limit dextrinase/ pullulanase | chr5:1221566-1228399 FORWARD
contig01941	AT5G58390.1	89.83	59	6	0	746	804	206	148	3e-11	69.9		peroxidase, putative | chr5:23599755-23601244 REVERSE
contig01942	AT1G03290.1	80.05	411	82	0	572	982	1447	1037	1e-39	165		unknown protein | chr1:807970-810680 FORWARD
contig01943	AT2G40830.3	82.24	107	19	0	571	677	683	577	1e-08	61.9		RHC1A | RHC1A; protein binding / zinc ion binding | chr2:17043642-17044628 FORWARD
contig01944	AT5G38260.1	86.15	65	9	0	645	709	1491	1555	1e-07	58		serine/threonine protein kinase, putative | chr5:15283692-15285837 REVERSE
contig01947	AT5G35630.3	82.43	979	169	3	409	1384	311	1289	1e-156	553		GS2, GLN2, ATGSL1 | GS2 (GLUTAMINE SYNTHETASE 2); glutamate-ammonia ligase | chr5:13831220-13833239 FORWARD
contig01948	AT1G36070.1	83	100	17	0	426	525	1096	997	2e-09	63.9		WD-40 repeat family protein | chr1:13467164-13470386 REVERSE
contig01949	AT3G19190.1	82.42	91	16	0	1031	1121	4782	4692	2e-06	54		ATATG2, ATG2 | FUNCTIONS IN: molecular_function unknown; INVOLVED IN: biological_process unknown; LOCATED IN: cellular_component unknown; EXPRES
contig01951	AT1G21680.1	80.79	302	55	1	250	548	1004	703	9e-31	135		FUNCTIONS IN: molecular_function unknown; INVOLVED IN: biological_process unknown; LOCATED IN: plasma membrane, vacuole, plant-type cell wall
contig01952	AT5G02540.1	85.92	71	10	0	23	93	37	107	1e-08	61.9		short-chain dehydrogenase/reductase (SDR) family protein | chr5:568609-570720 FORWARD
contig01954	AT3G24160.1	97.14	35	1	0	922	956	497	463	9e-09	61.9		PMP | PMP (PUTATIVE TYPE 1 MEMBRANE PROTEIN) | chr3:8726241-8729023 FORWARD
contig01956	AT5G65110.2	79.74	987	199	1	160	1146	1640	655	2e-99	363		ACX2, ATACX2 | ACX2 (ACYL-COA OXIDASE 2); acyl-CoA oxidase | chr5:26010060-26012482 REVERSE
contig01957	AT3G52380.1	86.59	82	11	0	695	776	518	437	5e-13	75.8		CP33, PDE322 | CP33; RNA binding | chr3:19421619-19422855 FORWARD
contig01958	AT5G50080.1	93.62	47	3	0	275	321	229	275	4e-11	69.9		ERF110 | DNA binding / transcription factor | chr5:20365948-20366835 FORWARD
contig01959	AT1G02260.1	85.71	77	11	0	215	291	1401	1325	3e-10	65.9		transmembrane protein, putative | chr1:440757-442459 REVERSE
contig01960	AT3G27010.1	92.59	54	4	0	450	503	321	374	8e-13	75.8		AT-TCP20, PCF1, TCP20 | AT-TCP20; transcription factor | chr3:9957810-9958754 REVERSE
contig01961	AT1G01090.1	86.17	94	13	0	267	360	1285	1192	1e-15	83.8		PDH-E1 ALPHA | PDH-E1 ALPHA (PYRUVATE DEHYDROGENASE E1 ALPHA); pyruvate dehydrogenase (acetyl-transferring) | chr1:47705-49166 REVERSE
contig01963	AT2G17420.1	80.72	249	48	0	795	1043	889	1137	3e-24	113		NTRA, ATNTRA, NTR2 | NTRA (NADPH-DEPENDENT THIOREDOXIN REDUCTASE A); thioredoxin-disulfide reductase | chr2:7564357-7566219 FORWARD
contig01964	AT2G33630.1	87.95	83	10	0	19	101	977	1059	3e-16	85.7		3-beta hydroxysteroid dehydrogenase/isomerase family protein | chr2:14236951-14238734 REVERSE
contig01965	AT1G79570.1	82.51	732	125	2	365	1093	3596	2865	2e-117	422		protein kinase family protein | chr1:29932856-29937540 REVERSE
contig01967	AT1G53750.1	84.48	883	137	0	140	1022	1280	398	0	664		RPT1A | RPT1A (REGULATORY PARTICLE TRIPLE-A 1A); ATPase | chr1:20065921-20068324 REVERSE
contig01969	AT5G54380.1	79.82	228	46	0	518	745	2220	1993	1e-16	87.7		THE1 | THE1 (THESEUS1); kinase/ protein kinase | chr5:22077313-22079880 REVERSE
contig01970	AT4G13010.1	88.89	54	6	0	74	127	127	180	4e-08	60		oxidoreductase, zinc-binding dehydrogenase family protein | chr4:7600682-7602567 FORWARD
contig01972	AT5G53350.1	82.18	651	114	2	600	1249	1291	642	6e-97	355		CLPX | CLPX; ATP binding / ATPase/ nucleoside-triphosphatase/ nucleotide binding / protein binding | chr5:21644060-21647503 FORWARD
contig01973	AT1G68650.1	84.54	194	30	0	423	616	412	605	2e-34	147		unknown protein | chr1:25775825-25777683 FORWARD
contig01974	AT4G36860.1	82.41	199	35	0	467	665	1426	1228	1e-25	117		zinc ion binding | chr4:17358580-17361189 REVERSE
contig01975	AT4G03415.1	88.27	162	19	0	328	489	190	351	2e-41	170		catalytic/ protein serine/threonine phosphatase | chr4:1503789-1505510 REVERSE
contig01976	AT3G07130.1	85.84	113	16	0	628	740	1393	1505	2e-19	97.6		ATPAP15, PAP15 | PAP15 (PURPLE ACID PHOSPHATASE 15); acid phosphatase/ protein serine/threonine phosphatase | chr3:2255763-2257981 REVERSE
contig01978	AT1G72500.1	87.1	62	8	0	793	854	1370	1431	7e-08	60		inter-alpha-trypsin inhibitor heavy chain-related | chr1:27295336-27298556 REVERSE
contig01979	AT5G51830.1	77.25	400	90	1	319	717	328	727	2e-09	63.9		pfkB-type carbohydrate kinase family protein | chr5:21069709-21071450 FORWARD
contig01980	AT5G49630.1	78.38	370	80	0	1013	1382	670	301	6e-20	99.6		AAP6 | AAP6 (AMINO ACID PERMEASE 6); acidic amino acid transmembrane transporter/ amino acid transmembrane transporter/ neutral amino acid trans
contig01981	AT5G05750.1	85.83	127	18	0	924	1050	524	398	5e-23	109		DNAJ heat shock N-terminal domain-containing protein | chr5:1727595-1728479 FORWARD
contig01982	AT5G53130.1	92.11	38	3	0	216	253	2135	2098	3e-06	52		CNGC1, ATCNGC1 | CNGC1 (CYCLIC NUCLEOTIDE GATED CHANNEL 1); calmodulin binding / cation channel/ cyclic nucleotide binding / intracellular cycli
contig01986	AT1G19880.1	89.47	57	6	0	226	282	1101	1045	2e-10	65.9		regulator of chromosome condensation (RCC1) family protein | chr1:6900648-6903818 REVERSE
contig01987	AT1G52510.1	80.78	411	79	0	671	1081	666	256	7e-47	188		hydrolase, alpha/beta fold family protein | chr1:19563039-19565260 REVERSE
contig01988	AT5G08300.1	82.67	848	143	4	280	1124	995	149	8e-136	484		succinyl-CoA ligase (GDP-forming) alpha-chain, mitochondrial, putative / succinyl-CoA synthetase, alpha chain, putative / SCS-alpha, putative
contig01989	AT5G47820.2	82.16	639	113	1	1060	1698	2633	1996	7e-97	355		FRA1 | FRA1 (FRAGILE FIBER 1); microtubule motor | chr5:19366505-19372229 FORWARD
contig01990	AT1G75330.1	80.15	660	131	0	16	675	453	1112	2e-71	270		OTC | OTC (ORNITHINE CARBAMOYLTRANSFERASE); amino acid binding / carboxyl- or carbamoyltransferase/ ornithine carbamoyltransferase | chr1:282664
contig01991	AT5G04590.1	78.6	215	46	0	39	253	800	586	2e-09	61.9		SIR | SIR; sulfite reductase (ferredoxin)/ sulfite reductase | chr5:1319404-1322298 FORWARD
contig01992	AT1G72640.2	84.88	86	13	0	972	1057	227	142	2e-10	67.9		binding / catalytic | chr1:27346409-27348147 REVERSE
contig01993	AT5G58770.1	89.13	92	10	0	308	399	857	766	3e-21	103		dehydrodolichyl diphosphate synthase, putative / DEDOL-PP synthase, putative | chr5:23734396-23735495 FORWARD
contig01995	AT1G35350.1	86.07	122	17	0	934	1055	2122	2243	2e-22	107		LOCATED IN: integral to membrane; EXPRESSED IN: 18 plant structures; EXPRESSED DURING: 9 growth stages; CONTAINS InterPro DOMAIN/s: EXS, C-te
contig01996	AT4G14960.2	89.22	464	50	0	1	464	850	1313	6e-148	523		TUA6 | TUA6; structural constituent of cytoskeleton | chr4:8548769-8550319 REVERSE
contig01997	AT4G35250.1	81.54	845	154	2	291	1135	1056	214	3e-117	422		vestitone reductase-related | chr4:16771401-16773269 REVERSE
contig01998	AT5G21150.1	82.11	95	17	0	530	624	812	718	1e-06	54		PAZ domain-containing protein / piwi domain-containing protein | chr5:7193472-7198113 FORWARD
contig02001	AT1G17110.1	80.95	126	24	0	39	164	1731	1856	4e-08	60		UBP15 | UBP15 (UBIQUITIN-SPECIFIC PROTEASE 15); ubiquitin-specific protease | chr1:5845816-5849889 REVERSE
contig02003	AT1G09570.2	84.3	121	19	0	1026	1146	2330	2210	5e-17	89.7		PHYA, FHY2, FRE1, HY8 | PHYA (PHYTOCHROME A); G-protein coupled photoreceptor/ protein histidine kinase/ red or far-red light photoreceptor/ sig
contig02005	AT5G13550.1	80.05	386	75	2	124	508	1259	1643	2e-32	139		SULTR4;1 | SULTR4;1; sulfate transmembrane transporter | chr5:4355412-4359490 REVERSE
contig02006	AT5G13800.1	77.93	598	132	0	320	917	1211	614	7e-32	139		hydrolase, alpha/beta fold family protein | chr5:4452063-4454141 REVERSE
contig02007	AT5G43940.1	82.47	1067	187	0	11	1077	25	1091	2e-180	632		HOT5, ADH2, GSNOR | HOT5 (sensitive to hot temperatures 5); S-(hydroxymethyl)glutathione dehydrogenase/ S-nitrosoglutathione reductase | chr5:17
contig02008	AT3G12120.2	79.76	247	50	0	685	931	803	1049	3e-18	93.7		FAD2 | FAD2 (FATTY ACID DESATURASE 2); delta12-fatty acid dehydrogenase/ omega-6 fatty acid desaturase | chr3:3860592-3861743 REVERSE
contig02010	AT5G64260.1	88.24	51	6	0	285	335	918	868	9e-07	54		EXL2 | EXL2 (EXORDIUM LIKE 2) | chr5:25703980-25704897 FORWARD
contig02012	AT3G10350.1	82.35	170	30	0	17	186	892	1061	3e-20	99.6		anion-transporting ATPase family protein | chr3:3208310-3210678 FORWARD
contig02013	AT1G73720.1	80.51	549	106	1	54	601	982	1530	4e-60	232		transducin family protein / WD-40 repeat family protein | chr1:27725059-27729722 FORWARD
contig02014	AT5G22060.1	85.19	81	12	0	549	629	1025	945	8e-10	65.9		ATJ2, J2 | ATJ2; protein binding | chr5:7303798-7305668 REVERSE
contig02017	AT5G47770.1	81.57	559	103	0	402	960	911	353	6e-78	291		FPS1 | FPS1 (FARNESYL DIPHOSPHATE SYNTHASE 1); dimethylallyltranstransferase/ geranyltranstransferase | chr5:19345297-19347415 FORWARD
contig02018	AT1G63770.4	78.44	436	94	0	262	697	2204	2639	4e-26	119		peptidase M1 family protein | chr1:23657791-23663476 REVERSE
contig02019	AT2G01890.2	81.44	167	31	0	292	458	818	652	7e-16	85.7		PAP8, ATPAP8 | PAP8 (PURPLE ACID PHOSPHATASE 8); acid phosphatase/ protein serine/threonine phosphatase | chr2:396985-399168 REVERSE
contig02020	AT4G38770.1	94.29	35	2	0	841	875	1300	1334	3e-06	54		PRP4, ATPRP4 | PRP4 (PROLINE-RICH PROTEIN 4) | chr4:18097009-18098448 REVERSE
contig02021	AT5G54960.1	81.5	319	54	3	412	727	1658	1342	1e-33	145		PDC2 | PDC2 (pyruvate decarboxylase-2); carboxy-lyase/ catalytic/ magnesium ion binding / pyruvate decarboxylase/ thiamin pyrophosphate binding
contig02023	AT5G25265.1	80.29	274	54	0	237	510	706	979	6e-25	115		unknown protein | chr5:8754794-8756855 REVERSE
contig02024	AT1G01340.1	80.3	203	40	0	352	554	1391	1189	4e-16	85.7		ATCNGC10, CNGC10, ACBK1 | ATCNGC10 (CYCLIC NUCLEOTIDE GATED CHANNEL 10); calmodulin binding / cyclic nucleotide binding / ion channel | chr1:132
contig02025	AT1G43170.4	82.04	824	147	1	32	854	55	878	3e-126	452		ARP1, RPL3A | ARP1 (ARABIDOPSIS RIBOSOMAL PROTEIN 1); structural constituent of ribosome | chr1:16267519-16268631 FORWARD
contig02026	AT4G00355.4	87.72	57	7	0	749	805	601	657	2e-07	58		unknown protein | chr4:155207-156001 FORWARD
contig02029	AT5G61960.2	82.98	476	79	2	552	1025	2636	2161	4e-76	285		AML1 | AML1 (ARABIDOPSIS MEI2-LIKE PROTEIN 1); RNA binding / protein binding | chr5:24879001-24883483 REVERSE
contig02030	AT5G01410.1	79.19	519	106	2	83	599	94	612	1e-37	157		PDX1, ATPDX1.3, RSR4, PDX1.3, ATPDX1 | RSR4 (REDUCED SUGAR RESPONSE 4); protein heterodimerization/ protein homodimerization | chr5:172576-17350
contig02032	AT2G38230.1	87.67	146	18	0	3	148	631	776	1e-34	147		ATPDX1.1, PDX1.1 | ATPDX1.1 (pyridoxine biosynthesis 1.1); protein heterodimerization | chr2:16011475-16012404 FORWARD
contig02034	AT4G33480.1	80.13	468	93	0	263	730	990	523	1e-47	190		unknown protein | chr4:16105804-16108497 REVERSE
contig02035	AT4G15545.1	82.04	167	30	0	746	912	805	971	3e-18	93.7		unknown protein | chr4:8875932-8877567 FORWARD
contig02036	AT4G32770.1	84.08	358	55	1	366	721	1017	660	4e-66	252		VTE1, ATSDX1 | VTE1 (VITAMIN E DEFICIENT 1); tocopherol cyclase | chr4:15804981-15807790 FORWARD
contig02037	AT3G12080.1	78.88	786	165	1	469	1254	1895	1111	2e-60	234		emb2738 | emb2738 (embryo defective 2738); GTP binding | chr3:3847851-3851980 FORWARD
contig02039	AT5G35170.2	78.63	571	122	0	73	643	899	1469	9e-40	165		adenylate kinase family protein | chr5:13419278-13423381 FORWARD
contig02040	AT4G21190.1	85.71	70	9	1	852	920	383	314	1e-05	52		emb1417 | emb1417 (embryo defective 1417) | chr4:11292493-11293763 REVERSE
contig02041	AT5G01010.3	81.9	326	59	0	918	1243	735	410	9e-44	178		EXPRESSED IN: 23 plant structures; EXPRESSED DURING: 14 growth stages; CONTAINS InterPro DOMAIN/s: GOLD (InterPro:IPR009038). | chr5:1527-492
contig02042	AT1G18270.2	77.03	701	153	4	358	1055	4008	3313	5e-17	89.7		ketose-bisphosphate aldolase class-II family protein | chr1:6283634-6293772 REVERSE
contig02043	AT1G02520.1	83.12	231	39	0	355	585	2612	2842	8e-35	149		PGP11 | PGP11 (P-GLYCOPROTEIN 11); ATPase, coupled to transmembrane movement of substances | chr1:524134-528745 FORWARD
contig02044	AT5G19760.1	78.62	814	171	3	321	1132	867	55	2e-53	210		dicarboxylate/tricarboxylate carrier (DTC) | chr5:6679591-6681845 REVERSE
contig02045	AT3G01180.1	77.84	731	162	0	412	1142	1688	958	9e-40	165		AtSS2 | AtSS2 (starch synthase 2); transferase, transferring glycosyl groups | chr3:62456-65678 REVERSE
contig02047	AT4G18070.4	94.59	37	2	0	256	292	764	728	1e-07	58		unknown protein | chr4:10030839-10032329 FORWARD
contig02048	AT3G03740.1	78.69	244	52	0	29	272	483	726	1e-11	71.9		ATBPM4 | ATBPM4 (BTB-POZ and MATH domain 4); protein binding | chr3:937106-939807 REVERSE
contig02049	AT4G17830.1	82.39	176	31	0	179	354	1277	1102	3e-21	103		peptidase M20/M25/M40 family protein | chr4:9915916-9918049 FORWARD
contig02050	AT3G55960.1	79.9	194	39	0	86	279	691	884	4e-13	75.8		NLI interacting factor (NIF) family protein | chr3:20760797-20762892 REVERSE
contig02051	AT5G55560.1	78.61	332	71	0	381	712	731	400	7e-19	95.6		protein kinase family protein | chr5:22506477-22507757 REVERSE
contig02052	AT1G08490.1	82.15	409	73	0	520	928	1062	654	5e-60	232		ATSUFS, SUFS, ATCPNIFS, ATNFS2, CPNIFS | CPNIFS (CHLOROPLASTIC NIFS-LIKE CYSTEINE DESULFURASE); cysteine desulfurase/ selenocysteine lyase/ tran
contig02053	AT3G13110.1	86.79	106	14	0	385	490	1040	935	5e-20	99.6		ATSERAT2;2, SAT-1, SAT-A, SAT3, SAT-M | ATSERAT2;2 (SERINE ACETYLTRANSFERASE 2;2); serine O-acetyltransferase | chr3:4214939-4216114 REVERSE
contig02054	AT1G01790.1	85.33	150	22	0	190	339	3229	3378	1e-27	123		KEA1, ATKEA1 | KEA1 (K EFFLUX ANTIPORTER 1); potassium ion transmembrane transporter/ potassium:hydrogen antiporter | chr1:284781-290869 FORWARD
contig02056	AT5G47780.1	78.77	636	133	2	96	730	1012	1646	1e-42	174		GAUT4 | GAUT4 (Galacturonosyltransferase 4); polygalacturonate 4-alpha-galacturonosyltransferase/ transferase, transferring glycosyl groups | ch
contig02057	AT1G55760.1	82.98	94	16	0	824	917	139	46	4e-08	60		BTB/POZ domain-containing protein | chr1:20847117-20848507 REVERSE
contig02058	AT2G06990.1	82.39	545	96	0	11	555	973	1517	1e-86	319		HEN2 | HEN2 (hua enhancer 2); ATP-dependent helicase/ RNA helicase | chr2:2895135-2900909 FORWARD
contig02059	AT3G04520.1	84.54	97	15	0	429	525	506	602	3e-12	73.8		THA2 | THA2 (Threonine Aldolase 2); threonine aldolase | chr3:1217397-1219571 REVERSE
contig02060	AT5G20070.1	80.81	589	113	0	127	715	514	1102	6e-72	272		ATNUDT19, ATNUDX19 | ATNUDX19 (ARABIDOPSIS THALIANA NUDIX HYDROLASE HOMOLOG 19); hydrolase/ metal ion binding | chr5:6779893-6782308 FORWARD
contig02062	AT1G06760.1	90.91	55	5	0	27	81	236	182	1e-11	69.9		histone H1, putative | chr1:2076687-2077616 REVERSE
contig02063	AT5G11480.1	78.69	643	135	2	246	887	316	957	4e-42	172		GTP binding | chr5:3669350-3671471 REVERSE
contig02065	AT2G02710.1	86.21	87	12	0	1055	1141	423	337	2e-13	77.8		PLP, PLPB | PLPB (PAS/LOV PROTEIN B); signal transducer/ two-component sensor | chr2:758812-760608 REVERSE
contig02066	AT4G36530.2	81.67	180	33	0	824	1003	465	286	8e-19	95.6		hydrolase, alpha/beta fold family protein | chr4:17240120-17241770 REVERSE
contig02067	AT2G30050.1	80.89	314	60	0	198	511	905	592	2e-34	147		transducin family protein / WD-40 repeat family protein | chr2:12825540-12826448 FORWARD
contig02069	AT1G23740.1	78.55	275	59	0	711	985	808	1082	2e-13	77.8		oxidoreductase, zinc-binding dehydrogenase family protein | chr1:8398245-8399656 REVERSE
contig02072	AT3G19760.1	81.75	767	139	1	54	820	455	1220	2e-111	402		eukaryotic translation initiation factor 4A, putative / eIF-4A, putative / DEAD box RNA helicase, putative | chr3:6863790-6866242 FORWARD
contig02074	AT5G49650.1	81.77	203	37	0	1028	1230	782	580	6e-23	109		xylulose kinase, putative | chr5:20152898-20155574 FORWARD
contig02075	AT5G19980.1	80.89	157	30	0	406	562	875	719	3e-12	73.8		integral membrane family protein | chr5:6749907-6750932 REVERSE
contig02076	AT1G80380.3	78.31	816	176	1	187	1001	209	1024	3e-52	206		phosphoribulokinase/uridine kinase-related | chr1:30217895-30219784 FORWARD
contig02078	AT5G03190.2	86.44	59	8	0	729	787	1027	1085	3e-06	54		CPUORF47 | CPUORF47 (CONSERVED PEPTIDE UPSTREAM OPEN READING FRAME 47) | chr5:758539-760148 FORWARD
contig02079	AT4G30890.2	82.22	180	32	0	709	888	1202	1023	3e-21	103		UBP24 | UBP24 (UBIQUITIN-SPECIFIC PROTEASE 24); ubiquitin thiolesterase/ ubiquitin-specific protease | chr4:15036383-15038825 REVERSE
contig02080	AT3G20870.1	83.06	431	73	0	247	677	797	367	3e-73	276		metal transporter family protein | chr3:7309499-7312476 REVERSE
contig02082	AT5G11420.1	83.21	131	22	0	5	135	481	611	2e-16	85.7		FUNCTIONS IN: molecular_function unknown; INVOLVED IN: biological_process unknown; LOCATED IN: cell wall, plant-type cell wall; EXPRESSED IN:
contig02084	AT4G38640.1	84.48	116	18	0	993	1108	1228	1343	2e-16	87.7		choline transporter-related | chr4:18059884-18062091 REVERSE
contig02085	ATCG00130.1	94.48	145	8	0	1	145	145	1	7e-58	224		ATPF | ATPase F subunit. | chrC:11529-12798 REVERSE
contig02087	AT5G09870.1	81.13	371	70	0	18	388	2527	2897	1e-44	180		CESA5 | CESA5 (CELLULOSE SYNTHASE 5); cellulose synthase/ transferase, transferring glycosyl groups | chr5:3073356-3077974 FORWARD
contig02088	AT3G23780.1	81.88	287	52	0	347	633	3293	3007	2e-37	157		NRPD2A, DRD2, NRPD2, DMS2, NRPE2 | NRPD2A; DNA binding / DNA-directed RNA polymerase | chr3:8567971-8573819 REVERSE
contig02090	AT4G00090.1	82.32	560	96	3	496	1053	1148	590	7e-81	301		transducin family protein / WD-40 repeat family protein | chr4:34234-36594 FORWARD
contig02092	AT4G31820.1	88.06	67	8	0	337	403	395	461	3e-11	69.9		ENP, NPY1, MAB4 | ENP (ENHANCER OF PINOID); protein binding / signal transducer | chr4:15390788-15393627 REVERSE
contig02094	AT3G49240.1	81.12	339	63	1	720	1058	838	1175	4e-37	157		emb1796 | emb1796 (embryo defective 1796); ATP binding | chr3:18256086-18257975 FORWARD
contig02095	AT5G47540.1	81.51	530	97	1	3	532	731	203	2e-70	266		binding | chr5:19283265-19285328 REVERSE
contig02096	AT1G71240.2	80	140	28	0	553	692	1487	1348	5e-07	56		unknown protein | chr1:26855489-26859599 FORWARD
contig02097	AT3G07790.1	78.37	601	128	2	19	618	637	1236	8e-34	145		DGCR14-related | chr3:2487491-2489017 FORWARD
contig02098	AT3G14350.3	80.94	320	61	0	163	482	2024	1705	2e-35	151		SRF7 | SRF7 (STRUBBELIG-RECEPTOR FAMILY 7); ATP binding / protein binding / protein kinase/ protein serine/threonine kinase/ protein tyrosine ki
contig02099	AT5G09260.1	82.06	524	92	2	460	982	523	1	9e-74	278		VPS20.2 | VPS20.2 (VACUOLAR PROTEIN SORTING-ASSOCIATED PROTEIN 20.2) | chr5:2876797-2878355 FORWARD
contig02100	AT5G47970.2	80.43	608	119	0	4	611	67	674	6e-69	262		nitrogen regulation family protein | chr5:19423420-19425585 FORWARD
contig02101	AT3G16630.2	85.84	332	47	0	234	565	1589	1258	3e-76	285		ATKINESIN-13A, KINESIN-13A | KINESIN-13A; ATP binding / microtubule motor | chr3:5662660-5667261 REVERSE
contig02102	AT5G50375.1	78.17	371	81	0	740	1110	449	79	3e-18	93.7		CPI1 | CPI1 (CYCLOPROPYL ISOMERASE); cycloeucalenol cycloisomerase | chr5:20511856-20513931 FORWARD
contig02103	AT5G13960.1	79.73	222	45	0	618	839	1599	1820	3e-15	83.8		SUVH4, KYP, SDG33 | SUVH4 (SU(VAR)3-9 HOMOLOG 4); double-stranded methylated DNA binding / histone methyltransferase(H3-K9 specific) / methyl-Cp
contig02104	AT5G17230.2	78.95	399	84	0	169	567	387	785	9e-28	125		PSY | phytoene synthase (PSY) / geranylgeranyl-diphosphate geranylgeranyl transferase | chr5:5659839-5662087 REVERSE
contig02105	AT5G65760.1	80.1	392	78	0	81	472	583	974	6e-38	159		serine carboxypeptidase S28 family protein | chr5:26308289-26310891 FORWARD
contig02107	AT3G51480.1	84.69	98	15	0	683	780	2300	2203	7e-13	75.8		ATGLR3.6, GLR3.6 | ATGLR3.6 (GLUTAMATE RECEPTOR 3.6); intracellular ligand-gated ion channel | chr3:19101256-19104681 FORWARD
contig02108	AT5G38640.1	82.32	345	61	0	278	622	1905	1561	1e-50	200		eukaryotic translation initiation factor 2B family protein / eIF-2B family protein | chr5:15468020-15470674 REVERSE
contig02109	AT5G51140.1	78.47	339	72	1	735	1073	497	160	7e-16	85.7		pseudouridine synthase family protein | chr5:20784277-20786793 REVERSE
contig02110	AT4G24570.1	83.76	117	19	0	319	435	778	662	1e-14	81.8		DIC2 | mitochondrial substrate carrier family protein | chr4:12686546-12687487 FORWARD
contig02111	AT5G06580.1	80.52	231	44	1	294	524	1703	1474	1e-18	93.7		FAD linked oxidase family protein | chr5:2011486-2016473 REVERSE
contig02114	AT3G58730.1	81.13	620	117	0	34	653	22	641	4e-81	301		vacuolar ATP synthase subunit D (VATD) / V-ATPase D subunit / vacuolar proton pump D subunit (VATPD) | chr3:21718495-21719280 REVERSE
contig02116	AT1G18470.1	81.25	320	60	0	439	758	1274	955	6e-38	159		zinc finger (C3HC4-type RING finger) family protein | chr1:6356407-6360057 REVERSE
contig02119	AT5G58300.2	82.4	125	22	0	139	263	985	1109	3e-12	73.8		leucine-rich repeat transmembrane protein kinase, putative | chr5:23572821-23574871 FORWARD
contig02120	AT5G66060.1	82	411	74	0	54	464	455	865	5e-59	228		iron ion binding / oxidoreductase/ oxidoreductase, acting on paired donors, with incorporation or reduction of molecular oxygen, 2-oxoglutara
contig02121	AT4G13050.1	79.42	719	148	0	365	1083	929	211	8e-56	218		acyl-(acyl carrier protein) thioesterase, putative / acyl-ACP thioesterase, putative / oleoyl-(acyl-carrier protein) hydrolase, putative / S-
contig02122	AT1G01770.1	82.56	86	15	0	412	497	1355	1270	8e-06	52		unknown protein | chr1:278759-282490 FORWARD
contig02123	AT5G49945.1	80.51	395	77	0	631	1025	1022	628	4e-42	172		unknown protein | chr5:20317418-20319432 FORWARD
contig02125	AT5G48720.2	86.44	59	8	0	72	130	832	890	7e-07	54		XRI, XRI1 | XRI1 (X-RAY INDUCED TRANSCRIPT 1) | chr5:19759233-19761621 FORWARD
contig02126	AT1G01910.4	81.34	611	114	0	311	921	914	304	1e-82	307		anion-transporting ATPase, putative | chr1:313595-315831 REVERSE
contig02128	AT1G02850.5	87.1	62	8	0	437	498	1282	1221	4e-08	60		BGLU11 | BGLU11 (BETA GLUCOSIDASE 11); catalytic/ cation binding / hydrolase, hydrolyzing O-glycosyl compounds | chr1:630569-633085 FORWARD
contig02129	AT2G40060.1	86.49	74	10	0	652	725	416	343	2e-10	67.9		protein binding / structural molecule | chr2:16726564-16728001 FORWARD
contig02130	AT2G02380.1	88.71	62	7	0	476	537	472	533	2e-10	67.9		ATGSTZ2 | ATGSTZ2; catalytic/ glutathione transferase | chr2:626878-628569 FORWARD
contig02133	AT2G02061.1	83.48	115	19	0	172	286	976	1090	8e-14	77.8		unknown protein | chr2:498025-499559 FORWARD
contig02134	AT1G08410.1	80.54	221	43	0	936	1156	1163	943	2e-19	97.6		GTP-binding family protein | chr1:2646307-2649106 FORWARD
contig02135	AT4G18710.1	83.07	443	75	0	52	494	577	1019	1e-75	283		BIN2, DWF12, UCU1, ATSK21, SK21 | BIN2 (BRASSINOSTEROID-INSENSITIVE 2); glycogen synthase kinase 3/ kinase/ protein kinase | chr4:10296474-10298
contig02136	AT3G47470.1	83.47	236	39	0	7	242	298	533	2e-38	159		LHCA4, CAB4 | LHCA4 (LIGHT-HARVESTING CHLOROPHYLL-PROTEIN COMPLEX I SUBUNIT A4); chlorophyll binding | chr3:17493622-17494773 REVERSE
contig02137	AT3G47550.6	85.04	127	19	0	242	368	248	374	1e-20	101		zinc finger (C3HC4-type RING finger) family protein | chr3:17523841-17525278 FORWARD
contig02139	AT1G74210.1	80.05	386	74	3	5	389	501	884	5e-30	131		glycerophosphoryl diester phosphodiesterase family protein | chr1:27910396-27912785 FORWARD
contig02140	AT5G51280.1	80.7	995	192	0	52	1046	778	1772	1e-125	450		DEAD-box protein abstrakt, putative | chr5:20841456-20843645 FORWARD
contig02141	AT3G11945.2	82.07	552	98	1	357	907	978	427	6e-81	301		ATHST | homogentisate farnesyltransferase/ homogentisate geranylgeranyltransferase/ homogentisate solanesyltransferase | chr3:3780041-3782880 RE
contig02142	AT4G12780.1	81.72	268	49	0	61	328	2693	2426	4e-33	143		heat shock protein binding | chr4:7512200-7516655 FORWARD
contig02143	AT3G28720.1	89.58	96	8	2	824	918	1400	1306	7e-19	95.6		unknown protein | chr3:10782276-10784339 FORWARD
contig02144	AT2G21250.1	78.65	712	152	0	356	1067	791	80	3e-52	206		mannose 6-phosphate reductase (NADPH-dependent), putative | chr2:9103408-9105116 REVERSE
contig02147	AT4G21585.1	81.87	171	31	0	396	566	406	576	3e-18	93.7		ENDO4 | ENDO4 (endonuclease 4); T/G mismatch-specific endonuclease/ endonuclease/ nucleic acid binding / single-stranded DNA specific endodeoxyr
contig02148	AT5G42750.1	88.71	62	7	0	614	675	910	971	1e-10	67.9		BKI1 | BKI1 (BRI1 kinase inhibitor 1); protein heterodimerization | chr5:17143028-17144041 REVERSE
contig02149	AT2G06990.1	82.41	557	98	0	329	885	2879	2323	1e-88	327		HEN2 | HEN2 (hua enhancer 2); ATP-dependent helicase/ RNA helicase | chr2:2895135-2900909 FORWARD
contig02152	AT5G17630.1	78.46	701	151	0	73	773	502	1202	3e-48	192		glucose-6-phosphate/phosphate translocator, putative | chr5:5809475-5810728 FORWARD
contig02153	AT1G14360.1	80.03	656	131	0	87	742	130	785	6e-69	262		ATUTR3, UTR3 | UTR3 (UDP-GALACTOSE TRANSPORTER 3); pyrimidine nucleotide sugar transmembrane transporter | chr1:4911362-4913029 REVERSE
contig02154	AT5G51970.2	79.21	428	89	0	2	429	184	611	3e-33	143		sorbitol dehydrogenase, putative / L-iditol 2-dehydrogenase, putative | chr5:21111820-21113284 FORWARD
contig02155	AT2G40420.1	88.52	61	6	1	6	65	675	735	1e-08	58		amino acid transporter family protein | chr2:16877300-16878982 FORWARD
contig02159	AT5G04170.1	80.2	404	80	0	363	766	586	989	2e-40	167		calcium-binding EF hand family protein | chr5:1145579-1147519 FORWARD
contig02160	AT1G51560.1	82.06	457	80	2	417	873	962	508	2e-62	240		FMN binding | chr1:19119900-19121859 REVERSE
contig02161	AT5G23240.1	84.92	126	19	0	420	545	525	650	6e-20	99.6		DNAJ heat shock N-terminal domain-containing protein | chr5:7826857-7828534 REVERSE
contig02163	AT1G32530.1	84.83	145	22	0	973	1117	602	458	3e-24	113		zinc finger (C3HC4-type RING finger) family protein | chr1:11759666-11762386 REVERSE
contig02164	AT2G31040.1	79.46	185	38	0	633	817	692	508	7e-10	65.9		ATP synthase protein I -related | chr2:13209094-13211012 REVERSE
contig02165	AT3G27090.1	82.92	404	69	0	467	870	475	878	1e-66	254		FUNCTIONS IN: molecular_function unknown; INVOLVED IN: biological_process unknown; LOCATED IN: cellular_component unknown; EXPRESSED IN: 24 p
contig02167	AT4G11660.1	84.72	72	11	0	982	1053	405	334	6e-07	56		AT-HSFB2B, HSFB2B | AT-HSFB2B; transcription factor/ transcription repressor | chr4:7043006-7044227 FORWARD
contig02168	ATMG00180.1	94.54	732	32	3	1	724	342	1073	0	1120		CCB452 | cytochrome c biogenesis orf452 | chrM:51293-53611 REVERSE
contig02169	AT3G20810.3	83.33	174	29	0	97	270	820	993	5e-25	115		transcription factor jumonji (jmjC) domain-containing protein | chr3:7275814-7278182 FORWARD
contig02171	AT3G50690.1	85.14	74	11	0	200	273	1098	1171	4e-08	60		leucine-rich repeat family protein | chr3:18835271-18837097 REVERSE
contig02173	AT1G13820.1	85.05	107	16	0	863	969	377	271	7e-16	85.7		hydrolase, alpha/beta fold family protein | chr1:4735622-4737617 FORWARD
contig02174	AT3G03560.1	82.06	301	54	0	833	1133	1225	925	6e-41	168		unknown protein | chr3:853153-856486 REVERSE
contig02175	AT5G47240.1	85.25	122	15	2	510	628	591	470	7e-16	85.7		atnudt8 | atnudt8 (Arabidopsis thaliana Nudix hydrolase homolog 8); hydrolase | chr5:19183806-19185467 FORWARD
contig02176	AT3G55140.2	81.24	501	94	0	144	644	150	650	8e-65	248		pectate lyase family protein | chr3:20439060-20440225 FORWARD
contig02177	AT5G40950.1	79.38	320	66	0	231	550	479	160	7e-24	111		RPL27 | RPL27 (RIBOSOMAL PROTEIN LARGE SUBUNIT 27); structural constituent of ribosome | chr5:16410866-16411845 FORWARD
contig02181	AT4G28670.1	94.29	35	2	0	331	365	1354	1388	2e-06	54		protein kinase family protein | chr4:14151387-14153935 FORWARD
contig02186	AT1G27930.1	84.43	212	32	1	148	358	565	776	1e-35	151		unknown protein | chr1:9731510-9732379 REVERSE
contig02187	AT2G28390.1	80.66	698	133	2	211	906	490	1187	1e-79	297		SAND family protein | chr2:12139836-12143375 REVERSE
contig02188	AT2G32230.1	82.27	141	25	0	175	315	1554	1414	9e-15	81.8		pentatricopeptide (PPR) repeat-containing protein | chr2:13679608-13681756 REVERSE
contig02189	AT2G16430.2	94.29	35	2	0	92	126	200	166	5e-07	54		PAP10, ATPAP10 | PAP10 (PURPLE ACID PHOSPHATASE 10); acid phosphatase/ protein serine/threonine phosphatase | chr2:7120502-7122772 REVERSE
contig02190	AT3G10370.1	81.13	657	123	1	307	962	1590	934	6e-84	311		SDP6 | SDP6 (SUGAR-DEPENDENT 6); glycerol-3-phosphate dehydrogenase | chr3:3216502-3219027 FORWARD
contig02191	AT3G28730.1	82.81	256	44	0	161	416	1072	1327	7e-38	159		ATHMG, SSRP1, NFD | ATHMG (ARABIDOPSIS THALIANA HIGH MOBILITY GROUP); transcription factor | chr3:10784954-10788498 FORWARD
contig02192	AT4G17880.1	90	50	5	0	390	439	1565	1516	2e-08	60		basic helix-loop-helix (bHLH) family protein | chr4:9933702-9935471 REVERSE
contig02193	AT5G46760.1	82.88	146	25	0	34	179	1346	1201	2e-18	91.7		basic helix-loop-helix (bHLH) family protein | chr5:18974231-18976009 FORWARD
contig02195	AT4G27650.1	80.27	750	146	2	356	1104	968	220	1e-79	297		PEL1 | PEL1 (PELOTA); translation release factor | chr4:13803459-13807556 REVERSE
contig02196	AT4G21960.1	78.85	416	88	0	594	1009	569	984	3e-28	127		PRXR1 | PRXR1; electron carrier/ heme binding / peroxidase | chr4:11646613-11648312 REVERSE
contig02197	AT5G61820.1	95.24	42	2	0	1078	1119	1081	1122	2e-10	67.9		FUNCTIONS IN: molecular_function unknown; INVOLVED IN: biological_process unknown; LOCATED IN: vacuole; EXPRESSED IN: 24 plant structures; EX
contig02198	AT4G31860.1	80.43	644	126	0	448	1091	839	196	9e-74	278		protein phosphatase 2C, putative / PP2C, putative | chr4:15406685-15408589 REVERSE
contig02199	AT1G34180.2	90	60	6	0	54	113	58	117	1e-12	71.9		anac016 | anac016 (Arabidopsis NAC domain containing protein 16); transcription factor | chr1:12448726-12451120 FORWARD
contig02200	AT3G16230.1	82.69	104	18	0	602	705	869	766	3e-09	63.9		RNA binding / catalytic | chr3:5500563-5503303 FORWARD
contig02205	AT5G17380.1	79.3	483	100	0	148	630	1009	1491	9e-40	165		pyruvate decarboxylase family protein | chr5:5724920-5726720 REVERSE
contig02206	AT4G24740.1	82.04	167	30	0	154	320	1018	1184	2e-18	93.7		AFC2, AME1 | AFC2 (ARABIDOPSIS FUS3-COMPLEMENTING GENE 2); kinase/ protein kinase | chr4:12754729-12757653 REVERSE
contig02207	AT1G78970.1	87.21	86	11	0	904	989	1393	1478	3e-15	83.8		LUP1, ATLUP1 | LUP1 (LUPEOL SYNTHASE 1); beta-amyrin synthase/ lupeol synthase | chr1:29703414-29707715 FORWARD
contig02208	AT4G08900.1	80.36	774	152	0	59	832	232	1005	2e-89	329		arginase | chr4:5703499-5705180 FORWARD
contig02210	AT1G14530.2	80.9	691	132	0	307	997	871	181	2e-87	323		THH1 | THH1 (TOM THREE HOMOLOG 1); virion binding | chr1:4971420-4973597 REVERSE
contig02211	AT5G56040.2	82.28	158	28	0	1035	1192	2370	2213	2e-17	91.7		leucine-rich repeat protein kinase, putative | chr5:22695050-22698410 FORWARD
contig02214	AT4G15180.1	82.35	119	21	0	231	349	6394	6512	4e-11	69.9		SDG2, ATXR3 | SDG2 (SET DOMAIN-CONTAINING PROTEIN 2) | chr4:8651999-8662178 FORWARD
contig02215	AT1G69010.1	79.66	177	36	0	847	1023	296	120	6e-10	65.9		BIM2 | BIM2 (BES1-interacting Myc-like protein 2); DNA binding / transcription factor | chr1:25941804-25943599 FORWARD
contig02217	AT4G38970.1	80.7	1026	197	1	246	1271	154	1178	2e-127	456		fructose-bisphosphate aldolase, putative | chr4:18163714-18165659 REVERSE
contig02218	AT5G10840.1	82.62	650	113	0	56	705	1297	1946	2e-108	392		endomembrane protein 70, putative | chr5:3424910-3427797 REVERSE
contig02219	AT3G51860.1	82.18	101	18	0	522	622	428	328	1e-07	58		CAX3, ATHCX1, CAX1-LIKE, ATCAX3 | CAX3 (CATION EXCHANGER 3); calcium:cation antiporter/ calcium:hydrogen antiporter/ cation:cation antiporter |
contig02221	AT4G23940.1	80.77	1399	267	2	326	1723	2553	1156	5e-178	624		FtsH protease, putative | chr4:12437108-12441841 FORWARD
contig02223	AT4G30310.2	85.05	321	48	0	3	323	550	870	4e-67	256		ribitol kinase, putative | chr4:14831913-14835092 FORWARD
contig02225	AT5G62530.1	80.4	791	153	2	988	1776	1004	214	3e-87	323		ALDH12A1, ATP5CDH, P5CDH | ALDH12A1; 1-pyrroline-5-carboxylate dehydrogenase/ 3-chloroallyl aldehyde dehydrogenase | chr5:25099768-25103159 REVE
contig02227	AT5G58690.1	85.71	77	11	0	30	106	1165	1241	6e-11	65.9		ATPLC5, PLC5 | phosphoinositide-specific phospholipase C family protein | chr5:23709676-23712030 REVERSE
contig02228	AT4G29510.1	81.63	849	155	1	11	858	189	1037	3e-122	438		ATPRMT11, PRMT11, ATPRMT1B, PRMT1B | PRMT11 (ARGININE METHYLTRANSFERASE 11); protein-arginine N-methyltransferase | chr4:14491739-14493752 FORWA
contig02232	AT4G34280.1	94.29	35	2	0	449	483	1918	1884	1e-06	54		transducin family protein / WD-40 repeat family protein | chr4:16407084-16410644 FORWARD
contig02233	AT1G29120.4	80.26	152	30	0	543	694	998	847	4e-09	63.9		unknown protein | chr1:10174481-10177869 FORWARD
contig02234	AT2G40290.1	81.42	678	124	2	246	922	788	112	2e-89	329		eukaryotic translation initiation factor 2 subunit 1, putative / eIF-2A, putative / eIF-2-alpha, putative | chr2:16829030-16830889 REVERSE
contig02235	AT2G43340.1	89.16	83	9	0	1094	1176	554	472	4e-18	93.7		unknown protein | chr2:18007769-18008416 FORWARD
contig02236	AT4G01050.1	80.52	154	30	0	804	957	1037	884	2e-10	67.9		hydroxyproline-rich glycoprotein family protein | chr4:455874-458175 FORWARD
contig02237	AT5G08560.2	89.39	66	7	0	1013	1078	978	1043	1e-12	75.8		transducin family protein / WD-40 repeat family protein | chr5:2771104-2773827 REVERSE
contig02238	AT1G30580.1	82.64	887	154	0	4	890	295	1181	7e-152	537		GTP binding | chr1:10831953-10835454 REVERSE
contig02240	AT2G27100.1	81.82	297	52	2	537	832	1649	1354	1e-33	145		SE | SE (SERRATE); DNA binding / transcription factor | chr2:11572587-11576357 FORWARD
contig02241	ATMG00080.1	95.93	541	20	2	406	945	1	540	0	842		RPL16 | encodes a mitochondrial ribosomal protein L16, which is a constituent of the large ribosomal subunit | chrM:25076-25615 REVERSE
contig02242	AT1G24625.1	84.27	89	14	0	602	690	263	175	7e-10	65.9		ZFP7 | ZFP7 (ZINC FINGER PROTEIN 7); nucleic acid binding / transcription factor/ zinc ion binding | chr1:8726009-8726638 REVERSE
contig02244	AT2G44760.1	82.41	108	19	0	755	862	839	732	3e-09	63.9		unknown protein | chr2:18452937-18454785 REVERSE
contig02245	AT2G27680.1	80.66	729	140	1	4	731	146	874	3e-86	319		aldo/keto reductase family protein | chr2:11803981-11805965 REVERSE
contig02246	AT5G59830.2	79.55	401	82	0	352	752	865	1265	8e-34	145		unknown protein | chr5:24105423-24107071 FORWARD
contig02247	AT5G53970.1	84.35	115	18	0	616	730	562	448	5e-16	85.7		aminotransferase, putative | chr5:21910676-21912594 FORWARD
contig02248	AT2G44660.1	82.86	140	24	0	196	335	676	815	2e-16	87.7		transferase, transferring glycosyl groups / transferase, transferring hexosyl groups | chr2:18420832-18422827 REVERSE
contig02250	AT3G03310.1	79.31	290	60	0	161	450	505	794	5e-20	99.6		lecithin:cholesterol acyltransferase family protein / LACT family protein | chr3:778767-781488 REVERSE
contig02251	AT2G02410.1	79.79	470	94	1	296	765	890	422	1e-41	170		unknown protein | chr2:632713-634613 FORWARD
contig02252	AT2G45620.1	80.91	110	21	0	129	238	2062	2171	4e-06	52		nucleotidyltransferase family protein | chr2:18792943-18795750 FORWARD
contig02255	AT4G27300.1	82.98	94	16	0	561	654	1942	1849	4e-08	60		S-locus protein kinase, putative | chr4:13669308-13672348 REVERSE
contig02256	AT4G23980.2	82.88	146	25	0	1621	1766	903	758	2e-17	91.7		ARF9 | ARF9 (AUXIN RESPONSE FACTOR 9); transcription factor | chr4:12451592-12454737 FORWARD
contig02257	AT1G76880.1	92.37	118	9	0	215	332	1478	1361	3e-39	163		trihelix DNA-binding protein, putative | chr1:28865594-28867931 FORWARD
contig02258	AT5G51070.1	79.37	543	112	0	604	1146	2316	1774	7e-47	188		ERD1, CLPD | ERD1 (EARLY RESPONSIVE TO DEHYDRATION 1); ATP binding / ATPase/ nucleoside-triphosphatase/ nucleotide binding / protein binding | c
contig02260	AT3G13000.1	80.15	403	80	0	140	542	834	1236	9e-40	165		transcription factor | chr3:4158214-4160818 REVERSE
contig02261	AT2G46930.1	86.02	93	13	0	553	645	801	893	1e-14	81.8		pectinacetylesterase, putative | chr2:19283625-19286090 FORWARD
contig02262	AT1G50140.2	87.77	188	23	0	29	216	2437	2624	1e-47	190		ATP binding / ATPase/ nucleoside-triphosphatase/ nucleotide binding | chr1:18569921-18578663 REVERSE
contig02263	AT1G61520.1	79.52	713	146	0	350	1062	818	106	4e-67	256		LHCA3 | LHCA3; chlorophyll binding | chr1:22700152-22701149 FORWARD
contig02265	AT1G71500.1	78.39	597	129	0	277	873	834	238	1e-38	161		Rieske (2Fe-2S) domain-containing protein | chr1:26936084-26937331 FORWARD
contig02267	AT2G36990.1	91.49	47	4	0	403	449	758	712	4e-09	61.9		SIGF, SIG6, ATSIG6, SOLDAT8 | SIGF (RNA POLYMERASE SIGMA-SUBUNIT F); DNA binding / DNA-directed RNA polymerase/ sigma factor/ transcription fact
contig02269	AT1G03475.1	82.59	787	135	2	304	1088	1159	373	2e-120	432		LIN2, HEMF1, ATCPO-I | LIN2 (LESION INITIATION 2); coproporphyrinogen oxidase | chr1:869302-871175 REVERSE
contig02270	AT3G57790.1	79.01	443	93	0	536	978	1028	586	1e-32	141		glycoside hydrolase family 28 protein / polygalacturonase (pectinase) family protein | chr3:21405387-21407088 REVERSE
contig02272	AT5G11650.1	83.97	287	45	1	180	465	654	368	1e-49	196		hydrolase, alpha/beta fold family protein | chr5:3745069-3746816 FORWARD
contig02273	AT3G20820.1	85.12	168	25	0	1004	1171	265	98	9e-31	135		leucine-rich repeat family protein | chr3:7280930-7282027 FORWARD
contig02274	AT1G75380.3	79.47	599	122	1	169	766	809	211	1e-51	204		wound-responsive protein-related | chr1:28281789-28283631 REVERSE
contig02275	AT5G19485.1	100	29	0	0	793	821	923	895	1e-07	58		transferase | chr5:6573907-6576352 REVERSE
contig02276	AT2G26800.2	77.99	668	147	0	3	670	598	1265	5e-38	159		hydroxymethylglutaryl-CoA lyase, putative / 3-hydroxy-3-methylglutarate-CoA lyase, putative / HMG-CoA lyase, putative | chr2:11429192-1143229
contig02278	AT5G18490.1	92.19	64	5	0	348	411	1591	1654	1e-16	87.7		unknown protein | chr5:6134275-6136554 REVERSE
contig02279	AT1G06220.1	81.91	1067	190	3	86	1149	2879	1813	4e-159	561		MEE5, CLO, GFA1 | MEE5 (MATERNAL EFFECT EMBRYO ARREST 5); GTP binding / GTPase/ translation elongation factor/ translation factor, nucleic acid
contig02280	AT3G02350.1	82.01	278	50	0	255	532	1676	1399	9e-37	155		GAUT9 | GAUT9 (Galacturonosyltransferase 9); polygalacturonate 4-alpha-galacturonosyltransferase/ transferase, transferring glycosyl groups / tr
contig02281	ATCG00380.1	94.57	92	5	0	777	868	606	515	3e-33	143		RPS4 | Chloroplast encoded ribosomal protein S4 | chrC:45223-45828 REVERSE
contig02283	AT4G08350.1	83.5	406	63	2	381	785	2671	2269	9e-69	262		GTA02, GTA2 | GTA2 (GLOBAL TRANSCRIPTION FACTOR GROUP A2); structural constituent of ribosome / transcription elongation regulator/ transcriptio
contig02284	AT4G12790.5	80.55	437	83	2	245	680	95	530	2e-43	176		ATP-binding family protein | chr4:7517280-7518892 REVERSE
contig02285	AT4G15900.1	81.91	481	87	0	367	847	1307	827	1e-69	264		PRL1 | PRL1 (PLEIOTROPIC REGULATORY LOCUS 1); basal transcription repressor/ nucleotide binding / protein binding | chr4:9023775-9027443 FORWARD
contig02286	AT2G47990.1	91.3	46	4	0	399	444	1104	1149	4e-08	60		SWA1, EDA13, EDA19 | SWA1 (SLOW WALKER1); nucleotide binding | chr2:19637010-19638602 REVERSE
contig02287	AT3G60590.4	88.89	63	7	0	255	317	660	598	4e-11	69.9		unknown protein | chr3:22399043-22399753 FORWARD
contig02288	AT2G24120.1	79.14	441	92	0	46	486	2411	2851	7e-34	145		PDE319, SCA3 | SCA3 (SCABRA 3); DNA binding / DNA-directed RNA polymerase | chr2:10249358-10254530 REVERSE
contig02289	AT2G34260.2	79.84	248	50	0	494	741	596	349	7e-19	95.6		transducin family protein / WD-40 repeat family protein | chr2:14466337-14468416 FORWARD
contig02290	AT4G27800.3	86.32	117	16	0	561	677	761	645	7e-22	105		protein phosphatase 2C PPH1 / PP2C PPH1 (PPH1) | chr4:13852405-13854091 REVERSE
contig02294	AT2G46520.1	80.95	231	44	0	332	562	2524	2754	5e-23	109		cellular apoptosis susceptibility protein, putative / importin-alpha re-exporter, putative | chr2:19096867-19099785 FORWARD
contig02295	AT1G60000.1	83.65	104	17	0	528	631	491	388	1e-11	71.9		29 kDa ribonucleoprotein, chloroplast, putative / RNA-binding protein cp29, putative | chr1:22093678-22094540 REVERSE
contig02296	AT3G12680.1	87.64	89	11	0	441	529	1249	1337	4e-17	89.7		HUA1 | HUA1 (ENHANCER OF AG-4 1); RNA binding | chr3:4025276-4028999 REVERSE
contig02297	AT2G39630.1	81.51	357	66	0	365	721	984	628	8e-46	184		glycosyl transferase family 2 protein | chr2:16522008-16524561 REVERSE
contig02300	AT3G52310.1	79	462	95	2	411	871	2072	1612	1e-29	131		ABC transporter family protein | chr3:19399378-19402861 FORWARD
contig02305	AT2G01110.1	82.24	608	108	0	179	786	313	920	3e-95	349		APG2, UNE3, PGA2, TATC | APG2 (ALBINO AND PALE GREEN 2); proton motive force dependent protein transmembrane transporter | chr2:83786-85088 REVE
contig02306	AT5G18660.1	78.71	310	66	0	411	720	1018	709	1e-17	91.7		PCB2 | PCB2 (PALE-GREEN AND CHLOROPHYLL B REDUCED 2); 3,8-divinyl protochlorophyllide a 8-vinyl reductase | chr5:6220872-6222125 REVERSE
contig02307	AT2G44640.1	94.29	35	2	0	341	375	1331	1297	2e-06	54		FUNCTIONS IN: molecular_function unknown; INVOLVED IN: biological_process unknown; LOCATED IN: mitochondrion, chloroplast, plasma membrane, p
contig02309	AT5G60600.1	79.38	1998	411	1	318	2314	2172	175	0	686		GCPE, ISPG, CSB3, CLB4, HDS | HDS (4-HYDROXY-3-METHYLBUT-2-ENYL DIPHOSPHATE SYNTHASE); 4 iron, 4 sulfur cluster binding / 4-hydroxy-3-methylbut-
contig02311	AT5G13570.1	81.97	233	42	0	872	1104	476	244	6e-29	129		DCP2, TDT, ATDCP2 | DCP2 (DECAPPING 2); hydrolase/ m7G(5')pppN diphosphatase/ mRNA binding / protein homodimerization | chr5:4367532-4369992 FOR
contig02313	AT3G22435.1	92.68	41	3	0	306	346	1	41	2e-07	58		XS domain-containing protein | chr3:7956249-7957605 FORWARD
contig02314	AT1G07700.3	79.78	277	56	0	406	682	335	611	6e-22	105		thioredoxin family protein | chr1:2380297-2381127 FORWARD
contig02315	AT2G01290.1	80.3	132	26	0	32	163	184	315	3e-07	56		ribose-5-phosphate isomerase | chr2:149192-149989 REVERSE
contig02317	AT4G21450.1	81.94	216	39	0	124	339	331	546	5e-26	119		vesicle-associated membrane family protein / VAMP family protein | chr4:11426136-11428125 FORWARD
contig02318	AT3G49680.2	79.79	752	149	1	235	983	373	1124	7e-75	281		ATBCAT-3, BCAT3 | BCAT3 (BRANCHED-CHAIN AMINOTRANSFERASE 3); branched-chain-amino-acid transaminase/ catalytic | chr3:18422768-18425473 FORWARD
contig02319	AT5G67220.1	80.85	376	71	1	704	1078	781	406	2e-40	167		nitrogen regulation family protein | chr5:26820276-26821926 REVERSE
contig02320	AT5G57120.1	86	100	14	0	723	822	818	917	2e-16	87.7		FUNCTIONS IN: molecular_function unknown; INVOLVED IN: biological_process unknown; LOCATED IN: nucleolus; EXPRESSED IN: 21 plant structures;
contig02321	AT2G19130.1	85.59	111	16	0	49	159	1624	1734	3e-18	93.7		S-locus lectin protein kinase family protein | chr2:8293789-8296275 FORWARD
contig02322	AT1G52310.1	80.71	425	82	0	502	926	1304	880	4e-48	192		protein kinase family protein / C-type lectin domain-containing protein | chr1:19478401-19480462 FORWARD
contig02323	AT5G22920.1	90.36	83	8	0	979	1061	158	76	1e-20	101		zinc finger (C3HC4-type RING finger) family protein | chr5:7665143-7667031 FORWARD
contig02325	AT2G35110.2	77.95	762	168	0	8	769	2715	3476	9e-44	178		GRL, NAP1, NAPP | GRL (GNARLED); transcription activator | chr2:14795970-14803525 REVERSE
contig02326	AT4G01310.1	78.63	482	103	0	166	647	214	695	5e-32	139		ribosomal protein L5 family protein | chr4:544166-545480 REVERSE
contig02327	AT5G02800.1	80.33	737	145	0	36	772	298	1034	6e-84	311		protein kinase family protein | chr5:635545-637374 REVERSE
contig02328	AT2G02470.1	86.18	152	21	0	1	152	614	765	3e-31	135		AL6 | AL6 (ALFIN-LIKE 6); DNA binding / methylated histone residue binding | chr2:652837-654621 FORWARD
contig02329	AT1G78915.1	85.14	74	11	0	459	532	992	919	4e-08	60		binding | chr1:29667729-29671081 REVERSE
contig02330	AT1G49670.1	87.14	70	9	0	21	90	1019	950	4e-11	67.9		NQR | NQR; binding / catalytic/ oxidoreductase/ zinc ion binding | chr1:18381591-18386021 REVERSE
contig02333	AT2G35100.1	80.55	293	57	0	615	907	1049	757	5e-29	129		ARAD1 | ARAD1 (ARABINAN DEFICIENT 1); catalytic/ transferase, transferring glycosyl groups | chr2:14793993-14795564 REVERSE
contig02335	AT3G24120.2	82.46	285	50	0	150	434	94	378	6e-41	168		myb family transcription factor | chr3:8705925-8708148 REVERSE
contig02336	AT1G02500.2	82.05	947	170	0	241	1187	1175	229	2e-149	529		SAM1, SAM-1, MAT1 | SAM1 (S-ADENOSYLMETHIONINE SYNTHETASE 1); methionine adenosyltransferase | chr1:519037-520218 FORWARD
contig02337	AT1G26120.1	82.12	179	32	0	1	179	761	939	8e-21	101		esterase-related | chr1:9028656-9031402 REVERSE
contig02339	AT1G69640.1	86.67	60	8	0	631	690	607	666	6e-07	56		SBH1 | SBH1 (SPHINGOID BASE HYDROXYLASE 1); catalytic/ sphingosine hydroxylase | chr1:26193933-26195466 REVERSE
contig02340	AT1G07010.3	86.67	105	14	0	791	895	1056	1160	2e-19	97.6		calcineurin-like phosphoesterase family protein | chr1:2152949-2154968 FORWARD
contig02341	AT3G46570.1	87.5	56	7	0	100	155	856	911	5e-07	56		glycosyl hydrolase family 17 protein | chr3:17145797-17146867 REVERSE
contig02342	AT1G09100.1	82.67	1010	175	0	25	1034	256	1265	4e-175	615		RPT5B | RPT5B (26S proteasome AAA-ATPase subunit RPT5B); ATPase/ calmodulin binding | chr1:2936675-2939258 REVERSE
contig02343	AT2G41040.1	85.92	71	10	0	467	537	833	763	1e-08	61.9		methyltransferase-related | chr2:17121499-17123064 FORWARD
contig02344	AT5G11200.3	86.98	215	27	1	328	541	1400	1186	1e-49	196		DEAD/DEAH box helicase, putative | chr5:3567389-3570686 FORWARD
contig02345	AT5G58490.1	82.35	119	21	0	424	542	466	584	4e-11	69.9		cinnamoyl-CoA reductase family | chr5:23643068-23644455 FORWARD
contig02346	AT2G47790.1	92.73	55	4	0	356	410	616	670	2e-13	77.8		transducin family protein / WD-40 repeat family protein | chr2:19571102-19572946 REVERSE
contig02347	AT3G14410.1	79.78	638	128	1	63	699	208	845	1e-60	234		transporter-related | chr3:4815982-4817852 REVERSE
contig02348	AT2G21790.1	78.39	1083	231	3	21	1101	2201	1120	9e-71	268		R1, RNR1, CLS8, ATRNR1 | RNR1 (RIBONUCLEOTIDE REDUCTASE 1); ATP binding / protein binding / ribonucleoside-diphosphate reductase | chr2:9293529-
contig02349	AT1G27450.2	83.68	190	31	0	393	582	136	325	8e-30	131		APT1, ATAPT1 | APT1 (ADENINE PHOSPHORIBOSYL TRANSFERASE 1); adenine phosphoribosyltransferase | chr1:9532421-9533807 FORWARD
contig02352	AT5G20190.1	83.33	102	17	0	300	401	785	684	2e-10	67.9		binding | chr5:6814093-6815171 FORWARD
contig02353	AT1G76080.1	81.11	180	34	0	579	758	516	337	2e-16	87.7		ATCDSP32, CDSP32 | CDSP32 (CHLOROPLASTIC DROUGHT-INDUCED STRESS PROTEIN OF 32 KD) | chr1:28548063-28549348 REVERSE
contig02354	AT4G38460.1	85.07	67	10	0	846	912	295	229	2e-06	54		GGR | GGR (geranylgeranyl reductase); farnesyltranstransferase | chr4:17994849-17995974 FORWARD
contig02355	AT4G34000.3	96.77	31	1	0	48	78	509	539	1e-06	54		ABF3, DPBF5 | ABF3 (ABSCISIC ACID RESPONSIVE ELEMENTS-BINDING FACTOR 3); DNA binding / protein binding / transcription activator/ transcription
contig02359	AT2G23910.1	80	260	52	0	758	1017	554	295	3e-21	103		cinnamoyl-CoA reductase-related | chr2:10177902-10179789 FORWARD
contig02362	AT2G04360.1	95.12	41	2	0	328	368	605	645	6e-10	65.9		unknown protein | chr2:1519645-1521030 REVERSE
contig02363	AT3G13920.3	83.1	509	86	0	8	516	682	1190	6e-89	327		EIF4A1, RH4, TIF4A1 | EIF4A1 (EUKARYOTIC TRANSLATION INITIATION FACTOR 4A1); ATP-dependent helicase/ translation initiation factor | chr3:459263
contig02365	AT2G03340.1	82.55	149	26	0	85	233	767	915	4e-17	89.7		WRKY3 | WRKY3; transcription factor | chr2:1014724-1016936 REVERSE
contig02366	AT2G29560.1	81.25	112	21	0	70	181	1145	1256	3e-07	56		enolase, putative | chr2:12646635-12649694 FORWARD
contig02367	AT2G37990.1	78.89	379	80	0	621	999	593	215	2e-25	117		ribosome biogenesis regulatory protein (RRS1) family protein | chr2:15900713-15903028 FORWARD
contig02368	AT4G34530.1	84.48	116	18	0	654	769	502	617	1e-16	87.7		CIB1 | CIB1 (CRYPTOCHROME-INTERACTING BASIC-HELIX-LOOP-HELIX 1); DNA binding / transcription factor | chr4:16498466-16499946 FORWARD
contig02369	AT4G23400.1	82.67	600	101	1	291	890	256	852	6e-99	361		PIP1D, PIP1;5 | PIP1;5 (PLASMA MEMBRANE INTRINSIC PROTEIN 1;5); water channel | chr4:12220792-12222155 FORWARD
contig02370	AT2G38330.1	86.76	68	9	0	432	499	804	871	3e-09	63.9		MATE efflux family protein | chr2:16064571-16067318 FORWARD
contig02374	AT5G54290.1	79.05	735	154	0	16	750	331	1065	3e-61	236		cytochrome c biogenesis protein family | chr5:22051097-22053923 FORWARD
contig02375	AT4G03420.1	85	200	30	0	403	602	686	487	6e-38	159		unknown protein | chr4:1512226-1513594 FORWARD
contig02376	AT2G40300.1	85.79	183	26	0	296	478	286	468	2e-37	157		ATFER4 | ATFER4 (ferritin 4); binding / ferric iron binding / oxidoreductase/ transition metal ion binding | chr2:16831501-16833214 REVERSE
contig02378	AT1G55350.4	83.87	626	101	0	158	783	6434	5809	7e-123	440		DEK1, ATDEK1 | DEK1 (DEFECTIVE KERNEL 1); calcium-dependent cysteine-type endopeptidase/ cysteine-type endopeptidase | chr1:20654463-20664501 RE
contig02380	AT1G03400.1	91.11	45	4	0	232	276	766	810	4e-08	58		2-oxoglutarate-dependent dioxygenase, putative | chr1:842895-844158 REVERSE
contig02381	AT1G12250.2	82.93	287	49	0	267	553	148	434	1e-44	180		thylakoid lumenal protein-related | chr1:4159623-4161269 FORWARD
contig02382	AT1G35720.1	82.99	194	33	0	674	867	435	242	3e-27	123		ANNAT1, OXY5, ATOXY5 | ANNAT1 (ANNEXIN ARABIDOPSIS 1); ATP binding / calcium ion binding / calcium-dependent phospholipid binding / copper ion b
contig02385	AT4G10620.1	79.67	241	49	0	739	979	1337	1097	6e-17	89.7		INVOLVED IN: biological_process unknown; LOCATED IN: chloroplast; EXPRESSED IN: 23 plant structures; EXPRESSED DURING: 13 growth stages; BEST
contig02386	AT1G07720.1	80.65	155	30	0	32	186	1108	1262	2e-11	69.9		KCS3 | KCS3 (3-KETOACYL-COA SYNTHASE 3); acyltransferase/ catalytic/ transferase, transferring acyl groups other than amino-acyl groups | chr1:2
contig02387	AT5G20350.1	83.15	279	45	2	271	547	783	505	6e-30	131		TIP1 | TIP1 (TIP GROWTH DEFECTIVE 1); S-acyltransferase/ acyl binding | chr5:6876772-6881102 FORWARD
contig02388	AT5G63110.1	81.82	517	94	0	11	527	554	1070	2e-74	280		HDA6, AXE1, ATHDA6, RTS1, RPD3B, SIL1 | HDA6 (HISTONE DEACETYLASE 6); histone deacetylase | chr5:25315834-25318227 REVERSE
contig02390	AT1G54780.1	84.68	111	17	0	168	278	858	748	7e-16	85.7		thylakoid lumen 18.3 kDa protein | chr1:20439533-20440953 FORWARD
contig02391	AT2G47510.2	80.37	428	84	0	397	824	1373	946	3e-45	182		FUM1 | FUM1 (FUMARASE 1); catalytic/ fumarate hydratase | chr2:19498614-19502020 FORWARD
contig02393	AT4G36360.2	79.09	856	175	3	75	928	1283	430	3e-67	256		BGAL3 | BGAL3 (beta-galactosidase 3); beta-galactosidase/ catalytic/ cation binding / sugar binding | chr4:17176840-17181143 REVERSE
contig02396	ATMG00516.1	93.63	204	13	0	13	216	318	115	8e-81	301		NAD1C, NAD1 | Encodes subunit of mitochondrial NAD(P)H dehydrogenase that is trans-spliced from three precursors, NAD1A, NAD1B, and NAD1C. | chr
contig02397	AT3G09800.2	85.25	122	18	0	67	188	148	269	5e-20	99.6		protein binding | chr3:3007153-3007916 REVERSE
contig02398	AT4G16190.1	86.21	58	8	0	184	241	603	546	7e-06	52		cysteine proteinase, putative | chr4:9171512-9172877 FORWARD
contig02399	ATMG00480.1	90.6	468	35	1	45	503	470	3	4e-167	587		ORFB, ATP8 | Encodes subunit 8 of the mitochondrial F(O) ATP synthase complex. | chrM:129909-130385 FORWARD
contig02400	AT5G45890.1	92.11	38	3	0	203	240	916	953	8e-06	52		SAG12 | SAG12 (SENESCENCE-ASSOCIATED GENE 12); cysteine-type peptidase | chr5:18613300-18614759 FORWARD
contig02401	AT2G43090.1	83.9	118	19	0	746	863	627	744	2e-15	83.8		aconitase C-terminal domain-containing protein | chr2:17918957-17919712 FORWARD
contig02403	AT1G36050.2	80.32	757	145	4	63	817	403	1157	9e-77	287		unknown protein | chr1:13450467-13453055 FORWARD
contig02404	AT5G05290.1	81.4	172	32	0	195	366	597	768	1e-16	87.7		ATEXPA2, EXP2, ATEXP2, ATHEXP ALPHA 1.12 | ATEXPA2 (ARABIDOPSIS THALIANA EXPANSIN A2) | chr5:1568752-1569712 FORWARD
contig02405	AT2G35660.1	84.76	105	16	0	997	1101	429	325	1e-14	81.8		CTF2A | CTF2A; monooxygenase/ oxidoreductase | chr2:14988499-14990320 FORWARD
contig02406	AT2G34430.1	84.21	380	60	0	53	432	518	139	5e-74	278		LHB1B1, LHCB1.4 | LHB1B1; chlorophyll binding | chr2:14524818-14525618 FORWARD
contig02408	AT5G09440.1	91.94	62	5	0	551	612	174	113	2e-15	83.8		EXL4 | EXL4 (EXORDIUM LIKE 4) | chr5:2938397-2939233 FORWARD
contig02409	AT3G53900.2	85.86	99	14	0	704	802	759	857	6e-16	85.7		uracil phosphoribosyltransferase, putative / UMP pyrophosphorylase, putative / UPRTase, putative | chr3:19956914-19959006 REVERSE
contig02410	AT4G09010.1	85.05	107	16	0	36	142	1013	907	6e-16	85.7		APX4 | APX4 (ASCORBATE PEROXIDASE 4); heme binding / peroxidase | chr4:5777502-5779338 REVERSE
contig02413	AT3G45300.1	81.24	1013	190	0	20	1032	205	1217	4e-141	502		IVD, ATIVD | IVD (ISOVALERYL-COA-DEHYDROGENASE); ATP binding / isovaleryl-CoA dehydrogenase | chr3:16621659-16624848 REVERSE
contig02414	AT1G62380.1	80	335	67	0	411	745	705	371	3e-30	133		ACO2, ATACO2 | ACO2 (ACC OXIDASE 2); 1-aminocyclopropane-1-carboxylate oxidase | chr1:23082340-23084068 FORWARD
contig02415	AT5G16620.1	81.66	458	84	0	279	736	1337	880	6e-63	242		PDE120, TIC40, ATTIC40 | TIC40 | chr5:5450808-5454256 FORWARD
contig02416	AT5G61670.2	78.83	326	69	0	23	348	562	887	2e-20	99.6		Encodes a close homolog of the Cauliflower OR (Orange) protein. The function of OR is to induce the differentiation of proplastids or other
contig02420	AT5G13460.1	82.11	95	17	0	125	219	1103	1009	2e-06	54		IQD11 | IQD11 (IQ-domain 11); calmodulin binding | chr5:4316323-4318247 FORWARD
contig02422	AT1G16900.1	88.35	103	12	0	701	803	997	1099	4e-23	109		sugar binding / transferase, transferring glycosyl groups | chr1:5779262-5782303 REVERSE
contig02423	AT5G56190.2	90.91	44	4	0	521	564	999	1042	5e-07	56		WD-40 repeat family protein | chr5:22742654-22744909 FORWARD
contig02425	AT5G50390.1	88.24	51	6	0	971	1021	567	517	2e-06	54		pentatricopeptide (PPR) repeat-containing protein | chr5:20520789-20522980 REVERSE
contig02426	AT3G19760.1	80.68	761	147	0	298	1058	1220	460	2e-93	343		eukaryotic translation initiation factor 4A, putative / eIF-4A, putative / DEAD box RNA helicase, putative | chr3:6863790-6866242 FORWARD
contig02427	AT4G35100.1	82.69	335	58	0	78	412	409	743	7e-52	204		PIP3, PIP3A, PIP2;7, SIMIP | PIP3 (PLASMA MEMBRANE INTRINSIC PROTEIN 3); water channel | chr4:16708672-16709958 FORWARD
contig02428	AT5G32440.1	91.3	46	4	0	265	310	722	677	2e-08	60		LOCATED IN: chloroplast; EXPRESSED IN: 24 plant structures; EXPRESSED DURING: 15 growth stages; CONTAINS InterPro DOMAIN/s: Ubiquitin system
contig02429	AT4G35100.1	81.82	286	52	0	98	383	46	331	3e-37	155		PIP3, PIP3A, PIP2;7, SIMIP | PIP3 (PLASMA MEMBRANE INTRINSIC PROTEIN 3); water channel | chr4:16708672-16709958 FORWARD
contig02430	AT1G03270.1	80.28	502	99	0	22	523	892	391	8e-54	210		FUNCTIONS IN: molecular_function unknown; INVOLVED IN: biological_process unknown; LOCATED IN: endomembrane system; EXPRESSED IN: 21 plant st
contig02431	AT1G07720.1	94.29	35	2	0	330	364	628	662	1e-06	54		KCS3 | KCS3 (3-KETOACYL-COA SYNTHASE 3); acyltransferase/ catalytic/ transferase, transferring acyl groups other than amino-acyl groups | chr1:2
contig02432	AT4G18160.1	80.07	301	60	0	381	681	1195	895	8e-27	121		KCO6, ATTPK3, ATKCO6, TPK3 | KCO6; outward rectifier potassium channel | chr4:10055696-10057546 FORWARD
contig02433	AT5G16750.1	78.56	751	161	0	161	911	2392	1642	8e-54	212		TOZ | TOZ (TORMOZEMBRYO DEFECTIVE); nucleotide binding | chr5:5504541-5509266 REVERSE
contig02434	AT5G57460.1	79.84	253	48	2	88	337	1214	1466	3e-15	83.8		unknown protein | chr5:23275321-23277261 FORWARD
contig02435	AT1G14000.1	82.32	809	143	0	18	826	286	1094	1e-131	470		VIK | VIK (VH1-INTERACTING KINASE); ATP binding / protein kinase/ protein serine/threonine/tyrosine kinase | chr1:4797606-4800043 FORWARD
contig02436	AT1G65650.1	80.32	310	60	1	704	1013	533	225	3e-27	123		UCH2 | UCH2; ubiquitin thiolesterase/ ubiquitin-specific protease | chr1:24415172-24417466 REVERSE
contig02437	AT2G45150.3	80.83	678	129	1	107	783	417	1094	4e-82	305		phosphatidate cytidylyltransferase family protein | chr2:18613519-18615347 FORWARD
contig02438	AT1G07670.1	80.21	864	169	2	236	1098	3038	2176	7e-93	341		ATECA4, ECA4 | calcium-transporting ATPase | chr1:2370305-2374196 REVERSE
contig02440	AT3G27820.1	87.5	56	7	0	1	56	397	452	6e-07	56		ATMDAR4, MDAR4 | MDAR4 (MONODEHYDROASCORBATE REDUCTASE 4); monodehydroascorbate reductase (NADH) | chr3:10315249-10317881 FORWARD
contig02441	AT3G54090.1	78.14	709	154	1	237	945	1416	709	6e-41	168		pfkB-type carbohydrate kinase family protein | chr3:20028145-20029835 FORWARD
contig02443	AT2G37790.1	82.98	94	16	0	400	493	415	508	4e-08	60		aldo/keto reductase family protein | chr2:15838838-15840752 FORWARD
contig02444	AT5G54750.1	81.72	547	100	0	288	834	15	561	6e-78	291		transport protein particle (TRAPP) component Bet3, putative | chr5:22242080-22243477 FORWARD
contig02445	AT1G01720.1	84.83	290	44	0	80	369	31	320	1e-58	226		ATAF1, ANAC002 | ATAF1; transcription activator/ transcription factor | chr1:268471-269514 FORWARD
contig02446	AT2G33840.1	80.22	723	139	2	372	1093	1035	316	9e-77	287		tRNA synthetase class I (W and Y) family protein | chr2:14315011-14317329 FORWARD
contig02447	AT4G23400.1	81.79	324	59	0	83	406	535	858	6e-43	174		PIP1D, PIP1;5 | PIP1;5 (PLASMA MEMBRANE INTRINSIC PROTEIN 1;5); water channel | chr4:12220792-12222155 FORWARD
contig02448	AT1G77450.1	85.19	135	19	1	19	153	364	497	1e-20	101		anac032 | anac032 (Arabidopsis NAC domain containing protein 32); transcription factor | chr1:29100029-29100981 FORWARD
contig02449	AT1G18660.1	83.62	116	19	0	761	876	844	959	5e-14	79.8		zinc finger (C3HC4-type RING finger) family protein | chr1:6421433-6425565 FORWARD
contig02450	AT3G54620.2	85.14	74	11	0	867	940	749	676	4e-08	60		ATBZIP25, BZO2H4, BZIP25 | BZIP25 (BASIC LEUCINE ZIPPER 25); protein heterodimerization/ transcription factor | chr3:20218606-20220341 REVERSE
contig02451	AT5G11060.1	79.31	551	103	3	73	621	565	1106	1e-44	180		KNAT4 | KNAT4 (KNOTTED1-LIKE HOMEOBOX GENE 4); transcription activator/ transcription factor | chr5:3510408-3512967 FORWARD
contig02452	AT2G39290.1	85.58	104	15	0	664	767	761	658	1e-16	87.7		PGPS1, PGP1, PGS1 | PGP1 (PHOSPHATIDYLGLYCEROLPHOSPHATE SYNTHASE 1); CDP-alcohol phosphatidyltransferase/ CDP-diacylglycerol-glycerol-3-phosphat
contig02453	AT1G59840.2	84.13	126	19	1	432	556	770	645	3e-15	83.8		CCB4 | CCB4 (COFACTOR ASSEMBLY OF COMPLEX C) | chr1:22026569-22028174 FORWARD
contig02454	AT4G16780.1	81.02	374	67	2	543	915	719	349	2e-40	167		ATHB-2, HAT4, ATHB2 | ATHB-2 (ARABIDOPSIS THALIANA HOMEOBOX PROTEIN 2); DNA binding / protein homodimerization/ sequence-specific DNA binding /
contig02455	AT5G64210.1	86.96	115	15	0	130	244	895	1009	2e-23	109		AOX2 | AOX2; alternative oxidase | chr5:25683965-25685664 REVERSE
contig02457	AT5G64210.1	81.56	347	64	0	304	650	364	710	1e-44	180		AOX2 | AOX2; alternative oxidase | chr5:25683965-25685664 REVERSE
contig02459	AT1G78150.2	84.8	125	19	0	859	983	242	118	2e-19	97.6		unknown protein | chr1:29404996-29406341 FORWARD
contig02463	AT5G45170.1	94.29	35	2	0	297	331	1089	1055	2e-06	54		CbbY protein-related | chr5:18270555-18273129 REVERSE
contig02466	AT1G14370.1	81.56	179	33	0	518	696	848	670	3e-18	93.7		APK2A | APK2A (PROTEIN KINASE 2A); ATP binding / kinase/ protein kinase/ protein serine/threonine kinase | chr1:4915859-4917959 FORWARD
contig02467	AT1G43710.1	80.31	838	165	0	291	1128	1328	491	2e-96	353		emb1075 | emb1075 (embryo defective 1075); carboxy-lyase/ catalytic/ pyridoxal phosphate binding | chr1:16486534-16488298 REVERSE
contig02470	AT1G02170.1	82.83	332	57	0	494	825	809	478	2e-52	206		LOL3, ATMCPB1, MCP1B, AMC1, ATMC1 | AMC1 (METACASPASE 1); cysteine-type endopeptidase | chr1:411883-413426 FORWARD
contig02471	AT5G62740.1	78.66	314	67	0	92	405	13	326	4e-18	91.7		band 7 family protein | chr5:25201320-25202535 FORWARD
contig02472	AT5G62740.1	84.93	146	22	0	9	154	421	566	4e-25	115		band 7 family protein | chr5:25201320-25202535 FORWARD
contig02474	AT3G54020.1	85.71	84	12	0	139	222	789	872	5e-12	71.9		phosphatidic acid phosphatase-related / PAP2-related | chr3:20006098-20008020 FORWARD
contig02476	AT5G58970.1	78.46	492	106	0	79	570	253	744	9e-31	135		ATUCP2 | ATUCP2 (UNCOUPLING PROTEIN 2); oxidative phosphorylation uncoupler | chr5:23808642-23811018 REVERSE
contig02477	AT4G31300.1	83.02	371	63	0	115	485	392	22	2e-61	236		PBA1 | PBA1; endopeptidase/ peptidase/ threonine-type endopeptidase | chr4:15188927-15190935 FORWARD
contig02478	AT4G31300.2	80.33	122	24	0	17	138	526	647	4e-06	52		PBA1 | PBA1; endopeptidase/ peptidase/ threonine-type endopeptidase | chr4:15188927-15190935 FORWARD
contig02480	AT5G27560.1	79.77	524	106	0	224	747	301	824	6e-50	198		unknown protein | chr5:9731758-9733644 FORWARD
contig02481	AT1G16860.1	84.62	143	22	0	516	658	932	790	7e-23	109		merozoite surface protein-related | chr1:5768280-5770183 FORWARD
contig02484	AT3G15840.4	83.43	332	55	0	439	770	404	73	4e-57	222		PIFI | PIFI (post-illumination chlorophyll fluorescence increase) | chr3:5356782-5358070 REVERSE
contig02485	AT1G55090.1	79.43	593	122	0	418	1010	1994	1402	6e-53	208		carbon-nitrogen hydrolase family protein | chr1:20554857-20558188 FORWARD
contig02486	AT1G71230.1	83.46	653	108	0	1	653	192	844	4e-122	438		CSN5B, CSN5, AJH2 | CSN5B (COP9-SIGNALOSOME 5B); protein binding | chr1:26852560-26854255 FORWARD
contig02487	AT4G09650.1	81.56	141	26	0	426	566	552	412	2e-12	73.8		ATPD | ATPD (ATP SYNTHASE DELTA-SUBUNIT GENE); hydrogen ion transporting ATP synthase, rotational mechanism / proton-transporting ATPase, rotati
contig02490	AT5G50150.1	81	500	93	2	57	555	517	1015	4e-57	222		unknown protein | chr5:20402444-20406375 REVERSE
contig02491	AT2G45590.1	92.45	53	4	0	682	734	1223	1171	2e-12	73.8		protein kinase family protein | chr2:18786725-18788776 FORWARD
contig02492	AT4G14350.3	82.46	1163	202	2	42	1204	1506	346	0	638		protein kinase family protein | chr4:8256353-8259934 REVERSE
contig02493	AT1G07320.4	88.73	71	8	0	662	732	658	728	2e-13	77.8		RPL4 | RPL4; poly(U) binding / structural constituent of ribosome | chr1:2249190-2250173 FORWARD
contig02494	AT4G24620.1	82.85	688	118	0	144	831	1069	1756	4e-119	428		PGI1, PGI | PGI1 (PHOSPHOGLUCOSE ISOMERASE 1); glucose-6-phosphate isomerase | chr4:12708972-12712610 REVERSE
contig02495	AT3G02210.1	77.3	599	127	4	1	594	484	1078	2e-16	87.7		COBL1 | COBL1 (COBRA-LIKE PROTEIN 1 PRECURSOR) | chr3:409352-411478 REVERSE
contig02499	AT1G32220.1	82.78	180	31	0	567	746	486	307	1e-23	111		binding / catalytic/ coenzyme binding | chr1:11608038-11609591 FORWARD
contig02500	AT2G02790.1	94.64	56	3	0	1427	1482	454	399	2e-16	87.7		IQD29 | IQD29 (IQ-domain 29); calmodulin binding | chr2:788708-790946 FORWARD
contig02503	AT1G65020.1	84.62	91	14	0	206	296	448	358	3e-11	69.9		FUNCTIONS IN: molecular_function unknown; INVOLVED IN: biological_process unknown; LOCATED IN: endoplasmic reticulum, plasma membrane; EXPRES
contig02507	AT2G22800.1	81.78	258	46	1	153	409	565	308	5e-30	131		HAT9 | HAT9; DNA binding / transcription factor | chr2:9704949-9706048 REVERSE
contig02510	AT1G04910.1	84.88	86	13	0	36	121	1339	1424	9e-11	67.9		unknown protein | chr1:1388101-1391074 REVERSE
contig02511	AT2G22670.3	79.84	367	74	0	552	918	551	917	2e-32	141		IAA8 | IAA8; transcription factor | chr2:9637136-9638459 FORWARD
contig02512	AT5G20620.1	82.5	863	150	1	91	952	1103	241	2e-142	505		UBQ4 | UBQ4; protein binding | chr5:6973315-6974463 REVERSE
contig02513	AT4G14550.1	84.64	267	41	0	359	625	681	415	1e-51	204		IAA14, SLR | IAA14 (INDOLE-3-ACETIC ACID INDUCIBLE 14); protein binding / transcription factor/ transcription repressor | chr4:8348521-8349923 R
contig02514	AT3G62070.1	82.65	98	17	0	285	382	650	553	4e-08	60		unknown protein | chr3:22983710-22984482 REVERSE
contig02516	AT1G65840.1	90.32	62	6	0	442	503	1009	1070	6e-13	75.8		ATPAO4, PAO4 | ATPAO4 (ARABIDOPSIS THALIANA POLYAMINE OXIDASE 4); amine oxidase/ polyamine oxidase | chr1:24490173-24492728 FORWARD
contig02518	AT4G32320.1	83.59	128	21	0	874	1001	446	319	2e-16	87.7		APX6 | APX6; L-ascorbate peroxidase/ heme binding / peroxidase | chr4:15602777-15605234 FORWARD
contig02519	AT3G54010.2	79.78	628	127	0	29	656	748	1375	8e-62	238		PAS1, DEI1 | PAS1 (PASTICCINO 1); FK506 binding / binding / peptidyl-prolyl cis-trans isomerase | chr3:20001588-20005063 FORWARD
contig02520	AT3G08505.1	84.11	107	17	0	398	504	849	743	2e-13	77.8		zinc finger (CCCH-type/C3HC4-type RING finger) family protein | chr3:2580603-2582043 REVERSE
contig02521	AT3G04340.1	85.09	161	24	0	546	706	3743	3583	3e-29	129		emb2458 | emb2458 (embryo defective 2458); ATP binding / ATPase/ metalloendopeptidase/ nucleoside-triphosphatase/ nucleotide binding | chr3:1146
contig02522	AT1G30620.3	84.56	706	109	0	297	1002	1052	347	2e-151	535		HSR8, MUR4, UXE1 | MUR4 (MURUS 4); UDP-arabinose 4-epimerase/ catalytic | chr1:10855496-10857970 FORWARD
contig02524	AT5G23540.1	82.25	862	151	2	227	1086	914	53	1e-134	480		26S proteasome regulatory subunit, putative | chr5:7937772-7939339 FORWARD
contig02525	AT5G25220.2	82.46	593	90	6	1	587	1257	673	1e-86	319		KNAT3 | KNAT3 (KNOTTED1-LIKE HOMEOBOX GENE 3); transcription activator/ transcription factor | chr5:8736208-8738087 FORWARD
contig02528	AT1G18010.1	83.57	213	34	1	491	703	1099	1310	2e-31	137		FUNCTIONS IN: molecular_function unknown; INVOLVED IN: biological_process unknown; LOCATED IN: cellular_component unknown; CONTAINS InterPro
contig02530	AT3G05100.1	87.32	71	9	0	702	772	680	610	4e-11	69.9		FUNCTIONS IN: molecular_function unknown; INVOLVED IN: biological_process unknown; LOCATED IN: cellular_component unknown; EXPRESSED IN: 22 p
contig02531	AT4G14130.1	79.92	483	97	0	142	624	168	650	6e-47	188		XTR7 | XTR7 (XYLOGLUCAN ENDOTRANSGLYCOSYLASE 7); hydrolase, acting on glycosyl bonds / hydrolase, hydrolyzing O-glycosyl compounds / xyloglucan:
contig02532	AT3G56190.2	79.76	504	102	0	316	819	660	157	2e-47	190		ALPHA-SNAP2, ASNAP | ALPHA-SNAP2 (ALPHA-SOLUBLE NSF ATTACHMENT PROTEIN 2); binding / soluble NSF attachment protein | chr3:20846119-20848213 REV
contig02533	AT5G58250.1	81.07	206	39	0	420	625	608	403	4e-20	99.6		unknown protein | chr5:23559558-23560372 FORWARD
contig02534	AT4G18220.1	86.36	66	8	1	992	1057	101	37	9e-06	52		purine permease family protein | chr4:10078768-10080109 FORWARD
contig02537	AT4G29080.1	79.89	348	70	0	239	586	904	557	6e-31	135		PAP2, IAA27 | PAP2 (PHYTOCHROME-ASSOCIATED PROTEIN 2); transcription factor | chr4:14323665-14325213 REVERSE
contig02538	AT5G52510.1	84.27	89	14	0	162	250	1923	1835	5e-10	65.9		scarecrow-like transcription factor 8 (SCL8) | chr5:21307196-21309118 FORWARD
contig02540	AT4G02990.1	81.33	300	56	0	2	301	472	771	1e-35	151		mitochondrial transcription termination factor family protein / mTERF family protein | chr4:1322158-1323783 FORWARD
contig02542	AT2G39890.2	91.49	47	4	0	528	574	991	945	6e-09	61.9		PROT1, ATPROT1 | PROT1 (PROLINE TRANSPORTER 1); L-proline transmembrane transporter/ amino acid transmembrane transporter | chr2:16656022-166582
contig02543	AT1G28640.1	94.12	34	2	0	386	419	661	694	9e-06	52		GDSL-motif lipase, putative | chr1:10067563-10069109 REVERSE
contig02544	AT1G29050.1	91.3	46	4	0	197	242	1112	1067	3e-08	60		unknown protein | chr1:10136376-10139082 REVERSE
contig02545	AT1G55480.1	81.38	290	54	0	226	515	280	569	2e-34	147		binding / protein binding | chr1:20713822-20715351 FORWARD
contig02546	AT4G32180.3	79.43	661	136	0	262	922	1280	620	4e-60	232		ATPANK2 | ATPANK2 (PANTOTHENATE KINASE 2); pantothenate kinase | chr4:15538340-15543715 REVERSE
contig02550	AT2G36460.2	82.35	170	30	0	317	486	797	628	2e-20	99.6		fructose-bisphosphate aldolase, putative | chr2:15296929-15297732 REVERSE
contig02551	AT3G26100.1	81.62	408	72	3	543	948	613	1019	1e-47	190		regulator of chromosome condensation (RCC1) family protein | chr3:9538458-9540149 FORWARD
contig02552	AT3G59970.3	81.05	876	164	2	364	1238	1025	151	6e-112	404		MTHFR1 | MTHFR1 (METHYLENETETRAHYDROFOLATE REDUCTASE 1); methylenetetrahydrofolate reductase (NADPH) | chr3:22151303-22154323 FORWARD
contig02554	AT1G72310.1	83.64	110	18	0	587	696	516	407	6e-13	75.8		ATL3 | ATL3; protein binding / zinc ion binding | chr1:27226405-27227379 FORWARD
contig02556	AT3G04680.2	80.71	197	38	0	898	1094	605	409	4e-17	89.7		CLPS3 | CLPS3 (CLP-SIMILAR PROTEIN 3); binding | chr3:1270053-1272415 REVERSE
contig02557	AT4G26000.1	89.13	46	5	0	506	551	1025	1070	1e-05	52		PEP | PEP (PEPPER); RNA binding / nucleic acid binding | chr4:13197280-13199539 FORWARD
contig02558	AT3G16800.3	84.52	84	12	1	1	83	258	341	6e-07	56		protein phosphatase 2C, putative / PP2C, putative | chr3:5721294-5722719 FORWARD
contig02559	AT5G26770.3	89.36	47	5	0	638	684	626	580	2e-06	54		unknown protein | chr5:9407981-9409735 REVERSE
contig02560	AT1G44170.3	85.87	92	13	0	233	324	1145	1054	4e-14	79.8		ALDH3H1, ALDH4 | ALDH3H1 (ALDEHYDE DEHYDROGENASE 3H1); 3-chloroallyl aldehyde dehydrogenase/ aldehyde dehydrogenase (NAD) | chr1:16796564-167985
contig02562	AT4G31040.1	78.51	605	130	0	190	794	706	1310	3e-33	143		proton extrusion protein-related | chr4:15111811-15113881 REVERSE
contig02566	AT3G43610.1	83.11	148	25	0	380	527	3127	3274	8e-19	95.6		tubulin binding | chr3:15517772-15523927 REVERSE
contig02567	AT1G09900.1	78.63	1268	270	1	432	1698	1613	346	2e-97	357		pentatricopeptide (PPR) repeat-containing protein | chr1:3218133-3219929 FORWARD
contig02568	AT2G46170.2	82.91	117	20	0	113	229	109	225	3e-12	73.8		reticulon family protein (RTNLB5) | chr2:18965410-18966486 FORWARD
contig02569	AT5G06750.3	82.78	180	31	0	620	799	728	549	1e-23	111		protein phosphatase 2C family protein / PP2C family protein | chr5:2086403-2088245 REVERSE
contig02570	AT3G62770.3	80.18	545	108	0	7	551	412	956	6e-58	224		AtATG18a | AtATG18a | chr3:23219091-23221110 REVERSE
contig02571	AT5G17170.1	81.57	559	103	0	264	822	814	256	6e-78	291		ENH1 | ENH1 (enhancer of sos3-1); electron carrier/ metal ion binding / protein binding | chr5:5649335-5650975 FORWARD
contig02572	AT4G27390.1	79.39	296	61	0	459	754	599	304	2e-21	103		unknown protein | chr4:13703417-13704655 REVERSE
contig02573	AT1G13250.1	85	120	18	0	144	263	826	945	4e-19	95.6		GATL3 | GATL3 (Galacturonosyltransferase-like 3); polygalacturonate 4-alpha-galacturonosyltransferase/ transferase, transferring glycosyl groups
contig02574	AT2G27040.1	80.99	284	54	0	20	303	2410	2693	5e-31	135		AGO4, OCP11 | AGO4 (ARGONAUTE 4); nucleic acid binding | chr2:11536795-11541503 REVERSE
contig02575	AT2G03090.1	80.4	694	136	0	348	1041	758	65	9e-80	297		ATEXPA15, EXP15, ATEXP15, ATHEXP ALPHA 1.3 | ATEXPA15 (ARABIDOPSIS THALIANA EXPANSIN A15) | chr2:917361-918554 REVERSE
contig02576	AT3G55010.2	80.43	511	99	1	27	536	236	746	4e-54	212		ATPURM, PUR5 | PUR5; ATP binding / phosphoribosylformylglycinamidine cyclo-ligase | chr3:20386818-20388549 FORWARD
contig02577	AT4G11830.2	84.69	98	15	0	502	599	2222	2125	4e-13	75.8		PLDGAMMA2 | PLDGAMMA2; phospholipase D | chr4:7115985-7119683 REVERSE
contig02578	AT5G10840.1	82.91	509	87	0	608	1116	733	1241	3e-86	319		endomembrane protein 70, putative | chr5:3424910-3427797 REVERSE
contig02579	AT2G40190.1	84.69	98	15	0	411	508	1181	1084	3e-13	75.8		glycosyl transferase family 1 protein | chr2:16785232-16787257 FORWARD
contig02580	AT4G33950.1	82.36	771	135	1	440	1209	903	133	3e-123	442		OST1, SNRK2-6, SRK2E, SNRK2.6, P44 | OST1 (OPEN STOMATA 1); calcium-dependent protein serine/threonine kinase/ kinase/ protein kinase | chr4:162
contig02582	AT4G21710.1	82.36	1321	229	4	7	1325	2447	1129	0	739		NRPB2, EMB1989, RPB2 | NRPB2; DNA binding / DNA-directed RNA polymerase | chr4:11535684-11542200 REVERSE
contig02584	AT1G04690.1	80.49	810	158	0	289	1098	942	133	2e-96	353		KAB1, KV-BETA1 | KAB1 (POTASSIUM CHANNEL BETA SUBUNIT); oxidoreductase/ potassium channel | chr1:1313662-1315420 FORWARD
contig02585	AT2G31440.1	81.13	302	57	0	116	417	235	536	2e-34	147		protein binding | chr2:13399309-13400971 REVERSE
contig02586	AT4G38320.1	84.09	176	28	0	235	410	616	791	2e-28	127		HHP5 | HHP5 (heptahelical protein 5); receptor | chr4:17949078-17950383 FORWARD
contig02587	AT4G38790.1	79.89	726	146	0	317	1042	822	97	5e-75	281		ER lumen protein retaining receptor family protein | chr4:18111426-18112977 FORWARD
contig02589	AT1G62250.1	84.04	94	15	0	291	384	704	611	2e-10	67.9		unknown protein | chr1:22995615-22997003 REVERSE
contig02590	AT2G03330.1	87.5	104	13	0	159	262	1127	1024	3e-21	103		unknown protein | chr2:1008460-1014122 FORWARD
contig02592	AT3G18480.1	77.86	691	152	1	370	1060	1838	1149	5e-35	149		AtCASP | AtCASP (Arabidopsis thaliana CCAAT-displacement protein alternatively spliced product) | chr3:6336924-6341596 FORWARD
contig02593	AT1G61620.1	80.12	171	34	0	362	532	646	816	3e-11	69.9		phosphoinositide binding | chr1:22737653-22739209 FORWARD
contig02594	AT3G55530.1	80.05	431	82	2	2	431	515	88	6e-39	161		SDIR1 | SDIR1 (SALT- AND DROUGHT-INDUCED RING FINGER1); protein binding / ubiquitin-protein ligase/ zinc ion binding | chr3:20595300-20597188 RE
contig02595	AT5G47560.1	86.25	80	11	0	698	777	1217	1138	1e-11	71.9		ATTDT, ATSDAT, TDT | TDT (TONOPLAST DICARBOXYLATE TRANSPORTER); malate transmembrane transporter/ sodium:dicarboxylate symporter | chr5:19287895
contig02596	AT2G43080.1	83.12	320	54	0	315	634	847	528	2e-52	206		AT-P4H-1 | AT-P4H-1 (A. THALIANA P4H ISOFORM 1); oxidoreductase, acting on paired donors, with incorporation or reduction of molecular oxygen, 2
contig02597	AT2G22870.1	83.19	351	59	0	4	354	417	767	4e-59	228		EMB2001 | EMB2001 (embryo defective 2001); GTP binding | chr2:9739476-9740921 FORWARD
contig02598	AT3G14180.1	81.48	162	29	1	1	162	283	443	6e-13	75.8		transcription factor | chr3:4707290-4708621 REVERSE
contig02599	AT1G34430.1	81.7	612	110	2	238	848	727	1337	2e-83	309		EMB3003 | EMB3003 (embryo defective 3003); acyltransferase/ dihydrolipoyllysine-residue acetyltransferase/ protein binding | chr1:12588027-12590
contig02600	AT3G16620.1	79.5	1395	282	3	872	2265	2592	1201	4e-133	476		ATTOC120, TOC120 | ATTOC120; GTP binding | chr3:5658469-5661738 REVERSE
contig02601	AT1G74750.1	77.83	230	51	0	554	783	2327	2098	7e-06	52		pentatricopeptide (PPR) repeat-containing protein | chr1:28086800-28089367 FORWARD
contig02602	AT4G34910.1	84.67	137	21	0	926	1062	1079	943	7e-22	105		DEAD/DEAH box helicase, putative (RH16) | chr4:16631661-16634834 FORWARD
contig02604	AT1G70200.1	88.68	53	6	0	599	651	707	655	1e-07	58		RNA recognition motif (RRM)-containing protein | chr1:26432514-26434351 REVERSE
contig02607	AT1G02130.1	83.3	533	88	1	323	854	533	1	2e-93	343		ATRAB1B, ARA5, ARA-5, ATRABD2A, RABD2A | ARA-5 (ARABIDOPSIS RAS 5); GTP binding | chr1:400350-401788 REVERSE
contig02608	AT1G53570.3	84.31	153	24	0	390	542	1152	1000	2e-24	113		MAP3KA, MAPKKK3 | MAP3KA; ATP binding / kinase/ protein kinase/ protein serine/threonine kinase | chr1:19987391-19990733 FORWARD
contig02609	AT5G22300.1	79.67	482	98	0	114	595	322	803	6e-44	178		NIT4 | NIT4 (NITRILASE 4); 3-cyanoalanine hydratase/ cyanoalanine nitrilase/ indole-3-acetonitrile nitrilase/ nitrilase/ nitrile hydratase | chr
contig02610	AT1G25390.1	80.8	125	24	0	710	834	1339	1463	2e-07	58		protein kinase family protein | chr1:8906640-8908800 REVERSE
contig02611	AT3G04730.1	82.13	347	59	1	335	681	707	364	4e-48	192		IAA16 | IAA16; transcription factor | chr3:1288993-1290415 REVERSE
contig02613	AT4G28980.1	83.74	123	20	0	962	1084	518	396	7e-16	85.7		CDKF;1, CAK1AT | cyclin-dependent kinase-activating kinase 1At / CDK-activating kinase 1At (CAK1) | chr4:14288471-14290102 FORWARD
contig02614	AT1G22940.1	80.86	162	31	0	1041	1202	1145	1306	9e-13	75.8		TH1, TH-1, THIE | TH1 (THIAMINE REQUIRING 1); hydroxymethylpyrimidine kinase/ phosphomethylpyrimidine kinase/ thiamin-phosphate diphosphorylase
contig02615	AT4G09020.1	79.26	511	105	1	1	510	1448	1958	9e-40	165		ATISA3, ISA3 | ISA3 (ISOAMYLASE 3); alpha-amylase/ isoamylase | chr4:5784099-5788839 FORWARD
contig02617	AT5G44110.1	81.11	413	78	0	119	531	662	250	9e-51	200		ATPOP1, ATNAP2, POP1 | POP1; transporter | chr5:17754222-17755672 REVERSE
contig02618	AT2G37210.1	85.09	161	24	0	525	685	422	262	4e-29	129		Encodes a protein of unknown function. It has been crystallized and shown to be structurally almost identical to the protein encoded by At5g
contig02619	AT5G43100.1	79.12	431	90	0	644	1074	1016	586	1e-32	141		aspartyl protease family protein | chr5:17299264-17302718 FORWARD
contig02620	AT5G59440.3	81.28	203	38	0	323	525	334	536	1e-20	101		ZEU1 | ZEU1 (ZEUS1); ATP binding / thymidylate kinase | chr5:23971397-23972729 FORWARD
contig02621	AT5G01530.1	78.13	663	145	0	180	842	160	822	9e-40	165		chlorophyll A-B binding protein CP29 (LHCB4) | chr5:209084-210243 FORWARD
contig02622	AT3G13330.1	83.54	237	38	1	150	386	4774	5009	3e-36	153		binding | chr3:4319804-4330061 REVERSE
contig02623	AT1G11180.1	85.26	156	23	0	260	415	870	715	1e-28	127		secretory carrier membrane protein (SCAMP) family protein | chr1:3745829-3748307 FORWARD
contig02624	AT3G57290.1	80.55	910	176	1	54	962	304	1213	2e-108	392		EIF3E, TIF3E1, ATEIF3E-1, INT-6, ATINT6, INT6 | EIF3E (EUKARYOTIC TRANSLATION INITIATION FACTOR 3E); translation initiation factor | chr3:211967
contig02626	AT3G22170.2	82.68	410	71	0	65	474	198	607	2e-65	250		FHY3 | FHY3 (FAR-RED ELONGATED HYPOCOTYLS 3); transcription activator/ transcription factor | chr3:7822359-7825414 REVERSE
contig02629	AT3G48340.1	84.34	83	13	0	558	640	287	205	6e-09	61.9		cysteine-type endopeptidase/ cysteine-type peptidase | chr3:17897934-17899074 FORWARD
contig02630	AT5G41370.1	85.16	182	27	0	1	182	1430	1249	1e-34	147		XPB1, ATXPB1 | XPB1 (ARABIDOPSIS HOMOLOG OF XERODERMA PIGMENTOSUM COMPLEMENTATION GROUP B 1); ATP binding / ATP-dependent DNA helicase/ ATP-depe
contig02631	AT1G49820.1	80	375	74	1	696	1070	854	481	1e-32	141		ATMTK | ATMTK (ARABIDOPSIS THALIANA S-METHYL-5-THIORIBOSE KINASE); S-methyl-5-thioribose kinase | chr1:18443005-18444907 FORWARD
contig02632	AT1G32060.1	82.98	329	56	0	309	637	1142	814	4e-53	208		PRK | PRK (PHOSPHORIBULOKINASE); ATP binding / phosphoribulokinase/ protein binding | chr1:11532668-11534406 FORWARD
contig02635	AT2G43030.1	79.1	311	65	0	286	596	475	785	9e-21	101		ribosomal protein L3 family protein | chr2:17894898-17895713 FORWARD
contig02637	AT4G35100.1	83.38	355	59	0	148	502	477	831	2e-61	236		PIP3, PIP3A, PIP2;7, SIMIP | PIP3 (PLASMA MEMBRANE INTRINSIC PROTEIN 3); water channel | chr4:16708672-16709958 FORWARD
contig02638	AT1G71920.3	80.17	479	94	1	16	493	286	764	5e-47	188		histidinol-phosphate aminotransferase, putative | chr1:27067333-27068999 FORWARD
contig02639	AT4G35650.1	82.37	556	98	0	477	1032	977	422	4e-88	325		isocitrate dehydrogenase, putative / NAD+ isocitrate dehydrogenase, putative | chr4:16908584-16909973 FORWARD
contig02641	AT1G56180.1	79.72	434	88	0	343	776	637	1070	3e-39	163		unknown protein | chr1:21026243-21028047 REVERSE
contig02642	AT5G24260.1	86.44	59	8	0	137	195	1912	1970	1e-06	54		prolyl oligopeptidase family protein | chr5:8234865-8237810 REVERSE
contig02644	AT1G61260.1	89.13	92	10	0	384	475	987	896	3e-21	103		unknown protein | chr1:22593756-22594986 REVERSE
contig02645	AT4G36240.1	85.29	68	10	0	265	332	635	568	5e-07	56		zinc finger (GATA type) family protein | chr4:17147376-17148211 REVERSE
contig02646	AT3G43740.1	80	405	79	2	345	748	548	145	8e-34	145		leucine-rich repeat family protein | chr3:15644127-15645446 FORWARD
contig02647	ATMG00160.1	96.17	783	30	0	257	1039	783	1	0	1314		COX2 | cytochrome c oxidase subunit 2 | chrM:40502-42628 REVERSE
contig02649	AT5G27620.1	82.72	243	42	0	277	519	567	325	5e-35	149		CYCH;1 | CYCH;1 (CYCLIN H;1); cyclin-dependent protein kinase/ protein binding / protein kinase | chr5:9771762-9774684 FORWARD
contig02650	AT1G57680.2	83.87	93	15	0	292	384	368	276	2e-10	65.9		FUNCTIONS IN: molecular_function unknown; INVOLVED IN: biological_process unknown; LOCATED IN: endomembrane system; EXPRESSED IN: 24 plant st
contig02651	AT1G60800.1	78.44	473	102	0	536	1008	1282	1754	6e-29	129		NIK3 | NIK3 (NSP-INTERACTING KINASE 3); kinase | chr1:22383601-22386931 REVERSE
contig02652	AT1G76670.1	81.32	182	34	0	612	793	727	908	1e-17	91.7		transporter-related | chr1:28772890-28774569 REVERSE
contig02654	AT1G09060.3	80.95	168	32	0	272	439	2772	2605	4e-14	79.8		transcription factor jumonji (jmjC) domain-containing protein | chr1:2921235-2925254 REVERSE
contig02656	AT1G78580.1	84.44	392	61	0	6	397	1279	1670	3e-78	293		ATTPS1, TPS1 | ATTPS1 (TREHALOSE-6-PHOSPHATE SYNTHASE); alpha,alpha-trehalose-phosphate synthase (UDP-forming)/ transferase, transferring glycos
contig02658	AT2G26280.1	77.37	495	112	0	477	971	1674	1180	3e-18	93.7		CID7 | CID7; ATP binding / damaged DNA binding / protein binding | chr2:11188143-11190579 REVERSE
contig02659	AT3G16150.1	84.67	137	21	0	788	924	326	190	6e-22	105		L-asparaginase, putative / L-asparagine amidohydrolase, putative | chr3:5471794-5473033 FORWARD
contig02662	AT4G14680.1	85.08	362	53	1	318	678	727	1088	3e-75	281		APS3 | APS3; sulfate adenylyltransferase (ATP) | chr4:8413443-8415311 REVERSE
contig02663	AT3G02340.1	85.42	96	14	0	269	364	1163	1068	4e-14	79.8		zinc finger (C3HC4-type RING finger) family protein | chr3:477032-478261 FORWARD
contig02664	AT2G19870.1	77.71	480	103	3	9	485	967	1445	1e-14	81.8		tRNA/rRNA methyltransferase (SpoU) family protein | chr2:8576034-8577803 FORWARD
contig02666	AT1G01140.3	78.98	528	109	2	935	1461	668	142	2e-35	151		CIPK9, PKS6 | CIPK9 (CBL-INTERACTING PROTEIN KINASE 9); ATP binding / kinase/ protein kinase/ protein serine/threonine kinase | chr1:64398-67512
contig02667	AT1G54820.1	79.72	143	29	0	687	829	1102	1244	2e-06	54		protein kinase family protein | chr1:20447370-20450761 FORWARD
contig02671	AT3G15610.1	79.24	602	125	0	438	1039	815	214	4e-51	202		transducin family protein / WD-40 repeat family protein | chr3:5291076-5292796 REVERSE
contig02673	AT5G23810.2	82.29	96	17	0	482	577	901	996	6e-07	56		AAP7 | AAP7; amino acid transmembrane transporter | chr5:8028461-8030138 FORWARD
contig02675	AT5G54680.1	87.01	77	10	0	343	419	701	625	2e-12	73.8		ILR3 | ILR3 (iaa-leucine resistant3); DNA binding / transcription factor | chr5:22217270-22218993 FORWARD
contig02676	AT4G26850.1	83.5	297	49	0	72	368	189	485	5e-51	200		VTC2 | VTC2 (vitamin c defective 2); GDP-D-glucose phosphorylase/ GDP-galactose:glucose-1-phosphate guanyltransferase/ GDP-galactose:mannose-1-p
contig02678	AT5G22790.1	80.88	251	48	0	487	737	1133	883	2e-25	117		RER1 | RER1 (RETICULATA-RELATED 1) | chr5:7599395-7601573 REVERSE
contig02679	AT5G52450.1	88.52	61	7	0	742	802	839	779	7e-10	65.9		MATE efflux protein-related | chr5:21289042-21291749 REVERSE
contig02681	AT4G23890.1	84.93	73	11	0	590	662	626	554	1e-07	58		unknown protein | chr4:12420593-12421345 REVERSE
[truncated: 5,933 more rows]
