# Supplementary material for: Comparative transcriptome analysis of Gossypium hirsutum L. in response to sap sucking insects: aphid and whitefly
Source: BMC Genomics. 2013 Apr 11;14:241. doi: 10.1186/1471-2164-14-241 (PMC3637549; doi:10.1186/1471-2164-14-241)
Supplement: Additional file 16 — Cotton EST BLAST Result. Excel file containing the annotation of contigs of common data set with the cotton EST gene list by the blastn program at the e-value 10-5. [file 1471-2164-14-241-S16.xls]

## Sheet: Sheet1
Additional file 16: Cotton EST BLAST Result
Query id	Subject id	% identity	alignment length	mismatches	gap openings	q. start	q. end	s. start	s. end	e-value	bit score		Description
contig00001	gi|73860497|gb|DT463236.1|DT463236	98.7	769	8	1	772	1538	783	15	0	1441		GH_CHX13E09.f GH_CHX Gossypium hirsutum cDNA clone GH_CHX13E09 5', mRNA sequence
contig00002	gi|84165370|gb|DR454018.1|DR454018	98.75	638	4	4	5	641	635	1	0	1170		CM019D04 Cotton Lambda Zap Express Library Gossypium hirsutum cDNA, mRNA sequence
contig00003	gi|78351495|gb|DT571769.1|DT571769	99.11	898	8	0	2	899	937	40	0	1717		EST1082409 GH_TMO Gossypium hirsutum cDNA, mRNA sequence
contig00004	gi|164242975|gb|ES821433.1|ES821433	98.74	795	5	4	22	813	1053	261	0	1467		UFL_337_36 Cotton fiber 0-10 day post anthesis Gossypium hirsutum cDNA, mRNA sequence
contig00005	gi|164310098|gb|ES848447.1|ES848447	98.64	881	10	2	667	1546	1	880	0	1635		UFL_155_18 Cotton fiber 0-10 day post anthesis Gossypium hirsutum cDNA, mRNA sequence
contig00006	gi|164296863|gb|ES809281.1|ES809281	98.27	866	13	2	8	872	873	9	0	1582		UFL_271_68 Cotton fiber 0-10 day post anthesis Gossypium hirsutum cDNA, mRNA sequence
contig00007	gi|84150097|gb|DN781397.1|DN781397	98.2	668	9	2	545	1209	8	675	0	1215		G.hir-Cotyledon 1925 cDNA from Cotyledons Gossypium hirsutum cDNA, mRNA sequence
contig00008	gi|164266533|gb|ES850795.1|ES850795	98.3	1002	13	4	218	1215	1009	8	0	1820		UFL_667_21 Cotton fiber 0-10 day post anthesis Gossypium hirsutum cDNA, mRNA sequence
contig00009	gi|109876185|gb|DW505159.1|DW505159	97.38	650	8	4	1	641	650	1	0	1043		GH_TMIRS_091_C03_F Cotton Normalized Library dT primed Gossypium hirsutum cDNA, mRNA sequence
contig00010	gi|73863801|gb|DT466540.1|DT466540	99.05	839	6	2	133	969	2	840	0	1584		GH_CHX19A09.r GH_CHX Gossypium hirsutum cDNA clone GH_CHX19A09 3', mRNA sequence
contig00011	gi|164262708|gb|EV493657.1|EV493657	100	128	0	0	1	128	197	70	6e-67	254		257A11 Cotton Lambda Zap Express Library Gossypium hirsutum cDNA, mRNA sequence
contig00012	gi|78342869|gb|DT563143.1|DT563143	100	913	0	0	20	932	913	1	0	1810		EST1073783 GH_TMO Gossypium hirsutum cDNA, mRNA sequence
contig00013	gi|84173839|gb|DR462487.1|DR462487	99.21	505	3	1	208	712	2	505	0	961		CM108E01 Cotton Lambda Zap Express Library Gossypium hirsutum cDNA, mRNA sequence
contig00014	gi|78344029|gb|DT564303.1|DT564303	98.85	869	10	0	1	869	57	925	0	1602		EST1074943 GH_TMO Gossypium hirsutum cDNA, mRNA sequence
contig00015	gi|164239755|gb|ES814123.1|ES814123	98.31	1006	10	6	1135	2137	9	1010	0	1814		UFL_331_81 Cotton fiber 0-10 day post anthesis Gossypium hirsutum cDNA, mRNA sequence
contig00016	gi|164281758|gb|ES828057.1|ES828057	98.85	1045	10	2	38	1081	1	1044	0	1963		UFL_305_57 Cotton fiber 0-10 day post anthesis Gossypium hirsutum cDNA, mRNA sequence
contig00017	gi|193218681|gb|EY196023.1|EY196023	100	326	0	0	1	326	630	305	0	646		UFL_447_42 Cotton ovule and fiber 3-5 days post anthesis Gossypium hirsutum cDNA, mRNA sequence
contig00018	gi|31407120|gb|CD486155.1|CD486155	98.93	749	6	2	318	1064	772	24	0	1366		CFUS6.4D11 Cotton Root and Hypocotyl tissues infected with Fusarium oxysporum f.sp. vasinfectum (Fov) Lambda ZIPLOX Library (CFUS) Gossypium hirsutum cDNA clone CFUS6.4D11 5' similar to Na/H antiporter, mRNA sequence
contig00019	gi|109828408|gb|DW227031.1|DW227031	97.85	838	14	4	168	1002	837	1	0	1489		GH_HYPT_01-01-28R_H10_InvR_29Apr04_066_F Stem - 3 weeks after planting Gossypium hirsutum cDNA, mRNA sequence
contig00020	gi|78333542|gb|DT553816.1|DT553816	99.13	691	5	1	1	690	195	885	0	1314		EST1064456 GH_TMO Gossypium hirsutum cDNA, mRNA sequence
contig00021	gi|109825710|gb|DW224434.1|DW224434	99.01	808	7	1	1189	1995	810	3	0	1530		GH_HYPS_01-01-10R_C10_InvR_14Apr04_076_R Stem - 7 weeks after planting Gossypium hirsutum cDNA, mRNA sequence
contig00022	gi|109848922|gb|DW477901.1|DW477901	98.56	831	11	1	294	1123	853	23	0	1546		GH_RMIRS_011_B10_R Cotton Normalized Library random primed Gossypium hirsutum cDNA, mRNA sequence
contig00023	gi|164345255|gb|ES807929.1|ES807929	97.56	1026	17	7	353	1371	1046	22	0	1782		UFL_644_69 Cotton fiber 0-10 day post anthesis Gossypium hirsutum cDNA, mRNA sequence
contig00024	gi|78341584|gb|DT561858.1|DT561858	99.89	870	1	0	425	1294	1	870	0	1717		EST1072498 GH_TMO Gossypium hirsutum cDNA, mRNA sequence
contig00025	gi|109878007|gb|DW506980.1|DW506980	98.48	594	9	0	166	759	1	594	0	1106		GH_TMIRS_109_E07_R Cotton Normalized Library dT primed Gossypium hirsutum cDNA, mRNA sequence
contig00026	gi|164363021|gb|ES815793.1|ES815793	98.08	990	18	1	905	1893	8	997	0	1804		UFL_314_34 Cotton fiber 0-10 day post anthesis Gossypium hirsutum cDNA, mRNA sequence
contig00027	gi|109867421|gb|DW496397.1|DW496397	98.39	311	2	2	1	309	293	602	3e-145	515		GH_TMIRS_005_F07_F Cotton Normalized Library dT primed Gossypium hirsutum cDNA, mRNA sequence
contig00028	gi|109843830|gb|DW242388.1|DW242388	98.62	435	5	1	1	434	454	888	0	751		GH_TSMB_1-02-01_E05_LibSeq2_09Dec03_020_F Stem (mb) 3-5 weeks after planting Gossypium hirsutum cDNA, mRNA sequence
contig00029	gi|73865086|gb|DT467825.1|DT467825	99.58	712	1	2	733	1443	725	15	0	1372		GH_CHX20P20.f GH_CHX Gossypium hirsutum cDNA clone GH_CHX20P20 5', mRNA sequence
contig00030	gi|164351810|gb|ES839057.1|ES839057	100	630	0	0	5	634	630	1	0	1124		UFL_050_09 Cotton fiber 0-10 day post anthesis Gossypium hirsutum cDNA, mRNA sequence
contig00031	gi|109863286|gb|DW492263.1|DW492263	99.62	522	2	0	1	522	546	25	0	1019		GH_RMIRS_090_E04_R Cotton Normalized Library random primed Gossypium hirsutum cDNA, mRNA sequence
contig00032	gi|164326544|gb|EX165915.1|EX165915	99.33	894	6	0	441	1334	976	83	0	1725		A08_P-19_055 Cotton 1-14 day post anthesis Lambda Zap Express Library Gossypium hirsutum cDNA, mRNA sequence
contig00033	gi|164356923|gb|ES804075.1|ES804075	98.56	972	10	4	414	1381	980	9	0	1784		UFL_595_42 Cotton fiber 0-10 day post anthesis Gossypium hirsutum cDNA, mRNA sequence
contig00034	gi|109868741|gb|DW497717.1|DW497717	99.35	618	4	0	1240	1857	618	1	0	1193		GH_TMIRS_019_A09_R Cotton Normalized Library dT primed Gossypium hirsutum cDNA, mRNA sequence
contig00035	gi|78340552|gb|DT560826.1|DT560826	99.89	916	1	0	396	1311	916	1	0	1808		EST1071466 GH_TMO Gossypium hirsutum cDNA, mRNA sequence
contig00036	gi|164267302|gb|ES815479.1|ES815479	98.74	1030	7	6	684	1711	1033	8	0	1893		UFL_299_77 Cotton fiber 0-10 day post anthesis Gossypium hirsutum cDNA, mRNA sequence
contig00037	gi|84150812|gb|DN800167.1|DN800167	99.82	562	0	1	666	1226	9	570	0	1098		G.hir-drought stressed seedling 82 5 week old drought stressed seedling Gossypium hirsutum cDNA, mRNA sequence
contig00038	gi|164286446|gb|ES796446.1|ES796446	97.63	717	11	3	247	959	9	723	0	1269		UFL_539_18 Cotton fiber 0-10 day post anthesis Gossypium hirsutum cDNA, mRNA sequence
contig00039	gi|164320744|gb|ES801424.1|ES801424	99.36	936	6	0	142	1077	9	944	0	1808		UFL_575_46 Cotton fiber 0-10 day post anthesis Gossypium hirsutum cDNA, mRNA sequence
contig00040	gi|164322608|gb|ES822146.1|ES822146	98.38	986	10	6	40	1022	991	9	0	1780		UFL_353_90 Cotton fiber 0-10 day post anthesis Gossypium hirsutum cDNA, mRNA sequence
contig00041	gi|78339870|gb|DT560144.1|DT560144	98.7	1000	12	1	248	1246	1	1000	0	1830		EST1070784 GH_TMO Gossypium hirsutum cDNA, mRNA sequence
contig00042	gi|164313109|gb|ES828096.1|ES828096	99.3	995	5	2	6	998	1003	9	0	1901		UFL_259_92 Cotton fiber 0-10 day post anthesis Gossypium hirsutum cDNA, mRNA sequence
contig00043	gi|164271885|gb|ES817706.1|ES817706	97.64	806	17	2	288	1091	819	14	0	1431		UFL_209_81 Cotton fiber 0-10 day post anthesis Gossypium hirsutum cDNA, mRNA sequence
contig00044	gi|84150087|gb|DN781387.1|DN781387	98.95	765	4	4	1803	2565	8	770	0	1421		G.hir-Cotyledon 1915 cDNA from Cotyledons Gossypium hirsutum cDNA, mRNA sequence
contig00045	gi|164248461|gb|ES835371.1|ES835371	98.16	817	11	2	29	844	814	1	0	1489		UFL_008_34 Cotton fiber 0-10 day post anthesis Gossypium hirsutum cDNA, mRNA sequence
contig00046	gi|78324186|gb|DT544460.1|DT544460	100	949	0	0	199	1147	949	1	0	1881		EST1055100 GH_TMO Gossypium hirsutum cDNA, mRNA sequence
contig00047	gi|164258336|gb|ES803254.1|ES803254	97.74	1017	21	2	431	1446	1022	7	0	1818		UFL_601_49 Cotton fiber 0-10 day post anthesis Gossypium hirsutum cDNA, mRNA sequence
contig00048	gi|84149668|gb|DN780968.1|DN780968	98.78	740	9	0	1262	2001	759	20	0	1396		G.hir-Cotyledon 1496 cDNA from Cotyledons Gossypium hirsutum cDNA, mRNA sequence
contig00049	gi|164314579|gb|ES803398.1|ES803398	98.38	990	11	5	141	1125	8	997	0	1796		UFL_518_47 Cotton fiber 0-10 day post anthesis Gossypium hirsutum cDNA, mRNA sequence
contig00050	gi|84174529|gb|DR463177.1|DR463177	98.83	598	3	4	127	722	10	605	0	1098		CM115F09 Cotton Lambda Zap Express Library Gossypium hirsutum cDNA, mRNA sequence
contig00051	gi|164316526|gb|EV498230.1|EV498230	99.19	745	3	3	78	822	1	742	0	1405		sg137B01 Cotton Lambda Zap Express Library Gossypium hirsutum cDNA, mRNA sequence
contig00052	gi|164361774|gb|ES807428.1|ES807428	99.26	950	4	3	764	1710	958	9	0	1804		UFL_643_31 Cotton fiber 0-10 day post anthesis Gossypium hirsutum cDNA, mRNA sequence
contig00053	gi|164273454|gb|ES822002.1|ES822002	98.68	986	8	5	1521	2502	7	991	0	1812		UFL_381_06 Cotton fiber 0-10 day post anthesis Gossypium hirsutum cDNA, mRNA sequence
contig00054	gi|84165297|gb|DR453945.1|DR453945	99.03	620	3	3	782	1400	1	618	0	1158		CM018F02 Cotton Lambda Zap Express Library Gossypium hirsutum cDNA, mRNA sequence
contig00055	gi|73864997|gb|DT467736.1|DT467736	98.85	783	8	1	1	782	3	785	0	1473		GH_CHX20N20.r GH_CHX Gossypium hirsutum cDNA clone GH_CHX20N20 3', mRNA sequence
contig00056	gi|164296592|gb|ES846767.1|ES846767	98.84	861	7	3	586	1443	861	1	0	1604		UFL_136_92 Cotton fiber 0-10 day post anthesis Gossypium hirsutum cDNA, mRNA sequence
contig00057	gi|164328826|gb|ES824254.1|ES824254	98.71	1008	10	3	475	1479	1016	9	0	1873		UFL_372_46 Cotton fiber 0-10 day post anthesis Gossypium hirsutum cDNA, mRNA sequence
contig00058	gi|164324987|gb|ES828213.1|ES828213	99.43	882	4	1	47	927	890	9	0	1701		UFL_198_86 Cotton fiber 0-10 day post anthesis Gossypium hirsutum cDNA, mRNA sequence
contig00059	gi|164242923|gb|ES813341.1|ES813341	99.29	708	3	2	221	927	47	753	0	1348		UFL_212_08 Cotton fiber 0-10 day post anthesis Gossypium hirsutum cDNA, mRNA sequence
contig00060	gi|325465909|gb|JG453797.1|JG453797	99.31	868	5	1	242	1108	868	1	0	1665		1P40-41-B7-T3 Subtracted cDNA library from Gossypium hirsutum L. variety Bikaneri Narma Gossypium hirsutum cDNA, mRNA sequence
contig00061	gi|78346997|gb|DT567271.1|DT567271	99.31	580	3	1	1	580	579	1	0	1074		EST1077911 GH_TMO Gossypium hirsutum cDNA, mRNA sequence
contig00062	gi|164288621|gb|ES796512.1|ES796512	99.21	127	1	0	532	658	7	133	3e-63	244		UFL_615_17 Cotton fiber 0-10 day post anthesis Gossypium hirsutum cDNA, mRNA sequence
contig00063	gi|164311535|gb|ES798572.1|ES798572	99.1	782	6	1	1	782	789	9	0	1487		UFL_617_50 Cotton fiber 0-10 day post anthesis Gossypium hirsutum cDNA, mRNA sequence
contig00064	gi|164315771|gb|ES828167.1|ES828167	99.55	895	0	4	102	995	9	900	0	1711		UFL_187_92 Cotton fiber 0-10 day post anthesis Gossypium hirsutum cDNA, mRNA sequence
contig00065	gi|84166802|gb|DR455450.1|DR455450	98.97	679	5	2	560	1237	678	1	0	1275		CM034D05 Cotton Lambda Zap Express Library Gossypium hirsutum cDNA, mRNA sequence
contig00067	gi|109860066|gb|DW489045.1|DW489045	99.27	685	4	1	1	684	728	44	0	1310		GH_RMIRS_072_H10_R Cotton Normalized Library random primed Gossypium hirsutum cDNA, mRNA sequence
contig00068	gi|84144927|gb|DN759169.1|DN759169	98.83	766	4	4	183	946	1	763	0	1419		G.hir-stem 1673 PCR amplified cotton stem cDNA Gossypium hirsutum cDNA, mRNA sequence
contig00069	gi|109866132|gb|DW495108.1|DW495108	99.55	673	3	0	230	902	18	690	0	1310		GH_RMIRS_105_H08_R Cotton Normalized Library random primed Gossypium hirsutum cDNA, mRNA sequence
contig00070	gi|109863653|gb|DW492630.1|DW492630	99.26	679	1	3	602	1276	776	98	0	1201		GH_RMIRS_092_E04_R Cotton Normalized Library random primed Gossypium hirsutum cDNA, mRNA sequence
contig00071	gi|164297940|gb|ES846823.1|ES846823	90.76	649	55	4	1	644	62	710	0	781		UFL_137_53 Cotton fiber 0-10 day post anthesis Gossypium hirsutum cDNA, mRNA sequence
contig00072	gi|164332860|gb|ES822533.1|ES822533	98.54	685	6	4	2	684	691	9	0	1209		UFL_453_31 Cotton fiber 0-10 day post anthesis Gossypium hirsutum cDNA, mRNA sequence
contig00073	gi|109888506|gb|DW517475.1|DW517475	98.99	891	8	1	1044	1934	4	893	0	1687		GH_TMIRS_211_F06_F Cotton Normalized Library dT primed Gossypium hirsutum cDNA, mRNA sequence
contig00074	gi|164245146|gb|ES823946.1|ES823946	99.34	1064	6	1	909	1972	1070	8	0	2046		UFL_344_41 Cotton fiber 0-10 day post anthesis Gossypium hirsutum cDNA, mRNA sequence
contig00075	gi|84146870|gb|DN761112.1|DN761112	99.23	652	5	0	1082	1733	1	652	0	1253		G.hir-stem 3619 PCR amplified cotton stem cDNA Gossypium hirsutum cDNA, mRNA sequence
contig00076	gi|5050250|gb|AI731398.1|AI731398	98.95	570	6	0	1003	1572	570	1	0	1082		BNLGHi8912 Six-day Cotton fiber Gossypium hirsutum cDNA 5' similar to (AC005315) hypothetical protein [Arabidopsis thaliana], mRNA sequence
contig00077	gi|109886718|gb|DW515687.1|DW515687	95.02	804	21	2	1148	1950	789	4	0	1289		GH_TMIRS_193_H08_R Cotton Normalized Library dT primed Gossypium hirsutum cDNA, mRNA sequence
contig00078	gi|84149444|gb|DN780744.1|DN780744	99.1	887	8	0	975	1861	894	8	0	1695		G.hir-Cotyledon 1272 cDNA from Cotyledons Gossypium hirsutum cDNA, mRNA sequence
contig00079	gi|164273423|gb|ES818101.1|ES818101	96.88	1059	31	1	291	1347	1067	9	0	1834		UFL_313_87 Cotton fiber 0-10 day post anthesis Gossypium hirsutum cDNA, mRNA sequence
contig00080	gi|109858738|gb|DW487717.1|DW487717	99.66	883	2	1	668	1549	883	1	0	1677		GH_RMIRS_065_D10_F Cotton Normalized Library random primed Gossypium hirsutum cDNA, mRNA sequence
contig00081	gi|164271000|gb|ES804408.1|ES804408	99.88	834	0	1	84	917	841	9	0	1637		UFL_598_55 Cotton fiber 0-10 day post anthesis Gossypium hirsutum cDNA, mRNA sequence
contig00082	gi|164296930|gb|ES817272.1|ES817272	98.29	933	12	2	1	930	27	958	0	1667		UFL_193_95 Cotton fiber 0-10 day post anthesis Gossypium hirsutum cDNA, mRNA sequence
contig00083	gi|325466439|gb|JG454327.1|JG454327	97.48	476	11	1	5	479	132	607	0	841		1P13-14-F2-T3 Subtracted cDNA library from Gossypium hirsutum L. variety Bikaneri Narma Gossypium hirsutum cDNA, mRNA sequence
contig00084	gi|164335230|gb|ES806217.1|ES806217	99.29	981	6	1	467	1447	1	980	0	1881		UFL_616_59 Cotton fiber 0-10 day post anthesis Gossypium hirsutum cDNA, mRNA sequence
contig00085	gi|164240662|gb|EX164821.1|EX164821	98	949	16	3	365	1311	63	1010	0	1707		C04_P7_034 Cotton 1-14 day post anthesis Lambda Zap Express Library Gossypium hirsutum cDNA, mRNA sequence
contig00086	gi|109872468|gb|DW501443.1|DW501443	99.53	637	2	1	256	891	1	637	0	1231		GH_TMIRS_056_F12_F Cotton Normalized Library dT primed Gossypium hirsutum cDNA, mRNA sequence
contig00087	gi|164263291|gb|ES811382.1|ES811382	98.13	1067	16	4	404	1466	1075	9	0	1925		UFL_289_74 Cotton fiber 0-10 day post anthesis Gossypium hirsutum cDNA, mRNA sequence
contig00088	gi|109880261|gb|DW509231.1|DW509231	99.31	864	6	0	708	1571	1	864	0	1624		GH_TMIRS_131_H12_F Cotton Normalized Library dT primed Gossypium hirsutum cDNA, mRNA sequence
contig00089	gi|78344100|gb|DT564374.1|DT564374	99.33	896	4	2	38	933	894	1	0	1713		EST1075014 GH_TMO Gossypium hirsutum cDNA, mRNA sequence
contig00090	gi|164354377|gb|ES808208.1|ES808208	97.48	595	10	4	49	638	807	213	0	1031		UFL_300_90 Cotton fiber 0-10 day post anthesis Gossypium hirsutum cDNA, mRNA sequence
contig00091	gi|109865548|gb|DW494524.1|DW494524	99.4	834	3	2	2146	2977	834	1	0	1598		GH_RMIRS_102_G08_F Cotton Normalized Library random primed Gossypium hirsutum cDNA, mRNA sequence
contig00092	gi|54118716|gb|CO494225.1|CO494225	100	312	0	0	1	312	160	471	2e-176	618		G.h.fbr-sw03615 G.h.fbr-sw Gossypium hirsutum cDNA, mRNA sequence
contig00093	gi|164247996|gb|EX166217.1|EX166217	98.66	821	8	3	546	1365	66	884	0	1530		D03_P-22_027 Cotton 1-14 day post anthesis Lambda Zap Express Library Gossypium hirsutum cDNA, mRNA sequence
contig00094	gi|54121286|gb|CO496795.1|CO496795	98.48	857	13	0	804	1660	880	24	0	1596		G.h.fbr-sw06185 G.h.fbr-sw Gossypium hirsutum cDNA, mRNA sequence
contig00095	gi|109844655|gb|DW243213.1|DW243213	99.87	742	1	0	1	742	742	1	0	1463		GH_TSnorm_01-01-03R_E11_InvR_24Feb04_087_F Stem (norm) - 3-5 weeks after planting Gossypium hirsutum cDNA, mRNA sequence
contig00098	gi|109854439|gb|DW483418.1|DW483418	98.43	765	12	0	759	1523	24	788	0	1421		GH_RMIRS_041_G03_010_R Cotton Normalized Library random primed Gossypium hirsutum cDNA, mRNA sequence
contig00099	gi|164313481|gb|EX164479.1|EX164479	96.53	808	24	2	5	809	870	64	0	1386		E07_P3_051 Cotton 1-14 day post anthesis Lambda Zap Express Library Gossypium hirsutum cDNA, mRNA sequence
contig00100	gi|3325759|gb|AI054645.1|AI054645	100	158	0	0	1999	2156	1	158	1e-83	313		coau0001J18 Cotton Boll Abscission Zone cDNA Library Gossypium hirsutum cDNA clone coau0001J18 5', mRNA sequence
contig00101	gi|164273392|gb|ES815955.1|ES815955	99.16	948	7	1	390	1337	955	9	0	1810		UFL_316_95 Cotton fiber 0-10 day post anthesis Gossypium hirsutum cDNA, mRNA sequence
contig00102	gi|164280812|gb|EX167047.1|EX167047	99.05	632	5	1	120	750	644	13	0	1199		D06_R3_046 Cotton 1-14 day post anthesis Lambda Zap Express Library Gossypium hirsutum cDNA, mRNA sequence
contig00103	gi|109831576|gb|DW230135.1|DW230135	98.33	299	5	0	76	374	627	329	1e-156	553		GH_OVfbl_01-01-06R_H02_InvR_27Jan04_002_F Ovules - day of anthesis from a fiberless mutant Gossypium hirsutum cDNA, mRNA sequence
contig00104	gi|78339463|gb|DT559737.1|DT559737	98.41	945	14	1	336	1280	944	1	0	1746		EST1070377 GH_TMO Gossypium hirsutum cDNA, mRNA sequence
contig00106	gi|164249634|gb|ES843309.1|ES843309	97.42	893	18	5	839	1730	9	897	0	1550		UFL_098_50 Cotton fiber 0-10 day post anthesis Gossypium hirsutum cDNA, mRNA sequence
contig00107	gi|164276538|gb|ES824075.1|ES824075	99.2	753	4	2	1163	1914	9	760	0	1429		UFL_384_93 Cotton fiber 0-10 day post anthesis Gossypium hirsutum cDNA, mRNA sequence
contig00108	gi|164283625|gb|ES821631.1|ES821631	98.27	579	8	2	22	598	632	54	0	1053		UFL_379_78 Cotton fiber 0-10 day post anthesis Gossypium hirsutum cDNA, mRNA sequence
contig00109	gi|164353966|gb|ES817362.1|ES817362	99.79	966	1	1	545	1510	965	1	0	1891		UFL_217_49 Cotton fiber 0-10 day post anthesis Gossypium hirsutum cDNA, mRNA sequence
contig00110	gi|164347521|gb|ES829476.1|ES829476	99.88	855	1	0	1	855	862	8	0	1687		UFL_318_38 Cotton fiber 0-10 day post anthesis Gossypium hirsutum cDNA, mRNA sequence
contig00111	gi|164328487|gb|ES824244.1|ES824244	97.14	770	17	5	1267	2031	9	778	0	1312		UFL_408_35 Cotton fiber 0-10 day post anthesis Gossypium hirsutum cDNA, mRNA sequence
contig00112	gi|109829712|gb|DW228279.1|DW228279	99.86	713	1	0	1	713	713	1	0	1405		GH_ONEFM_01-01-03R_H05_InvR_17Feb04_033_F Fiber - 1 day after anthesis Gossypium hirsutum cDNA, mRNA sequence
contig00113	gi|164295096|gb|EX169578.1|EX169578	97.8	773	12	5	507	1277	776	7	0	1364		H12_R-31_104 Cotton 1-14 day post anthesis Lambda Zap Express Library Gossypium hirsutum cDNA, mRNA sequence
contig00114	gi|164252413|gb|ES806716.1|ES806716	97.04	1014	26	4	479	1488	1022	9	0	1740		UFL_644_05 Cotton fiber 0-10 day post anthesis Gossypium hirsutum cDNA, mRNA sequence
contig00115	gi|164251313|gb|ES806333.1|ES806333	98.29	1050	15	3	24	1071	1057	9	0	1915		UFL_640_11 Cotton fiber 0-10 day post anthesis Gossypium hirsutum cDNA, mRNA sequence
contig00116	gi|164271956|gb|ES823042.1|ES823042	98.47	979	14	1	1	979	978	1	0	1814		UFL_414_50 Cotton fiber 0-10 day post anthesis Gossypium hirsutum cDNA, mRNA sequence
contig00117	gi|164355110|gb|ES790630.1|ES790630	97.94	1115	17	6	226	1337	1120	9	0	1980		UFL_575_07 Cotton fiber 0-10 day post anthesis Gossypium hirsutum cDNA, mRNA sequence
contig00118	gi|84174476|gb|DR463124.1|DR463124	100	329	0	0	1	329	460	132	0	652		CM115B02 Cotton Lambda Zap Express Library Gossypium hirsutum cDNA, mRNA sequence
contig00119	gi|164356040|gb|ES795142.1|ES795142	99.73	745	1	1	674	1418	42	785	0	1453		UFL_234_90 Cotton fiber 0-10 day post anthesis Gossypium hirsutum cDNA, mRNA sequence
contig00120	gi|73865344|gb|DT468082.1|DT468082	98.58	917	12	1	432	1348	15	930	0	1707		GH_CHX21F20.r GH_CHX Gossypium hirsutum cDNA clone GH_CHX21F20 3', mRNA sequence
contig00121	gi|164297331|gb|ES811216.1|ES811216	99.15	1057	6	3	573	1627	1064	9	0	2002		UFL_215_13 Cotton fiber 0-10 day post anthesis Gossypium hirsutum cDNA, mRNA sequence
contig00122	gi|164330886|gb|ES795768.1|ES795768	98.53	886	7	6	578	1458	9	893	0	1606		UFL_567_76 Cotton fiber 0-10 day post anthesis Gossypium hirsutum cDNA, mRNA sequence
contig00123	gi|73863217|gb|DT465956.1|DT465956	98.74	795	10	0	1236	2030	809	15	0	1497		GH_CHX18D03.f GH_CHX Gossypium hirsutum cDNA clone GH_CHX18D03 5', mRNA sequence
contig00124	gi|73865301|gb|DT468039.1|DT468039	99.51	810	4	0	222	1031	14	823	0	1574		GH_CHX21E23.f GH_CHX Gossypium hirsutum cDNA clone GH_CHX21E23 5', mRNA sequence
contig00125	gi|164277856|gb|ES809838.1|ES809838	97.72	876	11	2	32	898	884	9	0	1578		UFL_312_71 Cotton fiber 0-10 day post anthesis Gossypium hirsutum cDNA, mRNA sequence
contig00126	gi|73850920|gb|DT459940.1|DT459940	99.72	725	2	0	46	770	1	725	0	1421		GH_ON38I07.f GH_ON Gossypium hirsutum cDNA clone GH_ON38I07 5', mRNA sequence
contig00127	gi|164274823|gb|ES806823.1|ES806823	98.44	1024	12	4	498	1517	1031	8	0	1832		UFL_644_82 Cotton fiber 0-10 day post anthesis Gossypium hirsutum cDNA, mRNA sequence
contig00128	gi|109860076|gb|DW489055.1|DW489055	97.89	807	16	1	1	807	827	22	0	1415		GH_RMIRS_073_A03_R Cotton Normalized Library random primed Gossypium hirsutum cDNA, mRNA sequence
contig00129	gi|78335075|gb|DT555349.1|DT555349	99.69	962	3	0	370	1331	962	1	0	1883		EST1065989 GH_TMO Gossypium hirsutum cDNA, mRNA sequence
contig00130	gi|164254477|gb|ES803701.1|ES803701	98.23	1015	10	8	1397	2405	1019	7	0	1806		UFL_539_88 Cotton fiber 0-10 day post anthesis Gossypium hirsutum cDNA, mRNA sequence
contig00131	gi|164315773|gb|ES828169.1|ES828169	99.33	894	4	2	974	1866	913	21	0	1709		UFL_272_45 Cotton fiber 0-10 day post anthesis Gossypium hirsutum cDNA, mRNA sequence
contig00132	gi|164332791|gb|ES795852.1|ES795852	97.62	884	15	5	1134	2014	1063	183	0	1548		UFL_527_80 Cotton fiber 0-10 day post anthesis Gossypium hirsutum cDNA, mRNA sequence
contig00133	gi|109852851|gb|DW481830.1|DW481830	99.61	778	3	0	186	963	801	24	0	1520		GH_RMIRS_033_A09_R Cotton Normalized Library random primed Gossypium hirsutum cDNA, mRNA sequence
contig00134	gi|109838386|gb|DW236947.1|DW236947	95.68	973	37	4	501	1471	970	1	0	1566		GH_RTMF_08R_H05_InvR_27Jul04_033_F Root (free) - 3 weeks after planting Gossypium hirsutum cDNA, mRNA sequence
contig00135	gi|164306855|gb|ES841517.1|ES841517	97.44	976	20	5	169	1139	1	976	0	1697		UFL_077_92 Cotton fiber 0-10 day post anthesis Gossypium hirsutum cDNA, mRNA sequence
contig00137	gi|164247337|gb|ES831888.1|ES831888	98.89	990	7	4	561	1549	995	9	0	1844		UFL_328_63 Cotton fiber 0-10 day post anthesis Gossypium hirsutum cDNA, mRNA sequence
contig00138	gi|164277195|gb|ES815185.1|ES815185	97.4	1000	18	8	72	1065	1006	9	0	1713		UFL_317_49 Cotton fiber 0-10 day post anthesis Gossypium hirsutum cDNA, mRNA sequence
contig00139	gi|164349019|gb|ES847844.1|ES847844	97.25	945	16	8	68	1002	1	945	0	1608		UFL_148_57 Cotton fiber 0-10 day post anthesis Gossypium hirsutum cDNA, mRNA sequence
contig00140	gi|84145945|gb|DN760187.1|DN760187	94.26	331	12	3	1	324	107	437	1e-116	420		G.hir-stem 2694 PCR amplified cotton stem cDNA Gossypium hirsutum cDNA, mRNA sequence
contig00141	gi|109825809|gb|DW224531.1|DW224531	98.35	666	11	0	684	1349	1	666	0	1233		GH_HYPS_01-01-11R_D11_InvR_14Apr04_089_F Stem - 7 weeks after planting Gossypium hirsutum cDNA, mRNA sequence
contig00142	gi|164301841|gb|ES833642.1|ES833642	99.41	674	2	2	324	995	682	9	0	1140		UFL_406_71 Cotton fiber 0-10 day post anthesis Gossypium hirsutum cDNA, mRNA sequence
contig00143	gi|164358652|gb|EX172700.1|EX172700	99.04	938	6	3	178	1113	60	996	0	1764		H07_F-32_062 Cotton 1-14 day post anthesis Lambda Zap Express Library Gossypium hirsutum cDNA, mRNA sequence
contig00144	gi|109833480|gb|DW232045.1|DW232045	98.6	215	2	1	1	214	215	1	2e-108	394		GH_OVFIB_01-01-09R_G02_InvR_22Jan04_004_F Ovules - day of anthesis Gossypium hirsutum cDNA, mRNA sequence
contig00145	gi|164264341|gb|ES818423.1|ES818423	99.73	733	0	2	2	733	809	78	0	1421		UFL_194_05 Cotton fiber 0-10 day post anthesis Gossypium hirsutum cDNA, mRNA sequence
contig00146	gi|84167304|gb|DR455952.1|DR455952	97.86	514	10	1	1	513	86	599	0	924		CM039F07 Cotton Lambda Zap Express Library Gossypium hirsutum cDNA, mRNA sequence
contig00147	gi|84166417|gb|DR455065.1|DR455065	98.92	461	4	1	218	678	1	460	0	866		CM030D02 Cotton Lambda Zap Express Library Gossypium hirsutum cDNA, mRNA sequence
contig00148	gi|164294069|gb|ES810019.1|ES810019	97.66	1110	19	7	371	1475	9	1116	0	1941		UFL_220_75 Cotton fiber 0-10 day post anthesis Gossypium hirsutum cDNA, mRNA sequence
contig00149	gi|164361226|gb|ES851406.1|ES851406	97.08	789	18	4	251	1035	788	1	0	1352		UFL_673_25 Cotton fiber 0-10 day post anthesis Gossypium hirsutum cDNA, mRNA sequence
contig00150	gi|109890509|gb|DW519473.1|DW519473	99.25	665	5	0	836	1500	3	667	0	1237		GH_TMIRS_231_C08_F Cotton Normalized Library dT primed Gossypium hirsutum cDNA, mRNA sequence
contig00151	gi|325465765|gb|JG450845.1|JG450845	97.34	451	7	1	1	446	716	266	0	799		1P40-41-C10-T3 Subtracted cDNA library from Gossypium hirsutum L. variety Bikaneri Narma Gossypium hirsutum cDNA, mRNA sequence
contig00152	gi|78336811|gb|DT557085.1|DT557085	99.7	995	2	1	237	1230	1	995	0	1941		EST1067725 GH_TMO Gossypium hirsutum cDNA, mRNA sequence
contig00153	gi|109862773|gb|DW491750.1|DW491750	99.7	674	2	0	853	1526	674	1	0	1320		GH_RMIRS_087_G01_F Cotton Normalized Library random primed Gossypium hirsutum cDNA, mRNA sequence
contig00154	gi|164350026|gb|ES847891.1|ES847891	98.59	851	11	1	809	1658	851	1	0	1584		UFL_149_09 Cotton fiber 0-10 day post anthesis Gossypium hirsutum cDNA, mRNA sequence
contig00155	gi|164364989|gb|ES828395.1|ES828395	99.5	807	4	0	54	860	9	815	0	1574		UFL_160_61 Cotton fiber 0-10 day post anthesis Gossypium hirsutum cDNA, mRNA sequence
contig00156	gi|78346234|gb|DT566508.1|DT566508	99.65	853	3	0	356	1208	853	1	0	1667		EST1077148 GH_TMO Gossypium hirsutum cDNA, mRNA sequence
contig00157	gi|78345500|gb|DT565774.1|DT565774	86.71	158	21	0	138	295	222	379	3e-34	147		EST1076414 GH_TMO Gossypium hirsutum cDNA, mRNA sequence
contig00158	gi|164259789|gb|ES846438.1|ES846438	98	450	8	1	1	450	458	10	0	813		UFL_133_37 Cotton fiber 0-10 day post anthesis Gossypium hirsutum cDNA, mRNA sequence
contig00159	gi|164301352|gb|ES813124.1|ES813124	99.07	1074	6	4	741	1810	1	1074	0	2018		UFL_255_34 Cotton fiber 0-10 day post anthesis Gossypium hirsutum cDNA, mRNA sequence
contig00160	gi|78343487|gb|DT563761.1|DT563761	99.48	957	4	1	168	1123	1	957	0	1850		EST1074401 GH_TMO Gossypium hirsutum cDNA, mRNA sequence
contig00161	gi|82755174|gb|DV848736.1|DV848736	99.52	620	0	3	987	1603	1	620	0	1051		GH_LSL02E02.f GH_LSL Gossypium hirsutum cDNA clone GH_LSL02E02 5', mRNA sequence
contig00162	gi|109833754|gb|DW232319.1|DW232319	97.73	661	12	3	1005	1663	45	704	0	1168		GH_OVFIB_01-01-13R_B08_InvR_23Jan04_062 Ovules - day of anthesis Gossypium hirsutum cDNA, mRNA sequence
contig00163	gi|164361070|gb|ES816437.1|ES816437	98.51	1075	15	1	1010	2083	9	1083	0	1996		UFL_253_40 Cotton fiber 0-10 day post anthesis Gossypium hirsutum cDNA, mRNA sequence
contig00164	gi|78353075|gb|DT573349.1|DT573349	99.77	859	1	1	341	1198	918	60	0	1679		EST1083989 GH_TMO Gossypium hirsutum cDNA, mRNA sequence
contig00165	gi|164246122|gb|ES817555.1|ES817555	98.77	976	6	5	43	1014	982	9	0	1725		UFL_225_55 Cotton fiber 0-10 day post anthesis Gossypium hirsutum cDNA, mRNA sequence
contig00166	gi|73865800|gb|DT468538.1|DT468538	98.75	638	4	2	40	673	699	62	0	1189		GH_CHX22A11.f GH_CHX Gossypium hirsutum cDNA clone GH_CHX22A11 5', mRNA sequence
contig00167	gi|164267323|gb|ES818470.1|ES818470	98.37	861	13	1	979	1838	862	2	0	1588		UFL_322_92 Cotton fiber 0-10 day post anthesis Gossypium hirsutum cDNA, mRNA sequence
contig00168	gi|109871004|gb|DW499980.1|DW499980	98.63	583	6	1	1	581	90	672	0	1045		GH_TMIRS_041_H02_F Cotton Normalized Library dT primed Gossypium hirsutum cDNA, mRNA sequence
contig00169	gi|109861447|gb|DW490424.1|DW490424	99.34	758	5	0	33	790	23	780	0	1463		GH_RMIRS_080_D11_R Cotton Normalized Library random primed Gossypium hirsutum cDNA, mRNA sequence
contig00170	gi|164319058|gb|EV494830.1|EV494830	98.61	432	2	2	1	428	500	69	0	755		sg028D08 Cotton Lambda Zap Express Library Gossypium hirsutum cDNA, mRNA sequence
contig00171	gi|3326364|gb|AI055250.1|AI055250	97.72	526	8	3	1204	1729	522	1	0	934		coau0003H15 Cotton Boll Abscission Zone cDNA Library Gossypium hirsutum cDNA clone coau0003H15 5', mRNA sequence
contig00172	gi|109856339|gb|DW485318.1|DW485318	99.34	603	3	1	763	1364	27	629	0	1156		GH_RMIRS_052_C03_027_R Cotton Normalized Library random primed Gossypium hirsutum cDNA, mRNA sequence
contig00173	gi|73852389|gb|DT461409.1|DT461409	95.89	633	11	1	188	820	817	200	0	1068		GH_ON40N21.r GH_ON Gossypium hirsutum cDNA clone GH_ON40N21 3', mRNA sequence
contig00175	gi|164296923|gb|ES817265.1|ES817265	99.27	959	5	2	501	1457	9	967	0	1832		UFL_212_41 Cotton fiber 0-10 day post anthesis Gossypium hirsutum cDNA, mRNA sequence
contig00177	gi|164315265|gb|ES830549.1|ES830549	100	420	0	0	1	420	51	470	0	833		UFL_329_42 Cotton fiber 0-10 day post anthesis Gossypium hirsutum cDNA, mRNA sequence
contig00178	gi|164341368|gb|ES801646.1|ES801646	98.68	983	9	4	752	1730	9	991	0	1713		UFL_582_43 Cotton fiber 0-10 day post anthesis Gossypium hirsutum cDNA, mRNA sequence
contig00179	gi|164328457|gb|ES808914.1|ES808914	98.52	946	11	3	1	945	99	1042	0	1740		UFL_263_78 Cotton fiber 0-10 day post anthesis Gossypium hirsutum cDNA, mRNA sequence
contig00180	gi|164337142|gb|ES829893.1|ES829893	99.1	779	6	1	1	779	115	892	0	1481		UFL_276_44 Cotton fiber 0-10 day post anthesis Gossypium hirsutum cDNA, mRNA sequence
contig00181	gi|73864106|gb|DT466845.1|DT466845	98.78	818	8	2	1024	1840	832	16	0	1526		GH_CHX19I04.r GH_CHX Gossypium hirsutum cDNA clone GH_CHX19I04 3', mRNA sequence
contig00182	gi|109879083|gb|DW508053.1|DW508053	96.65	507	16	1	23	529	506	1	0	829		GH_TMIRS_120_C12_F Cotton Normalized Library dT primed Gossypium hirsutum cDNA, mRNA sequence
contig00183	gi|78354594|gb|DT574868.1|DT574868	98.34	901	13	2	1	901	59	957	0	1651		EST1085508 GH_TMO Gossypium hirsutum cDNA, mRNA sequence
contig00184	gi|164270337|gb|ES818518.1|ES818518	97.47	990	23	2	311	1299	997	9	0	1748		UFL_305_58 Cotton fiber 0-10 day post anthesis Gossypium hirsutum cDNA, mRNA sequence
contig00185	gi|109874632|gb|DW503606.1|DW503606	99.53	845	3	1	752	1595	1	845	0	1635		GH_TMIRS_075_H08_F Cotton Normalized Library dT primed Gossypium hirsutum cDNA, mRNA sequence
contig00186	gi|109828782|gb|DW227401.1|DW227401	99.85	648	1	0	44	691	648	1	0	1235		GH_HYPT_01-01-33R_G01_InvR_03May04_003_F Stem - 3 weeks after planting Gossypium hirsutum cDNA, mRNA sequence
contig00187	gi|164273252|gb|ES801130.1|ES801130	98.51	938	7	7	369	1299	945	8	0	1693		UFL_528_39 Cotton fiber 0-10 day post anthesis Gossypium hirsutum cDNA, mRNA sequence
contig00188	gi|109839363|gb|DW237924.1|DW237924	97.15	772	20	2	435	1204	800	29	0	1342		GH_RTMF_16R_B11_InvR_02Aug04_093 Root (free) - 3 weeks after planting Gossypium hirsutum cDNA, mRNA sequence
contig00190	gi|164363458|gb|EX167494.1|EX167494	98.91	914	8	2	495	1407	977	65	0	1717		D03_R8_030 Cotton 1-14 day post anthesis Lambda Zap Express Library Gossypium hirsutum cDNA, mRNA sequence
contig00192	gi|78348441|gb|DT568715.1|DT568715	98.51	737	3	7	1105	1840	798	69	0	1320		EST1079355 GH_TMO Gossypium hirsutum cDNA, mRNA sequence
contig00193	gi|164368147|gb|ES849791.1|ES849791	98.94	942	9	1	124	1064	942	1	0	1780		UFL_654_80 Cotton fiber 0-10 day post anthesis Gossypium hirsutum cDNA, mRNA sequence
contig00194	gi|73863157|gb|DT465896.1|DT465896	96.65	686	18	3	1	681	8	693	0	1118		GH_CHX18B18.f GH_CHX Gossypium hirsutum cDNA clone GH_CHX18B18 5', mRNA sequence
contig00195	gi|78331712|gb|DT551986.1|DT551986	99.66	295	0	1	383	676	589	295	8e-145	515		EST1062626 GH_TMO Gossypium hirsutum cDNA, mRNA sequence
contig00196	gi|109825167|gb|DW223902.1|DW223902	99.63	801	1	2	1189	1988	1	800	0	1548		GH_HYPS_01-01-02R_B12_InvR_13Apr04_094_F Stem - 7 weeks after planting Gossypium hirsutum cDNA, mRNA sequence
contig00197	gi|73860276|gb|DT463015.1|DT463015	99.68	630	0	2	1	628	49	678	0	1217		GH_CHX12O23.r GH_CHX Gossypium hirsutum cDNA clone GH_CHX12O23 3', mRNA sequence
contig00198	gi|164334526|gb|ES849259.1|ES849259	98.43	763	8	3	403	1163	9	769	0	1396		UFL_653_82 Cotton fiber 0-10 day post anthesis Gossypium hirsutum cDNA, mRNA sequence
contig00199	gi|164245385|gb|ES851909.1|ES851909	97.44	978	21	4	528	1501	9	986	0	1709		UFL_680_70 Cotton fiber 0-10 day post anthesis Gossypium hirsutum cDNA, mRNA sequence
contig00200	gi|109856986|gb|DW485965.1|DW485965	99.8	507	1	0	1338	1844	25	531	0	997		GH_RMIRS_055_G10_034_R Cotton Normalized Library random primed Gossypium hirsutum cDNA, mRNA sequence
contig00201	gi|84153634|gb|DN802989.1|DN802989	99.57	463	0	1	68	528	99	561	0	896		G.hir-15-20 DAA bolls irrigated 1192 15-20 DAA bolls from irrigated plants Gossypium hirsutum cDNA, mRNA sequence
contig00202	gi|164250440|gb|ES826398.1|ES826398	96.25	960	26	10	1104	2057	1060	105	0	1538		UFL_319_41 Cotton fiber 0-10 day post anthesis Gossypium hirsutum cDNA, mRNA sequence
contig00203	gi|73860328|gb|DT463067.1|DT463067	98.28	758	7	2	1089	1846	806	55	0	1392		GH_CHX13A07.r GH_CHX Gossypium hirsutum cDNA clone GH_CHX13A07 3', mRNA sequence
contig00204	gi|3220209|gb|AF056945.1|AF056945	100	112	0	0	1	112	229	118	2e-57	222		AF056945 Cotton drought tolerant genotype, leaf Gossypium hirsutum cDNA clone A5B1-18, mRNA sequence
contig00205	gi|82756075|gb|DV849637.1|DV849637	99.02	713	5	2	997	1709	1	711	0	1342		GH_LSL22G10.f GH_LSL Gossypium hirsutum cDNA clone GH_LSL22G10 5', mRNA sequence
contig00206	gi|164320032|gb|ES848277.1|ES848277	98.67	904	11	1	41	943	904	1	0	1689		UFL_153_31 Cotton fiber 0-10 day post anthesis Gossypium hirsutum cDNA, mRNA sequence
contig00207	gi|164266209|gb|ES807986.1|ES807986	99.34	909	6	0	844	1752	9	917	0	1754		UFL_630_48 Cotton fiber 0-10 day post anthesis Gossypium hirsutum cDNA, mRNA sequence
contig00208	gi|78333617|gb|DT553891.1|DT553891	99.87	767	1	0	622	1388	1	767	0	1513		EST1064531 GH_TMO Gossypium hirsutum cDNA, mRNA sequence
contig00209	gi|78335030|gb|DT555304.1|DT555304	99.36	932	3	3	779	1709	930	1	0	1776		EST1065944 GH_TMO Gossypium hirsutum cDNA, mRNA sequence
contig00210	gi|73864199|gb|DT466938.1|DT466938	88.47	746	86	0	769	1514	16	761	0	799		GH_CHX19K08.f GH_CHX Gossypium hirsutum cDNA clone GH_CHX19K08 5', mRNA sequence
contig00211	gi|164367874|gb|ES801709.1|ES801709	98.5	1069	9	7	110	1175	9	1073	0	1937		UFL_564_18 Cotton fiber 0-10 day post anthesis Gossypium hirsutum cDNA, mRNA sequence
contig00212	gi|164358973|gb|ES804163.1|ES804163	97.96	979	9	11	1231	2198	1017	39	0	1695		UFL_571_20 Cotton fiber 0-10 day post anthesis Gossypium hirsutum cDNA, mRNA sequence
contig00213	gi|164248920|gb|ES793321.1|ES793321	97.69	779	15	2	184	959	2	780	0	1298		UFL_584_21 Cotton fiber 0-10 day post anthesis Gossypium hirsutum cDNA, mRNA sequence
contig00214	gi|164266384|gb|ES830391.1|ES830391	97.25	1053	25	4	1136	2186	9	1059	0	1828		UFL_344_78 Cotton fiber 0-10 day post anthesis Gossypium hirsutum cDNA, mRNA sequence
contig00215	gi|164245773|gb|ES794439.1|ES794439	99.22	1030	7	1	4	1032	1038	9	0	1931		UFL_571_45 Cotton fiber 0-10 day post anthesis Gossypium hirsutum cDNA, mRNA sequence
contig00216	gi|164310366|gb|EX171159.1|EX171159	95.54	762	25	9	930	1690	62	815	0	1179		E10_F-16_072 Cotton 1-14 day post anthesis Lambda Zap Express Library Gossypium hirsutum cDNA, mRNA sequence
contig00217	gi|84143916|gb|DN758158.1|DN758158	99.2	752	5	1	481	1231	752	1	0	1437		G.hir-stem 662 PCR amplified cotton stem cDNA Gossypium hirsutum cDNA, mRNA sequence
contig00218	gi|73866348|gb|DT469086.1|DT469086	81.42	113	21	0	612	724	537	425	1e-06	58		GH_CHX22P01.r GH_CHX Gossypium hirsutum cDNA clone GH_CHX22P01 3', mRNA sequence
contig00219	gi|164240064|gb|ES851824.1|ES851824	98.52	880	9	4	391	1266	1	880	0	1610		UFL_679_24 Cotton fiber 0-10 day post anthesis Gossypium hirsutum cDNA, mRNA sequence
contig00220	gi|72268131|gb|DT046611.1|DT046611	87.26	157	20	0	41	197	216	60	4e-36	153		COT_CA_B12 Fiber and Ovule of Xu-142 Lambda Zap Express Library Gossypium hirsutum cDNA 3' similar to (NM_112567) AMP-binding protein, putative; protein id	At3g16910.1, mRNA sequence
contig00222	gi|78325414|gb|DT545688.1|DT545688	82.25	676	118	2	77	752	175	848	7e-102	373		EST1056328 GH_TMO Gossypium hirsutum cDNA, mRNA sequence
contig00223	gi|109829112|gb|DW227706.1|DW227706	99.06	744	7	0	459	1202	744	1	0	1419		GH_HYPT_01-01-37R_F10_InvR_03May04_070_F Stem - 3 weeks after planting Gossypium hirsutum cDNA, mRNA sequence
contig00224	gi|109871611|gb|DW500587.1|DW500587	95.29	892	37	3	756	1643	3	893	0	1415		GH_TMIRS_048_A08_F Cotton Normalized Library dT primed Gossypium hirsutum cDNA, mRNA sequence
contig00225	gi|164244772|gb|ES795949.1|ES795949	96.02	778	17	8	1	764	146	923	0	1245		UFL_540_56 Cotton fiber 0-10 day post anthesis Gossypium hirsutum cDNA, mRNA sequence
contig00226	gi|164253631|gb|ES826448.1|ES826448	98.42	1075	15	2	763	1836	8	1081	0	1982		UFL_414_65 Cotton fiber 0-10 day post anthesis Gossypium hirsutum cDNA, mRNA sequence
contig00227	gi|164272587|gb|ES809384.1|ES809384	98.32	1069	12	6	390	1454	9	1075	0	1931		UFL_188_07 Cotton fiber 0-10 day post anthesis Gossypium hirsutum cDNA, mRNA sequence
contig00228	gi|164349201|gb|ES803973.1|ES803973	98.64	734	9	1	234	966	14	747	0	1368		UFL_614_13 Cotton fiber 0-10 day post anthesis Gossypium hirsutum cDNA, mRNA sequence
contig00229	gi|164301223|gb|ES790763.1|ES790763	99.75	793	0	2	703	1493	9	801	0	1540		UFL_608_18 Cotton fiber 0-10 day post anthesis Gossypium hirsutum cDNA, mRNA sequence
contig00230	gi|164267417|gb|ES833016.1|ES833016	99.68	937	3	0	714	1650	9	945	0	1834		UFL_344_69 Cotton fiber 0-10 day post anthesis Gossypium hirsutum cDNA, mRNA sequence
contig00231	gi|109832023|gb|DW230582.1|DW230582	99.53	849	3	1	56	904	1	848	0	1643		GH_OVfbl_01-01-12R_E09_InvR_28Jan04_071_F Ovules - day of anthesis from a fiberless mutant Gossypium hirsutum cDNA, mRNA sequence
contig00232	gi|84157557|gb|DN826604.1|DN826604	100	645	0	0	182	826	647	3	0	1279		G.hir-8,14 hrs post inoculation 547 Leaf cDNA 8,14 hrs post inoculation with Xanthomonas campestris pv. malvacearum 3631 Gossypium hirsutum cDNA, mRNA sequence
contig00233	gi|325465195|gb|JG450275.1|JG450275	97.56	698	12	4	11	704	1	697	0	1219		2P59-60-61-D7-T3 Subtracted cDNA library from Gossypium hirsutum L. variety Bikaneri Narma Gossypium hirsutum cDNA, mRNA sequence
contig00234	gi|54118741|gb|CO494250.1|CO494250	100	279	0	0	1	279	774	496	1e-156	553		G.h.fbr-sw03640 G.h.fbr-sw Gossypium hirsutum cDNA, mRNA sequence
contig00235	gi|164243797|gb|ES799609.1|ES799609	92.57	794	59	0	721	1514	13	806	0	1106		UFL_587_09 Cotton fiber 0-10 day post anthesis Gossypium hirsutum cDNA, mRNA sequence
contig00236	gi|78332617|gb|DT552891.1|DT552891	98.71	932	10	2	283	1213	934	4	0	1737		EST1063531 GH_TMO Gossypium hirsutum cDNA, mRNA sequence
contig00237	gi|78334640|gb|DT554914.1|DT554914	99.89	918	1	0	870	1787	918	1	0	1812		EST1065554 GH_TMO Gossypium hirsutum cDNA, mRNA sequence
contig00238	gi|164326554|gb|ES802217.1|ES802217	98.12	1013	15	4	1772	2780	1021	9	0	1826		UFL_604_86 Cotton fiber 0-10 day post anthesis Gossypium hirsutum cDNA, mRNA sequence
contig00239	gi|73850547|gb|DT459567.1|DT459567	99.52	825	4	0	583	1407	31	855	0	1604		GH_ON37N21.r GH_ON Gossypium hirsutum cDNA clone GH_ON37N21 3', mRNA sequence
contig00240	gi|109832254|gb|DW230813.1|DW230813	89.43	454	46	2	6	457	136	589	2e-141	504		GH_OVfbl_01-01-15R_E03_InvR_29Jan04_023_F Ovules - day of anthesis from a fiberless mutant Gossypium hirsutum cDNA, mRNA sequence
contig00241	gi|164319949|gb|ES829371.1|ES829371	99.81	518	1	0	5	522	113	630	0	1019		UFL_265_68 Cotton fiber 0-10 day post anthesis Gossypium hirsutum cDNA, mRNA sequence
contig00243	gi|78323754|gb|DT544028.1|DT544028	99.87	748	0	1	35	781	791	44	0	1467		EST1054668 GH_TMO Gossypium hirsutum cDNA, mRNA sequence
contig00244	gi|164251270|gb|EX168118.1|EX168118	99.33	890	6	0	5	894	93	982	0	1717		B09_R15_073 Cotton 1-14 day post anthesis Lambda Zap Express Library Gossypium hirsutum cDNA, mRNA sequence
contig00245	gi|164244242|gb|ES837916.1|ES837916	96.85	571	11	6	1	566	569	1	0	944		UFL_037_45 Cotton fiber 0-10 day post anthesis Gossypium hirsutum cDNA, mRNA sequence
contig00246	gi|164356189|gb|ES817435.1|ES817435	99.29	991	3	4	402	1388	9	999	0	1877		UFL_262_77 Cotton fiber 0-10 day post anthesis Gossypium hirsutum cDNA, mRNA sequence
contig00247	gi|164295603|gb|ES812938.1|ES812938	97.56	861	18	3	951	1810	8	866	0	1516		UFL_256_57 Cotton fiber 0-10 day post anthesis Gossypium hirsutum cDNA, mRNA sequence
contig00248	gi|164360125|gb|ES840674.1|ES840674	96.98	928	21	5	861	1781	13	940	0	1582		UFL_067_69 Cotton fiber 0-10 day post anthesis Gossypium hirsutum cDNA, mRNA sequence
contig00249	gi|109856170|gb|DW485149.1|DW485149	99.89	875	1	0	830	1704	24	898	0	1727		GH_RMIRS_051_C07_059_R Cotton Normalized Library random primed Gossypium hirsutum cDNA, mRNA sequence
contig00250	gi|78348781|gb|DT569055.1|DT569055	99.72	708	2	0	1095	1802	779	72	0	1388		EST1079695 GH_TMO Gossypium hirsutum cDNA, mRNA sequence
contig00251	gi|164325352|gb|ES818679.1|ES818679	98.23	848	14	1	539	1385	856	9	0	1554		UFL_322_21 Cotton fiber 0-10 day post anthesis Gossypium hirsutum cDNA, mRNA sequence
contig00252	gi|164294215|gb|ES842633.1|ES842633	96.8	469	15	0	1	469	203	671	0	811		UFL_090_20 Cotton fiber 0-10 day post anthesis Gossypium hirsutum cDNA, mRNA sequence
contig00253	gi|164300428|gb|ES806073.1|ES806073	98.85	956	7	4	1	953	76	1030	0	1776		UFL_644_49 Cotton fiber 0-10 day post anthesis Gossypium hirsutum cDNA, mRNA sequence
contig00254	gi|164254531|gb|ES806740.1|ES806740	96.83	1073	17	10	77	1135	1087	18	0	1744		UFL_650_14 Cotton fiber 0-10 day post anthesis Gossypium hirsutum cDNA, mRNA sequence
contig00255	gi|109827443|gb|DW226128.1|DW226128	99.6	743	3	0	1	743	24	766	0	1449		GH_HYPT_01-01-17R_E05_InvR_22Apr04_039_R Stem - 3 weeks after planting Gossypium hirsutum cDNA, mRNA sequence
contig00256	gi|164256299|gb|ES794470.1|ES794470	99.54	875	2	2	723	1595	875	1	0	1641		UFL_443_77 Cotton fiber 0-10 day post anthesis Gossypium hirsutum cDNA, mRNA sequence
contig00257	gi|84173894|gb|DR462542.1|DR462542	95.85	217	8	1	1	216	217	1	1e-95	351		CM109A08 Cotton Lambda Zap Express Library Gossypium hirsutum cDNA, mRNA sequence
contig00258	gi|164258823|gb|ES845348.1|ES845348	96.93	521	14	2	1	519	577	57	0	890		UFL_120_67 Cotton fiber 0-10 day post anthesis Gossypium hirsutum cDNA, mRNA sequence
contig00259	gi|78353137|gb|DT573411.1|DT573411	99.67	914	3	0	226	1139	914	1	0	1788		EST1084051 GH_TMO Gossypium hirsutum cDNA, mRNA sequence
contig00260	gi|325466217|gb|JG454105.1|JG454105	96.68	452	15	0	375	826	523	72	0	777		1P22-23-A11-T3 Subtracted cDNA library from Gossypium hirsutum L. variety Bikaneri Narma Gossypium hirsutum cDNA, mRNA sequence
contig00261	gi|73863879|gb|DT466618.1|DT466618	98.96	864	9	0	996	1859	15	878	0	1643		GH_CHX19C07.r GH_CHX Gossypium hirsutum cDNA clone GH_CHX19C07 3', mRNA sequence
contig00262	gi|164239697|gb|ES808305.1|ES808305	96.97	857	18	8	390	1240	9	863	0	1429		UFL_307_71 Cotton fiber 0-10 day post anthesis Gossypium hirsutum cDNA, mRNA sequence
contig00263	gi|109875386|gb|DW504360.1|DW504360	96.83	820	22	2	1	819	817	1	0	1366		GH_TMIRS_083_D02_F Cotton Normalized Library dT primed Gossypium hirsutum cDNA, mRNA sequence
contig00264	gi|109843892|gb|DW242450.1|DW242450	99.87	768	1	0	301	1068	768	1	0	1515		GH_TSMB_1-03-01_H03_LibSeq2_09Dec03_009_F Stem (mb) 3-5 weeks after planting Gossypium hirsutum cDNA, mRNA sequence
contig00265	gi|164307600|gb|ES833254.1|ES833254	97.7	695	9	7	586	1276	9	700	0	1195		UFL_459_83 Cotton fiber 0-10 day post anthesis Gossypium hirsutum cDNA, mRNA sequence
contig00266	gi|164281585|gb|ES809554.1|ES809554	97.4	1037	23	4	532	1567	1042	9	0	1812		UFL_217_05 Cotton fiber 0-10 day post anthesis Gossypium hirsutum cDNA, mRNA sequence
contig00267	gi|164322197|gb|ES829807.1|ES829807	96.47	1106	31	8	568	1670	9	1109	0	1820		UFL_259_85 Cotton fiber 0-10 day post anthesis Gossypium hirsutum cDNA, mRNA sequence
contig00268	gi|73859925|gb|DT462664.1|DT462664	95.85	772	29	3	1	770	15	785	0	1205		GH_CHX12G19.r GH_CHX Gossypium hirsutum cDNA clone GH_CHX12G19 3', mRNA sequence
contig00269	gi|73863432|gb|DT466171.1|DT466171	98.08	260	5	0	487	746	158	417	6e-133	476		GH_CHX18H24.f GH_CHX Gossypium hirsutum cDNA clone GH_CHX18H24 5', mRNA sequence
contig00270	gi|109873399|gb|DW502374.1|DW502374	98.28	641	10	1	3	643	40	679	0	1176		GH_TMIRS_065_G05_R Cotton Normalized Library dT primed Gossypium hirsutum cDNA, mRNA sequence
contig00271	gi|164333284|gb|ES839614.1|ES839614	100	560	0	0	1	560	560	1	0	1110		UFL_056_19 Cotton fiber 0-10 day post anthesis Gossypium hirsutum cDNA, mRNA sequence
contig00272	gi|164264301|gb|ES813538.1|ES813538	100	744	0	0	646	1389	752	9	0	1475		UFL_196_62 Cotton fiber 0-10 day post anthesis Gossypium hirsutum cDNA, mRNA sequence
contig00273	gi|164353422|gb|EX169941.1|EX169941	91.84	49	4	0	436	484	103	151	4e-09	65.9		G03_F3_020 Cotton 1-14 day post anthesis Lambda Zap Express Library Gossypium hirsutum cDNA, mRNA sequence
contig00274	gi|78335982|gb|DT556256.1|DT556256	99.32	736	4	1	1	735	123	858	0	1411		EST1066896 GH_TMO Gossypium hirsutum cDNA, mRNA sequence
contig00275	gi|164239542|gb|ES799088.1|ES799088	97.58	868	20	1	21	887	21	888	0	1546		UFL_557_60 Cotton fiber 0-10 day post anthesis Gossypium hirsutum cDNA, mRNA sequence
contig00276	gi|84173593|gb|DR462241.1|DR462241	98.78	492	5	1	1306	1796	492	1	0	920		CM105H05 Cotton Lambda Zap Express Library Gossypium hirsutum cDNA, mRNA sequence
contig00277	gi|109827922|gb|DW226576.1|DW226576	98.17	545	8	2	1	544	103	646	0	985		GH_HYPT_01-01-23R_C06_InvR_29Apr04_044_F Stem - 3 weeks after planting Gossypium hirsutum cDNA, mRNA sequence
contig00278	gi|109888121|gb|DW517090.1|DW517090	92.89	478	20	4	47	511	509	33	0	666		GH_TMIRS_208_A02_F Cotton Normalized Library dT primed Gossypium hirsutum cDNA, mRNA sequence
contig00279	gi|164252463|gb|ES814298.1|ES814298	98.01	1055	17	4	855	1907	9	1061	0	1893		UFL_213_46 Cotton fiber 0-10 day post anthesis Gossypium hirsutum cDNA, mRNA sequence
contig00280	gi|109838630|gb|DW237191.1|DW237191	98.46	911	3	1	467	1377	1	900	0	1574		GH_RTMF_10R_F05_InvR_30Aug04_037_F Root (free) - 3 weeks after planting Gossypium hirsutum cDNA, mRNA sequence
contig00281	gi|164370139|gb|ES804962.1|ES804962	97.42	1048	26	1	1	1047	22	1069	0	1859		UFL_635_42 Cotton fiber 0-10 day post anthesis Gossypium hirsutum cDNA, mRNA sequence
contig00282	gi|164257451|gb|ES810940.1|ES810940	97.64	721	17	0	1418	2138	9	729	0	1296		UFL_238_71 Cotton fiber 0-10 day post anthesis Gossypium hirsutum cDNA, mRNA sequence
contig00283	gi|73863327|gb|DT466066.1|DT466066	99.61	779	3	0	1060	1838	779	1	0	1520		GH_CHX18F15.f GH_CHX Gossypium hirsutum cDNA clone GH_CHX18F15 5', mRNA sequence
contig00284	gi|164346025|gb|ES822677.1|ES822677	98.26	862	11	3	138	995	870	9	0	1572		UFL_324_45 Cotton fiber 0-10 day post anthesis Gossypium hirsutum cDNA, mRNA sequence
contig00285	gi|325469060|gb|JG453223.1|JG453223	99.13	805	3	1	1614	2414	1	805	0	1497		1P63-64-65-H1-T3 Subtracted cDNA library from Gossypium hirsutum L. variety Bikaneri Narma Gossypium hirsutum cDNA, mRNA sequence
contig00286	gi|164298303|gb|ES829734.1|ES829734	88.75	827	93	0	718	1544	841	15	0	902		UFL_297_58 Cotton fiber 0-10 day post anthesis Gossypium hirsutum cDNA, mRNA sequence
contig00287	gi|164270108|gb|ES802014.1|ES802014	98.4	749	10	2	299	1047	755	9	0	1378		UFL_520_30 Cotton fiber 0-10 day post anthesis Gossypium hirsutum cDNA, mRNA sequence
contig00288	gi|54117331|gb|CO492840.1|CO492840	96.48	653	23	0	602	1254	35	687	0	1112		G.h.fbr-sw02230 G.h.fbr-sw Gossypium hirsutum cDNA, mRNA sequence
contig00289	gi|109857572|gb|DW486551.1|DW486551	99.54	869	2	2	722	1589	1	868	0	1675		GH_RMIRS_059_A08_R Cotton Normalized Library random primed Gossypium hirsutum cDNA, mRNA sequence
contig00290	gi|84174218|gb|DR462866.1|DR462866	98.34	604	4	6	93	695	3	601	0	1070		CM112D08 Cotton Lambda Zap Express Library Gossypium hirsutum cDNA, mRNA sequence
contig00291	gi|84151765|gb|DN801120.1|DN801120	98.59	496	7	0	887	1382	9	504	0	930		G.hir-15-20 DAA bolls drought stressed 275 15-20 DAA bolls from drought stressed plants Gossypium hirsutum cDNA, mRNA sequence
contig00292	gi|109869592|gb|DW498568.1|DW498568	99.44	888	5	0	877	1764	888	1	0	1723		GH_TMIRS_027_B09_R Cotton Normalized Library dT primed Gossypium hirsutum cDNA, mRNA sequence
contig00293	gi|78348896|gb|DT569170.1|DT569170	99.74	776	2	0	334	1109	1	776	0	1522		EST1079810 GH_TMO Gossypium hirsutum cDNA, mRNA sequence
contig00294	gi|73865732|gb|DT468470.1|DT468470	99.51	824	4	0	834	1657	837	14	0	1602		GH_CHX21O18.f GH_CHX Gossypium hirsutum cDNA clone GH_CHX21O18 5', mRNA sequence
contig00295	gi|164269285|gb|ES813614.1|ES813614	98.74	794	10	0	932	1725	800	7	0	1499		UFL_341_12 Cotton fiber 0-10 day post anthesis Gossypium hirsutum cDNA, mRNA sequence
contig00296	gi|109839217|gb|DW237778.1|DW237778	98.67	824	8	2	720	1541	1	823	0	1532		GH_RTMF_15R_A08_InvR_11Aug04_064_F Root (free) - 3 weeks after planting Gossypium hirsutum cDNA, mRNA sequence
contig00297	gi|78341095|gb|DT561369.1|DT561369	96.25	853	32	0	630	1482	62	914	0	1437		EST1072009 GH_TMO Gossypium hirsutum cDNA, mRNA sequence
contig00298	gi|78354787|gb|DT575061.1|DT575061	99.78	913	2	0	844	1756	945	33	0	1794		EST1085701 GH_TMO Gossypium hirsutum cDNA, mRNA sequence
contig00299	gi|164301013|gb|ES845482.1|ES845482	98.89	632	3	3	1	628	83	714	0	1098		UFL_123_13 Cotton fiber 0-10 day post anthesis Gossypium hirsutum cDNA, mRNA sequence
contig00300	gi|78339080|gb|DT559354.1|DT559354	100	844	0	0	130	973	1	844	0	1631		EST1069994 GH_TMO Gossypium hirsutum cDNA, mRNA sequence
contig00301	gi|164305117|gb|ES808614.1|ES808614	98.02	1058	17	4	74	1131	9	1062	0	1816		UFL_208_59 Cotton fiber 0-10 day post anthesis Gossypium hirsutum cDNA, mRNA sequence
contig00302	gi|164327453|gb|ES826221.1|ES826221	98.8	997	8	4	500	1495	1008	15	0	1853		UFL_363_56 Cotton fiber 0-10 day post anthesis Gossypium hirsutum cDNA, mRNA sequence
contig00303	gi|164257602|gb|ES822821.1|ES822821	96.65	986	30	3	8	991	993	9	0	1669		UFL_345_45 Cotton fiber 0-10 day post anthesis Gossypium hirsutum cDNA, mRNA sequence
contig00304	gi|164320467|gb|ES829394.1|ES829394	95.59	1088	30	12	83	1160	1087	8	0	1693		UFL_203_25 Cotton fiber 0-10 day post anthesis Gossypium hirsutum cDNA, mRNA sequence
contig00305	gi|164308701|gb|ES807687.1|ES807687	98.72	935	11	1	214	1148	934	1	0	1750		UFL_640_71 Cotton fiber 0-10 day post anthesis Gossypium hirsutum cDNA, mRNA sequence
contig00306	gi|73864437|gb|DT467176.1|DT467176	98.63	146	2	0	1	146	276	131	7e-73	274		GH_CHX19P20.f GH_CHX Gossypium hirsutum cDNA clone GH_CHX19P20 5', mRNA sequence
contig00307	gi|31072705|gb|CA992984.1|CA992984	100	696	0	0	130	825	27	722	0	1380		pAR04-11 pAR Gossypium hirsutum cDNA 5', mRNA sequence
contig00308	gi|109825661|gb|DW224385.1|DW224385	97.42	660	9	4	1	652	11	670	0	1150		GH_HYPS_01-01-09R_F11_InvR_14Apr04_085_R Stem - 7 weeks after planting Gossypium hirsutum cDNA, mRNA sequence
contig00309	gi|73943710|gb|DT527018.1|DT527018	98.68	455	5	1	85	538	1	455	0	848		GH_OCF03G10.f GH_OCF Gossypium hirsutum cDNA clone GH_OCF03G10 5', mRNA sequence
contig00310	gi|164309702|gb|ES849997.1|ES849997	98.67	752	10	0	43	794	8	759	0	1413		UFL_686_48 Cotton fiber 0-10 day post anthesis Gossypium hirsutum cDNA, mRNA sequence
contig00311	gi|164280208|gb|ES825117.1|ES825117	97.33	938	18	7	324	1259	1047	115	0	1606		UFL_423_59 Cotton fiber 0-10 day post anthesis Gossypium hirsutum cDNA, mRNA sequence
contig00312	gi|164360015|gb|ES807355.1|ES807355	97.99	1047	16	5	894	1938	9	1052	0	1873		UFL_639_29 Cotton fiber 0-10 day post anthesis Gossypium hirsutum cDNA, mRNA sequence
contig00313	gi|164275674|gb|ES817775.1|ES817775	96.22	1112	32	10	338	1444	9	1115	0	1792		UFL_279_04 Cotton fiber 0-10 day post anthesis Gossypium hirsutum cDNA, mRNA sequence
contig00314	gi|164325376|gb|ES826983.1|ES826983	98.68	1057	11	3	318	1371	1065	9	0	1961		UFL_412_12 Cotton fiber 0-10 day post anthesis Gossypium hirsutum cDNA, mRNA sequence
contig00315	gi|164274784|gb|ES802104.1|ES802104	97.32	971	20	6	145	1109	9	979	0	1671		UFL_618_28 Cotton fiber 0-10 day post anthesis Gossypium hirsutum cDNA, mRNA sequence
contig00316	gi|164343603|gb|ES834078.1|ES834078	98.77	978	7	5	87	1062	9	983	0	1808		UFL_361_17 Cotton fiber 0-10 day post anthesis Gossypium hirsutum cDNA, mRNA sequence
contig00317	gi|164317321|gb|ES818297.1|ES818297	96.71	607	9	4	1	601	168	769	0	1027		UFL_253_80 Cotton fiber 0-10 day post anthesis Gossypium hirsutum cDNA, mRNA sequence
contig00318	gi|164280063|gb|ES809522.1|ES809522	96.31	1056	24	14	445	1486	1	1055	0	1675		UFL_296_40 Cotton fiber 0-10 day post anthesis Gossypium hirsutum cDNA, mRNA sequence
contig00319	gi|164336345|gb|ES797148.1|ES797148	96.74	1105	27	9	19	1121	1106	9	0	1834		UFL_506_85 Cotton fiber 0-10 day post anthesis Gossypium hirsutum cDNA, mRNA sequence
contig00320	gi|164347432|gb|ES808724.1|ES808724	97.1	1102	25	7	612	1708	9	1108	0	1836		UFL_207_29 Cotton fiber 0-10 day post anthesis Gossypium hirsutum cDNA, mRNA sequence
contig00321	gi|109889480|gb|DW518448.1|DW518448	98.57	910	10	2	542	1448	2	911	0	1661		GH_TMIRS_221_B12_F Cotton Normalized Library dT primed Gossypium hirsutum cDNA, mRNA sequence
contig00322	gi|72269394|gb|DT047133.1|DT047133	98.05	513	6	4	413	922	543	32	0	906		COT_CK_E02 Fiber and Ovule of Xu-142 Lambda Zap Express Library Gossypium hirsutum cDNA 3' similar to (AC016827) putative mudrA protein [Arabidopsis thaliana], mRNA sequence
contig00324	gi|109884981|gb|DW513951.1|DW513951	89.06	64	7	0	35	98	113	176	7e-11	71.9		GH_TMIRS_177_F06_F Cotton Normalized Library dT primed Gossypium hirsutum cDNA, mRNA sequence
contig00325	gi|164240775|gb|ES809026.1|ES809026	98.5	933	11	3	15	945	7	938	0	1715		UFL_280_92 Cotton fiber 0-10 day post anthesis Gossypium hirsutum cDNA, mRNA sequence
contig00326	gi|109840322|gb|DW238883.1|DW238883	99.4	828	5	0	28	855	1	828	0	1604		GH_STEMmb_40202_D02_LibSeq2_22Oct03_010 Stem (mb) - 7-10 weeks after planting Gossypium hirsutum cDNA, mRNA sequence
contig00327	gi|109851157|gb|DW480136.1|DW480136	99.72	725	2	0	63	787	748	24	0	1421		GH_RMIRS_023_F12_R Cotton Normalized Library random primed Gossypium hirsutum cDNA, mRNA sequence
contig00328	gi|109861874|gb|DW490851.1|DW490851	99.29	700	5	0	1	700	29	728	0	1350		GH_RMIRS_082_G10_R Cotton Normalized Library random primed Gossypium hirsutum cDNA, mRNA sequence
contig00329	gi|164246110|gb|ES814213.1|ES814213	97.92	914	15	4	752	1662	920	8	0	1629		UFL_270_80 Cotton fiber 0-10 day post anthesis Gossypium hirsutum cDNA, mRNA sequence
contig00330	gi|109828395|gb|DW227018.1|DW227018	98.68	608	4	4	69	672	608	1	0	1110		GH_HYPT_01-01-28R_G07_InvR_29Apr04_051_F Stem - 3 weeks after planting Gossypium hirsutum cDNA, mRNA sequence
contig00331	gi|164254618|gb|ES819235.1|ES819235	97.72	963	20	2	1	963	969	9	0	1719		UFL_213_70 Cotton fiber 0-10 day post anthesis Gossypium hirsutum cDNA, mRNA sequence
contig00332	gi|31072714|gb|CA992993.1|CA992993	98.24	737	3	5	1	735	20	748	0	1328		pAR04-39 pAR Gossypium hirsutum cDNA 5', mRNA sequence
contig00333	gi|78340704|gb|DT560978.1|DT560978	100	348	0	0	1	348	43	390	0	690		EST1071618 GH_TMO Gossypium hirsutum cDNA, mRNA sequence
contig00334	gi|164266547|gb|ES851154.1|ES851154	99.18	978	4	4	25	999	51	1027	0	1844		UFL_687_30 Cotton fiber 0-10 day post anthesis Gossypium hirsutum cDNA, mRNA sequence
contig00335	gi|164344023|gb|ES830992.1|ES830992	99.13	916	6	2	148	1061	8	923	0	1737		UFL_353_04 Cotton fiber 0-10 day post anthesis Gossypium hirsutum cDNA, mRNA sequence
contig00336	gi|164246275|gb|ES830803.1|ES830803	98.79	909	4	6	66	973	8	910	0	1669		UFL_375_82 Cotton fiber 0-10 day post anthesis Gossypium hirsutum cDNA, mRNA sequence
contig00337	gi|164327500|gb|ES828302.1|ES828302	98.66	1047	13	1	366	1412	1054	9	0	1957		UFL_226_51 Cotton fiber 0-10 day post anthesis Gossypium hirsutum cDNA, mRNA sequence
contig00338	gi|84163843|gb|DR452491.1|DR452491	99.16	477	3	1	575	1050	477	1	0	906		CM003B12 Cotton Lambda Zap Express Library Gossypium hirsutum cDNA, mRNA sequence
contig00339	gi|164243002|gb|ES821910.1|ES821910	97.79	1039	18	5	355	1391	1043	8	0	1838		UFL_323_60 Cotton fiber 0-10 day post anthesis Gossypium hirsutum cDNA, mRNA sequence
contig00340	gi|164246009|gb|ES805772.1|ES805772	98.38	1052	13	4	354	1403	1	1050	0	1921		UFL_602_85 Cotton fiber 0-10 day post anthesis Gossypium hirsutum cDNA, mRNA sequence
contig00341	gi|109829945|gb|DW228504.1|DW228504	99.58	472	1	1	1	471	169	640	0	912		GH_ONEFM_01-01-06R_G07_InvR_17Feb04_051_F Fiber - 1 day after anthesis Gossypium hirsutum cDNA, mRNA sequence
contig00342	gi|72272988|gb|DT048928.1|DT048928	98.97	390	3	1	1	389	415	26	0	733		COT_DG_F10 Fiber and Ovule of Xu-142 Lambda Zap Express Library Gossypium hirsutum cDNA 3' similar to (AJ249960) diaminopimelate decarboxylase [Arabidopsis thaliana], mRNA sequence
contig00343	gi|164255528|gb|ES810911.1|ES810911	97.97	1037	14	6	518	1552	9	1040	0	1760		UFL_268_90 Cotton fiber 0-10 day post anthesis Gossypium hirsutum cDNA, mRNA sequence
contig00344	gi|31072855|gb|CA993134.1|CA993134	99.02	914	8	1	799	1712	929	17	0	1733		pAR0545 pAR Gossypium hirsutum cDNA 5', mRNA sequence
contig00345	gi|164360158|gb|ES844966.1|ES844966	98.32	955	10	5	297	1247	22	974	0	1729		UFL_116_51 Cotton fiber 0-10 day post anthesis Gossypium hirsutum cDNA, mRNA sequence
contig00346	gi|164265486|gb|ES848929.1|ES848929	97.12	417	11	1	1832	2247	863	447	0	724		UFL_657_45 Cotton fiber 0-10 day post anthesis Gossypium hirsutum cDNA, mRNA sequence
contig00347	gi|164317149|gb|ES792234.1|ES792234	97.08	958	23	5	327	1279	1	958	0	1637		UFL_600_24 Cotton fiber 0-10 day post anthesis Gossypium hirsutum cDNA, mRNA sequence
contig00348	gi|109843134|gb|DW241692.1|DW241692	85.71	665	94	1	688	1352	8	671	4e-157	557		GH_TS_1-04-02_C12_LibSeq2_28Nov03_092 Stem - 3-5 weeks after planting Gossypium hirsutum cDNA, mRNA sequence
contig00349	gi|109869356|gb|DW498332.1|DW498332	97.74	530	11	1	161	689	1	530	0	948		GH_TMIRS_024_H09_F Cotton Normalized Library dT primed Gossypium hirsutum cDNA, mRNA sequence
contig00350	gi|164283215|gb|ES850874.1|ES850874	99.77	432	0	1	1	431	694	263	0	841		UFL_687_67 Cotton fiber 0-10 day post anthesis Gossypium hirsutum cDNA, mRNA sequence
contig00352	gi|109866812|gb|DW495788.1|DW495788	95.88	728	6	3	585	1308	799	92	0	1223		GH_TMIRS_001_F11_R Cotton Normalized Library dT primed Gossypium hirsutum cDNA, mRNA sequence
contig00354	gi|164278718|gb|ES825088.1|ES825088	97.39	1072	24	4	546	1613	1080	9	0	1871		UFL_349_79 Cotton fiber 0-10 day post anthesis Gossypium hirsutum cDNA, mRNA sequence
contig00355	gi|109855058|gb|DW484037.1|DW484037	99.38	801	3	2	1	801	819	21	0	1534		GH_RMIRS_045_B11_093_R Cotton Normalized Library random primed Gossypium hirsutum cDNA, mRNA sequence
contig00356	gi|109877337|gb|DW506310.1|DW506310	99.15	823	4	3	35	855	1	822	0	1552		GH_TMIRS_102_F10_R Cotton Normalized Library dT primed Gossypium hirsutum cDNA, mRNA sequence
contig00357	gi|164366957|gb|ES827221.1|ES827221	98.11	1061	18	2	211	1269	9	1069	0	1929		UFL_344_66 Cotton fiber 0-10 day post anthesis Gossypium hirsutum cDNA, mRNA sequence
contig00358	gi|109862922|gb|DW491899.1|DW491899	99.61	515	0	2	1	514	536	23	0	989		GH_RMIRS_088_E05_R Cotton Normalized Library random primed Gossypium hirsutum cDNA, mRNA sequence
contig00359	gi|109874648|gb|DW503622.1|DW503622	99.42	518	2	1	18	534	518	1	0	995		GH_TMIRS_076_A08_F Cotton Normalized Library dT primed Gossypium hirsutum cDNA, mRNA sequence
contig00360	gi|164261012|gb|ES791951.1|ES791951	97.03	1079	20	11	13	1083	1083	9	0	1800		UFL_530_21 Cotton fiber 0-10 day post anthesis Gossypium hirsutum cDNA, mRNA sequence
contig00361	gi|109834895|gb|DW233460.1|DW233460	99.38	160	1	0	1735	1894	1	160	2e-82	309		GH_RTFR_05R_G04_InvR_13Sep04_020_F Root (free) - 7-10 weeks after planting Gossypium hirsutum cDNA, mRNA sequence
contig00362	gi|164343151|gb|ES832407.1|ES832407	97.6	998	11	11	313	1300	1003	9	0	1705		UFL_423_50 Cotton fiber 0-10 day post anthesis Gossypium hirsutum cDNA, mRNA sequence
contig00363	gi|164336547|gb|ES847571.1|ES847571	100	529	0	0	838	1366	879	351	0	1049		UFL_145_62 Cotton fiber 0-10 day post anthesis Gossypium hirsutum cDNA, mRNA sequence
contig00364	gi|164266196|gb|ES806443.1|ES806443	98.33	959	13	3	1	957	97	1054	0	1750		UFL_632_82 Cotton fiber 0-10 day post anthesis Gossypium hirsutum cDNA, mRNA sequence
contig00365	gi|109874833|gb|DW503807.1|DW503807	98.56	900	12	1	543	1442	5	903	0	1677		GH_TMIRS_077_H09_F Cotton Normalized Library dT primed Gossypium hirsutum cDNA, mRNA sequence
contig00366	gi|164278078|gb|ES833332.1|ES833332	100	337	0	0	989	1325	1	337	0	668		UFL_410_51 Cotton fiber 0-10 day post anthesis Gossypium hirsutum cDNA, mRNA sequence
contig00367	gi|78333306|gb|DT553580.1|DT553580	90.37	592	56	1	191	782	146	736	0	714		EST1064220 GH_TMO Gossypium hirsutum cDNA, mRNA sequence
contig00368	gi|325468712|gb|JG452875.1|JG452875	98.65	816	10	1	151	965	816	1	0	1522		1PR3-4-5-E11-T3 Subtracted cDNA library from Gossypium hirsutum L. variety Bikaneri Narma Gossypium hirsutum cDNA, mRNA sequence
contig00369	gi|78331420|gb|DT551694.1|DT551694	98.45	452	2	5	1541	1992	890	444	0	801		EST1062334 GH_TMO Gossypium hirsutum cDNA, mRNA sequence
contig00370	gi|109886897|gb|DW515866.1|DW515866	99.11	225	2	0	803	1027	1	225	4e-119	430		GH_TMIRS_195_G11_F Cotton Normalized Library dT primed Gossypium hirsutum cDNA, mRNA sequence
contig00371	gi|109886898|gb|DW515867.1|DW515867	99.56	450	2	0	1	450	456	7	0	876		GH_TMIRS_195_G11_R Cotton Normalized Library dT primed Gossypium hirsutum cDNA, mRNA sequence
contig00372	gi|164299177|gb|ES833560.1|ES833560	97.77	1075	20	4	281	1352	17	1090	0	1911		UFL_349_81 Cotton fiber 0-10 day post anthesis Gossypium hirsutum cDNA, mRNA sequence
contig00373	gi|78336224|gb|DT556498.1|DT556498	99.42	869	3	2	701	1567	1	869	0	1667		EST1067138 GH_TMO Gossypium hirsutum cDNA, mRNA sequence
contig00374	gi|78348579|gb|DT568853.1|DT568853	97.76	492	7	4	1	492	414	901	0	856		EST1079493 GH_TMO Gossypium hirsutum cDNA, mRNA sequence
contig00375	gi|164253706|gb|ES830206.1|ES830206	97.57	783	19	0	1	783	188	970	0	1402		UFL_238_56 Cotton fiber 0-10 day post anthesis Gossypium hirsutum cDNA, mRNA sequence
contig00376	gi|164361224|gb|ES851404.1|ES851404	98.48	791	7	4	966	1751	9	799	0	1443		UFL_653_35 Cotton fiber 0-10 day post anthesis Gossypium hirsutum cDNA, mRNA sequence
contig00377	gi|78339320|gb|DT559594.1|DT559594	98.62	942	7	6	1032	1973	992	57	0	1717		EST1070234 GH_TMO Gossypium hirsutum cDNA, mRNA sequence
contig00378	gi|5050547|gb|AI731695.1|AI731695	98.06	669	13	0	889	1557	1	669	0	1223		BNLGHi10502 Six-day Cotton fiber Gossypium hirsutum cDNA 5' similar to (AF022457) CYP97B2p [Glycine max], mRNA sequence
contig00379	gi|193218946|gb|EY197218.1|EY197218	99.75	815	1	1	1415	2228	974	160	0	1552		UFL_415_C5 Cotton ovule and fiber 3-5 days post anthesis Gossypium hirsutum cDNA, mRNA sequence
contig00380	gi|164335623|gb|EX169094.1|EX169094	97.65	681	11	4	242	921	678	2	0	1201		G04_R-25_033 Cotton 1-14 day post anthesis Lambda Zap Express Library Gossypium hirsutum cDNA, mRNA sequence
contig00381	gi|164352241|gb|ES800300.1|ES800300	98.63	952	12	1	187	1138	958	8	0	1776		UFL_497_73 Cotton fiber 0-10 day post anthesis Gossypium hirsutum cDNA, mRNA sequence
contig00382	gi|5048553|gb|AI729701.1|AI729701	100	106	0	0	1	106	158	263	6e-54	210		BNLGHi13990 Six-day Cotton fiber Gossypium hirsutum cDNA 5' similar to (AF031231) S222 [Triticum aestivum], mRNA sequence
contig00383	gi|164363916|gb|EX167498.1|EX167498	99.77	862	2	0	664	1525	65	926	0	1693		D07_R8_062 Cotton 1-14 day post anthesis Lambda Zap Express Library Gossypium hirsutum cDNA, mRNA sequence
contig00384	gi|78327760|gb|DT548034.1|DT548034	99.53	644	2	1	1	643	93	736	0	1245		EST1058674 GH_TMO Gossypium hirsutum cDNA, mRNA sequence
contig00385	gi|164277758|gb|ES796114.1|ES796114	98.56	1044	11	4	764	1806	8	1048	0	1919		UFL_587_68 Cotton fiber 0-10 day post anthesis Gossypium hirsutum cDNA, mRNA sequence
contig00386	gi|84158048|gb|DN827095.1|DN827095	98.57	558	8	0	218	775	8	565	0	1043		G.hir-20, 30 hrs post inoculation 405 Leaf cDNA 20,30 hrs post inoculation with Xanthomonas campestris pv. malvacearum 3631 Gossypium hirsutum cDNA, mRNA sequence
contig00387	gi|72268923|gb|DT046933.1|DT046933	96.75	277	7	2	1	275	283	7	2e-130	466		COT_CE_G01 Fiber and Ovule of Xu-142 Lambda Zap Express Library Gossypium hirsutum cDNA 3' similar to (D29629) aconitase [Cucurbita cv. Kurokawa Amakuri], mRNA sequence
contig00388	gi|164263237|gb|ES806393.1|ES806393	98.67	899	11	1	778	1675	938	40	0	1679		UFL_629_25 Cotton fiber 0-10 day post anthesis Gossypium hirsutum cDNA, mRNA sequence
contig00389	gi|164295322|gb|ES847448.1|ES847448	99.41	170	1	0	599	768	1	170	1e-88	329		UFL_144_30 Cotton fiber 0-10 day post anthesis Gossypium hirsutum cDNA, mRNA sequence
contig00390	gi|109863583|gb|DW492560.1|DW492560	98.64	734	9	1	10	742	23	756	0	1368		GH_RMIRS_092_B05_R Cotton Normalized Library random primed Gossypium hirsutum cDNA, mRNA sequence
contig00391	gi|164268357|gb|ES827914.1|ES827914	96.42	1089	27	11	438	1525	1086	9	0	1764		UFL_295_46 Cotton fiber 0-10 day post anthesis Gossypium hirsutum cDNA, mRNA sequence
contig00392	gi|109868478|gb|DW497454.1|DW497454	98.89	540	2	4	104	640	1	539	0	991		GH_TMIRS_016_D08_R Cotton Normalized Library dT primed Gossypium hirsutum cDNA, mRNA sequence
contig00393	gi|164251410|gb|ES814517.1|ES814517	94.31	1125	54	10	353	1469	9	1131	0	1643		UFL_223_65 Cotton fiber 0-10 day post anthesis Gossypium hirsutum cDNA, mRNA sequence
contig00394	gi|73863307|gb|DT466046.1|DT466046	99.75	793	1	1	807	1599	14	805	0	1548		GH_CHX18F04.f GH_CHX Gossypium hirsutum cDNA clone GH_CHX18F04 5', mRNA sequence
contig00395	gi|164271630|gb|ES792466.1|ES792466	98.25	801	9	5	922	1719	9	807	0	1441		UFL_478_91 Cotton fiber 0-10 day post anthesis Gossypium hirsutum cDNA, mRNA sequence
contig00396	gi|109873722|gb|DW502697.1|DW502697	98.56	555	4	2	1	553	554	2	0	983		GH_TMIRS_068_G09_F Cotton Normalized Library dT primed Gossypium hirsutum cDNA, mRNA sequence
contig00397	gi|164275854|gb|ES831267.1|ES831267	97.71	875	16	4	326	1197	882	9	0	1546		UFL_413_51 Cotton fiber 0-10 day post anthesis Gossypium hirsutum cDNA, mRNA sequence
contig00398	gi|164321165|gb|ES791747.1|ES791747	97.18	1064	24	6	319	1378	1100	39	0	1824		UFL_607_01 Cotton fiber 0-10 day post anthesis Gossypium hirsutum cDNA, mRNA sequence
contig00399	gi|109871431|gb|DW500407.1|DW500407	99.43	702	4	0	1	702	767	66	0	1360		GH_TMIRS_046_C04_F Cotton Normalized Library dT primed Gossypium hirsutum cDNA, mRNA sequence
contig00400	gi|54115188|gb|CO490697.1|CO490697	97.49	638	15	1	79	716	744	108	0	1130		G.h.fbr-sw00087 G.h.fbr-sw Gossypium hirsutum cDNA, mRNA sequence
contig00401	gi|109883480|gb|DW512450.1|DW512450	98.76	565	7	0	1	565	7	571	0	1065		GH_TMIRS_163_D06_R Cotton Normalized Library dT primed Gossypium hirsutum cDNA, mRNA sequence
contig00402	gi|164302774|gb|ES850511.1|ES850511	98.07	935	15	3	1	933	942	9	0	1687		UFL_687_96 Cotton fiber 0-10 day post anthesis Gossypium hirsutum cDNA, mRNA sequence
contig00403	gi|78341069|gb|DT561343.1|DT561343	99.23	912	6	1	335	1245	965	54	0	1744		EST1071983 GH_TMO Gossypium hirsutum cDNA, mRNA sequence
contig00405	gi|164346331|gb|ES808670.1|ES808670	97.64	678	16	0	671	1348	9	686	0	1217		UFL_290_31 Cotton fiber 0-10 day post anthesis Gossypium hirsutum cDNA, mRNA sequence
contig00406	gi|78343620|gb|DT563894.1|DT563894	100	791	0	0	1	791	13	803	0	1526		EST1074534 GH_TMO Gossypium hirsutum cDNA, mRNA sequence
contig00407	gi|73862681|gb|DT465420.1|DT465420	99.41	845	4	1	342	1185	15	859	0	1628		GH_CHX17F08.f GH_CHX Gossypium hirsutum cDNA clone GH_CHX17F08 5', mRNA sequence
contig00408	gi|164296066|gb|ES818537.1|ES818537	99.3	861	3	3	369	1227	868	9	0	1635		UFL_189_61 Cotton fiber 0-10 day post anthesis Gossypium hirsutum cDNA, mRNA sequence
contig00409	gi|164265298|gb|ES813671.1|ES813671	100	359	0	0	30	388	844	486	0	712		UFL_277_09 Cotton fiber 0-10 day post anthesis Gossypium hirsutum cDNA, mRNA sequence
contig00410	gi|109849801|gb|DW478780.1|DW478780	99.63	541	2	0	709	1249	1	541	0	1057		GH_RMIRS_016_A11_R Cotton Normalized Library random primed Gossypium hirsutum cDNA, mRNA sequence
contig00411	gi|109847750|gb|DW476730.1|DW476730	98.74	874	9	2	1159	2032	25	896	0	1631		GH_RMIRS_004_F07_R Cotton Normalized Library random primed Gossypium hirsutum cDNA, mRNA sequence
contig00412	gi|78331400|gb|DT551674.1|DT551674	88.26	639	73	2	64	701	237	874	9e-175	615		EST1062314 GH_TMO Gossypium hirsutum cDNA, mRNA sequence
contig00413	gi|84170054|gb|DR458702.1|DR458702	98.15	432	8	0	168	599	11	442	0	793		CM068E07 Cotton Lambda Zap Express Library Gossypium hirsutum cDNA, mRNA sequence
contig00414	gi|164258411|gb|ES811894.1|ES811894	98.08	1040	15	5	59	1093	1047	8	0	1863		UFL_253_81 Cotton fiber 0-10 day post anthesis Gossypium hirsutum cDNA, mRNA sequence
contig00415	gi|164322119|gb|EX172306.1|EX172306	98.3	589	8	2	572	1158	1	589	0	1082		F11_F-28_094 Cotton 1-14 day post anthesis Lambda Zap Express Library Gossypium hirsutum cDNA, mRNA sequence
contig00416	gi|109841742|gb|DW240302.1|DW240302	98.66	821	11	0	343	1163	1	821	0	1540		GH_TS_1-00-02_G06_LibSeq2_04Dec03_018 Stem - 3-5 weeks after planting Gossypium hirsutum cDNA, mRNA sequence
contig00417	gi|82756120|gb|DV849682.1|DV849682	97.02	672	20	0	979	1650	5	676	0	1174		GH_LSL23D01.f GH_LSL Gossypium hirsutum cDNA clone GH_LSL23D01 5', mRNA sequence
contig00418	gi|164250239|gb|EX168704.1|EX168704	98.61	791	7	4	552	1341	847	60	0	1457		F01_R-21_012 Cotton 1-14 day post anthesis Lambda Zap Express Library Gossypium hirsutum cDNA, mRNA sequence
contig00419	gi|164274831|gb|ES806831.1|ES806831	99.6	749	2	1	36	783	838	90	0	1453		UFL_649_50 Cotton fiber 0-10 day post anthesis Gossypium hirsutum cDNA, mRNA sequence
contig00420	gi|164247355|gb|ES832131.1|ES832131	97.36	871	18	5	777	1643	878	9	0	1471		UFL_320_33 Cotton fiber 0-10 day post anthesis Gossypium hirsutum cDNA, mRNA sequence
contig00421	gi|164298758|gb|ES834382.1|ES834382	97.64	1058	18	7	989	2040	9	1065	0	1844		UFL_374_22 Cotton fiber 0-10 day post anthesis Gossypium hirsutum cDNA, mRNA sequence
contig00422	gi|164259074|gb|ES791677.1|ES791677	93.83	907	31	4	24	927	8	892	0	1364		UFL_563_36 Cotton fiber 0-10 day post anthesis Gossypium hirsutum cDNA, mRNA sequence
contig00423	gi|109831454|gb|DW230013.1|DW230013	99.87	773	1	0	118	890	4	776	0	1524		GH_OVfbl_01-01-05R_C08_InvR_27Jan04_060_R Ovules - day of anthesis from a fiberless mutant Gossypium hirsutum cDNA, mRNA sequence
contig00424	gi|164316254|gb|ES820438.1|ES820438	97.83	785	12	4	273	1055	9	790	0	1392		UFL_459_68 Cotton fiber 0-10 day post anthesis Gossypium hirsutum cDNA, mRNA sequence
contig00425	gi|78324155|gb|DT544429.1|DT544429	100	843	0	0	706	1548	870	28	0	1629		EST1055069 GH_TMO Gossypium hirsutum cDNA, mRNA sequence
contig00426	gi|78348339|gb|DT568613.1|DT568613	99.23	907	1	6	1	907	31	931	0	1695		EST1079253 GH_TMO Gossypium hirsutum cDNA, mRNA sequence
contig00427	gi|78344038|gb|DT564312.1|DT564312	100	323	0	0	1	323	255	577	0	640		EST1074952 GH_TMO Gossypium hirsutum cDNA, mRNA sequence
contig00428	gi|109864997|gb|DW493973.1|DW493973	99.84	607	0	1	656	1262	618	13	0	1146		GH_RMIRS_099_G10_F Cotton Normalized Library random primed Gossypium hirsutum cDNA, mRNA sequence
contig00429	gi|164253548|gb|ES814561.1|ES814561	100	674	0	0	1	674	32	705	0	1336		UFL_228_22 Cotton fiber 0-10 day post anthesis Gossypium hirsutum cDNA, mRNA sequence
contig00430	gi|78325874|gb|DT546148.1|DT546148	97.73	132	1	2	1	130	622	753	2e-57	222		EST1056788 GH_TMO Gossypium hirsutum cDNA, mRNA sequence
contig00431	gi|164305580|gb|ES824197.1|ES824197	99.87	762	1	0	709	1470	9	770	0	1503		UFL_367_31 Cotton fiber 0-10 day post anthesis Gossypium hirsutum cDNA, mRNA sequence
contig00432	gi|164316872|gb|ES828679.1|ES828679	97.46	945	19	5	674	1615	7	949	0	1643		UFL_291_84 Cotton fiber 0-10 day post anthesis Gossypium hirsutum cDNA, mRNA sequence
contig00433	gi|164247632|gb|ES849503.1|ES849503	99.81	521	0	1	17	537	525	6	0	1017		UFL_653_02 Cotton fiber 0-10 day post anthesis Gossypium hirsutum cDNA, mRNA sequence
contig00434	gi|164262097|gb|ES799757.1|ES799757	99.52	836	4	0	675	1510	8	843	0	1626		UFL_512_61 Cotton fiber 0-10 day post anthesis Gossypium hirsutum cDNA, mRNA sequence
contig00435	gi|164355829|gb|ES839705.1|ES839705	97.45	744	14	5	80	821	9	749	0	1285		UFL_057_21 Cotton fiber 0-10 day post anthesis Gossypium hirsutum cDNA, mRNA sequence
contig00436	gi|164339980|gb|ES801578.1|ES801578	97.78	900	17	3	378	1274	900	1	0	1602		UFL_583_40 Cotton fiber 0-10 day post anthesis Gossypium hirsutum cDNA, mRNA sequence
contig00437	gi|72273675|gb|DT049274.1|DT049274	97.26	401	8	3	1	399	64	463	0	686		COT_DK_H02 Fiber and Ovule of Xu-142 Lambda Zap Express Library Gossypium hirsutum cDNA 3' similar to unknown, mRNA sequence
contig00438	gi|164261452|gb|ES830319.1|ES830319	98.56	624	4	4	1	622	90	710	0	1136		UFL_194_16 Cotton fiber 0-10 day post anthesis Gossypium hirsutum cDNA, mRNA sequence
contig00439	gi|164309735|gb|EV483657.1|EV483657	97.95	439	3	3	18	450	631	193	0	700		043B12 Cotton Lambda Zap Express Library Gossypium hirsutum cDNA, mRNA sequence
contig00440	gi|164340974|gb|ES792760.1|ES792760	98.8	1085	7	6	611	1690	1106	23	0	2000		UFL_614_10 Cotton fiber 0-10 day post anthesis Gossypium hirsutum cDNA, mRNA sequence
contig00441	gi|78351026|gb|DT571300.1|DT571300	98.33	899	13	2	15	911	1	899	0	1647		EST1081940 GH_TMO Gossypium hirsutum cDNA, mRNA sequence
contig00442	gi|78335841|gb|DT556115.1|DT556115	99.11	672	6	0	1	672	232	903	0	1285		EST1066755 GH_TMO Gossypium hirsutum cDNA, mRNA sequence
contig00443	gi|325466115|gb|JG454003.1|JG454003	97.5	559	13	1	1	558	174	732	0	989		1P28-29-30-H5-T3 Subtracted cDNA library from Gossypium hirsutum L. variety Bikaneri Narma Gossypium hirsutum cDNA, mRNA sequence
contig00444	gi|73858819|gb|DT461558.1|DT461558	99.71	347	0	1	1	346	88	434	0	672		GH_CHX01G09.x GH_CHX Gossypium hirsutum cDNA clone GH_CHX01G09 5', mRNA sequence
contig00445	gi|109849421|gb|DW478400.1|DW478400	98.33	956	11	5	173	1124	955	1	0	1729		GH_RMIRS_014_A02_016_F Cotton Normalized Library random primed Gossypium hirsutum cDNA, mRNA sequence
contig00446	gi|164241900|gb|ES821081.1|ES821081	98.3	1060	12	6	136	1189	1068	9	0	1913		UFL_323_57 Cotton fiber 0-10 day post anthesis Gossypium hirsutum cDNA, mRNA sequence
contig00448	gi|109826005|gb|DW224726.1|DW224726	98.71	778	10	0	289	1066	5	782	0	1463		GH_HYPS_01-01-13R_G02_InvR_21Apr04_004_F Stem - 7 weeks after planting Gossypium hirsutum cDNA, mRNA sequence
contig00449	gi|78341840|gb|DT562114.1|DT562114	99.31	869	6	0	329	1197	1	869	0	1675		EST1072754 GH_TMO Gossypium hirsutum cDNA, mRNA sequence
contig00450	gi|164287559|gb|ES798379.1|ES798379	97.66	1027	20	4	234	1258	9	1033	0	1772		UFL_608_12 Cotton fiber 0-10 day post anthesis Gossypium hirsutum cDNA, mRNA sequence
contig00451	gi|109862747|gb|DW491724.1|DW491724	90.18	326	31	1	1261	1585	534	209	4e-105	385		GH_RMIRS_087_E12_F Cotton Normalized Library random primed Gossypium hirsutum cDNA, mRNA sequence
contig00452	gi|325468593|gb|JG452756.1|JG452756	99.86	716	1	0	170	885	716	1	0	1411		2P10-D9-T3 Subtracted cDNA library from Gossypium hirsutum L. variety Bikaneri Narma Gossypium hirsutum cDNA, mRNA sequence
contig00453	gi|78338252|gb|DT558526.1|DT558526	98.87	793	9	0	1	793	41	833	0	1501		EST1069166 GH_TMO Gossypium hirsutum cDNA, mRNA sequence
contig00454	gi|164312052|gb|ES816133.1|ES816133	97.78	1037	18	5	336	1368	8	1043	0	1836		UFL_276_21 Cotton fiber 0-10 day post anthesis Gossypium hirsutum cDNA, mRNA sequence
contig00455	gi|78336494|gb|DT556768.1|DT556768	85.11	94	14	0	401	494	815	722	2e-12	75.8		EST1067408 GH_TMO Gossypium hirsutum cDNA, mRNA sequence
contig00456	gi|164300887|gb|ES806933.1|ES806933	98.37	1043	12	5	553	1593	1048	9	0	1893		UFL_650_56 Cotton fiber 0-10 day post anthesis Gossypium hirsutum cDNA, mRNA sequence
contig00457	gi|78323265|gb|DT543539.1|DT543539	99.32	880	6	0	299	1178	880	1	0	1697		EST1054179 GH_TMO Gossypium hirsutum cDNA, mRNA sequence
contig00458	gi|164252763|gb|ES839355.1|ES839355	99.68	632	2	0	943	1574	642	11	0	1195		UFL_053_35 Cotton fiber 0-10 day post anthesis Gossypium hirsutum cDNA, mRNA sequence
contig00459	gi|164274720|gb|ES796878.1|ES796878	96.39	969	19	6	51	1017	9	963	0	1616		UFL_583_16 Cotton fiber 0-10 day post anthesis Gossypium hirsutum cDNA, mRNA sequence
contig00460	gi|164334427|gb|ES814032.1|ES814032	99.06	1066	3	7	612	1670	1074	9	0	1978		UFL_321_83 Cotton fiber 0-10 day post anthesis Gossypium hirsutum cDNA, mRNA sequence
contig00461	gi|164305299|gb|ES850605.1|ES850605	99.84	629	0	1	223	851	719	92	0	1231		UFL_675_93 Cotton fiber 0-10 day post anthesis Gossypium hirsutum cDNA, mRNA sequence
contig00462	gi|78344203|gb|DT564477.1|DT564477	96.94	654	15	2	971	1619	783	130	0	1128		EST1075117 GH_TMO Gossypium hirsutum cDNA, mRNA sequence
contig00463	gi|164248231|gb|ES814479.1|ES814479	98.04	1071	17	4	410	1477	9	1078	0	1925		UFL_266_39 Cotton fiber 0-10 day post anthesis Gossypium hirsutum cDNA, mRNA sequence
contig00464	gi|164364907|gb|ES810628.1|ES810628	97.63	1141	23	4	348	1485	1147	8	0	2016		UFL_239_09 Cotton fiber 0-10 day post anthesis Gossypium hirsutum cDNA, mRNA sequence
contig00465	gi|78337315|gb|DT557589.1|DT557589	98.32	954	15	1	202	1155	953	1	0	1756		EST1068229 GH_TMO Gossypium hirsutum cDNA, mRNA sequence
contig00466	gi|109865085|gb|DW494061.1|DW494061	98.52	677	9	1	1189	1865	1	676	0	1255		GH_RMIRS_100_C09_R Cotton Normalized Library random primed Gossypium hirsutum cDNA, mRNA sequence
contig00467	gi|5046019|gb|AI727167.1|AI727167	97.69	476	11	0	358	833	551	76	0	856		BNLGHi7472 Six-day Cotton fiber Gossypium hirsutum cDNA 5' similar to HYPOTHETICAL 59.1 KD PROTEIN ZK637.1 IN CHROMOSOME III, mRNA sequence
contig00468	gi|109835279|gb|DW233843.1|DW233843	98.39	684	10	1	224	906	779	96	0	1261		GH_RTFR_11R_F03_InvR_13Sep04_021_F Root (free) - 7-10 weeks after planting Gossypium hirsutum cDNA, mRNA sequence
contig00469	gi|164286505|gb|ES800227.1|ES800227	98.91	737	7	1	175	910	745	9	0	1390		UFL_517_12 Cotton fiber 0-10 day post anthesis Gossypium hirsutum cDNA, mRNA sequence
contig00470	gi|164347519|gb|ES829474.1|ES829474	98.6	787	10	1	463	1248	11	797	0	1467		UFL_219_21 Cotton fiber 0-10 day post anthesis Gossypium hirsutum cDNA, mRNA sequence
contig00471	gi|109828173|gb|DW226804.1|DW226804	99.33	894	5	1	254	1146	1	894	0	1719		GH_HYPT_01-01-26R_A10_InvR_29Apr04_080_F Stem - 3 weeks after planting Gossypium hirsutum cDNA, mRNA sequence
contig00472	gi|84171535|gb|DR460183.1|DR460183	100	400	0	0	443	842	400	1	0	793		CM084B10 Cotton Lambda Zap Express Library Gossypium hirsutum cDNA, mRNA sequence
contig00473	gi|84154485|gb|DN803840.1|DN803840	98.37	553	8	1	724	1275	9	561	0	1023		G.hir-8-10 DAA bolls drought stressed716 8-10 DAA cotton bolls from drought stressed plants Gossypium hirsutum cDNA, mRNA sequence
contig00474	gi|164288609|gb|ES795690.1|ES795690	98.61	937	13	0	733	1669	9	945	0	1754		UFL_506_80 Cotton fiber 0-10 day post anthesis Gossypium hirsutum cDNA, mRNA sequence
contig00475	gi|164286157|gb|ES832580.1|ES832580	99.12	1026	9	0	208	1233	1032	7	0	1963		UFL_347_12 Cotton fiber 0-10 day post anthesis Gossypium hirsutum cDNA, mRNA sequence
contig00476	gi|78335431|gb|DT555705.1|DT555705	99.79	941	2	0	9	949	1	941	0	1850		EST1066345 GH_TMO Gossypium hirsutum cDNA, mRNA sequence
contig00477	gi|164280228|gb|ES828017.1|ES828017	98.63	730	5	4	15	739	48	777	0	1338		UFL_303_93 Cotton fiber 0-10 day post anthesis Gossypium hirsutum cDNA, mRNA sequence
contig00478	gi|164247062|gb|ES806269.1|ES806269	98.79	909	9	2	233	1140	1005	98	0	1699		UFL_645_74 Cotton fiber 0-10 day post anthesis Gossypium hirsutum cDNA, mRNA sequence
contig00479	gi|164344805|gb|ES807910.1|ES807910	83.66	722	105	2	427	1147	732	23	2e-140	502		UFL_622_77 Cotton fiber 0-10 day post anthesis Gossypium hirsutum cDNA, mRNA sequence
contig00480	gi|164301353|gb|ES813125.1|ES813125	99.49	777	1	2	402	1175	873	97	0	1495		UFL_254_49 Cotton fiber 0-10 day post anthesis Gossypium hirsutum cDNA, mRNA sequence
contig00481	gi|78341223|gb|DT561497.1|DT561497	98.17	985	14	4	467	1449	983	1	0	1778		EST1072137 GH_TMO Gossypium hirsutum cDNA, mRNA sequence
contig00482	gi|164344334|gb|EX167298.1|EX167298	99.12	568	4	1	291	857	580	13	0	1039		C05_R6_035 Cotton 1-14 day post anthesis Lambda Zap Express Library Gossypium hirsutum cDNA, mRNA sequence
contig00483	gi|109825563|gb|DW224289.1|DW224289	99.67	609	0	2	63	669	609	1	0	1176		GH_HYPS_01-01-08R_D12_InvR_14Apr04_090_F Stem - 7 weeks after planting Gossypium hirsutum cDNA, mRNA sequence
contig00484	gi|109852438|gb|DW481417.1|DW481417	99.28	691	4	1	1	691	899	210	0	1324		GH_RMIRS_030_G03_019_F Cotton Normalized Library random primed Gossypium hirsutum cDNA, mRNA sequence
contig00485	gi|164312198|gb|ES850087.1|ES850087	92.27	699	53	1	600	1297	699	1	0	950		UFL_663_35 Cotton fiber 0-10 day post anthesis Gossypium hirsutum cDNA, mRNA sequence
contig00486	gi|109845547|gb|DW244105.1|DW244105	98.28	988	15	2	41	1028	987	2	0	1766		GH_YF_1000001_D10_LibSeq2_17Jun03_074 Young Fiber 1-3 days after anthesis Gossypium hirsutum cDNA, mRNA sequence
contig00487	gi|164333953|gb|ES799790.1|ES799790	97.3	1110	25	5	426	1534	1114	9	0	1923		UFL_579_20 Cotton fiber 0-10 day post anthesis Gossypium hirsutum cDNA, mRNA sequence
contig00488	gi|78342451|gb|DT562725.1|DT562725	99.31	873	4	1	1	871	33	905	0	1677		EST1073365 GH_TMO Gossypium hirsutum cDNA, mRNA sequence
contig00489	gi|164361733|gb|EX168030.1|EX168030	98.62	289	4	0	1	289	385	97	5e-153	541		C02_R14_006 Cotton 1-14 day post anthesis Lambda Zap Express Library Gossypium hirsutum cDNA, mRNA sequence
contig00490	gi|73863542|gb|DT466281.1|DT466281	100	828	0	0	624	1451	841	14	0	1641		GH_CHX18K12.f GH_CHX Gossypium hirsutum cDNA clone GH_CHX18K12 5', mRNA sequence
contig00491	gi|109888497|gb|DW517466.1|DW517466	98.62	578	8	0	768	1345	1	578	0	1082		GH_TMIRS_211_E11_F Cotton Normalized Library dT primed Gossypium hirsutum cDNA, mRNA sequence
contig00492	gi|84167788|gb|DR456436.1|DR456436	98.72	624	6	2	778	1399	624	1	0	1158		CM044G04 Cotton Lambda Zap Express Library Gossypium hirsutum cDNA, mRNA sequence
contig00493	gi|164300444|gb|ES806914.1|ES806914	97.29	996	21	5	102	1091	996	1	0	1723		UFL_639_47 Cotton fiber 0-10 day post anthesis Gossypium hirsutum cDNA, mRNA sequence
contig00494	gi|109827394|gb|DW226082.1|DW226082	100	381	0	0	1178	1558	228	608	0	755		GH_HYPT_01-01-16R_H02_InvR_22Apr04_002_F Stem - 3 weeks after planting Gossypium hirsutum cDNA, mRNA sequence
contig00495	gi|109891502|gb|DW520465.1|DW520465	99.08	760	7	0	921	1680	4	763	0	1451		GH_TMIRS_240_H06_F Cotton Normalized Library dT primed Gossypium hirsutum cDNA, mRNA sequence
contig00496	gi|164247214|gb|ES823388.1|ES823388	97.26	1060	19	10	472	1526	1062	8	0	1792		UFL_377_49 Cotton fiber 0-10 day post anthesis Gossypium hirsutum cDNA, mRNA sequence
contig00497	gi|164278722|gb|ES825437.1|ES825437	95.6	1045	35	11	22	1059	9	1049	0	1620		UFL_372_17 Cotton fiber 0-10 day post anthesis Gossypium hirsutum cDNA, mRNA sequence
contig00498	gi|109885412|gb|DW514382.1|DW514382	98.69	689	8	1	1	688	717	29	0	1287		GH_TMIRS_181_G10_F Cotton Normalized Library dT primed Gossypium hirsutum cDNA, mRNA sequence
contig00499	gi|78354527|gb|DT574801.1|DT574801	99.58	946	3	1	23	968	1	945	0	1836		EST1085441 GH_TMO Gossypium hirsutum cDNA, mRNA sequence
contig00500	gi|54121731|gb|CO497240.1|CO497240	99.33	744	5	0	672	1415	22	765	0	1394		G.h.fbr-sw06630 G.h.fbr-sw Gossypium hirsutum cDNA, mRNA sequence
contig00501	gi|164260396|gb|ES818003.1|ES818003	97.52	1048	23	3	312	1356	1056	9	0	1848		UFL_195_06 Cotton fiber 0-10 day post anthesis Gossypium hirsutum cDNA, mRNA sequence
contig00502	gi|109871625|gb|DW500601.1|DW500601	98.9	636	7	0	228	863	1	636	0	1205		GH_TMIRS_048_B09_F Cotton Normalized Library dT primed Gossypium hirsutum cDNA, mRNA sequence
contig00503	gi|164327057|gb|ES827052.1|ES827052	100	719	0	0	69	787	753	35	0	1384		UFL_383_39 Cotton fiber 0-10 day post anthesis Gossypium hirsutum cDNA, mRNA sequence
contig00504	gi|164365968|gb|ES816616.1|ES816616	96.53	1094	31	7	817	1906	1099	9	0	1770		UFL_292_55 Cotton fiber 0-10 day post anthesis Gossypium hirsutum cDNA, mRNA sequence
contig00505	gi|164318232|gb|ES794624.1|ES794624	98.49	1060	10	5	414	1467	9	1068	0	1937		UFL_579_43 Cotton fiber 0-10 day post anthesis Gossypium hirsutum cDNA, mRNA sequence
contig00506	gi|164283614|gb|ES818785.1|ES818785	97.94	1117	21	2	450	1565	1124	9	0	2018		UFL_253_30 Cotton fiber 0-10 day post anthesis Gossypium hirsutum cDNA, mRNA sequence
contig00507	gi|164269321|gb|ES818495.1|ES818495	97.81	1003	19	3	341	1342	1009	9	0	1792		UFL_240_81 Cotton fiber 0-10 day post anthesis Gossypium hirsutum cDNA, mRNA sequence
contig00508	gi|164346927|gb|EV494938.1|EV494938	96.45	338	8	3	4	338	570	234	5e-144	511		sg032F04 Cotton Lambda Zap Express Library Gossypium hirsutum cDNA, mRNA sequence
contig00509	gi|164302221|gb|ES807565.1|ES807565	97.76	1025	15	8	1364	2383	1039	18	0	1786		UFL_621_72 Cotton fiber 0-10 day post anthesis Gossypium hirsutum cDNA, mRNA sequence
contig00510	gi|109828590|gb|DW227211.1|DW227211	99.17	839	6	1	78	915	1	839	0	1602		GH_HYPT_01-01-31R_C12_InvR_29Apr04_092_F Stem - 3 weeks after planting Gossypium hirsutum cDNA, mRNA sequence
contig00511	gi|164335156|gb|ES799031.1|ES799031	96.74	1042	30	4	210	1250	1046	8	0	1764		UFL_497_80 Cotton fiber 0-10 day post anthesis Gossypium hirsutum cDNA, mRNA sequence
contig00512	gi|78343687|gb|DT563961.1|DT563961	100	429	0	0	1	429	606	178	0	850		EST1074601 GH_TMO Gossypium hirsutum cDNA, mRNA sequence
contig00513	gi|109861740|gb|DW490717.1|DW490717	97.7	565	10	2	1	562	165	729	0	961		GH_RMIRS_082_A11_F Cotton Normalized Library random primed Gossypium hirsutum cDNA, mRNA sequence
contig00514	gi|164296428|gb|ES809260.1|ES809260	97.95	1024	16	5	985	2007	1028	9	0	1826		UFL_209_96 Cotton fiber 0-10 day post anthesis Gossypium hirsutum cDNA, mRNA sequence
contig00515	gi|164242958|gb|ES817516.1|ES817516	96.25	267	5	1	1	262	474	740	1e-125	450		UFL_216_86 Cotton fiber 0-10 day post anthesis Gossypium hirsutum cDNA, mRNA sequence
contig00516	gi|164296504|gb|ES818561.1|ES818561	97.46	1102	20	8	292	1389	1106	9	0	1899		UFL_334_20 Cotton fiber 0-10 day post anthesis Gossypium hirsutum cDNA, mRNA sequence
contig00517	gi|164357638|gb|ES811298.1|ES811298	98.35	1090	15	3	273	1360	1095	7	0	1994		UFL_318_39 Cotton fiber 0-10 day post anthesis Gossypium hirsutum cDNA, mRNA sequence
contig00518	gi|164273367|gb|ES813800.1|ES813800	99.88	815	1	0	1	815	815	1	0	1507		UFL_222_57 Cotton fiber 0-10 day post anthesis Gossypium hirsutum cDNA, mRNA sequence
contig00519	gi|325467610|gb|JG454954.1|JG454954	97.81	639	13	1	573	1210	98	736	0	1059		1P12-13-G1-T3 Subtracted cDNA library from Gossypium hirsutum L. variety Bikaneri Narma Gossypium hirsutum cDNA, mRNA sequence
contig00520	gi|164353946|gb|ES816277.1|ES816277	98.4	1060	11	6	164	1218	1072	14	0	1919		UFL_239_26 Cotton fiber 0-10 day post anthesis Gossypium hirsutum cDNA, mRNA sequence
contig00521	gi|109857514|gb|DW486493.1|DW486493	99.49	790	3	1	1	789	811	22	0	1526		GH_RMIRS_058_F12_R Cotton Normalized Library random primed Gossypium hirsutum cDNA, mRNA sequence
contig00522	gi|84145876|gb|DN760118.1|DN760118	99.02	305	1	1	13	317	464	162	6e-140	498		G.hir-stem 2625 PCR amplified cotton stem cDNA Gossypium hirsutum cDNA, mRNA sequence
contig00523	gi|84165420|gb|DR454068.1|DR454068	94.81	482	22	3	64	543	1	481	0	733		CM019H06 Cotton Lambda Zap Express Library Gossypium hirsutum cDNA, mRNA sequence
contig00524	gi|84169885|gb|DR458533.1|DR458533	97.79	678	14	1	5	681	698	21	0	1217		CM066G05 Cotton Lambda Zap Express Library Gossypium hirsutum cDNA, mRNA sequence
contig00525	gi|109838591|gb|DW237152.1|DW237152	99.16	833	6	1	782	1614	898	67	0	1554		GH_RTMF_10R_D01_InvR_30Aug04_009_R Root (free) - 3 weeks after planting Gossypium hirsutum cDNA, mRNA sequence
contig00526	gi|164347056|gb|ES808697.1|ES808697	94.97	1133	35	18	760	1875	9	1136	0	1659		UFL_210_56 Cotton fiber 0-10 day post anthesis Gossypium hirsutum cDNA, mRNA sequence
contig00527	gi|164257455|gb|ES810944.1|ES810944	86.76	846	98	3	96	928	9	853	0	787		UFL_252_45 Cotton fiber 0-10 day post anthesis Gossypium hirsutum cDNA, mRNA sequence
contig00528	gi|78339574|gb|DT559848.1|DT559848	99.89	936	1	0	351	1286	936	1	0	1848		EST1070488 GH_TMO Gossypium hirsutum cDNA, mRNA sequence
contig00529	gi|73866014|gb|DT468752.1|DT468752	97.33	525	13	1	119	642	744	220	0	922		GH_CHX22G09.f GH_CHX Gossypium hirsutum cDNA clone GH_CHX22G09 5', mRNA sequence
contig00530	gi|164285101|gb|ES816681.1|ES816681	99.45	908	3	2	1	907	915	9	0	1746		UFL_199_34 Cotton fiber 0-10 day post anthesis Gossypium hirsutum cDNA, mRNA sequence
contig00531	gi|32479423|gb|CD809330.1|CD809330	97.69	1041	15	9	34	1073	52	1084	0	1806		CRH5.2G04 Cotton Root and Hypocotyl Lambda ZIPLOX Library (CRH) Gossypium hirsutum cDNA clone CRH5.2G04 5' similar to At1g45200, mRNA sequence
contig00532	gi|109840936|gb|DW239496.1|DW239496	98.91	736	5	2	126	858	736	1	0	1384		GH_TS_02-01-05R_G04_InvR_09Feb04_020_F Stem - 3-5 weeks after planting Gossypium hirsutum cDNA, mRNA sequence
contig00533	gi|164345022|gb|ES848632.1|ES848632	97.49	956	19	3	463	1413	8	963	0	1685		UFL_667_96 Cotton fiber 0-10 day post anthesis Gossypium hirsutum cDNA, mRNA sequence
contig00534	gi|5044870|gb|AI726018.1|AI726018	98.27	289	5	0	1	289	342	54	1e-150	533		BNLGHi13926 Six-day Cotton fiber Gossypium hirsutum cDNA 5' similar to (AF031244) nodulin-like protein [Arabidopsis thaliana], mRNA sequence
contig00535	gi|164275774|gb|ES823725.1|ES823725	97.97	1035	13	8	591	1617	1043	9	0	1822		UFL_384_44 Cotton fiber 0-10 day post anthesis Gossypium hirsutum cDNA, mRNA sequence
contig00536	gi|164261959|gb|ES791963.1|ES791963	100	740	0	0	1	740	748	9	0	1467		UFL_495_56 Cotton fiber 0-10 day post anthesis Gossypium hirsutum cDNA, mRNA sequence
contig00537	gi|164335146|gb|ES797476.1|ES797476	99.04	938	5	4	354	1287	1	938	0	1756		UFL_539_72 Cotton fiber 0-10 day post anthesis Gossypium hirsutum cDNA, mRNA sequence
contig00538	gi|164302602|gb|ES808530.1|ES808530	96.33	1089	19	19	12	1096	1080	9	0	1695		UFL_261_19 Cotton fiber 0-10 day post anthesis Gossypium hirsutum cDNA, mRNA sequence
contig00539	gi|109833234|gb|DW231799.1|DW231799	100	359	0	0	1	359	66	424	0	712		GH_OVFIB_01-01-06R_C06_InvR_22Jan04_044_F Ovules - day of anthesis Gossypium hirsutum cDNA, mRNA sequence
contig00540	gi|84167046|gb|DR455694.1|DR455694	99.12	569	5	0	30	598	1	569	0	1088		CM036H11 Cotton Lambda Zap Express Library Gossypium hirsutum cDNA, mRNA sequence
contig00541	gi|164325290|gb|EX165870.1|EX165870	97.68	734	12	5	303	1034	57	787	0	1164		E10_P-18_072 Cotton 1-14 day post anthesis Lambda Zap Express Library Gossypium hirsutum cDNA, mRNA sequence
contig00542	gi|164240894|gb|ES822585.1|ES822585	97.81	777	14	3	559	1333	788	13	0	1386		UFL_248_89 Cotton fiber 0-10 day post anthesis Gossypium hirsutum cDNA, mRNA sequence
contig00543	gi|164284050|gb|ES810694.1|ES810694	97.93	1113	15	8	396	1503	9	1118	0	1961		UFL_334_85 Cotton fiber 0-10 day post anthesis Gossypium hirsutum cDNA, mRNA sequence
contig00544	gi|164266229|gb|ES808456.1|ES808456	97.99	996	19	1	504	1498	18	1013	0	1808		UFL_197_42 Cotton fiber 0-10 day post anthesis Gossypium hirsutum cDNA, mRNA sequence
contig00545	gi|73863853|gb|DT466592.1|DT466592	97.73	308	5	1	1	308	313	8	2e-155	549		GH_CHX19B14.f GH_CHX Gossypium hirsutum cDNA clone GH_CHX19B14 5', mRNA sequence
contig00546	gi|82756073|gb|DV849635.1|DV849635	99.17	240	2	0	1	240	336	575	1e-128	460		GH_LSL22G08.f GH_LSL Gossypium hirsutum cDNA clone GH_LSL22G08 5', mRNA sequence
contig00547	gi|164287100|gb|ES802489.1|ES802489	98.87	707	6	2	222	927	714	9	0	1322		UFL_569_77 Cotton fiber 0-10 day post anthesis Gossypium hirsutum cDNA, mRNA sequence
contig00548	gi|109884657|gb|DW513627.1|DW513627	99.19	742	2	4	861	1600	1	740	0	1392		GH_TMIRS_174_G03_F Cotton Normalized Library dT primed Gossypium hirsutum cDNA, mRNA sequence
contig00549	gi|164243976|gb|ES813350.1|ES813350	98.8	1004	6	6	163	1166	1006	9	0	1850		UFL_227_47 Cotton fiber 0-10 day post anthesis Gossypium hirsutum cDNA, mRNA sequence
contig00550	gi|84157282|gb|DN826329.1|DN826329	99.7	336	1	0	223	558	690	355	0	658		G.hir-8,14 hrs post inoculation 272 Leaf cDNA 8,14 hrs post inoculation with Xanthomonas campestris pv. malvacearum 3631 Gossypium hirsutum cDNA, mRNA sequence
contig00551	gi|164277328|gb|ES832260.1|ES832260	98.74	1031	9	4	366	1393	22	1051	0	1867		UFL_363_34 Cotton fiber 0-10 day post anthesis Gossypium hirsutum cDNA, mRNA sequence
contig00552	gi|78348225|gb|DT568499.1|DT568499	98.77	326	4	0	1194	1519	661	336	2e-174	615		EST1079139 GH_TMO Gossypium hirsutum cDNA, mRNA sequence
contig00553	gi|164293031|gb|ES812376.1|ES812376	96.94	979	16	14	351	1324	978	9	0	1594		UFL_158_80 Cotton fiber 0-10 day post anthesis Gossypium hirsutum cDNA, mRNA sequence
contig00554	gi|164267294|gb|ES813701.1|ES813701	99.57	923	4	0	1327	2249	9	931	0	1798		UFL_198_83 Cotton fiber 0-10 day post anthesis Gossypium hirsutum cDNA, mRNA sequence
contig00555	gi|164314628|gb|ES817862.1|ES817862	96.66	1018	21	13	456	1472	1047	42	0	1647		UFL_312_55 Cotton fiber 0-10 day post anthesis Gossypium hirsutum cDNA, mRNA sequence
contig00556	gi|164308756|gb|ES832716.1|ES832716	97.38	802	15	6	15	810	911	110	0	1376		UFL_337_56 Cotton fiber 0-10 day post anthesis Gossypium hirsutum cDNA, mRNA sequence
contig00557	gi|164239874|gb|ES827734.1|ES827734	99.6	742	1	2	334	1074	9	749	0	1431		UFL_251_63 Cotton fiber 0-10 day post anthesis Gossypium hirsutum cDNA, mRNA sequence
contig00558	gi|54122720|gb|CO498229.1|CO498229	99.7	665	2	0	795	1459	22	686	0	1302		G.h.fbr-sw07619 G.h.fbr-sw Gossypium hirsutum cDNA, mRNA sequence
contig00559	gi|109889638|gb|DW518606.1|DW518606	97.97	738	14	1	1	738	225	961	0	1336		GH_TMIRS_222_F06_F Cotton Normalized Library dT primed Gossypium hirsutum cDNA, mRNA sequence
contig00560	gi|109886454|gb|DW515424.1|DW515424	96.32	571	21	0	1065	1635	1	571	0	965		GH_TMIRS_191_D05_F Cotton Normalized Library dT primed Gossypium hirsutum cDNA, mRNA sequence
contig00561	gi|164342022|gb|ES793403.1|ES793403	96.3	189	6	1	1940	2127	57	245	6e-83	311		UFL_478_70 Cotton fiber 0-10 day post anthesis Gossypium hirsutum cDNA, mRNA sequence
contig00562	gi|78352170|gb|DT572444.1|DT572444	100	38	0	0	1	38	746	783	8e-13	75.8		EST1083084 GH_TMO Gossypium hirsutum cDNA, mRNA sequence
contig00563	gi|164309968|gb|ES816054.1|ES816054	98.55	1033	10	5	567	1598	1037	9	0	1889		UFL_216_77 Cotton fiber 0-10 day post anthesis Gossypium hirsutum cDNA, mRNA sequence
contig00564	gi|164364108|gb|ES840279.1|ES840279	92.57	579	35	6	1	573	336	912	0	763		UFL_063_35 Cotton fiber 0-10 day post anthesis Gossypium hirsutum cDNA, mRNA sequence
contig00565	gi|164270359|gb|ES823610.1|ES823610	97.46	1025	20	6	398	1420	1021	1	0	1782		UFL_344_24 Cotton fiber 0-10 day post anthesis Gossypium hirsutum cDNA, mRNA sequence
contig00566	gi|164320920|gb|ES849020.1|ES849020	97.83	690	2	4	35	713	8	695	0	1235		UFL_676_53 Cotton fiber 0-10 day post anthesis Gossypium hirsutum cDNA, mRNA sequence
contig00567	gi|164260400|gb|ES818007.1|ES818007	97.56	1025	16	8	613	1637	1047	32	0	1772		UFL_192_11 Cotton fiber 0-10 day post anthesis Gossypium hirsutum cDNA, mRNA sequence
contig00568	gi|73863356|gb|DT466095.1|DT466095	99.84	626	1	0	1	626	654	29	0	1233		GH_CHX18G05.r GH_CHX Gossypium hirsutum cDNA clone GH_CHX18G05 3', mRNA sequence
contig00569	gi|164258468|gb|ES817156.1|ES817156	94.78	996	41	11	178	1173	985	1	0	1475		UFL_295_42 Cotton fiber 0-10 day post anthesis Gossypium hirsutum cDNA, mRNA sequence
contig00570	gi|109827176|gb|DW225875.1|DW225875	98.71	775	9	1	109	883	1	774	0	1449		GH_HYPT_01-01-14R_C06_InvR_22Apr04_044_F Stem - 3 weeks after planting Gossypium hirsutum cDNA, mRNA sequence
contig00571	gi|78334680|gb|DT554954.1|DT554954	99.77	863	2	0	286	1148	1	863	0	1695		EST1065594 GH_TMO Gossypium hirsutum cDNA, mRNA sequence
contig00572	gi|78334519|gb|DT554793.1|DT554793	98.72	935	10	2	860	1793	934	1	0	1742		EST1065433 GH_TMO Gossypium hirsutum cDNA, mRNA sequence
contig00573	gi|109853975|gb|DW482954.1|DW482954	97.63	803	15	3	148	949	822	23	0	1419		GH_RMIRS_039_B10_R Cotton Normalized Library random primed Gossypium hirsutum cDNA, mRNA sequence
contig00574	gi|164353654|gb|ES849355.1|ES849355	99.08	865	8	0	586	1450	873	9	0	1610		UFL_667_57 Cotton fiber 0-10 day post anthesis Gossypium hirsutum cDNA, mRNA sequence
contig00575	gi|73860657|gb|DT463396.1|DT463396	100	569	0	0	1	569	583	15	0	1128		GH_CHX13H23.f GH_CHX Gossypium hirsutum cDNA clone GH_CHX13H23 5', mRNA sequence
contig00576	gi|73860657|gb|DT463396.1|DT463396	100	218	0	0	1	218	801	584	2e-120	432		GH_CHX13H23.f GH_CHX Gossypium hirsutum cDNA clone GH_CHX13H23 5', mRNA sequence
contig00577	gi|78326335|gb|DT546609.1|DT546609	99.41	849	5	0	461	1309	885	37	0	1643		EST1057249 GH_TMO Gossypium hirsutum cDNA, mRNA sequence
contig00578	gi|164260249|gb|ES803291.1|ES803291	96.8	782	11	2	276	1056	35	803	0	1360		UFL_599_43 Cotton fiber 0-10 day post anthesis Gossypium hirsutum cDNA, mRNA sequence
contig00579	gi|109868482|gb|DW497458.1|DW497458	98.93	467	5	0	1	467	467	1	0	886		GH_TMIRS_016_E01_F Cotton Normalized Library dT primed Gossypium hirsutum cDNA, mRNA sequence
contig00580	gi|164364090|gb|ES839196.1|ES839196	98.09	575	10	1	1	575	71	644	0	1045		UFL_051_57 Cotton fiber 0-10 day post anthesis Gossypium hirsutum cDNA, mRNA sequence
contig00581	gi|109862968|gb|DW491945.1|DW491945	99.85	661	1	0	6	666	685	25	0	1302		GH_RMIRS_088_G06_R Cotton Normalized Library random primed Gossypium hirsutum cDNA, mRNA sequence
contig00582	gi|109862129|gb|DW491106.1|DW491106	99.76	848	0	2	613	1458	851	4	0	1608		GH_RMIRS_084_B11_F Cotton Normalized Library random primed Gossypium hirsutum cDNA, mRNA sequence
contig00583	gi|193219684|gb|EY198146.1|EY198146	95.01	341	9	1	1	333	617	277	8e-155	547		BC_012_78 Cotton ovule and fiber 3-5 days post anthesis Gossypium hirsutum cDNA, mRNA sequence
contig00584	gi|78340974|gb|DT561248.1|DT561248	99.79	936	0	2	188	1123	1	934	0	1824		EST1071888 GH_TMO Gossypium hirsutum cDNA, mRNA sequence
contig00585	gi|164292503|gb|ES812361.1|ES812361	98.65	815	7	4	572	1383	822	9	0	1497		UFL_276_40 Cotton fiber 0-10 day post anthesis Gossypium hirsutum cDNA, mRNA sequence
contig00586	gi|109872205|gb|DW501181.1|DW501181	99.25	668	4	1	156	822	4	671	0	1277		GH_TMIRS_054_A02_F Cotton Normalized Library dT primed Gossypium hirsutum cDNA, mRNA sequence
contig00587	gi|164282253|gb|ES796209.1|ES796209	98.86	790	8	1	12	800	8	797	0	1487		UFL_506_51 Cotton fiber 0-10 day post anthesis Gossypium hirsutum cDNA, mRNA sequence
contig00588	gi|164359734|gb|ES827605.1|ES827605	96.67	842	23	5	119	956	1	841	0	1407		UFL_423_09 Cotton fiber 0-10 day post anthesis Gossypium hirsutum cDNA, mRNA sequence
contig00589	gi|164241809|gb|ES808330.1|ES808330	98.72	861	6	5	1	860	108	964	0	1584		UFL_176_77 Cotton fiber 0-10 day post anthesis Gossypium hirsutum cDNA, mRNA sequence
contig00590	gi|78336909|gb|DT557183.1|DT557183	99.57	461	1	1	1	461	343	802	0	890		EST1067823 GH_TMO Gossypium hirsutum cDNA, mRNA sequence
contig00591	gi|109881321|gb|DW510291.1|DW510291	88.64	405	43	3	464	865	108	512	2e-114	414		GH_TMIRS_142_B05_F Cotton Normalized Library dT primed Gossypium hirsutum cDNA, mRNA sequence
contig00592	gi|164358770|gb|ES837801.1|ES837801	98.02	858	15	2	1	857	98	954	0	1550		UFL_036_19 Cotton fiber 0-10 day post anthesis Gossypium hirsutum cDNA, mRNA sequence
contig00593	gi|109831304|gb|DW229863.1|DW229863	97.75	178	3	1	3	179	178	1	2e-83	313		GH_OVfbl_01-01-03R_C03_InvR_27Jan04_027_F Ovules - day of anthesis from a fiberless mutant Gossypium hirsutum cDNA, mRNA sequence
contig00594	gi|31072508|gb|CA992787.1|CA992787	98.52	406	3	3	1	406	37	439	0	686		pAR01C12 pAR Gossypium hirsutum cDNA 5', mRNA sequence
contig00595	gi|78336522|gb|DT556796.1|DT556796	99.4	833	2	2	155	984	833	1	0	1598		EST1067436 GH_TMO Gossypium hirsutum cDNA, mRNA sequence
contig00596	gi|78324936|gb|DT545210.1|DT545210	98.95	763	4	4	1	762	206	965	0	1417		EST1055850 GH_TMO Gossypium hirsutum cDNA, mRNA sequence
contig00597	gi|164257489|gb|ES813423.1|ES813423	98.41	1066	10	6	160	1221	8	1070	0	1939		UFL_310_74 Cotton fiber 0-10 day post anthesis Gossypium hirsutum cDNA, mRNA sequence
contig00598	gi|164277793|gb|ES797306.1|ES797306	97.76	937	16	5	272	1207	960	28	0	1651		UFL_585_66 Cotton fiber 0-10 day post anthesis Gossypium hirsutum cDNA, mRNA sequence
contig00599	gi|164327838|gb|ES824928.1|ES824928	98.81	1007	10	2	351	1356	1006	1	0	1887		UFL_350_35 Cotton fiber 0-10 day post anthesis Gossypium hirsutum cDNA, mRNA sequence
contig00600	gi|164354854|gb|ES817390.1|ES817390	96.58	1023	33	2	635	1655	8	1030	0	1735		UFL_213_48 Cotton fiber 0-10 day post anthesis Gossypium hirsutum cDNA, mRNA sequence
contig00601	gi|109868707|gb|DW497683.1|DW497683	99.01	608	4	2	762	1367	1	608	0	1142		GH_TMIRS_018_G04_F Cotton Normalized Library dT primed Gossypium hirsutum cDNA, mRNA sequence
contig00602	gi|164279896|gb|ES792155.1|ES792155	97.55	979	15	9	239	1208	1	979	0	1679		UFL_443_11 Cotton fiber 0-10 day post anthesis Gossypium hirsutum cDNA, mRNA sequence
contig00603	gi|109829372|gb|DW227958.1|DW227958	99.88	856	0	1	681	1535	856	1	0	1639		GH_HYPT_01-01-41R_A07_InvR_29Apr04_063_F Stem - 3 weeks after planting Gossypium hirsutum cDNA, mRNA sequence
contig00604	gi|164274928|gb|ES818118.1|ES818118	100	824	0	0	706	1529	870	47	0	1633		UFL_318_61 Cotton fiber 0-10 day post anthesis Gossypium hirsutum cDNA, mRNA sequence
contig00605	gi|82755170|gb|DV848732.1|DV848732	97.42	658	11	6	1	653	3	659	0	1122		GH_LSL02D10.f GH_LSL Gossypium hirsutum cDNA clone GH_LSL02D10 5', mRNA sequence
contig00606	gi|78331772|gb|DT552046.1|DT552046	99.3	855	6	0	385	1239	1	855	0	1647		EST1062686 GH_TMO Gossypium hirsutum cDNA, mRNA sequence
contig00607	gi|3326180|gb|AI055066.1|AI055066	96.99	532	15	1	977	1507	1	532	0	924		coau0002P01 Cotton Boll Abscission Zone cDNA Library Gossypium hirsutum cDNA clone coau0002P01 5', mRNA sequence
contig00608	gi|109869478|gb|DW498454.1|DW498454	93.09	782	54	0	811	1592	5	786	0	1122		GH_TMIRS_026_B02_F Cotton Normalized Library dT primed Gossypium hirsutum cDNA, mRNA sequence
contig00609	gi|164259503|gb|ES822845.1|ES822845	99.59	975	3	1	9	982	11	985	0	1893		UFL_344_57 Cotton fiber 0-10 day post anthesis Gossypium hirsutum cDNA, mRNA sequence
contig00610	gi|84166437|gb|DR455085.1|DR455085	99.55	890	3	1	59	948	1	889	0	1725		CM030E10 Cotton Lambda Zap Express Library Gossypium hirsutum cDNA, mRNA sequence
contig00611	gi|73863733|gb|DT466472.1|DT466472	98.83	771	8	1	652	1421	15	785	0	1449		GH_CHX18O19.r GH_CHX Gossypium hirsutum cDNA clone GH_CHX18O19 3', mRNA sequence
contig00612	gi|109880768|gb|DW509738.1|DW509738	93.05	547	11	4	217	753	617	88	0	755		GH_TMIRS_137_A02_F Cotton Normalized Library dT primed Gossypium hirsutum cDNA, mRNA sequence
contig00613	gi|109834154|gb|DW232719.1|DW232719	99.4	829	3	2	350	1178	827	1	0	1588		GH_OVFIB_01-01-18R_B08_InvR_12Feb04_062_F Ovules - day of anthesis Gossypium hirsutum cDNA, mRNA sequence
contig00614	gi|73866280|gb|DT469018.1|DT469018	98.69	689	8	1	1	688	689	1	0	1287		GH_CHX22N03.r GH_CHX Gossypium hirsutum cDNA clone GH_CHX22N03 3', mRNA sequence
contig00615	gi|73851052|gb|DT460072.1|DT460072	98.61	792	10	1	1549	2339	13	804	0	1475		GH_ON38L15.r GH_ON Gossypium hirsutum cDNA clone GH_ON38L15 3', mRNA sequence
contig00616	gi|164318758|gb|EX167163.1|EX167163	99.17	960	6	2	654	1611	1026	67	0	1824		F07_R4_059 Cotton 1-14 day post anthesis Lambda Zap Express Library Gossypium hirsutum cDNA, mRNA sequence
contig00617	gi|164246942|gb|ES801782.1|ES801782	98.1	998	15	4	303	1296	1005	8	0	1796		UFL_547_36 Cotton fiber 0-10 day post anthesis Gossypium hirsutum cDNA, mRNA sequence
contig00618	gi|164322195|gb|ES829805.1|ES829805	98.24	1079	15	4	134	1210	1084	8	0	1957		UFL_322_70 Cotton fiber 0-10 day post anthesis Gossypium hirsutum cDNA, mRNA sequence
contig00619	gi|73863396|gb|DT466135.1|DT466135	88.16	76	9	0	484	559	402	477	9e-14	79.8		GH_CHX18H04.r GH_CHX Gossypium hirsutum cDNA clone GH_CHX18H04 3', mRNA sequence
contig00620	gi|109872418|gb|DW501393.1|DW501393	97.01	736	22	0	997	1732	1	736	0	1285		GH_TMIRS_056_B12_F Cotton Normalized Library dT primed Gossypium hirsutum cDNA, mRNA sequence
contig00621	gi|73861729|gb|DT464468.1|DT464468	99.83	577	0	1	4	580	687	112	0	1128		GH_CHX15L03.f GH_CHX Gossypium hirsutum cDNA clone GH_CHX15L03 5', mRNA sequence
contig00622	gi|84174957|gb|DR463605.1|DR463605	96.78	404	13	0	23	426	660	257	1e-178	626		CM120C01 Cotton Lambda Zap Express Library Gossypium hirsutum cDNA, mRNA sequence
contig00623	gi|164283165|gb|ES833080.1|ES833080	97.81	776	14	3	6	779	783	9	0	1380		UFL_346_73 Cotton fiber 0-10 day post anthesis Gossypium hirsutum cDNA, mRNA sequence
contig00624	gi|78326079|gb|DT546353.1|DT546353	98.32	774	10	3	1	771	777	4	0	1407		EST1056993 GH_TMO Gossypium hirsutum cDNA, mRNA sequence
contig00625	gi|164243689|gb|ES795233.1|ES795233	97.81	729	6	4	1	720	61	788	0	1298		UFL_599_14 Cotton fiber 0-10 day post anthesis Gossypium hirsutum cDNA, mRNA sequence
contig00626	gi|109838385|gb|DW236946.1|DW236946	99.45	905	3	2	587	1489	963	59	0	1740		GH_RTMF_08R_H04_InvR_27Jul04_018_R Root (free) - 3 weeks after planting Gossypium hirsutum cDNA, mRNA sequence
contig00627	gi|164338728|gb|ES829975.1|ES829975	99	901	7	2	344	1243	8	907	0	1699		UFL_263_32 Cotton fiber 0-10 day post anthesis Gossypium hirsutum cDNA, mRNA sequence
contig00628	gi|164277135|gb|ES811030.1|ES811030	97.5	1121	22	6	187	1301	1131	11	0	1953		UFL_313_53 Cotton fiber 0-10 day post anthesis Gossypium hirsutum cDNA, mRNA sequence
contig00629	gi|164328781|gb|ES805489.1|ES805489	99.63	271	0	1	1	270	479	749	4e-147	521		UFL_628_56 Cotton fiber 0-10 day post anthesis Gossypium hirsutum cDNA, mRNA sequence
contig00630	gi|5045849|gb|AI726997.1|AI726997	99.02	610	6	0	654	1263	610	1	0	1162		BNLGHi7049 Six-day Cotton fiber Gossypium hirsutum cDNA 5' similar to (AL009147) 1-evidence=predicted by motif;, mRNA sequence
contig00631	gi|164347364|gb|EX164639.1|EX164639	100	722	0	0	11	732	87	808	0	1431		C03_P5_018 Cotton 1-14 day post anthesis Lambda Zap Express Library Gossypium hirsutum cDNA, mRNA sequence
contig00632	gi|164325735|gb|EX169747.1|EX169747	98.39	808	11	2	327	1134	812	7	0	1497		G03_R-32_021 Cotton 1-14 day post anthesis Lambda Zap Express Library Gossypium hirsutum cDNA, mRNA sequence
contig00633	gi|325469457|gb|JG453620.1|JG453620	96.76	309	10	0	1	309	57	365	1e-150	533		1P48-49-E8-T3 Subtracted cDNA library from Gossypium hirsutum L. variety Bikaneri Narma Gossypium hirsutum cDNA, mRNA sequence
contig00634	gi|164355864|gb|ES849220.1|ES849220	98.36	1039	14	3	11	1049	12	1047	0	1901		UFL_683_13 Cotton fiber 0-10 day post anthesis Gossypium hirsutum cDNA, mRNA sequence
contig00635	gi|109875593|gb|DW504567.1|DW504567	97.73	132	3	0	871	1002	492	361	3e-61	238		GH_TMIRS_085_D04_R Cotton Normalized Library dT primed Gossypium hirsutum cDNA, mRNA sequence
contig00636	gi|84168323|gb|DR456971.1|DR456971	97.18	354	7	3	6	358	362	11	9e-170	599		CM050D03 Cotton Lambda Zap Express Library Gossypium hirsutum cDNA, mRNA sequence
contig00637	gi|164244164|gb|ES830773.1|ES830773	98.67	899	11	1	71	968	906	8	0	1679		UFL_365_94 Cotton fiber 0-10 day post anthesis Gossypium hirsutum cDNA, mRNA sequence
contig00638	gi|164358092|gb|ES837769.1|ES837769	99.01	812	7	1	1	811	143	954	0	1538		UFL_035_78 Cotton fiber 0-10 day post anthesis Gossypium hirsutum cDNA, mRNA sequence
contig00639	gi|54123557|gb|CO499066.1|CO499066	99.43	353	1	1	76	428	396	45	0	676		G.h.fbr-sw08456 G.h.fbr-sw Gossypium hirsutum cDNA, mRNA sequence
contig00640	gi|109889920|gb|DW518888.1|DW518888	99.69	640	2	0	160	799	640	1	0	1253		GH_TMIRS_225_C11_F Cotton Normalized Library dT primed Gossypium hirsutum cDNA, mRNA sequence
contig00641	gi|164299171|gb|ES833554.1|ES833554	97.1	1036	23	7	163	1191	9	1044	0	1760		UFL_378_17 Cotton fiber 0-10 day post anthesis Gossypium hirsutum cDNA, mRNA sequence
contig00642	gi|73861200|gb|DT463939.1|DT463939	98.69	762	8	1	796	1555	776	15	0	1425		GH_CHX14J10.r GH_CHX Gossypium hirsutum cDNA clone GH_CHX14J10 3', mRNA sequence
contig00643	gi|109838632|gb|DW237193.1|DW237193	98.06	721	0	2	1	721	102	808	0	1326		GH_RTMF_10R_F06_InvR_30Aug04_038_R Root (free) - 3 weeks after planting Gossypium hirsutum cDNA, mRNA sequence
contig00644	gi|84169558|gb|DR458206.1|DR458206	99.3	575	3	1	63	636	2	576	0	1100		CM063C10 Cotton Lambda Zap Express Library Gossypium hirsutum cDNA, mRNA sequence
contig00645	gi|73848611|gb|DT457631.1|DT457631	98.81	837	9	1	45	881	847	12	0	1572		GH_ON34N12.f GH_ON Gossypium hirsutum cDNA clone GH_ON34N12 5', mRNA sequence
contig00646	gi|73848612|gb|DT457632.1|DT457632	99.24	394	3	0	188	581	180	573	0	716		GH_ON34N12.r GH_ON Gossypium hirsutum cDNA clone GH_ON34N12 3', mRNA sequence
contig00647	gi|164251256|gb|ES803156.1|ES803156	97.78	1037	14	8	206	1233	9	1045	0	1772		UFL_548_35 Cotton fiber 0-10 day post anthesis Gossypium hirsutum cDNA, mRNA sequence
contig00648	gi|84149213|gb|DN780513.1|DN780513	99.46	742	3	1	497	1238	748	8	0	1431		G.hir-Cotyledon 1041 cDNA from Cotyledons Gossypium hirsutum cDNA, mRNA sequence
contig00649	gi|164333331|gb|ES843620.1|ES843620	98.04	562	7	2	1	558	562	1	0	967		UFL_101_91 Cotton fiber 0-10 day post anthesis Gossypium hirsutum cDNA, mRNA sequence
contig00650	gi|109837469|gb|DW236030.1|DW236030	99.62	795	1	2	65	858	1	794	0	1536		GH_RTMF_01R_H07_InvR_27Jul04_049_R Root (free) - 3 weeks after planting Gossypium hirsutum cDNA, mRNA sequence
contig00651	gi|164262198|gb|ES807210.1|ES807210	97.95	1074	18	4	397	1467	1	1073	0	1923		UFL_630_65 Cotton fiber 0-10 day post anthesis Gossypium hirsutum cDNA, mRNA sequence
contig00652	gi|73864170|gb|DT466909.1|DT466909	99.62	795	1	2	370	1163	15	808	0	1536		GH_CHX19J15.r GH_CHX Gossypium hirsutum cDNA clone GH_CHX19J15 3', mRNA sequence
contig00654	gi|78339187|gb|DT559461.1|DT559461	98.46	912	11	3	493	1402	1	911	0	1673		EST1070101 GH_TMO Gossypium hirsutum cDNA, mRNA sequence
contig00655	gi|109881219|gb|DW510189.1|DW510189	99.48	767	2	1	65	829	1	767	0	1483		GH_TMIRS_141_B07_F Cotton Normalized Library dT primed Gossypium hirsutum cDNA, mRNA sequence
contig00656	gi|164324947|gb|ES826139.1|ES826139	97.7	825	16	3	7	830	1046	224	0	1461		UFL_381_44 Cotton fiber 0-10 day post anthesis Gossypium hirsutum cDNA, mRNA sequence
contig00657	gi|109823974|gb|DW008820.1|DW008820	98.9	818	7	2	264	1080	825	9	0	1534		GH_FFF_01-01-11R_A09_InvR_29Mar04_079_F.x fiber-five days after anthesis Gossypium hirsutum cDNA, mRNA sequence
contig00658	gi|109838696|gb|DW237257.1|DW237257	100	325	0	0	1	325	328	4	0	644		GH_RTMF_11R_B05_InvR_11Aug04_045_F Root (free) - 3 weeks after planting Gossypium hirsutum cDNA, mRNA sequence
contig00659	gi|164259083|gb|ES791686.1|ES791686	99.07	963	8	1	146	1107	979	17	0	1830		UFL_536_36 Cotton fiber 0-10 day post anthesis Gossypium hirsutum cDNA, mRNA sequence
contig00661	gi|164302645|gb|ES824098.1|ES824098	98.77	489	5	1	702	1189	9	497	0	914		UFL_380_83 Cotton fiber 0-10 day post anthesis Gossypium hirsutum cDNA, mRNA sequence
contig00662	gi|164264294|gb|ES813531.1|ES813531	95.32	556	20	6	1	550	1099	544	0	848		UFL_198_95 Cotton fiber 0-10 day post anthesis Gossypium hirsutum cDNA, mRNA sequence
contig00663	gi|164240764|gb|ES809015.1|ES809015	99.45	902	3	2	114	1013	37	938	0	1733		UFL_303_76 Cotton fiber 0-10 day post anthesis Gossypium hirsutum cDNA, mRNA sequence
contig00664	gi|78351867|gb|DT572141.1|DT572141	99.9	958	0	1	311	1267	958	1	0	1883		EST1082781 GH_TMO Gossypium hirsutum cDNA, mRNA sequence
contig00665	gi|164243962|gb|ES811806.1|ES811806	98.82	764	7	2	24	785	771	8	0	1427		UFL_157_12 Cotton fiber 0-10 day post anthesis Gossypium hirsutum cDNA, mRNA sequence
contig00666	gi|164244140|gb|ES830059.1|ES830059	97.39	153	2	1	1	151	654	502	3e-70	266		UFL_245_03 Cotton fiber 0-10 day post anthesis Gossypium hirsutum cDNA, mRNA sequence
contig00667	gi|54122971|gb|CO498480.1|CO498480	99.33	451	1	2	1	450	509	60	0	854		G.h.fbr-sw07870 G.h.fbr-sw Gossypium hirsutum cDNA, mRNA sequence
contig00668	gi|109848377|gb|DW477357.1|DW477357	99.63	819	2	1	550	1368	121	938	0	1592		GH_RMIRS_008_B09_R Cotton Normalized Library random primed Gossypium hirsutum cDNA, mRNA sequence
contig00669	gi|164276530|gb|ES823737.1|ES823737	98.6	931	11	2	1	930	51	980	0	1727		UFL_368_15 Cotton fiber 0-10 day post anthesis Gossypium hirsutum cDNA, mRNA sequence
contig00670	gi|78348567|gb|DT568841.1|DT568841	99.33	892	2	3	419	1308	890	1	0	1699		EST1079481 GH_TMO Gossypium hirsutum cDNA, mRNA sequence
contig00671	gi|109830955|gb|DW229514.1|DW229514	91.42	373	32	0	1	373	441	69	4e-136	486		GH_ONEFM_01-01-19R_B03_InvR_24Mar04_029_R Fiber - 1 day after anthesis Gossypium hirsutum cDNA, mRNA sequence
contig00672	gi|78334296|gb|DT554570.1|DT554570	99.15	943	4	4	54	994	945	5	0	1739		EST1065210 GH_TMO Gossypium hirsutum cDNA, mRNA sequence
contig00673	gi|164345658|gb|ES810793.1|ES810793	95.21	1022	39	9	915	1932	9	1024	0	1568		UFL_316_85 Cotton fiber 0-10 day post anthesis Gossypium hirsutum cDNA, mRNA sequence
contig00674	gi|109833169|gb|DW231734.1|DW231734	99.4	832	5	0	747	1578	1	832	0	1612		GH_OVFIB_01-01-05R_D02_InvR_22Jan04_010_F Ovules - day of anthesis Gossypium hirsutum cDNA, mRNA sequence
contig00675	gi|164270383|gb|ES827954.1|ES827954	96.96	1152	30	5	129	1279	9	1156	0	1970		UFL_203_26 Cotton fiber 0-10 day post anthesis Gossypium hirsutum cDNA, mRNA sequence
contig00676	gi|164335755|gb|ES849306.1|ES849306	85.56	644	93	0	412	1055	79	722	7e-152	539		UFL_677_61 Cotton fiber 0-10 day post anthesis Gossypium hirsutum cDNA, mRNA sequence
contig00677	gi|325468503|gb|JG452666.1|JG452666	99.74	784	1	1	276	1059	1	783	0	1530		2P11-G2-T3 Subtracted cDNA library from Gossypium hirsutum L. variety Bikaneri Narma Gossypium hirsutum cDNA, mRNA sequence
contig00678	gi|193218999|gb|EY197271.1|EY197271	98.15	921	13	4	141	1059	978	60	0	1659		BC_002_25 Cotton ovule and fiber 3-5 days post anthesis Gossypium hirsutum cDNA, mRNA sequence
contig00679	gi|73862928|gb|DT465667.1|DT465667	99.62	794	2	1	794	1586	808	15	0	1542		GH_CHX17M01.f GH_CHX Gossypium hirsutum cDNA clone GH_CHX17M01 5', mRNA sequence
contig00680	gi|164370407|gb|ES850739.1|ES850739	89.18	194	21	0	685	878	522	329	6e-55	218		UFL_671_65 Cotton fiber 0-10 day post anthesis Gossypium hirsutum cDNA, mRNA sequence
contig00681	gi|164343591|gb|ES832416.1|ES832416	99.02	1019	8	2	16	1032	1027	9	0	1927		UFL_414_01 Cotton fiber 0-10 day post anthesis Gossypium hirsutum cDNA, mRNA sequence
contig00682	gi|164278617|gb|ES811997.1|ES811997	98.42	886	14	0	1	886	58	943	0	1645		UFL_204_70 Cotton fiber 0-10 day post anthesis Gossypium hirsutum cDNA, mRNA sequence
contig00683	gi|164281840|gb|ES835211.1|ES835211	98.79	659	7	1	1	659	660	3	0	1235		UFL_006_59 Cotton fiber 0-10 day post anthesis Gossypium hirsutum cDNA, mRNA sequence
contig00684	gi|5050059|gb|AI731207.1|AI731207	97.72	701	13	3	632	1330	700	1	0	1247		BNLGHi8887 Six-day Cotton fiber Gossypium hirsutum cDNA 5' similar to (AC005167) unknown protein [Arabidopsis thaliana], mRNA sequence
contig00685	gi|164322334|gb|EV495416.1|EV495416	86.31	168	23	0	80	247	337	170	1e-35	151		sg052H10 Cotton Lambda Zap Express Library Gossypium hirsutum cDNA, mRNA sequence
contig00686	gi|82756396|gb|DV849958.1|DV849958	99.18	366	1	1	37	400	639	274	0	696		GH_LSL26D12.f GH_LSL Gossypium hirsutum cDNA clone GH_LSL26D12 5', mRNA sequence
contig00687	gi|78344310|gb|DT564584.1|DT564584	99.67	904	2	1	699	1601	906	3	0	1760		EST1075224 GH_TMO Gossypium hirsutum cDNA, mRNA sequence
contig00688	gi|78349405|gb|DT569679.1|DT569679	98.91	823	5	2	1	820	51	872	0	1548		EST1080319 GH_TMO Gossypium hirsutum cDNA, mRNA sequence
contig00689	gi|164280264|gb|ES829223.1|ES829223	98.43	954	11	4	597	1549	9	959	0	1744		UFL_292_82 Cotton fiber 0-10 day post anthesis Gossypium hirsutum cDNA, mRNA sequence
contig00690	gi|164249133|gb|ES803127.1|ES803127	96.44	814	26	3	69	880	821	9	0	1360		UFL_498_36 Cotton fiber 0-10 day post anthesis Gossypium hirsutum cDNA, mRNA sequence
contig00691	gi|73865845|gb|DT468583.1|DT468583	99.1	556	5	0	112	667	148	703	0	1063		GH_CHX22B16.r GH_CHX Gossypium hirsutum cDNA clone GH_CHX22B16 3', mRNA sequence
contig00692	gi|164279379|gb|ES814863.1|ES814863	97.17	1060	23	7	374	1429	1065	9	0	1808		UFL_299_90 Cotton fiber 0-10 day post anthesis Gossypium hirsutum cDNA, mRNA sequence
contig00693	gi|54118604|gb|CO494113.1|CO494113	99.03	619	2	1	1	619	110	724	0	1108		G.h.fbr-sw03503 G.h.fbr-sw Gossypium hirsutum cDNA, mRNA sequence
contig00694	gi|164275672|gb|ES817773.1|ES817773	98.64	959	11	2	9	966	1039	82	0	1665		UFL_284_42 Cotton fiber 0-10 day post anthesis Gossypium hirsutum cDNA, mRNA sequence
contig00695	gi|164274047|gb|ES804481.1|ES804481	97.89	854	12	5	14	864	859	9	0	1479		UFL_606_95 Cotton fiber 0-10 day post anthesis Gossypium hirsutum cDNA, mRNA sequence
contig00696	gi|164257606|gb|ES822825.1|ES822825	97.7	738	16	1	696	1432	13	750	0	1320		UFL_383_89 Cotton fiber 0-10 day post anthesis Gossypium hirsutum cDNA, mRNA sequence
contig00697	gi|109826273|gb|DW224994.1|DW224994	99.87	795	0	1	731	1525	1	794	0	1560		GH_HYPT_01-01-02R_G11_InvR_13Apr04_083_F Stem - 3 weeks after planting Gossypium hirsutum cDNA, mRNA sequence
contig00698	gi|164250529|gb|ES831940.1|ES831940	95.06	891	37	6	393	1277	8	897	0	1372		UFL_366_43 Cotton fiber 0-10 day post anthesis Gossypium hirsutum cDNA, mRNA sequence
contig00699	gi|78329184|gb|DT549458.1|DT549458	100	744	0	0	363	1106	744	1	0	1475		EST1060098 GH_TMO Gossypium hirsutum cDNA, mRNA sequence
contig00700	gi|164242963|gb|ES821091.1|ES821091	99.11	112	0	1	774	884	438	327	1e-51	206		UFL_353_72 Cotton fiber 0-10 day post anthesis Gossypium hirsutum cDNA, mRNA sequence
contig00701	gi|109887838|gb|DW516807.1|DW516807	99.5	605	3	0	692	1296	1	605	0	1178		GH_TMIRS_205_C04_F Cotton Normalized Library dT primed Gossypium hirsutum cDNA, mRNA sequence
contig00703	gi|78343635|gb|DT563909.1|DT563909	99.52	623	3	0	1	623	175	797	0	1211		EST1074549 GH_TMO Gossypium hirsutum cDNA, mRNA sequence
contig00704	gi|78353396|gb|DT573670.1|DT573670	99.01	609	5	1	1	608	153	761	0	1152		EST1084310 GH_TMO Gossypium hirsutum cDNA, mRNA sequence
contig00705	gi|72275317|gb|DT050075.1|DT050075	99.13	345	0	3	80	421	550	206	0	636		COT_DU_G06 Fiber and Ovule of Xu-142 Lambda Zap Express Library Gossypium hirsutum cDNA 3' similar to (AL022537) putative protein [Arabidopsis thaliana], mRNA sequence
contig00706	gi|164284053|gb|ES810697.1|ES810697	96.99	898	12	11	194	1080	929	36	0	1491		UFL_174_34 Cotton fiber 0-10 day post anthesis Gossypium hirsutum cDNA, mRNA sequence
contig00707	gi|78350941|gb|DT571215.1|DT571215	99.45	902	2	3	1	901	11	910	0	1683		EST1081855 GH_TMO Gossypium hirsutum cDNA, mRNA sequence
contig00708	gi|109852942|gb|DW481921.1|DW481921	99.56	900	4	0	528	1427	25	924	0	1754		GH_RMIRS_033_E09_R Cotton Normalized Library random primed Gossypium hirsutum cDNA, mRNA sequence
contig00709	gi|164280469|gb|ES852110.1|ES852110	98.53	544	5	3	374	915	748	206	0	991		UFL_686_72 Cotton fiber 0-10 day post anthesis Gossypium hirsutum cDNA, mRNA sequence
contig00710	gi|164261649|gb|ES844433.1|ES844433	97.22	756	17	4	911	1662	1	756	0	1300		UFL_110_70 Cotton fiber 0-10 day post anthesis Gossypium hirsutum cDNA, mRNA sequence
contig00711	gi|78343988|gb|DT564262.1|DT564262	99.1	998	5	3	867	1861	1	997	0	1885		EST1074902 GH_TMO Gossypium hirsutum cDNA, mRNA sequence
contig00712	gi|164245750|gb|ES792436.1|ES792436	98.99	887	8	1	1	887	45	930	0	1679		UFL_597_26 Cotton fiber 0-10 day post anthesis Gossypium hirsutum cDNA, mRNA sequence
contig00713	gi|164360462|gb|ES833836.1|ES833836	98.78	572	7	0	230	801	760	189	0	1080		UFL_374_57 Cotton fiber 0-10 day post anthesis Gossypium hirsutum cDNA, mRNA sequence
contig00715	gi|73847855|gb|DT456875.1|DT456875	99.73	749	0	2	1	747	73	821	0	1453		GH_ON33J16.f GH_ON Gossypium hirsutum cDNA clone GH_ON33J16 5', mRNA sequence
contig00716	gi|78333093|gb|DT553367.1|DT553367	99.24	918	6	1	15	932	1	917	0	1756		EST1064007 GH_TMO Gossypium hirsutum cDNA, mRNA sequence
contig00717	gi|78330300|gb|DT550574.1|DT550574	99.88	820	0	1	767	1585	881	62	0	1610		EST1061214 GH_TMO Gossypium hirsutum cDNA, mRNA sequence
contig00718	gi|164357256|gb|ES804085.1|ES804085	98.15	593	8	3	297	887	655	64	0	1066		UFL_168_89 Cotton fiber 0-10 day post anthesis Gossypium hirsutum cDNA, mRNA sequence
contig00719	gi|164353953|gb|ES816284.1|ES816284	98.56	972	6	8	118	1088	7	971	0	1752		UFL_207_47 Cotton fiber 0-10 day post anthesis Gossypium hirsutum cDNA, mRNA sequence
contig00720	gi|164247333|gb|ES830114.1|ES830114	97.01	736	21	1	1	735	744	9	0	1277		UFL_197_50 Cotton fiber 0-10 day post anthesis Gossypium hirsutum cDNA, mRNA sequence
contig00721	gi|109839011|gb|DW237572.1|DW237572	97.34	263	2	3	1	258	32	294	2e-124	446		GH_RTMF_13R_E04_InvR_02Aug04_024_R Root (free) - 3 weeks after planting Gossypium hirsutum cDNA, mRNA sequence
contig00722	gi|109862526|gb|DW491503.1|DW491503	98.85	872	10	0	109	980	894	23	0	1649		GH_RMIRS_086_D02_R Cotton Normalized Library random primed Gossypium hirsutum cDNA, mRNA sequence
contig00723	gi|78345730|gb|DT566004.1|DT566004	97.89	852	16	1	559	1408	1	852	0	1501		EST1076644 GH_TMO Gossypium hirsutum cDNA, mRNA sequence
contig00724	gi|109877568|gb|DW506541.1|DW506541	98.38	863	12	2	562	1423	1	862	0	1584		GH_TMIRS_104_H06_F Cotton Normalized Library dT primed Gossypium hirsutum cDNA, mRNA sequence
contig00725	gi|164255650|gb|ES819495.1|ES819495	98.73	314	4	0	1	314	322	9	2e-167	591		UFL_437_29 Cotton fiber 0-10 day post anthesis Gossypium hirsutum cDNA, mRNA sequence
contig00726	gi|164318413|gb|ES828735.1|ES828735	97.43	1050	20	6	100	1143	38	1086	0	1822		UFL_332_22 Cotton fiber 0-10 day post anthesis Gossypium hirsutum cDNA, mRNA sequence
contig00727	gi|164353120|gb|ES810171.1|ES810171	98.64	1029	7	7	542	1564	1034	7	0	1875		UFL_285_67 Cotton fiber 0-10 day post anthesis Gossypium hirsutum cDNA, mRNA sequence
contig00728	gi|164339974|gb|ES801572.1|ES801572	98.6	997	9	5	673	1665	1038	43	0	1826		UFL_614_55 Cotton fiber 0-10 day post anthesis Gossypium hirsutum cDNA, mRNA sequence
contig00729	gi|109874768|gb|DW503742.1|DW503742	99.27	411	1	2	70	478	416	6	0	775		GH_TMIRS_077_C02_F Cotton Normalized Library dT primed Gossypium hirsutum cDNA, mRNA sequence
contig00730	gi|109871578|gb|DW500554.1|DW500554	99.09	440	3	1	167	605	442	3	0	833		GH_TMIRS_047_F10_F Cotton Normalized Library dT primed Gossypium hirsutum cDNA, mRNA sequence
contig00731	gi|109853579|gb|DW482558.1|DW482558	99.45	725	3	1	170	893	1	725	0	1398		GH_RMIRS_037_A07_R Cotton Normalized Library random primed Gossypium hirsutum cDNA, mRNA sequence
contig00732	gi|54120455|gb|CO495964.1|CO495964	100	271	0	0	1	271	23	293	6e-152	537		G.h.fbr-sw05354 G.h.fbr-sw Gossypium hirsutum cDNA, mRNA sequence
contig00734	gi|164271816|gb|ES809357.1|ES809357	98.26	1090	14	5	335	1422	9	1095	0	1970		UFL_334_71 Cotton fiber 0-10 day post anthesis Gossypium hirsutum cDNA, mRNA sequence
contig00735	gi|164367362|gb|ES802645.1|ES802645	97.65	1023	20	4	557	1578	1086	67	0	1806		UFL_523_33 Cotton fiber 0-10 day post anthesis Gossypium hirsutum cDNA, mRNA sequence
contig00736	gi|84143387|gb|DN757629.1|DN757629	99.72	717	1	1	1	716	734	18	0	1398		G.hir-stem 133 PCR amplified cotton stem cDNA Gossypium hirsutum cDNA, mRNA sequence
contig00737	gi|164364896|gb|ES810617.1|ES810617	97.73	1013	18	5	560	1571	1034	26	0	1788		UFL_285_78 Cotton fiber 0-10 day post anthesis Gossypium hirsutum cDNA, mRNA sequence
contig00738	gi|164334749|gb|ES799018.1|ES799018	99.56	677	2	1	574	1249	6	682	0	1082		UFL_470_67 Cotton fiber 0-10 day post anthesis Gossypium hirsutum cDNA, mRNA sequence
contig00739	gi|164263238|gb|ES806394.1|ES806394	98.34	1024	13	4	25	1046	1029	8	0	1863		UFL_633_79 Cotton fiber 0-10 day post anthesis Gossypium hirsutum cDNA, mRNA sequence
contig00740	gi|109878703|gb|DW507673.1|DW507673	99.38	640	3	1	676	1314	1	640	0	1229		GH_TMIRS_116_E08_F Cotton Normalized Library dT primed Gossypium hirsutum cDNA, mRNA sequence
contig00741	gi|164270207|gb|ES808038.1|ES808038	98.87	887	8	2	1	886	894	9	0	1610		UFL_206_44 Cotton fiber 0-10 day post anthesis Gossypium hirsutum cDNA, mRNA sequence
contig00742	gi|164335102|gb|ES793097.1|ES793097	99.23	915	4	3	337	1249	8	921	0	1735		UFL_533_68 Cotton fiber 0-10 day post anthesis Gossypium hirsutum cDNA, mRNA sequence
contig00743	gi|78325405|gb|DT545679.1|DT545679	98.66	972	11	2	597	1568	1	970	0	1808		EST1056319 GH_TMO Gossypium hirsutum cDNA, mRNA sequence
contig00744	gi|164349503|gb|ES791566.1|ES791566	98.49	993	9	4	34	1022	9	999	0	1822		UFL_599_10 Cotton fiber 0-10 day post anthesis Gossypium hirsutum cDNA, mRNA sequence
contig00745	gi|109873135|gb|DW502110.1|DW502110	99.65	286	1	0	1	286	131	416	2e-158	559		GH_TMIRS_063_C05_F Cotton Normalized Library dT primed Gossypium hirsutum cDNA, mRNA sequence
contig00746	gi|109890969|gb|DW519932.1|DW519932	98.54	684	8	2	1	683	683	1	0	1261		GH_TMIRS_235_G07_F Cotton Normalized Library dT primed Gossypium hirsutum cDNA, mRNA sequence
contig00747	gi|164308753|gb|ES832713.1|ES832713	99.69	965	1	2	1	965	970	8	0	1875		UFL_324_06 Cotton fiber 0-10 day post anthesis Gossypium hirsutum cDNA, mRNA sequence
contig00748	gi|84155795|gb|DN817021.1|DN817021	99.45	541	2	1	493	1032	549	9	0	1045		G.hir-seedling 221 3 and 5 week old seedlings Gossypium hirsutum cDNA, mRNA sequence
contig00749	gi|84149485|gb|DN780785.1|DN780785	99.87	796	1	0	829	1624	816	21	0	1570		G.hir-Cotyledon 1313 cDNA from Cotyledons Gossypium hirsutum cDNA, mRNA sequence
contig00750	gi|78333851|gb|DT554125.1|DT554125	100	825	0	0	228	1052	837	13	0	1635		EST1064765 GH_TMO Gossypium hirsutum cDNA, mRNA sequence
contig00751	gi|164333599|gb|ES800961.1|ES800961	98.31	886	9	6	1	884	1067	186	0	1536		UFL_605_86 Cotton fiber 0-10 day post anthesis Gossypium hirsutum cDNA, mRNA sequence
contig00752	gi|164313551|gb|ES814731.1|ES814731	97.97	1036	16	5	1	1032	18	1052	0	1850		UFL_252_26 Cotton fiber 0-10 day post anthesis Gossypium hirsutum cDNA, mRNA sequence
contig00753	gi|109890533|gb|DW519497.1|DW519497	99.83	603	1	0	9	611	603	1	0	1187		GH_TMIRS_231_E03_F Cotton Normalized Library dT primed Gossypium hirsutum cDNA, mRNA sequence
contig00754	gi|78344102|gb|DT564376.1|DT564376	98.86	961	10	1	13	972	1	961	0	1810		EST1075016 GH_TMO Gossypium hirsutum cDNA, mRNA sequence
contig00755	gi|164366378|gb|EX165488.1|EX165488	96.9	678	19	2	158	835	731	56	0	1150		E03_P-14_020 Cotton 1-14 day post anthesis Lambda Zap Express Library Gossypium hirsutum cDNA, mRNA sequence
contig00756	gi|84166343|gb|DR454991.1|DR454991	95.53	358	12	2	1	355	231	587	3e-152	539		CM029E11 Cotton Lambda Zap Express Library Gossypium hirsutum cDNA, mRNA sequence
contig00757	gi|164340712|gb|ES815360.1|ES815360	98.78	1063	10	3	466	1528	1068	9	0	1980		UFL_288_12 Cotton fiber 0-10 day post anthesis Gossypium hirsutum cDNA, mRNA sequence
contig00758	gi|164285055|gb|ES810725.1|ES810725	97.72	570	12	1	1	570	371	939	0	1021		UFL_200_47 Cotton fiber 0-10 day post anthesis Gossypium hirsutum cDNA, mRNA sequence
contig00759	gi|164274243|gb|ES823682.1|ES823682	97.59	747	15	3	38	782	762	17	0	1314		UFL_383_50 Cotton fiber 0-10 day post anthesis Gossypium hirsutum cDNA, mRNA sequence
contig00760	gi|78342599|gb|DT562873.1|DT562873	99.37	792	5	0	579	1370	792	1	0	1530		EST1073513 GH_TMO Gossypium hirsutum cDNA, mRNA sequence
contig00761	gi|109838670|gb|DW237231.1|DW237231	98.99	888	8	1	1375	2261	1	888	0	1681		GH_RTMF_10R_H11_InvR_30Aug04_081_F Root (free) - 3 weeks after planting Gossypium hirsutum cDNA, mRNA sequence
contig00762	gi|164335115|gb|ES793110.1|ES793110	98.96	865	5	2	177	1040	889	28	0	1590		UFL_514_45 Cotton fiber 0-10 day post anthesis Gossypium hirsutum cDNA, mRNA sequence
contig00764	gi|109837663|gb|DW236224.1|DW236224	99.32	739	3	2	6	743	3	740	0	1409		GH_RTMF_03R_D10_InvR_27Jul04_074_R Root (free) - 3 weeks after planting Gossypium hirsutum cDNA, mRNA sequence
contig00766	gi|109823510|gb|DW008365.1|DW008365	99.54	432	0	1	1	430	562	131	0	835		GH_FFF_01-01-05R_E10_InvR_26Mar04_072_R.x fiber-five days after anthesis Gossypium hirsutum cDNA, mRNA sequence
contig00767	gi|164262480|gb|ES837116.1|ES837116	98.3	648	5	4	1	642	701	54	0	1170		UFL_028_57 Cotton fiber 0-10 day post anthesis Gossypium hirsutum cDNA, mRNA sequence
contig00768	gi|78329900|gb|DT550174.1|DT550174	99.32	888	6	0	5	892	36	923	0	1713		EST1060814 GH_TMO Gossypium hirsutum cDNA, mRNA sequence
contig00769	gi|164368647|gb|ES844763.1|ES844763	96.23	717	23	4	259	971	1	717	0	1176		UFL_114_35 Cotton fiber 0-10 day post anthesis Gossypium hirsutum cDNA, mRNA sequence
contig00770	gi|109859426|gb|DW488405.1|DW488405	98.85	954	9	2	206	1159	976	25	0	1790		GH_RMIRS_069_D06_R Cotton Normalized Library random primed Gossypium hirsutum cDNA, mRNA sequence
contig00771	gi|73864877|gb|DT467616.1|DT467616	98.47	131	2	0	135	265	391	521	3e-63	244		GH_CHX20L01.f GH_CHX Gossypium hirsutum cDNA clone GH_CHX20L01 5', mRNA sequence
contig00772	gi|109855338|gb|DW484317.1|DW484317	84.85	482	73	0	86	567	32	513	3e-103	377		GH_RMIRS_046_F11_085_R Cotton Normalized Library random primed Gossypium hirsutum cDNA, mRNA sequence
contig00773	gi|164276721|gb|ES847805.1|ES847805	99.87	754	0	1	549	1301	754	1	0	1479		UFL_148_16 Cotton fiber 0-10 day post anthesis Gossypium hirsutum cDNA, mRNA sequence
contig00774	gi|164261300|gb|ES813487.1|ES813487	93.1	638	26	7	36	656	409	1045	0	884		UFL_204_02 Cotton fiber 0-10 day post anthesis Gossypium hirsutum cDNA, mRNA sequence
contig00775	gi|73848514|gb|DT457534.1|DT457534	98.94	852	6	3	662	1512	872	23	0	1594		GH_ON34L06.f GH_ON Gossypium hirsutum cDNA clone GH_ON34L06 5', mRNA sequence
contig00776	gi|109866408|gb|DW495384.1|DW495384	98.8	250	3	0	1318	1567	725	476	2e-131	472		GH_RMIRS_107_D09_F Cotton Normalized Library random primed Gossypium hirsutum cDNA, mRNA sequence
contig00777	gi|78331473|gb|DT551747.1|DT551747	98.84	947	9	2	48	993	1	946	0	1774		EST1062387 GH_TMO Gossypium hirsutum cDNA, mRNA sequence
contig00778	gi|109844458|gb|DW243016.1|DW243016	99.17	845	6	1	318	1161	845	1	0	1612		GH_TSMB_1-06-05_D07_LibSeq2_30Dec03_057 Stem (mb) 3-5 weeks after planting Gossypium hirsutum cDNA, mRNA sequence
contig00779	gi|78348267|gb|DT568541.1|DT568541	98.49	925	1	12	849	1773	1	912	0	1629		EST1079181 GH_TMO Gossypium hirsutum cDNA, mRNA sequence
contig00780	gi|164297794|gb|ES813009.1|ES813009	98.42	947	13	2	674	1619	22	967	0	1742		UFL_201_17 Cotton fiber 0-10 day post anthesis Gossypium hirsutum cDNA, mRNA sequence
contig00781	gi|164324011|gb|ES829862.1|ES829862	98.92	1015	8	3	24	1036	1022	9	0	1901		UFL_299_69 Cotton fiber 0-10 day post anthesis Gossypium hirsutum cDNA, mRNA sequence
contig00782	gi|109868082|gb|DW497058.1|DW497058	98.59	707	9	1	217	922	1	707	0	1316		GH_TMIRS_012_F08_F Cotton Normalized Library dT primed Gossypium hirsutum cDNA, mRNA sequence
contig00783	gi|73861572|gb|DT464311.1|DT464311	97.77	807	15	3	351	1155	15	820	0	1398		GH_CHX15G18.r GH_CHX Gossypium hirsutum cDNA clone GH_CHX15G18 3', mRNA sequence
contig00784	gi|78324534|gb|DT544808.1|DT544808	98.51	670	7	2	1	667	40	709	0	1235		EST1055448 GH_TMO Gossypium hirsutum cDNA, mRNA sequence
contig00785	gi|164261722|gb|ES849710.1|ES849710	97.54	691	8	1	1	691	68	749	0	1243		UFL_688_81 Cotton fiber 0-10 day post anthesis Gossypium hirsutum cDNA, mRNA sequence
contig00786	gi|78328934|gb|DT549208.1|DT549208	99.89	912	0	1	645	1556	957	47	0	1792		EST1059848 GH_TMO Gossypium hirsutum cDNA, mRNA sequence
contig00787	gi|109836897|gb|DW235458.1|DW235458	99.01	101	0	1	1	100	457	357	3e-46	184		GH_RTMB_06R_H10_InvR_16Jul04_066_F Root (mb) - 3 weeks after planting Gossypium hirsutum cDNA, mRNA sequence
contig00788	gi|164280889|gb|ES812646.1|ES812646	98.66	973	8	5	308	1280	976	9	0	1786		UFL_253_17 Cotton fiber 0-10 day post anthesis Gossypium hirsutum cDNA, mRNA sequence
contig00789	gi|164315611|gb|EX164536.1|EX164536	99.42	173	1	0	1	173	282	110	3e-91	335		A04_P4_021 Cotton 1-14 day post anthesis Lambda Zap Express Library Gossypium hirsutum cDNA, mRNA sequence
contig00790	gi|164277048|gb|ES797289.1|ES797289	96.79	1121	25	11	150	1269	1143	33	0	1850		UFL_585_20 Cotton fiber 0-10 day post anthesis Gossypium hirsutum cDNA, mRNA sequence
contig00791	gi|164367404|gb|ES804892.1|ES804892	97.52	1008	18	7	368	1369	20	1026	0	1744		UFL_640_02 Cotton fiber 0-10 day post anthesis Gossypium hirsutum cDNA, mRNA sequence
contig00792	gi|164307206|gb|ES833243.1|ES833243	98.64	1030	8	6	374	1398	1036	8	0	1885		UFL_350_63 Cotton fiber 0-10 day post anthesis Gossypium hirsutum cDNA, mRNA sequence
contig00793	gi|78342021|gb|DT562295.1|DT562295	98.07	569	7	4	1	567	598	32	0	1009		EST1072935 GH_TMO Gossypium hirsutum cDNA, mRNA sequence
contig00794	gi|164259493|gb|ES820030.1|ES820030	97.8	1046	16	6	386	1425	1053	9	0	1846		UFL_328_13 Cotton fiber 0-10 day post anthesis Gossypium hirsutum cDNA, mRNA sequence
contig00795	gi|164272788|gb|ES826872.1|ES826872	99.55	883	2	2	1	881	891	9	0	1705		UFL_327_88 Cotton fiber 0-10 day post anthesis Gossypium hirsutum cDNA, mRNA sequence
contig00796	gi|73848385|gb|DT457405.1|DT457405	99.78	916	2	0	183	1098	23	938	0	1800		GH_ON34I03.r GH_ON Gossypium hirsutum cDNA clone GH_ON34I03 3', mRNA sequence
contig00797	gi|73858960|gb|DT461699.1|DT461699	97.01	469	2	1	34	502	18	474	0	833		GH_CHX03D12.x GH_CHX Gossypium hirsutum cDNA clone GH_CHX03D12 5', mRNA sequence
contig00798	gi|164362514|gb|ES810545.1|ES810545	95.8	1025	31	8	28	1047	1046	29	0	1635		UFL_195_58 Cotton fiber 0-10 day post anthesis Gossypium hirsutum cDNA, mRNA sequence
contig00799	gi|78326010|gb|DT546284.1|DT546284	100	457	0	0	1	457	294	750	0	906		EST1056924 GH_TMO Gossypium hirsutum cDNA, mRNA sequence
contig00800	gi|78351813|gb|DT572087.1|DT572087	99.67	903	2	1	671	1573	902	1	0	1758		EST1082727 GH_TMO Gossypium hirsutum cDNA, mRNA sequence
contig00801	gi|109838701|gb|DW237262.1|DW237262	98.54	478	1	5	407	879	479	3	0	854		GH_RTMF_11R_B10_InvR_30Aug04_078_R Root (free) - 3 weeks after planting Gossypium hirsutum cDNA, mRNA sequence
contig00802	gi|325465986|gb|JG453874.1|JG453874	98.85	867	10	0	331	1197	867	1	0	1639		1P36-37-38-F3-T3 Subtracted cDNA library from Gossypium hirsutum L. variety Bikaneri Narma Gossypium hirsutum cDNA, mRNA sequence
contig00803	gi|164364885|gb|EX171444.1|EX171444	99.24	658	3	2	137	793	96	752	0	1249		E12_F-19-1_088 Cotton 1-14 day post anthesis Lambda Zap Express Library Gossypium hirsutum cDNA, mRNA sequence
contig00804	gi|164335136|gb|ES797466.1|ES797466	97.84	972	16	5	588	1554	1031	60	0	1721		UFL_615_19 Cotton fiber 0-10 day post anthesis Gossypium hirsutum cDNA, mRNA sequence
contig00805	gi|164271873|gb|ES815924.1|ES815924	98.1	1052	16	4	343	1392	8	1057	0	1897		UFL_263_13 Cotton fiber 0-10 day post anthesis Gossypium hirsutum cDNA, mRNA sequence
contig00806	gi|164353577|gb|ES834518.1|ES834518	97.38	916	18	4	355	1267	921	9	0	1598		UFL_400_67 Cotton fiber 0-10 day post anthesis Gossypium hirsutum cDNA, mRNA sequence
contig00807	gi|164319943|gb|ES828780.1|ES828780	97.89	996	18	3	18	1012	9	1002	0	1784		UFL_282_70 Cotton fiber 0-10 day post anthesis Gossypium hirsutum cDNA, mRNA sequence
contig00808	gi|164291942|gb|ES809598.1|ES809598	97.9	428	7	2	1	426	492	919	0	763		UFL_208_86 Cotton fiber 0-10 day post anthesis Gossypium hirsutum cDNA, mRNA sequence
contig00809	gi|78322791|gb|DT543065.1|DT543065	99.81	524	1	0	842	1365	524	1	0	1031		EST1053705 GH_TMO Gossypium hirsutum cDNA, mRNA sequence
contig00810	gi|109873779|gb|DW502754.1|DW502754	99.01	706	5	2	1	705	1	705	0	1328		GH_TMIRS_069_C01_R Cotton Normalized Library dT primed Gossypium hirsutum cDNA, mRNA sequence
contig00811	gi|164359026|gb|ES820783.1|ES820783	97.86	981	20	1	354	1334	988	9	0	1770		UFL_352_72 Cotton fiber 0-10 day post anthesis Gossypium hirsutum cDNA, mRNA sequence
contig00812	gi|54122982|gb|CO498491.1|CO498491	98.57	767	9	2	416	1182	25	789	0	1417		G.h.fbr-sw07881 G.h.fbr-sw Gossypium hirsutum cDNA, mRNA sequence
contig00813	gi|164322562|gb|ES801490.1|ES801490	98.71	933	7	5	483	1410	941	9	0	1715		UFL_583_87 Cotton fiber 0-10 day post anthesis Gossypium hirsutum cDNA, mRNA sequence
contig00814	gi|109849161|gb|DW478140.1|DW478140	92.5	787	59	0	149	935	840	54	0	1094		GH_RMIRS_012_E08_R Cotton Normalized Library random primed Gossypium hirsutum cDNA, mRNA sequence
contig00815	gi|164334432|gb|ES816167.1|ES816167	99.48	953	5	0	577	1529	961	9	0	1850		UFL_258_34 Cotton fiber 0-10 day post anthesis Gossypium hirsutum cDNA, mRNA sequence
contig00816	gi|109825793|gb|DW224516.1|DW224516	99.22	768	5	1	53	819	1	768	0	1469		GH_HYPS_01-01-11R_C04_InvR_14Apr04_028_F Stem - 7 weeks after planting Gossypium hirsutum cDNA, mRNA sequence
contig00817	gi|84166562|gb|DR455210.1|DR455210	99.3	285	2	0	1	285	402	118	6e-155	549		CM031H04 Cotton Lambda Zap Express Library Gossypium hirsutum cDNA, mRNA sequence
contig00818	gi|164240810|gb|ES814131.1|ES814131	95.05	868	37	5	1	863	154	1020	0	1346		UFL_216_13 Cotton fiber 0-10 day post anthesis Gossypium hirsutum cDNA, mRNA sequence
contig00819	gi|164318917|gb|ES828744.1|ES828744	98.85	611	7	0	418	1028	9	619	0	1156		UFL_196_56 Cotton fiber 0-10 day post anthesis Gossypium hirsutum cDNA, mRNA sequence
contig00820	gi|109832677|gb|DW231236.1|DW231236	99.75	816	1	1	344	1158	1	816	0	1594		GH_OVfbl_01-01-22R_G06_InvR_11Feb04_036_F Ovules - day of anthesis from a fiberless mutant Gossypium hirsutum cDNA, mRNA sequence
contig00821	gi|164297880|gb|ES834358.1|ES834358	99.17	844	7	0	1	844	852	9	0	1618		UFL_326_10 Cotton fiber 0-10 day post anthesis Gossypium hirsutum cDNA, mRNA sequence
contig00822	gi|109842958|gb|DW241516.1|DW241516	98.49	859	5	4	44	901	853	2	0	1578		GH_TS_1-03-09_C05_LibSeq2_01Dec03_022 Stem - 3-5 weeks after planting Gossypium hirsutum cDNA, mRNA sequence
contig00823	gi|164296900|gb|ES812982.1|ES812982	98.75	877	3	4	322	1192	9	883	0	1628		UFL_334_03 Cotton fiber 0-10 day post anthesis Gossypium hirsutum cDNA, mRNA sequence
contig00824	gi|109885353|gb|DW514323.1|DW514323	95.88	899	35	2	222	1119	898	1	0	1473		GH_TMIRS_181_C02_F Cotton Normalized Library dT primed Gossypium hirsutum cDNA, mRNA sequence
contig00825	gi|84170168|gb|DR458816.1|DR458816	98.73	237	3	0	740	976	477	241	7e-124	446		CM069G04 Cotton Lambda Zap Express Library Gossypium hirsutum cDNA, mRNA sequence
contig00826	gi|164248146|gb|EX171929.1|EX171929	99.04	939	6	3	1	937	1001	64	0	1725		F08_F-24_073 Cotton 1-14 day post anthesis Lambda Zap Express Library Gossypium hirsutum cDNA, mRNA sequence
contig00827	gi|164348928|gb|ES815685.1|ES815685	97.35	1058	25	3	130	1187	1063	9	0	1853		UFL_265_33 Cotton fiber 0-10 day post anthesis Gossypium hirsutum cDNA, mRNA sequence
contig00828	gi|164304876|gb|ES850586.1|ES850586	96.71	729	14	4	6	725	735	8	0	1235		UFL_666_17 Cotton fiber 0-10 day post anthesis Gossypium hirsutum cDNA, mRNA sequence
contig00829	gi|164282965|gb|ES798011.1|ES798011	99.49	784	2	2	1	783	59	841	0	1507		UFL_234_92 Cotton fiber 0-10 day post anthesis Gossypium hirsutum cDNA, mRNA sequence
contig00830	gi|164274064|gb|ES806808.1|ES806808	96.27	1071	24	14	519	1589	1063	9	0	1699		UFL_641_20 Cotton fiber 0-10 day post anthesis Gossypium hirsutum cDNA, mRNA sequence
contig00831	gi|164321824|gb|ES849048.1|ES849048	100	168	0	0	1	168	234	67	1e-90	333		UFL_661_95 Cotton fiber 0-10 day post anthesis Gossypium hirsutum cDNA, mRNA sequence
contig00832	gi|109888596|gb|DW517565.1|DW517565	99.34	760	4	1	306	1065	759	1	0	1459		GH_TMIRS_212_F05_F Cotton Normalized Library dT primed Gossypium hirsutum cDNA, mRNA sequence
contig00833	gi|164258543|gb|ES820021.1|ES820021	98.34	901	11	4	41	938	908	9	0	1635		UFL_356_95 Cotton fiber 0-10 day post anthesis Gossypium hirsutum cDNA, mRNA sequence
contig00834	gi|164267324|gb|ES818471.1|ES818471	97.89	1045	14	8	356	1398	1047	9	0	1834		UFL_229_48 Cotton fiber 0-10 day post anthesis Gossypium hirsutum cDNA, mRNA sequence
contig00835	gi|164364495|gb|ES828385.1|ES828385	98.81	1011	5	7	103	1112	1	1005	0	1855		UFL_318_95 Cotton fiber 0-10 day post anthesis Gossypium hirsutum cDNA, mRNA sequence
contig00836	gi|325468130|gb|JG452293.1|JG452293	99.72	722	0	2	440	1159	1	722	0	1400		2P1-C12-T3 Subtracted cDNA library from Gossypium hirsutum L. variety Bikaneri Narma Gossypium hirsutum cDNA, mRNA sequence
contig00837	gi|73851525|gb|DT460545.1|DT460545	98.81	841	10	0	541	1381	14	854	0	1588		GH_ON39H14.r GH_ON Gossypium hirsutum cDNA clone GH_ON39H14 3', mRNA sequence
contig00838	gi|164296462|gb|ES812969.1|ES812969	98.87	1066	8	4	138	1203	9	1070	0	1986		UFL_213_93 Cotton fiber 0-10 day post anthesis Gossypium hirsutum cDNA, mRNA sequence
contig00839	gi|164343684|gb|ES848587.1|ES848587	99.82	561	0	1	127	687	8	567	0	1096		UFL_689_85 Cotton fiber 0-10 day post anthesis Gossypium hirsutum cDNA, mRNA sequence
contig00840	gi|164277767|gb|ES796123.1|ES796123	99.27	819	6	0	125	943	819	1	0	1576		UFL_515_53 Cotton fiber 0-10 day post anthesis Gossypium hirsutum cDNA, mRNA sequence
contig00841	gi|164284425|gb|ES793795.1|ES793795	98.25	1029	16	2	476	1503	7	1034	0	1883		UFL_567_26 Cotton fiber 0-10 day post anthesis Gossypium hirsutum cDNA, mRNA sequence
contig00842	gi|164295251|gb|ES833548.1|ES833548	97.69	1037	18	6	163	1198	9	1040	0	1818		UFL_381_40 Cotton fiber 0-10 day post anthesis Gossypium hirsutum cDNA, mRNA sequence
contig00843	gi|164313649|gb|ES828118.1|ES828118	98.49	992	11	3	1	988	1000	9	0	1828		UFL_255_74 Cotton fiber 0-10 day post anthesis Gossypium hirsutum cDNA, mRNA sequence
contig00844	gi|109828727|gb|DW227346.1|DW227346	98.23	904	14	2	112	1015	902	1	0	1653		GH_HYPT_01-01-33R_A08_InvR_03May04_064_F Stem - 3 weeks after planting Gossypium hirsutum cDNA, mRNA sequence
contig00845	gi|78336076|gb|DT556350.1|DT556350	100	256	0	0	1	256	381	126	5e-143	507		EST1066990 GH_TMO Gossypium hirsutum cDNA, mRNA sequence
contig00846	gi|109871478|gb|DW500454.1|DW500454	99.67	915	2	1	630	1543	915	1	0	1782		GH_TMIRS_046_G04_F Cotton Normalized Library dT primed Gossypium hirsutum cDNA, mRNA sequence
contig00847	gi|164254993|gb|ES845773.1|ES845773	97.85	838	12	5	445	1277	859	23	0	1481		UFL_126_21 Cotton fiber 0-10 day post anthesis Gossypium hirsutum cDNA, mRNA sequence
contig00848	gi|109836706|gb|DW235267.1|DW235267	96.72	427	0	1	77	503	3	415	0	718		GH_RTMB_02R_D07_InvR_14Jul04_057_R Root (mb) - 3 weeks after planting Gossypium hirsutum cDNA, mRNA sequence
contig00849	gi|78342577|gb|DT562851.1|DT562851	99.55	895	2	2	104	996	933	39	0	1727		EST1073491 GH_TMO Gossypium hirsutum cDNA, mRNA sequence
contig00850	gi|109884673|gb|DW513643.1|DW513643	99.65	575	2	0	993	1567	2	576	0	1124		GH_TMIRS_174_H08_F Cotton Normalized Library dT primed Gossypium hirsutum cDNA, mRNA sequence
contig00851	gi|109891218|gb|DW520181.1|DW520181	99.84	640	0	1	793	1431	1	640	0	1253		GH_TMIRS_238_D08_F Cotton Normalized Library dT primed Gossypium hirsutum cDNA, mRNA sequence
contig00852	gi|31072764|gb|CA993043.1|CA993043	99.14	463	0	3	1	459	479	17	0	864		pAR0497 pAR Gossypium hirsutum cDNA 5', mRNA sequence
contig00853	gi|84158481|gb|DN827528.1|DN827528	99.66	595	2	0	593	1187	669	75	0	1164		G.hir-20, 30 hrs post inoculation 838 Leaf cDNA 20,30 hrs post inoculation with Xanthomonas campestris pv. malvacearum 3631 Gossypium hirsutum cDNA, mRNA sequence
contig00854	gi|31072764|gb|CA993043.1|CA993043	98.61	1005	13	1	210	1214	1483	480	0	1873		pAR0497 pAR Gossypium hirsutum cDNA 5', mRNA sequence
contig00855	gi|164267216|gb|ES808463.1|ES808463	98.74	637	7	1	677	1313	1	636	0	1191		UFL_187_29 Cotton fiber 0-10 day post anthesis Gossypium hirsutum cDNA, mRNA sequence
contig00856	gi|164286723|gb|ES850971.1|ES850971	99.82	557	0	1	347	903	8	563	0	1088		UFL_675_08 Cotton fiber 0-10 day post anthesis Gossypium hirsutum cDNA, mRNA sequence
contig00857	gi|78339364|gb|DT559638.1|DT559638	99.41	845	4	1	125	969	135	978	0	1628		EST1070278 GH_TMO Gossypium hirsutum cDNA, mRNA sequence
contig00858	gi|109844282|gb|DW242840.1|DW242840	99.37	634	4	0	16	649	1	634	0	1225		GH_TSMB_1-05-07_H01_LibSeq2_29Dec03_001 Stem (mb) 3-5 weeks after planting Gossypium hirsutum cDNA, mRNA sequence
contig00859	gi|164244840|gb|ES799158.1|ES799158	99.74	378	0	1	1	377	28	405	0	692		UFL_548_01 Cotton fiber 0-10 day post anthesis Gossypium hirsutum cDNA, mRNA sequence
contig00860	gi|164367934|gb|ES804904.1|ES804904	99.78	453	0	1	1	452	328	780	0	882		UFL_646_05 Cotton fiber 0-10 day post anthesis Gossypium hirsutum cDNA, mRNA sequence
contig00861	gi|164359731|gb|ES827602.1|ES827602	97.53	971	21	3	313	1281	978	9	0	1711		UFL_384_61 Cotton fiber 0-10 day post anthesis Gossypium hirsutum cDNA, mRNA sequence
contig00862	gi|78339028|gb|DT559302.1|DT559302	99.08	760	6	1	1	760	134	892	0	1443		EST1069942 GH_TMO Gossypium hirsutum cDNA, mRNA sequence
contig00863	gi|164283490|gb|ES800136.1|ES800136	98.46	910	13	1	8	916	918	9	0	1554		UFL_606_78 Cotton fiber 0-10 day post anthesis Gossypium hirsutum cDNA, mRNA sequence
contig00864	gi|109847824|gb|DW476804.1|DW476804	99.87	775	1	0	481	1255	27	801	0	1528		GH_RMIRS_005_A11_R Cotton Normalized Library random primed Gossypium hirsutum cDNA, mRNA sequence
contig00865	gi|73864633|gb|DT467372.1|DT467372	100	234	0	0	1	234	547	314	6e-130	464		GH_CHX20E24.r GH_CHX Gossypium hirsutum cDNA clone GH_CHX20E24 3', mRNA sequence
contig00866	gi|109842774|gb|DW241332.1|DW241332	99.46	742	3	1	173	914	1	741	0	1431		GH_TS_1-03-07_B08_LibSeq2_01Dec03_031 Stem - 3-5 weeks after planting Gossypium hirsutum cDNA, mRNA sequence
contig00867	gi|78348887|gb|DT569161.1|DT569161	99.23	910	4	3	588	1497	909	3	0	1725		EST1079801 GH_TMO Gossypium hirsutum cDNA, mRNA sequence
contig00868	gi|164351740|gb|EX171386.1|EX171386	97.76	980	20	2	372	1349	1044	65	0	1752		H12_F-19-1_101 Cotton 1-14 day post anthesis Lambda Zap Express Library Gossypium hirsutum cDNA, mRNA sequence
contig00869	gi|164363445|gb|EX167481.1|EX167481	98.18	880	16	0	406	1285	64	943	0	1618		C02_R8_018 Cotton 1-14 day post anthesis Lambda Zap Express Library Gossypium hirsutum cDNA, mRNA sequence
contig00870	gi|164317330|gb|ES818306.1|ES818306	98.81	1012	10	2	319	1329	1019	9	0	1895		UFL_280_76 Cotton fiber 0-10 day post anthesis Gossypium hirsutum cDNA, mRNA sequence
contig00871	gi|164273146|gb|ES792494.1|ES792494	97.37	838	22	0	70	907	843	6	0	1489		UFL_522_19 Cotton fiber 0-10 day post anthesis Gossypium hirsutum cDNA, mRNA sequence
contig00872	gi|84150063|gb|DN781363.1|DN781363	99.43	705	4	0	2	706	1	705	0	1368		G.hir-Cotyledon 1891 cDNA from Cotyledons Gossypium hirsutum cDNA, mRNA sequence
contig00873	gi|164261317|gb|ES817194.1|ES817194	98.24	1080	15	4	165	1243	1085	9	0	1963		UFL_254_38 Cotton fiber 0-10 day post anthesis Gossypium hirsutum cDNA, mRNA sequence
contig00874	gi|164262106|gb|ES799766.1|ES799766	99.02	917	8	1	544	1459	917	1	0	1739		UFL_599_37 Cotton fiber 0-10 day post anthesis Gossypium hirsutum cDNA, mRNA sequence
contig00875	gi|73848097|gb|DT457117.1|DT457117	84.46	663	88	2	672	1325	934	278	5e-132	474		GH_ON34B05.r GH_ON Gossypium hirsutum cDNA clone GH_ON34B05 3', mRNA sequence
contig00876	gi|164357961|gb|ES804120.1|ES804120	97.25	1020	23	5	316	1334	11	1026	0	1760		UFL_527_32 Cotton fiber 0-10 day post anthesis Gossypium hirsutum cDNA, mRNA sequence
contig00877	gi|78334457|gb|DT554731.1|DT554731	98.44	895	11	3	1077	1970	965	73	0	1639		EST1065371 GH_TMO Gossypium hirsutum cDNA, mRNA sequence
contig00878	gi|164342639|gb|ES825315.1|ES825315	98.28	757	8	5	558	1312	9	762	0	1358		UFL_444_26 Cotton fiber 0-10 day post anthesis Gossypium hirsutum cDNA, mRNA sequence
contig00879	gi|164370152|gb|ES804975.1|ES804975	96.95	722	12	5	1	719	212	926	0	1227		UFL_650_36 Cotton fiber 0-10 day post anthesis Gossypium hirsutum cDNA, mRNA sequence
contig00880	gi|164310400|gb|ES818935.1|ES818935	97.08	1027	24	6	94	1117	9	1032	0	1750		UFL_286_24 Cotton fiber 0-10 day post anthesis Gossypium hirsutum cDNA, mRNA sequence
contig00881	gi|164246187|gb|ES822660.1|ES822660	99.33	896	5	1	664	1559	17	911	0	1721		UFL_354_23 Cotton fiber 0-10 day post anthesis Gossypium hirsutum cDNA, mRNA sequence
contig00882	gi|164249567|gb|ES839300.1|ES839300	99.36	624	3	1	715	1338	809	187	0	1197		UFL_052_73 Cotton fiber 0-10 day post anthesis Gossypium hirsutum cDNA, mRNA sequence
contig00883	gi|164311988|gb|EX165137.1|EX165137	96.78	528	8	3	347	873	625	106	0	900		G05_P10_036 Cotton 1-14 day post anthesis Lambda Zap Express Library Gossypium hirsutum cDNA, mRNA sequence
contig00884	gi|109825434|gb|DW224167.1|DW224167	98.32	597	6	2	135	729	140	734	0	1092		GH_HYPS_01-01-06R_G04_InvR_14Apr04_020_R Stem - 7 weeks after planting Gossypium hirsutum cDNA, mRNA sequence
contig00885	gi|31073369|gb|CA993648.1|CA993648	88.11	639	70	6	574	1207	772	135	5e-175	617		pAR09B02 pAR Gossypium hirsutum cDNA 5', mRNA sequence
contig00886	gi|78328348|gb|DT548622.1|DT548622	100	935	0	0	367	1301	935	1	0	1853		EST1059262 GH_TMO Gossypium hirsutum cDNA, mRNA sequence
contig00887	gi|164256207|gb|ES791627.1|ES791627	98.27	983	14	3	72	1052	17	998	0	1792		UFL_519_34 Cotton fiber 0-10 day post anthesis Gossypium hirsutum cDNA, mRNA sequence
contig00888	gi|78335288|gb|DT555562.1|DT555562	99.42	866	5	0	1	866	872	7	0	1677		EST1066202 GH_TMO Gossypium hirsutum cDNA, mRNA sequence
contig00889	gi|109876210|gb|DW505184.1|DW505184	100	702	0	0	275	976	3	704	0	1392		GH_TMIRS_091_E07_F Cotton Normalized Library dT primed Gossypium hirsutum cDNA, mRNA sequence
contig00890	gi|164362746|gb|ES846627.1|ES846627	99.55	884	4	0	30	913	1	884	0	1721		UFL_135_43 Cotton fiber 0-10 day post anthesis Gossypium hirsutum cDNA, mRNA sequence
contig00891	gi|109861666|gb|DW490643.1|DW490643	98.39	805	12	1	626	1429	28	832	0	1485		GH_RMIRS_081_F09_R Cotton Normalized Library random primed Gossypium hirsutum cDNA, mRNA sequence
contig00892	gi|164314707|gb|ES828140.1|ES828140	96.84	1107	22	13	365	1468	1154	58	0	1818		UFL_185_26 Cotton fiber 0-10 day post anthesis Gossypium hirsutum cDNA, mRNA sequence
contig00893	gi|164262225|gb|ES811962.1|ES811962	98.22	785	8	3	45	824	792	9	0	1427		UFL_194_87 Cotton fiber 0-10 day post anthesis Gossypium hirsutum cDNA, mRNA sequence
contig00894	gi|73864376|gb|DT467115.1|DT467115	98.75	800	10	0	615	1414	814	15	0	1507		GH_CHX19O11.f GH_CHX Gossypium hirsutum cDNA clone GH_CHX19O11 5', mRNA sequence
contig00895	gi|5047868|gb|AI729016.1|AI729016	97.49	279	5	2	1	278	436	713	3e-135	484		BNLGHi12347 Six-day Cotton fiber Gossypium hirsutum cDNA 5' similar to DNA GYRASE SUBUNIT A, mRNA sequence
contig00896	gi|164328478|gb|ES813210.1|ES813210	99.4	671	3	1	1	671	678	9	0	1291		UFL_312_24 Cotton fiber 0-10 day post anthesis Gossypium hirsutum cDNA, mRNA sequence
contig00897	gi|164338500|gb|ES845625.1|ES845625	97.49	878	17	5	63	938	1	875	0	1528		UFL_124_60 Cotton fiber 0-10 day post anthesis Gossypium hirsutum cDNA, mRNA sequence
contig00898	gi|164252485|gb|ES814545.1|ES814545	97.37	1028	22	5	1	1023	25	1052	0	1784		UFL_213_38 Cotton fiber 0-10 day post anthesis Gossypium hirsutum cDNA, mRNA sequence
contig00899	gi|109836185|gb|DW234746.1|DW234746	99.77	444	1	0	17	460	1	444	0	872		GH_RTFR_25R_F12_InvR_14Sep04_086_R Root (free) - 7-10 weeks after planting Gossypium hirsutum cDNA, mRNA sequence
contig00900	gi|164245008|gb|ES809078.1|ES809078	97.02	1075	19	11	345	1406	1083	9	0	1796		UFL_201_28 Cotton fiber 0-10 day post anthesis Gossypium hirsutum cDNA, mRNA sequence
contig00901	gi|164240744|gb|ES807015.1|ES807015	97.39	1034	20	6	122	1149	1043	11	0	1790		UFL_593_68 Cotton fiber 0-10 day post anthesis Gossypium hirsutum cDNA, mRNA sequence
contig00902	gi|164258871|gb|ES849670.1|ES849670	97.15	1088	26	5	115	1197	9	1096	0	1871		UFL_682_41 Cotton fiber 0-10 day post anthesis Gossypium hirsutum cDNA, mRNA sequence
contig00903	gi|73861103|gb|DT463842.1|DT463842	96.4	751	27	0	497	1247	777	27	0	1275		GH_CHX14E20.r GH_CHX Gossypium hirsutum cDNA clone GH_CHX14E20 3', mRNA sequence
contig00905	gi|164346797|gb|ES829450.1|ES829450	97.02	168	3	2	1	167	643	809	2e-74	280		UFL_159_62 Cotton fiber 0-10 day post anthesis Gossypium hirsutum cDNA, mRNA sequence
contig00906	gi|78338790|gb|DT559064.1|DT559064	99.68	932	2	1	530	1460	946	15	0	1816		EST1069704 GH_TMO Gossypium hirsutum cDNA, mRNA sequence
contig00907	gi|164241921|gb|ES821882.1|ES821882	98.04	1021	17	3	243	1261	1043	24	0	1844		UFL_364_85 Cotton fiber 0-10 day post anthesis Gossypium hirsutum cDNA, mRNA sequence
contig00908	gi|73851741|gb|DT460761.1|DT460761	98.73	788	4	2	250	1031	788	1	0	1475		GH_ON39M24.f GH_ON Gossypium hirsutum cDNA clone GH_ON39M24 5', mRNA sequence
contig00909	gi|78328629|gb|DT548903.1|DT548903	98.85	523	6	0	1	523	103	625	0	989		EST1059543 GH_TMO Gossypium hirsutum cDNA, mRNA sequence
contig00910	gi|164252679|gb|ES833991.1|ES833991	98.23	791	12	2	7	796	798	9	0	1441		UFL_380_08 Cotton fiber 0-10 day post anthesis Gossypium hirsutum cDNA, mRNA sequence
contig00912	gi|164274936|gb|ES818126.1|ES818126	96.88	898	20	8	117	1007	905	9	0	1497		UFL_307_33 Cotton fiber 0-10 day post anthesis Gossypium hirsutum cDNA, mRNA sequence
contig00913	gi|164317943|gb|ES836109.1|ES836109	98.1	948	15	3	213	1158	1	947	0	1713		UFL_016_47 Cotton fiber 0-10 day post anthesis Gossypium hirsutum cDNA, mRNA sequence
contig00914	gi|325468472|gb|JG452635.1|JG452635	99.66	291	0	1	17	306	723	433	5e-159	561		2P12-D8-T3 Subtracted cDNA library from Gossypium hirsutum L. variety Bikaneri Narma Gossypium hirsutum cDNA, mRNA sequence
contig00915	gi|164298278|gb|ES818616.1|ES818616	98.45	1035	9	7	1	1029	1041	8	0	1869		UFL_292_65 Cotton fiber 0-10 day post anthesis Gossypium hirsutum cDNA, mRNA sequence
contig00916	gi|84168679|gb|DR457327.1|DR457327	99.15	234	2	0	211	444	433	200	7e-125	448		CM054B02 Cotton Lambda Zap Express Library Gossypium hirsutum cDNA, mRNA sequence
contig00917	gi|31073199|gb|CA993478.1|CA993478	99.36	622	1	3	19	637	622	1	0	1178		pAR0850 pAR Gossypium hirsutum cDNA 5', mRNA sequence
contig00918	gi|84166294|gb|DR454942.1|DR454942	98.44	578	7	2	1	577	8	584	0	1063		CM029A10 Cotton Lambda Zap Express Library Gossypium hirsutum cDNA, mRNA sequence
contig00919	gi|164326298|gb|ES841921.1|ES841921	98.87	888	4	6	1	883	2	888	0	1633		UFL_082_40 Cotton fiber 0-10 day post anthesis Gossypium hirsutum cDNA, mRNA sequence
contig00920	gi|82755316|gb|DV848878.1|DV848878	99.55	666	2	1	457	1122	665	1	0	1289		GH_LSL04B08.f GH_LSL Gossypium hirsutum cDNA clone GH_LSL04B08 5', mRNA sequence
contig00921	gi|325464801|gb|JG450899.1|JG450899	99.56	683	3	0	400	1082	1	683	0	1330		1P2-3-A9-T3 Subtracted cDNA library from Gossypium hirsutum L. variety Bikaneri Narma Gossypium hirsutum cDNA, mRNA sequence
contig00922	gi|109853309|gb|DW482288.1|DW482288	99.77	873	1	1	288	1160	872	1	0	1707		GH_RMIRS_035_E11_087_F Cotton Normalized Library random primed Gossypium hirsutum cDNA, mRNA sequence
contig00923	gi|109887090|gb|DW516059.1|DW516059	99.88	854	1	0	876	1729	5	858	0	1685		GH_TMIRS_197_G03_F Cotton Normalized Library dT primed Gossypium hirsutum cDNA, mRNA sequence
contig00924	gi|109871035|gb|DW500011.1|DW500011	98.35	970	12	4	797	1766	1	966	0	1764		GH_TMIRS_042_C04_F Cotton Normalized Library dT primed Gossypium hirsutum cDNA, mRNA sequence
contig00925	gi|109856214|gb|DW485193.1|DW485193	99.11	672	5	1	1	671	101	772	0	1277		GH_RMIRS_051_E07_F Cotton Normalized Library random primed Gossypium hirsutum cDNA, mRNA sequence
contig00926	gi|73851419|gb|DT460439.1|DT460439	99.38	642	4	0	314	955	653	12	0	1241		GH_ON39E23.r GH_ON Gossypium hirsutum cDNA clone GH_ON39E23 3', mRNA sequence
contig00927	gi|73847815|gb|DT456835.1|DT456835	98.85	520	6	0	293	812	762	243	0	985		GH_ON33I14.r GH_ON Gossypium hirsutum cDNA clone GH_ON33I14 3', mRNA sequence
contig00928	gi|109829302|gb|DW227890.1|DW227890	97.44	430	11	0	8	437	536	107	0	765		GH_HYPT_01-01-40R_C03_InvR_04May04_027_F Stem - 3 weeks after planting Gossypium hirsutum cDNA, mRNA sequence
contig00929	gi|109827045|gb|DW225752.1|DW225752	100	636	0	0	864	1499	796	161	0	1261		GH_HYPT_01-01-12R_G01_InvR_21Apr04_003_R Stem - 3 weeks after planting Gossypium hirsutum cDNA, mRNA sequence
contig00930	gi|164301313|gb|ES806110.1|ES806110	98.48	920	12	2	7	926	9	926	0	1697		UFL_633_53 Cotton fiber 0-10 day post anthesis Gossypium hirsutum cDNA, mRNA sequence
contig00931	gi|164309693|gb|ES848443.1|ES848443	97.02	738	10	3	1	726	738	1	0	1283		UFL_155_14 Cotton fiber 0-10 day post anthesis Gossypium hirsutum cDNA, mRNA sequence
contig00932	gi|164275521|gb|ES801167.1|ES801167	97.27	1100	28	2	171	1268	1100	1	0	1927		UFL_580_15 Cotton fiber 0-10 day post anthesis Gossypium hirsutum cDNA, mRNA sequence
contig00933	gi|164344383|gb|ES815134.1|ES815134	99.42	1030	4	2	434	1461	1081	52	0	1978		UFL_313_44 Cotton fiber 0-10 day post anthesis Gossypium hirsutum cDNA, mRNA sequence
contig00934	gi|84156111|gb|DN817337.1|DN817337	99.02	102	1	0	155	256	409	308	2e-25	117		G.hir-seedling 537 3 and 5 week old seedlings Gossypium hirsutum cDNA, mRNA sequence
contig00935	gi|78336690|gb|DT556964.1|DT556964	99.55	896	3	1	225	1120	895	1	0	1737		EST1067604 GH_TMO Gossypium hirsutum cDNA, mRNA sequence
contig00936	gi|109860761|gb|DW489740.1|DW489740	100	193	0	0	1	193	525	717	2e-104	383		GH_RMIRS_076_F08_F Cotton Normalized Library random primed Gossypium hirsutum cDNA, mRNA sequence
contig00937	gi|164258350|gb|ES804333.1|ES804333	99.67	906	2	1	40	945	913	9	0	1764		UFL_505_27 Cotton fiber 0-10 day post anthesis Gossypium hirsutum cDNA, mRNA sequence
contig00938	gi|164313684|gb|ES833710.1|ES833710	96.1	1077	24	14	17	1082	1086	17	0	1606		UFL_319_94 Cotton fiber 0-10 day post anthesis Gossypium hirsutum cDNA, mRNA sequence
contig00939	gi|84144434|gb|DN758676.1|DN758676	100	376	0	0	3	378	1	376	0	745		G.hir-stem 1180 PCR amplified cotton stem cDNA Gossypium hirsutum cDNA, mRNA sequence
contig00940	gi|31072864|gb|CA993143.1|CA993143	98.52	539	5	2	1	536	549	11	0	944		pAR0566 pAR Gossypium hirsutum cDNA 5', mRNA sequence
contig00941	gi|164299213|gb|ES840001.1|ES840001	98.37	736	9	3	553	1286	1	735	0	1340		UFL_060_40 Cotton fiber 0-10 day post anthesis Gossypium hirsutum cDNA, mRNA sequence
contig00942	gi|164261559|gb|ES838765.1|ES838765	98.28	814	13	1	115	927	814	1	0	1495		UFL_046_90 Cotton fiber 0-10 day post anthesis Gossypium hirsutum cDNA, mRNA sequence
contig00943	gi|164348573|gb|ES812692.1|ES812692	97.85	1023	17	4	321	1338	1031	9	0	1824		UFL_185_52 Cotton fiber 0-10 day post anthesis Gossypium hirsutum cDNA, mRNA sequence
contig00944	gi|73863209|gb|DT465948.1|DT465948	97.9	810	13	1	1074	1879	15	824	0	1469		GH_CHX18C22.r GH_CHX Gossypium hirsutum cDNA clone GH_CHX18C22 3', mRNA sequence
contig00945	gi|164249421|gb|ES828954.1|ES828954	97.37	989	18	7	49	1030	8	995	0	1701		UFL_238_44 Cotton fiber 0-10 day post anthesis Gossypium hirsutum cDNA, mRNA sequence
contig00946	gi|164335211|gb|EX169076.1|EX169076	98.57	770	7	4	339	1107	980	214	0	1409		E09_R-25_069 Cotton 1-14 day post anthesis Lambda Zap Express Library Gossypium hirsutum cDNA, mRNA sequence
contig00947	gi|164245808|gb|ES795271.1|ES795271	95.56	743	30	3	545	1285	760	19	0	1187		UFL_486_64 Cotton fiber 0-10 day post anthesis Gossypium hirsutum cDNA, mRNA sequence
contig00948	gi|164335927|gb|ES793134.1|ES793134	99.21	1016	6	2	728	1742	9	1023	0	1935		UFL_614_47 Cotton fiber 0-10 day post anthesis Gossypium hirsutum cDNA, mRNA sequence
contig00949	gi|164367944|gb|ES804914.1|ES804914	98.74	637	6	2	22	657	146	781	0	1183		UFL_635_10 Cotton fiber 0-10 day post anthesis Gossypium hirsutum cDNA, mRNA sequence
contig00950	gi|6461378|gb|AW186942.1|AW186942	97.35	603	14	1	271	871	603	1	0	1025		BNLGHi7566 Six-day Cotton fiber Gossypium hirsutum cDNA 5', mRNA sequence
contig00952	gi|109860364|gb|DW489343.1|DW489343	99.26	136	1	0	1	136	592	727	1e-68	262		GH_RMIRS_074_E05_F Cotton Normalized Library random primed Gossypium hirsutum cDNA, mRNA sequence
contig00953	gi|164256312|gb|ES794708.1|ES794708	95.05	727	34	2	305	1029	9	735	0	1140		UFL_591_56 Cotton fiber 0-10 day post anthesis Gossypium hirsutum cDNA, mRNA sequence
contig00954	gi|78343530|gb|DT563804.1|DT563804	99.87	780	1	0	695	1474	937	158	0	1538		EST1074444 GH_TMO Gossypium hirsutum cDNA, mRNA sequence
contig00955	gi|78342752|gb|DT563026.1|DT563026	91.71	736	58	2	1	733	742	7	0	961		EST1073666 GH_TMO Gossypium hirsutum cDNA, mRNA sequence
contig00956	gi|213047507|gb|FF403638.1|FF403638	100	571	0	0	498	1068	1	571	0	1132		EST012 suppression subtractive hybridization library of cell wall regeneration from protoplast Gossypium hirsutum cDNA clone CW4M4, mRNA sequence
contig00957	gi|164363923|gb|EX167505.1|EX167505	97.88	660	11	3	214	870	31	690	0	1178		E02_R8_019 Cotton 1-14 day post anthesis Lambda Zap Express Library Gossypium hirsutum cDNA, mRNA sequence
contig00958	gi|78350558|gb|DT570832.1|DT570832	97.97	888	13	4	568	1452	886	1	0	1588		EST1081472 GH_TMO Gossypium hirsutum cDNA, mRNA sequence
contig00959	gi|164342627|gb|ES825303.1|ES825303	98.25	856	13	2	504	1358	946	92	0	1562		UFL_382_74 Cotton fiber 0-10 day post anthesis Gossypium hirsutum cDNA, mRNA sequence
contig00960	gi|164248513|gb|ES839293.1|ES839293	99.59	735	1	2	487	1219	735	1	0	1417		UFL_052_66 Cotton fiber 0-10 day post anthesis Gossypium hirsutum cDNA, mRNA sequence
contig00961	gi|109859359|gb|DW488338.1|DW488338	98.6	856	12	0	64	919	23	878	0	1602		GH_RMIRS_069_A07_R Cotton Normalized Library random primed Gossypium hirsutum cDNA, mRNA sequence
contig00962	gi|164343060|gb|ES824599.1|ES824599	81.27	283	53	0	495	777	61	343	9e-32	141		UFL_389_30 Cotton fiber 0-10 day post anthesis Gossypium hirsutum cDNA, mRNA sequence
contig00963	gi|78350637|gb|DT570911.1|DT570911	99.18	858	3	4	75	931	855	1	0	1614		EST1081551 GH_TMO Gossypium hirsutum cDNA, mRNA sequence
contig00964	gi|78337525|gb|DT557799.1|DT557799	99.64	829	2	1	387	1215	866	39	0	1612		EST1068439 GH_TMO Gossypium hirsutum cDNA, mRNA sequence
contig00965	gi|164271892|gb|ES818058.1|ES818058	95.83	1030	24	18	24	1047	1024	8	0	1560		UFL_305_64 Cotton fiber 0-10 day post anthesis Gossypium hirsutum cDNA, mRNA sequence
contig00966	gi|73849952|gb|DT458972.1|DT458972	99.39	817	4	1	210	1025	12	828	0	1572		GH_ON36P03.r GH_ON Gossypium hirsutum cDNA clone GH_ON36P03 3', mRNA sequence
contig00967	gi|73859777|gb|DT462516.1|DT462516	99.63	808	3	0	228	1035	837	30	0	1578		GH_CHX12D08.r GH_CHX Gossypium hirsutum cDNA clone GH_CHX12D08 3', mRNA sequence
contig00968	gi|6481383|gb|AW187938.2|AW187938	96.86	510	14	2	366	874	1	509	0	835		BNLGHi13532 Six-day Cotton fiber Gossypium hirsutum cDNA 5' similar to (AC005287) Putative ATPase [Arabidopsis thaliana], mRNA sequence
contig00969	gi|109854910|gb|DW483889.1|DW483889	99.76	420	1	0	1	420	115	534	0	825		GH_RMIRS_044_D06_021_R Cotton Normalized Library random primed Gossypium hirsutum cDNA, mRNA sequence
contig00970	gi|78328370|gb|DT548644.1|DT548644	97.66	898	18	3	1	896	14	910	0	1590		EST1059284 GH_TMO Gossypium hirsutum cDNA, mRNA sequence
contig00971	gi|109873558|gb|DW502533.1|DW502533	96.83	252	8	0	1	252	369	620	2e-121	436		GH_TMIRS_067_B12_F Cotton Normalized Library dT primed Gossypium hirsutum cDNA, mRNA sequence
contig00972	gi|78325541|gb|DT545815.1|DT545815	98.68	380	2	3	1	377	652	273	0	690		EST1056455 GH_TMO Gossypium hirsutum cDNA, mRNA sequence
contig00973	gi|78336973|gb|DT557247.1|DT557247	99.69	972	1	2	23	993	1	971	0	1887		EST1067887 GH_TMO Gossypium hirsutum cDNA, mRNA sequence
contig00974	gi|109840289|gb|DW238850.1|DW238850	98.45	839	12	1	562	1400	838	1	0	1552		GH_STEMmb_40201_G02_LibSeq2_14Aug03_004_R Stem (mb) - 7-10 weeks after planting Gossypium hirsutum cDNA, mRNA sequence
contig00975	gi|164284444|gb|ES796394.1|ES796394	96.69	876	25	4	288	1162	9	881	0	1475		UFL_576_84 Cotton fiber 0-10 day post anthesis Gossypium hirsutum cDNA, mRNA sequence
contig00976	gi|164329878|gb|ES825024.1|ES825024	98	650	13	0	1	650	103	752	0	1185		UFL_400_21 Cotton fiber 0-10 day post anthesis Gossypium hirsutum cDNA, mRNA sequence
contig00977	gi|164354779|gb|ES805270.1|ES805270	99.53	849	1	3	546	1391	9	857	0	1586		UFL_642_35 Cotton fiber 0-10 day post anthesis Gossypium hirsutum cDNA, mRNA sequence
contig00978	gi|164292682|gb|ES847377.1|ES847377	93.05	734	40	8	679	1403	17	748	0	993		UFL_143_53 Cotton fiber 0-10 day post anthesis Gossypium hirsutum cDNA, mRNA sequence
contig00979	gi|72283123|gb|DT053821.1|DT053821	97.82	550	8	2	85	630	1	550	0	983		COT_FV_C05 Fiber and Ovule of Xu-142 Lambda Zap Express Library Gossypium hirsutum cDNA 3' similar to (NM_115911) putative protein; protein id	At3g60470.1 [Arabidopsis thaliana], mRNA sequence
contig00980	gi|164340392|gb|ES821790.1|ES821790	99.65	863	2	1	10	871	8	870	0	1679		UFL_383_70 Cotton fiber 0-10 day post anthesis Gossypium hirsutum cDNA, mRNA sequence
contig00981	gi|164250790|gb|ES847991.1|ES847991	99.65	286	0	1	1	285	417	702	4e-156	551		UFL_150_19 Cotton fiber 0-10 day post anthesis Gossypium hirsutum cDNA, mRNA sequence
contig00982	gi|54117426|gb|CO492935.1|CO492935	87.74	155	19	0	390	544	250	404	9e-37	157		G.h.fbr-sw02325 G.h.fbr-sw Gossypium hirsutum cDNA, mRNA sequence
contig00983	gi|109853067|gb|DW482046.1|DW482046	99.18	731	6	0	296	1026	24	754	0	1402		GH_RMIRS_034_C04_R Cotton Normalized Library random primed Gossypium hirsutum cDNA, mRNA sequence
contig00984	gi|325467044|gb|JG451590.1|JG451590	98.25	801	13	1	283	1083	1	800	0	1469		2P43-G5-T3 Subtracted cDNA library from Gossypium hirsutum L. variety Bikaneri Narma Gossypium hirsutum cDNA, mRNA sequence
contig00985	gi|164280178|gb|ES820152.1|ES820152	97.11	1072	28	3	303	1372	9	1079	0	1859		UFL_377_26 Cotton fiber 0-10 day post anthesis Gossypium hirsutum cDNA, mRNA sequence
contig00986	gi|84163966|gb|DR452614.1|DR452614	85.26	95	13	1	200	294	672	579	5e-11	69.9		CM004E05 Cotton Lambda Zap Express Library Gossypium hirsutum cDNA, mRNA sequence
contig00987	gi|164277318|gb|ES832250.1|ES832250	99.19	616	3	1	7	620	644	29	0	1176		UFL_447_93 Cotton fiber 0-10 day post anthesis Gossypium hirsutum cDNA, mRNA sequence
contig00988	gi|109862822|gb|DW491799.1|DW491799	98.91	917	10	0	355	1271	24	940	0	1739		GH_RMIRS_088_A02_R Cotton Normalized Library random primed Gossypium hirsutum cDNA, mRNA sequence
contig00990	gi|84174903|gb|DR463551.1|DR463551	99.08	437	4	0	154	590	441	5	0	835		CM119F06 Cotton Lambda Zap Express Library Gossypium hirsutum cDNA, mRNA sequence
contig00991	gi|164265194|gb|ES806427.1|ES806427	99	996	8	2	368	1361	8	1003	0	1879		UFL_644_41 Cotton fiber 0-10 day post anthesis Gossypium hirsutum cDNA, mRNA sequence
contig00992	gi|164325877|gb|ES841903.1|ES841903	98.86	874	9	1	792	1664	874	1	0	1645		UFL_082_22 Cotton fiber 0-10 day post anthesis Gossypium hirsutum cDNA, mRNA sequence
contig00993	gi|109870400|gb|DW499376.1|DW499376	98.66	149	1	1	1	149	518	371	3e-72	272		GH_TMIRS_035_E01_F Cotton Normalized Library dT primed Gossypium hirsutum cDNA, mRNA sequence
contig00994	gi|164247013|gb|ES803100.1|ES803100	98.05	1025	18	2	420	1443	1046	23	0	1857		UFL_567_62 Cotton fiber 0-10 day post anthesis Gossypium hirsutum cDNA, mRNA sequence
contig00995	gi|109876888|gb|DW505862.1|DW505862	98.16	707	13	0	575	1281	1	707	0	1300		GH_TMIRS_098_A05_F Cotton Normalized Library dT primed Gossypium hirsutum cDNA, mRNA sequence
contig00996	gi|73850565|gb|DT459585.1|DT459585	99.71	350	1	0	1	350	671	322	0	686		GH_ON37O08.r GH_ON Gossypium hirsutum cDNA clone GH_ON37O08 3', mRNA sequence
contig00997	gi|78353545|gb|DT573819.1|DT573819	99.66	872	3	0	35	906	1	872	0	1705		EST1084459 GH_TMO Gossypium hirsutum cDNA, mRNA sequence
contig00998	gi|164251466|gb|ES823453.1|ES823453	95.92	981	37	3	139	1118	1	979	0	1604		UFL_343_17 Cotton fiber 0-10 day post anthesis Gossypium hirsutum cDNA, mRNA sequence
contig00999	gi|73852414|gb|DT461434.1|DT461434	99.88	834	1	0	551	1384	17	850	0	1645		GH_ON40O16.r GH_ON Gossypium hirsutum cDNA clone GH_ON40O16 3', mRNA sequence
contig01000	gi|84158459|gb|DN827506.1|DN827506	99.86	709	1	0	1	709	787	79	0	1398		G.hir-20, 30 hrs post inoculation 816 Leaf cDNA 20,30 hrs post inoculation with Xanthomonas campestris pv. malvacearum 3631 Gossypium hirsutum cDNA, mRNA sequence
contig01001	gi|164263621|gb|ES851932.1|ES851932	98.53	1017	12	3	426	1439	9	1025	0	1873		UFL_680_43 Cotton fiber 0-10 day post anthesis Gossypium hirsutum cDNA, mRNA sequence
contig01002	gi|109878347|gb|DW507318.1|DW507318	99.33	449	3	0	1	449	562	114	0	866		GH_TMIRS_113_C01_F Cotton Normalized Library dT primed Gossypium hirsutum cDNA, mRNA sequence
contig01003	gi|164282368|gb|ES809935.1|ES809935	98.13	911	12	5	72	979	1	909	0	1631		UFL_227_57 Cotton fiber 0-10 day post anthesis Gossypium hirsutum cDNA, mRNA sequence
contig01004	gi|109880850|gb|DW509820.1|DW509820	100	153	0	0	1	153	664	512	9e-82	303		GH_TMIRS_137_G03_F Cotton Normalized Library dT primed Gossypium hirsutum cDNA, mRNA sequence
contig01005	gi|109886277|gb|DW515247.1|DW515247	99.66	597	2	0	1	597	625	29	0	1168		GH_TMIRS_189_F04_F Cotton Normalized Library dT primed Gossypium hirsutum cDNA, mRNA sequence
contig01006	gi|164333876|gb|ES790818.1|ES790818	98.88	896	6	4	201	1093	9	903	0	1665		UFL_510_81 Cotton fiber 0-10 day post anthesis Gossypium hirsutum cDNA, mRNA sequence
contig01007	gi|164275723|gb|ES821589.1|ES821589	98.52	947	11	3	425	1370	1033	89	0	1742		UFL_363_78 Cotton fiber 0-10 day post anthesis Gossypium hirsutum cDNA, mRNA sequence
contig01008	gi|164282179|gb|ES792201.1|ES792201	99.17	960	8	0	71	1030	9	968	0	1840		UFL_615_34 Cotton fiber 0-10 day post anthesis Gossypium hirsutum cDNA, mRNA sequence
contig01009	gi|31072608|gb|CA992887.1|CA992887	99.59	735	1	2	9	741	19	753	0	1417		pAR0364 pAR Gossypium hirsutum cDNA 5', mRNA sequence
contig01010	gi|164261314|gb|ES817191.1|ES817191	97.86	980	18	3	1	978	979	1	0	1752		UFL_263_46 Cotton fiber 0-10 day post anthesis Gossypium hirsutum cDNA, mRNA sequence
contig01011	gi|109853620|gb|DW482599.1|DW482599	96.68	934	21	7	142	1069	1	930	0	1497		GH_RMIRS_037_C04_028_F Cotton Normalized Library random primed Gossypium hirsutum cDNA, mRNA sequence
contig01012	gi|78350950|gb|DT571224.1|DT571224	98.77	732	8	1	1	732	115	845	0	1372		EST1081864 GH_TMO Gossypium hirsutum cDNA, mRNA sequence
contig01013	gi|164259432|gb|ES817629.1|ES817629	99.76	415	0	1	1014	1427	779	365	0	724		UFL_204_55 Cotton fiber 0-10 day post anthesis Gossypium hirsutum cDNA, mRNA sequence
contig01014	gi|325465618|gb|JG450698.1|JG450698	99.15	469	4	0	1	469	469	1	0	898		1P67-68-69-70-F7 Subtracted cDNA library from Gossypium hirsutum L. variety Bikaneri Narma Gossypium hirsutum cDNA, mRNA sequence
contig01015	gi|164337665|gb|ES804702.1|ES804702	98.74	954	6	6	8	956	960	8	0	1748		UFL_594_77 Cotton fiber 0-10 day post anthesis Gossypium hirsutum cDNA, mRNA sequence
contig01016	gi|73863106|gb|DT465845.1|DT465845	95.97	694	20	3	1	689	705	15	0	1140		GH_CHX18A11.f GH_CHX Gossypium hirsutum cDNA clone GH_CHX18A11 5', mRNA sequence
contig01017	gi|164301764|gb|ES806962.1|ES806962	97.34	1090	20	8	278	1362	9	1094	0	1871		UFL_638_20 Cotton fiber 0-10 day post anthesis Gossypium hirsutum cDNA, mRNA sequence
contig01018	gi|164298169|gb|EX171093.1|EX171093	98.43	763	10	2	509	1269	824	62	0	1415		H03_F-15_029 Cotton 1-14 day post anthesis Lambda Zap Express Library Gossypium hirsutum cDNA, mRNA sequence
contig01019	gi|78326210|gb|DT546484.1|DT546484	99.87	789	0	1	316	1103	881	93	0	1548		EST1057124 GH_TMO Gossypium hirsutum cDNA, mRNA sequence
contig01020	gi|164349593|gb|ES815705.1|ES815705	98.27	869	13	2	1	868	877	10	0	1596		UFL_174_78 Cotton fiber 0-10 day post anthesis Gossypium hirsutum cDNA, mRNA sequence
contig01021	gi|164267558|gb|ES851530.1|ES851530	97.16	1057	22	6	291	1340	1064	9	0	1814		UFL_682_95 Cotton fiber 0-10 day post anthesis Gossypium hirsutum cDNA, mRNA sequence
contig01022	gi|73866174|gb|DT468912.1|DT468912	100	528	0	0	1	528	549	22	0	1047		GH_CHX22K12.f GH_CHX Gossypium hirsutum cDNA clone GH_CHX22K12 5', mRNA sequence
contig01023	gi|109869725|gb|DW498701.1|DW498701	99.28	417	3	0	1	417	419	3	0	803		GH_TMIRS_028_D12_F Cotton Normalized Library dT primed Gossypium hirsutum cDNA, mRNA sequence
contig01024	gi|54116653|gb|CO492162.1|CO492162	99.68	311	1	0	89	399	379	69	3e-173	609		G.h.fbr-sw01552 G.h.fbr-sw Gossypium hirsutum cDNA, mRNA sequence
contig01025	gi|109872556|gb|DW501531.1|DW501531	99.74	768	2	0	302	1069	768	1	0	1509		GH_TMIRS_057_F03_F Cotton Normalized Library dT primed Gossypium hirsutum cDNA, mRNA sequence
contig01026	gi|109845511|gb|DW244069.1|DW244069	99.89	936	1	0	331	1266	936	1	0	1850		GH_YF_1000001_A07_LibSeq2_17Jun03_063 Young Fiber 1-3 days after anthesis Gossypium hirsutum cDNA, mRNA sequence
contig01027	gi|164292903|gb|ES799355.1|ES799355	98.66	299	4	0	1	299	307	9	9e-159	561		UFL_598_41 Cotton fiber 0-10 day post anthesis Gossypium hirsutum cDNA, mRNA sequence
contig01028	gi|82755619|gb|DV849181.1|DV849181	99.68	632	2	0	724	1355	1	632	0	1237		GH_LSL07H07.f GH_LSL Gossypium hirsutum cDNA clone GH_LSL07H07 5', mRNA sequence
contig01029	gi|164255505|gb|ES807093.1|ES807093	99.46	559	0	2	1	556	567	9	0	1029		UFL_631_05 Cotton fiber 0-10 day post anthesis Gossypium hirsutum cDNA, mRNA sequence
contig01030	gi|164368630|gb|EV487382.1|EV487382	96.63	683	13	10	120	801	691	18	0	1092		119F06 Cotton Lambda Zap Express Library Gossypium hirsutum cDNA, mRNA sequence
contig01031	gi|109872713|gb|DW501688.1|DW501688	98.61	288	2	2	51	337	487	201	1e-147	523		GH_TMIRS_059_B10_F Cotton Normalized Library dT primed Gossypium hirsutum cDNA, mRNA sequence
contig01032	gi|164283115|gb|ES818773.1|ES818773	98.47	850	8	5	23	867	29	878	0	1394		UFL_308_69 Cotton fiber 0-10 day post anthesis Gossypium hirsutum cDNA, mRNA sequence
contig01033	gi|164338117|gb|ES834944.1|ES834944	98.4	936	13	2	563	1497	1	935	0	1723		UFL_003_72 Cotton fiber 0-10 day post anthesis Gossypium hirsutum cDNA, mRNA sequence
contig01034	gi|164288640|gb|ES798408.1|ES798408	98.39	993	11	5	415	1403	1045	54	0	1802		UFL_565_66 Cotton fiber 0-10 day post anthesis Gossypium hirsutum cDNA, mRNA sequence
contig01035	gi|164266272|gb|ES812264.1|ES812264	97.07	1092	24	8	386	1470	9	1099	0	1848		UFL_258_06 Cotton fiber 0-10 day post anthesis Gossypium hirsutum cDNA, mRNA sequence
contig01037	gi|82755143|gb|DV848705.1|DV848705	99.48	572	3	0	286	857	572	1	0	1110		GH_LSL02B05.f GH_LSL Gossypium hirsutum cDNA clone GH_LSL02B05 5', mRNA sequence
contig01038	gi|164286553|gb|ES806020.1|ES806020	96.63	1098	31	6	149	1242	9	1104	0	1838		UFL_636_25 Cotton fiber 0-10 day post anthesis Gossypium hirsutum cDNA, mRNA sequence
contig01039	gi|78323718|gb|DT543992.1|DT543992	98.23	847	15	0	69	915	1	847	0	1560		EST1054632 GH_TMO Gossypium hirsutum cDNA, mRNA sequence
contig01040	gi|164255548|gb|ES811861.1|ES811861	96.55	1071	32	5	402	1471	1102	36	0	1790		UFL_255_39 Cotton fiber 0-10 day post anthesis Gossypium hirsutum cDNA, mRNA sequence
contig01041	gi|73862248|gb|DT464987.1|DT464987	89.84	305	27	2	2	302	122	426	3e-94	347		GH_CHX16J15.f GH_CHX Gossypium hirsutum cDNA clone GH_CHX16J15 5', mRNA sequence
contig01042	gi|109878395|gb|DW507366.1|DW507366	100	820	0	0	1	820	911	92	0	1626		GH_TMIRS_113_F10_F Cotton Normalized Library dT primed Gossypium hirsutum cDNA, mRNA sequence
contig01043	gi|31407426|gb|CD486461.1|CD486461	99.34	456	3	0	1	456	634	179	0	880		CRH2.3H04 Cotton Root and Hypocotyl Lambda ZIPLOX Library (CRH) Gossypium hirsutum cDNA clone CRH2.3H04 5' similar to AT3g25150/MJL12_9, mRNA sequence
contig01044	gi|78351091|gb|DT571365.1|DT571365	98.95	285	2	1	1	284	725	441	1e-150	533		EST1082005 GH_TMO Gossypium hirsutum cDNA, mRNA sequence
contig01045	gi|5047555|gb|AI728703.1|AI728703	96.8	437	9	2	1	433	436	1	0	745		BNLGHi11399 Six-day Cotton fiber Gossypium hirsutum cDNA 5' similar to (Y10228) P-glycoprotein-2 [Arabidopsis thaliana] gi|2108254|gnl|PID|e309205 (Y10227) P-glycoprotein-2 [Arabidopsis thaliana], mRNA sequence
contig01046	gi|325467081|gb|JG451627.1|JG451627	97.63	675	8	5	4	673	771	100	0	1136		2P42-44-48-G12-T3 Subtracted cDNA library from Gossypium hirsutum L. variety Bikaneri Narma Gossypium hirsutum cDNA, mRNA sequence
contig01047	gi|325467081|gb|JG451627.1|JG451627	96.97	99	3	0	1	99	99	1	2e-42	172		2P42-44-48-G12-T3 Subtracted cDNA library from Gossypium hirsutum L. variety Bikaneri Narma Gossypium hirsutum cDNA, mRNA sequence
contig01048	gi|84144952|gb|DN759194.1|DN759194	98.63	728	9	1	80	807	9	735	0	1356		G.hir-stem 1698 PCR amplified cotton stem cDNA Gossypium hirsutum cDNA, mRNA sequence
contig01049	gi|109854259|gb|DW483238.1|DW483238	98.76	806	10	0	1	806	830	25	0	1518		GH_RMIRS_040_G04_R Cotton Normalized Library random primed Gossypium hirsutum cDNA, mRNA sequence
contig01050	gi|109862828|gb|DW491805.1|DW491805	99.47	752	4	0	706	1457	22	773	0	1459		GH_RMIRS_088_A05_R Cotton Normalized Library random primed Gossypium hirsutum cDNA, mRNA sequence
contig01051	gi|164278600|gb|ES809865.1|ES809865	98.74	1031	9	4	85	1112	1036	7	0	1826		UFL_240_69 Cotton fiber 0-10 day post anthesis Gossypium hirsutum cDNA, mRNA sequence
contig01052	gi|78346009|gb|DT566283.1|DT566283	98.51	536	8	0	8	543	116	651	0	999		EST1076923 GH_TMO Gossypium hirsutum cDNA, mRNA sequence
contig01053	gi|164275612|gb|ES809433.1|ES809433	100	116	0	0	1	116	24	139	8e-60	230		UFL_310_36 Cotton fiber 0-10 day post anthesis Gossypium hirsutum cDNA, mRNA sequence
contig01054	gi|164275612|gb|ES809433.1|ES809433	97.55	489	11	1	1	489	140	627	0	866		UFL_310_36 Cotton fiber 0-10 day post anthesis Gossypium hirsutum cDNA, mRNA sequence
contig01055	gi|164369072|gb|ES827267.1|ES827267	98.91	1012	9	2	437	1448	1018	9	0	1903		UFL_343_30 Cotton fiber 0-10 day post anthesis Gossypium hirsutum cDNA, mRNA sequence
contig01056	gi|164355197|gb|EX166981.1|EX166981	99.54	647	2	1	385	1031	12	657	0	1219		F04_R2_031 Cotton 1-14 day post anthesis Lambda Zap Express Library Gossypium hirsutum cDNA, mRNA sequence
contig01057	gi|164328736|gb|EX163885.1|EX163885	88.78	526	58	1	5	529	692	167	6e-163	575		B01_P-29_010 Cotton 1-14 day post anthesis Lambda Zap Express Library Gossypium hirsutum cDNA, mRNA sequence
contig01058	gi|78341034|gb|DT561308.1|DT561308	100	851	0	0	150	1000	2	852	0	1687		EST1071948 GH_TMO Gossypium hirsutum cDNA, mRNA sequence
contig01059	gi|73862286|gb|DT465025.1|DT465025	99.32	591	2	2	1	591	159	747	0	1124		GH_CHX16K17.f GH_CHX Gossypium hirsutum cDNA clone GH_CHX16K17 5', mRNA sequence
contig01060	gi|164249976|gb|ES793330.1|ES793330	97.51	885	16	6	1	880	56	939	0	1532		UFL_536_55 Cotton fiber 0-10 day post anthesis Gossypium hirsutum cDNA, mRNA sequence
contig01061	gi|164268332|gb|ES822279.1|ES822279	96.69	664	12	10	286	939	1041	378	0	1065		UFL_329_95 Cotton fiber 0-10 day post anthesis Gossypium hirsutum cDNA, mRNA sequence
contig01062	gi|109876971|gb|DW505945.1|DW505945	99.02	717	6	1	1	716	721	5	0	1358		GH_TMIRS_098_G07_F Cotton Normalized Library dT primed Gossypium hirsutum cDNA, mRNA sequence
contig01063	gi|73860670|gb|DT463409.1|DT463409	98.07	467	5	3	1	463	508	42	0	791		GH_CHX13I07.f GH_CHX Gossypium hirsutum cDNA clone GH_CHX13I07 5', mRNA sequence
contig01064	gi|164297295|gb|EX172093.1|EX172093	97.04	979	24	5	54	1027	102	1080	0	1671		D04_F-26_031 Cotton 1-14 day post anthesis Lambda Zap Express Library Gossypium hirsutum cDNA, mRNA sequence
contig01065	gi|109827284|gb|DW225979.1|DW225979	99.83	596	0	1	1	595	596	1	0	1035		GH_HYPT_01-01-15R_E10_InvR_22Apr04_072_R Stem - 3 weeks after planting Gossypium hirsutum cDNA, mRNA sequence
contig01066	gi|164271786|gb|ES806762.1|ES806762	94.87	1034	50	3	220	1250	1039	6	0	1606		UFL_621_20 Cotton fiber 0-10 day post anthesis Gossypium hirsutum cDNA, mRNA sequence
contig01067	gi|78343438|gb|DT563712.1|DT563712	98.95	952	9	1	1	952	17	967	0	1800		EST1074352 GH_TMO Gossypium hirsutum cDNA, mRNA sequence
contig01068	gi|109868540|gb|DW497516.1|DW497516	99.62	800	1	1	570	1369	800	3	0	1556		GH_TMIRS_017_A12_R Cotton Normalized Library dT primed Gossypium hirsutum cDNA, mRNA sequence
contig01069	gi|109891426|gb|DW520389.1|DW520389	99.72	714	1	1	65	778	716	4	0	1392		GH_TMIRS_240_C04_F Cotton Normalized Library dT primed Gossypium hirsutum cDNA, mRNA sequence
contig01070	gi|164290821|gb|ES798476.1|ES798476	99.73	735	1	1	455	1188	9	743	0	1433		UFL_563_48 Cotton fiber 0-10 day post anthesis Gossypium hirsutum cDNA, mRNA sequence
contig01071	gi|31072879|gb|CA993158.1|CA993158	84.03	476	73	2	826	1298	3	478	6e-88	327		pAR05A02 pAR Gossypium hirsutum cDNA 5', mRNA sequence
contig01072	gi|109863079|gb|DW492056.1|DW492056	79.3	227	47	0	13	239	604	378	4e-13	77.8		GH_RMIRS_089_D03_F Cotton Normalized Library random primed Gossypium hirsutum cDNA, mRNA sequence
contig01073	gi|78338844|gb|DT559118.1|DT559118	99.88	855	0	1	1	855	29	882	0	1679		EST1069758 GH_TMO Gossypium hirsutum cDNA, mRNA sequence
contig01074	gi|164362988|gb|EX167478.1|EX167478	98.34	301	1	2	673	969	69	369	1e-153	545		B10_R8_089 Cotton 1-14 day post anthesis Lambda Zap Express Library Gossypium hirsutum cDNA, mRNA sequence
contig01075	gi|78347607|gb|DT567881.1|DT567881	98.81	927	10	1	96	1021	927	1	0	1742		EST1078521 GH_TMO Gossypium hirsutum cDNA, mRNA sequence
contig01076	gi|109880052|gb|DW509022.1|DW509022	99.14	583	4	1	36	617	1	583	0	1108		GH_TMIRS_130_A07_R Cotton Normalized Library dT primed Gossypium hirsutum cDNA, mRNA sequence
contig01077	gi|164366869|gb|ES802624.1|ES802624	94.25	522	30	0	465	986	1	522	0	797		UFL_475_74 Cotton fiber 0-10 day post anthesis Gossypium hirsutum cDNA, mRNA sequence
contig01078	gi|6461886|gb|AW187450.1|AW187450	99.31	289	2	0	1	289	298	586	5e-159	561		BNLGHi5431 Six-day Cotton fiber Gossypium hirsutum cDNA 5', mRNA sequence
contig01079	gi|109883240|gb|DW512210.1|DW512210	99.82	544	1	0	96	639	544	1	0	1070		GH_TMIRS_161_A12_F Cotton Normalized Library dT primed Gossypium hirsutum cDNA, mRNA sequence
contig01080	gi|78323990|gb|DT544264.1|DT544264	99.06	640	4	2	1	639	252	890	0	1205		EST1054904 GH_TMO Gossypium hirsutum cDNA, mRNA sequence
contig01081	gi|164301832|gb|ES828653.1|ES828653	98.83	1022	9	3	14	1033	1029	9	0	1907		UFL_332_81 Cotton fiber 0-10 day post anthesis Gossypium hirsutum cDNA, mRNA sequence
contig01082	gi|325467250|gb|JG454594.1|JG454594	96.53	605	21	0	1	605	605	1	0	1033		2P30-A6-T3 Subtracted cDNA library from Gossypium hirsutum L. variety Bikaneri Narma Gossypium hirsutum cDNA, mRNA sequence
contig01083	gi|164312086|gb|ES834497.1|ES834497	99.03	829	7	1	838	1665	856	28	0	1572		UFL_368_79 Cotton fiber 0-10 day post anthesis Gossypium hirsutum cDNA, mRNA sequence
contig01084	gi|164303212|gb|ES852315.1|ES852315	98.56	970	10	4	72	1037	970	1	0	1780		UFL_680_53 Cotton fiber 0-10 day post anthesis Gossypium hirsutum cDNA, mRNA sequence
contig01085	gi|164251142|gb|ES800790.1|ES800790	97.72	1008	10	8	53	1048	1007	1	0	1762		UFL_443_07 Cotton fiber 0-10 day post anthesis Gossypium hirsutum cDNA, mRNA sequence
contig01086	gi|164288851|gb|ES844147.1|ES844147	98.81	921	9	2	8	926	921	1	0	1681		UFL_107_62 Cotton fiber 0-10 day post anthesis Gossypium hirsutum cDNA, mRNA sequence
contig01087	gi|164344484|gb|ES832447.1|ES832447	97.95	976	19	1	35	1009	984	9	0	1768		UFL_351_76 Cotton fiber 0-10 day post anthesis Gossypium hirsutum cDNA, mRNA sequence
contig01088	gi|164301291|gb|ES805053.1|ES805053	99.34	763	5	0	113	875	812	50	0	1473		UFL_626_51 Cotton fiber 0-10 day post anthesis Gossypium hirsutum cDNA, mRNA sequence
contig01089	gi|78353532|gb|DT573806.1|DT573806	100	117	0	0	827	943	117	1	3e-59	232		EST1084446 GH_TMO Gossypium hirsutum cDNA, mRNA sequence
contig01090	gi|164340698|gb|ES805626.1|ES805626	98.46	912	7	7	483	1387	929	18	0	1641		UFL_616_34 Cotton fiber 0-10 day post anthesis Gossypium hirsutum cDNA, mRNA sequence
contig01091	gi|6461719|gb|AW187283.1|AW187283	97.76	625	13	1	631	1254	1	625	0	1124		BNLGHi12410 Six-day Cotton fiber Gossypium hirsutum cDNA 5', mRNA sequence
contig01092	gi|84149095|gb|DN780395.1|DN780395	99.69	650	2	0	1	650	52	701	0	1273		G.hir-Cotyledon 923 cDNA from Cotyledons Gossypium hirsutum cDNA, mRNA sequence
contig01093	gi|164370106|gb|ES802724.1|ES802724	97.61	585	11	3	26	609	712	130	0	995		UFL_535_89 Cotton fiber 0-10 day post anthesis Gossypium hirsutum cDNA, mRNA sequence
contig01094	gi|164254407|gb|ES802836.1|ES802836	98.59	922	9	4	235	1154	920	1	0	1693		UFL_595_35 Cotton fiber 0-10 day post anthesis Gossypium hirsutum cDNA, mRNA sequence
contig01095	gi|164319228|gb|ES794300.1|ES794300	94.59	388	18	3	287	672	8	394	5e-164	579		UFL_495_34 Cotton fiber 0-10 day post anthesis Gossypium hirsutum cDNA, mRNA sequence
contig01096	gi|73865183|gb|DT467921.1|DT467921	98.16	599	8	3	1	597	610	13	0	1076		GH_CHX21C07.r GH_CHX Gossypium hirsutum cDNA clone GH_CHX21C07 3', mRNA sequence
contig01097	gi|73851319|gb|DT460339.1|DT460339	98.42	758	9	3	813	1568	853	97	0	1384		GH_ON39C10.r GH_ON Gossypium hirsutum cDNA clone GH_ON39C10 3', mRNA sequence
contig01098	gi|73860339|gb|DT463078.1|DT463078	99.86	708	1	0	7	714	119	826	0	1354		GH_CHX13A15.r GH_CHX Gossypium hirsutum cDNA clone GH_CHX13A15 3', mRNA sequence
contig01099	gi|109889030|gb|DW517999.1|DW517999	97.35	869	23	0	1	869	60	928	0	1540		GH_TMIRS_216_H05_F Cotton Normalized Library dT primed Gossypium hirsutum cDNA, mRNA sequence
contig01100	gi|325465334|gb|JG450414.1|JG450414	98.98	884	5	4	228	1110	1	881	0	1649		2P2-E6-T3 Subtracted cDNA library from Gossypium hirsutum L. variety Bikaneri Narma Gossypium hirsutum cDNA, mRNA sequence
contig01101	gi|164260363|gb|ES817175.1|ES817175	98.31	1006	15	2	414	1418	1013	9	0	1844		UFL_217_83 Cotton fiber 0-10 day post anthesis Gossypium hirsutum cDNA, mRNA sequence
contig01102	gi|164345353|gb|ES827189.1|ES827189	98	800	13	2	330	1127	807	9	0	1451		UFL_392_49 Cotton fiber 0-10 day post anthesis Gossypium hirsutum cDNA, mRNA sequence
contig01103	gi|164337409|gb|ES814369.1|ES814369	98.8	996	7	5	17	1010	9	1001	0	1840		UFL_222_49 Cotton fiber 0-10 day post anthesis Gossypium hirsutum cDNA, mRNA sequence
contig01104	gi|84157115|gb|DN826162.1|DN826162	99.8	496	0	1	591	1086	518	24	0	967		G.hir-8,14 hrs post inoculation 105 Leaf cDNA 8,14 hrs post inoculation with Xanthomonas campestris pv. malvacearum 3631 Gossypium hirsutum cDNA, mRNA sequence
contig01105	gi|193217950|gb|EY197157.1|EY197157	98.83	767	3	6	391	1152	2	767	0	1402		UFL_188_C06 Cotton ovule and fiber 3-5 days post anthesis Gossypium hirsutum cDNA, mRNA sequence
contig01106	gi|164247191|gb|ES819135.1|ES819135	99.9	1002	0	1	336	1337	8	1008	0	1970		UFL_191_74 Cotton fiber 0-10 day post anthesis Gossypium hirsutum cDNA, mRNA sequence
contig01107	gi|109884043|gb|DW513013.1|DW513013	98.14	915	10	2	360	1267	1	915	0	1675		GH_TMIRS_168_G11_F Cotton Normalized Library dT primed Gossypium hirsutum cDNA, mRNA sequence
contig01108	gi|164339801|gb|ES844240.1|ES844240	97.83	554	11	1	1	553	275	828	0	995		UFL_108_61 Cotton fiber 0-10 day post anthesis Gossypium hirsutum cDNA, mRNA sequence
contig01109	gi|78345032|gb|DT565306.1|DT565306	99.17	727	5	1	416	1141	727	1	0	1386		EST1075946 GH_TMO Gossypium hirsutum cDNA, mRNA sequence
contig01110	gi|164364536|gb|ES838258.1|ES838258	98.48	921	14	0	1252	2172	1	921	0	1715		UFL_041_29 Cotton fiber 0-10 day post anthesis Gossypium hirsutum cDNA, mRNA sequence
contig01111	gi|164255621|gb|ES817576.1|ES817576	98.32	1013	13	4	4	1013	1020	9	0	1800		UFL_213_42 Cotton fiber 0-10 day post anthesis Gossypium hirsutum cDNA, mRNA sequence
contig01112	gi|109879606|gb|DW508576.1|DW508576	99.17	843	7	0	125	967	5	847	0	1616		GH_TMIRS_125_H08_F Cotton Normalized Library dT primed Gossypium hirsutum cDNA, mRNA sequence
contig01113	gi|164366618|gb|ES850624.1|ES850624	95.08	244	11	1	122	365	742	984	2e-104	381		UFL_674_58 Cotton fiber 0-10 day post anthesis Gossypium hirsutum cDNA, mRNA sequence
contig01114	gi|109886116|gb|DW515086.1|DW515086	99.73	745	2	0	627	1371	1	745	0	1463		GH_TMIRS_188_B04_F Cotton Normalized Library dT primed Gossypium hirsutum cDNA, mRNA sequence
contig01115	gi|3326496|gb|AI055382.1|AI055382	95.21	376	16	2	207	580	376	1	3e-166	587		coau0003N10 Cotton Boll Abscission Zone cDNA Library Gossypium hirsutum cDNA clone coau0003N10 5', mRNA sequence
contig01116	gi|164319518|gb|ES848258.1|ES848258	98.62	870	11	1	1	869	878	9	0	1622		UFL_153_10 Cotton fiber 0-10 day post anthesis Gossypium hirsutum cDNA, mRNA sequence
contig01117	gi|109876864|gb|DW505838.1|DW505838	99.48	768	2	2	471	1236	1	768	0	1475		GH_TMIRS_097_G11_F Cotton Normalized Library dT primed Gossypium hirsutum cDNA, mRNA sequence
contig01118	gi|164268930|gb|ES794197.1|ES794197	99.34	757	4	1	1	757	796	41	0	1455		UFL_533_54 Cotton fiber 0-10 day post anthesis Gossypium hirsutum cDNA, mRNA sequence
contig01119	gi|78334273|gb|DT554547.1|DT554547	99.23	653	5	0	814	1466	843	191	0	1255		EST1065187 GH_TMO Gossypium hirsutum cDNA, mRNA sequence
contig01120	gi|164340699|gb|ES805627.1|ES805627	97.88	753	12	4	635	1386	161	910	0	1334		UFL_641_85 Cotton fiber 0-10 day post anthesis Gossypium hirsutum cDNA, mRNA sequence
contig01121	gi|84148269|gb|DN779569.1|DN779569	99.84	614	0	1	1	613	111	724	0	1201		G.hir-Cotyledon 97 cDNA from Cotyledons Gossypium hirsutum cDNA, mRNA sequence
contig01122	gi|109875931|gb|DW504905.1|DW504905	98.47	720	6	3	59	775	788	71	0	1281		GH_TMIRS_088_H02_F Cotton Normalized Library dT primed Gossypium hirsutum cDNA, mRNA sequence
contig01123	gi|164316274|gb|ES827463.1|ES827463	99.64	830	2	1	122	951	8	836	0	1614		UFL_386_50 Cotton fiber 0-10 day post anthesis Gossypium hirsutum cDNA, mRNA sequence
contig01124	gi|164300478|gb|ES813098.1|ES813098	97.02	1073	28	4	11	1083	9	1077	0	1842		UFL_216_52 Cotton fiber 0-10 day post anthesis Gossypium hirsutum cDNA, mRNA sequence
contig01125	gi|109826520|gb|DW225233.1|DW225233	96.27	912	31	3	36	944	930	19	0	1419		GH_HYPT_01-01-05R_H05_InvR_21Apr04_033_R Stem - 3 weeks after planting Gossypium hirsutum cDNA, mRNA sequence
contig01126	gi|78342146|gb|DT562420.1|DT562420	98.76	161	2	0	1107	1267	850	690	8e-81	303		EST1073060 GH_TMO Gossypium hirsutum cDNA, mRNA sequence
contig01127	gi|164356764|gb|ES849455.1|ES849455	97.57	575	10	4	696	1268	9	581	0	955		UFL_653_46 Cotton fiber 0-10 day post anthesis Gossypium hirsutum cDNA, mRNA sequence
contig01128	gi|109837736|gb|DW236297.1|DW236297	98.76	808	10	0	78	885	1	808	0	1524		GH_RTMF_04R_A04_InvR_27Jul04_032_F Root (free) - 3 weeks after planting Gossypium hirsutum cDNA, mRNA sequence
contig01129	gi|109876354|gb|DW505328.1|DW505328	97.79	634	13	1	1	633	634	1	0	1138		GH_TMIRS_092_H10_F Cotton Normalized Library dT primed Gossypium hirsutum cDNA, mRNA sequence
contig01130	gi|164290267|gb|ES798460.1|ES798460	96.92	941	23	6	9	946	9	946	0	1588		UFL_497_14 Cotton fiber 0-10 day post anthesis Gossypium hirsutum cDNA, mRNA sequence
contig01131	gi|78352061|gb|DT572335.1|DT572335	99.06	957	8	1	457	1412	995	39	0	1818		EST1082975 GH_TMO Gossypium hirsutum cDNA, mRNA sequence
contig01132	gi|109843303|gb|DW241861.1|DW241861	99.39	823	3	2	149	970	822	1	0	1578		GH_TS_1-04-04_F02_LibSeq2_04Dec03_006 Stem - 3-5 weeks after planting Gossypium hirsutum cDNA, mRNA sequence
contig01133	gi|164247105|gb|ES809702.1|ES809702	98.56	1045	11	4	101	1145	8	1048	0	1921		UFL_185_59 Cotton fiber 0-10 day post anthesis Gossypium hirsutum cDNA, mRNA sequence
contig01134	gi|164316029|gb|EV499063.1|EV499063	99.59	243	0	1	1	242	218	460	2e-130	466		sg155H01 Cotton Lambda Zap Express Library Gossypium hirsutum cDNA, mRNA sequence
contig01136	gi|164243867|gb|ES801391.1|ES801391	99.12	906	6	2	495	1399	913	9	0	1717		UFL_506_56 Cotton fiber 0-10 day post anthesis Gossypium hirsutum cDNA, mRNA sequence
contig01137	gi|164363928|gb|ES810587.1|ES810587	98.86	880	9	1	318	1196	888	9	0	1616		UFL_289_90 Cotton fiber 0-10 day post anthesis Gossypium hirsutum cDNA, mRNA sequence
contig01138	gi|78323950|gb|DT544224.1|DT544224	99.69	318	0	1	822	1139	787	471	1e-174	615		EST1054864 GH_TMO Gossypium hirsutum cDNA, mRNA sequence
contig01139	gi|164252421|gb|ES809784.1|ES809784	98.4	1061	12	5	167	1225	1058	1	0	1929		UFL_221_66 Cotton fiber 0-10 day post anthesis Gossypium hirsutum cDNA, mRNA sequence
contig01140	gi|73850799|gb|DT459819.1|DT459819	100	291	0	0	1	291	330	40	8e-164	577		GH_ON38E23.f GH_ON Gossypium hirsutum cDNA clone GH_ON38E23 5', mRNA sequence
contig01141	gi|164266067|gb|EX164952.1|EX164952	98.95	572	3	2	1	570	141	711	0	1074		F07_P8_059 Cotton 1-14 day post anthesis Lambda Zap Express Library Gossypium hirsutum cDNA, mRNA sequence
contig01142	gi|164286168|gb|ES832591.1|ES832591	97.49	1035	23	3	207	1238	1042	8	0	1822		UFL_346_08 Cotton fiber 0-10 day post anthesis Gossypium hirsutum cDNA, mRNA sequence
contig01143	gi|164293605|gb|ES822383.1|ES822383	99.38	811	3	2	110	919	8	817	0	1552		UFL_323_72 Cotton fiber 0-10 day post anthesis Gossypium hirsutum cDNA, mRNA sequence
contig01144	gi|164309149|gb|ES818889.1|ES818889	98.94	942	8	2	1	941	121	1061	0	1774		UFL_217_74 Cotton fiber 0-10 day post anthesis Gossypium hirsutum cDNA, mRNA sequence
contig01145	gi|164260753|gb|EV490065.1|EV490065	98.67	602	6	2	1	601	37	637	0	1114		176E02 Cotton Lambda Zap Express Library Gossypium hirsutum cDNA, mRNA sequence
contig01146	gi|164366000|gb|ES828423.1|ES828423	95.1	1021	40	10	363	1379	1023	9	0	1509		UFL_240_45 Cotton fiber 0-10 day post anthesis Gossypium hirsutum cDNA, mRNA sequence
contig01147	gi|109879984|gb|DW508954.1|DW508954	97.44	430	10	1	66	494	576	147	0	757		GH_TMIRS_129_D09_F Cotton Normalized Library dT primed Gossypium hirsutum cDNA, mRNA sequence
contig01148	gi|164269322|gb|ES818496.1|ES818496	96.71	911	20	10	1	910	178	1079	0	1489		UFL_183_82 Cotton fiber 0-10 day post anthesis Gossypium hirsutum cDNA, mRNA sequence
contig01149	gi|164285060|gb|ES810730.1|ES810730	99.04	1041	8	2	1	1040	17	1056	0	1970		UFL_207_72 Cotton fiber 0-10 day post anthesis Gossypium hirsutum cDNA, mRNA sequence
contig01150	gi|164326598|gb|ES806596.1|ES806596	99.74	767	2	0	131	897	767	1	0	1463		UFL_602_95 Cotton fiber 0-10 day post anthesis Gossypium hirsutum cDNA, mRNA sequence
contig01151	gi|164277996|gb|ES825428.1|ES825428	98.82	1015	6	6	103	1115	1018	8	0	1873		UFL_347_01 Cotton fiber 0-10 day post anthesis Gossypium hirsutum cDNA, mRNA sequence
contig01152	gi|109830170|gb|DW228729.1|DW228729	100	379	0	0	181	559	783	405	0	751		GH_ONEFM_01-01-09R_D09_InvR_17Feb04_073_R Fiber - 1 day after anthesis Gossypium hirsutum cDNA, mRNA sequence
contig01153	gi|73848911|gb|DT457931.1|DT457931	100	640	0	0	207	846	1	640	0	1269		GH_ON35E24.f GH_ON Gossypium hirsutum cDNA clone GH_ON35E24 5', mRNA sequence
contig01154	gi|31072574|gb|CA992853.1|CA992853	99.91	1126	0	1	1	1125	22	1147	0	2216		pAR03-2 pAR Gossypium hirsutum cDNA 5', mRNA sequence
contig01156	gi|7958796|gb|AW587513.1|AW587513	100	381	0	0	1	381	237	617	0	755		IPPGHZ0101 Cotton fiber and embryo Lambda Zap Express Library Gossypium hirsutum cDNA 3', mRNA sequence
contig01157	gi|109853402|gb|DW482381.1|DW482381	99.53	859	4	0	55	913	1	859	0	1673		GH_RMIRS_036_A12_096_F Cotton Normalized Library random primed Gossypium hirsutum cDNA, mRNA sequence
contig01158	gi|164332065|gb|EX166739.1|EX166739	93.64	817	34	15	945	1754	864	59	0	1037		A03_P-28_018 Cotton 1-14 day post anthesis Lambda Zap Express Library Gossypium hirsutum cDNA, mRNA sequence
contig01159	gi|109867446|gb|DW496422.1|DW496422	98.96	483	3	2	1	481	553	71	0	902		GH_TMIRS_005_H05_F Cotton Normalized Library dT primed Gossypium hirsutum cDNA, mRNA sequence
contig01160	gi|164268285|gb|ES813712.1|ES813712	98.37	1046	9	8	279	1316	8	1053	0	1834		UFL_215_95 Cotton fiber 0-10 day post anthesis Gossypium hirsutum cDNA, mRNA sequence
contig01161	gi|78353016|gb|DT573290.1|DT573290	99.11	896	8	0	21	916	1	896	0	1713		EST1083930 GH_TMO Gossypium hirsutum cDNA, mRNA sequence
contig01162	gi|164321209|gb|ES801451.1|ES801451	97.95	977	16	4	35	1010	1	974	0	1746		UFL_506_19 Cotton fiber 0-10 day post anthesis Gossypium hirsutum cDNA, mRNA sequence
contig01163	gi|164244188|gb|ES836257.1|ES836257	99.76	414	0	1	1	413	441	28	0	805		UFL_018_12 Cotton fiber 0-10 day post anthesis Gossypium hirsutum cDNA, mRNA sequence
contig01164	gi|73851300|gb|DT460320.1|DT460320	96.28	806	11	4	30	832	802	13	0	1358		GH_ON39B24.r GH_ON Gossypium hirsutum cDNA clone GH_ON39B24 3', mRNA sequence
contig01165	gi|109883338|gb|DW512308.1|DW512308	98.41	315	3	2	1	315	198	510	7e-161	569		GH_TMIRS_162_A08 Cotton Normalized Library dT primed Gossypium hirsutum cDNA, mRNA sequence
contig01166	gi|164275508|gb|ES800089.1|ES800089	99.77	442	1	0	1	442	816	375	0	868		UFL_614_92 Cotton fiber 0-10 day post anthesis Gossypium hirsutum cDNA, mRNA sequence
contig01167	gi|78323024|gb|DT543298.1|DT543298	99.5	401	1	1	1	400	537	137	0	771		EST1053938 GH_TMO Gossypium hirsutum cDNA, mRNA sequence
contig01168	gi|164286137|gb|ES821708.1|ES821708	92.31	715	35	3	15	710	184	897	0	991		UFL_372_49 Cotton fiber 0-10 day post anthesis Gossypium hirsutum cDNA, mRNA sequence
contig01169	gi|164248102|gb|ES803607.1|ES803607	98.53	953	10	4	312	1262	958	8	0	1746		UFL_598_01 Cotton fiber 0-10 day post anthesis Gossypium hirsutum cDNA, mRNA sequence
contig01170	gi|164277183|gb|ES814828.1|ES814828	98.07	982	16	3	1317	2295	1015	34	0	1772		UFL_212_04 Cotton fiber 0-10 day post anthesis Gossypium hirsutum cDNA, mRNA sequence
contig01171	gi|73849680|gb|DT458700.1|DT458700	98.08	625	3	4	57	672	808	184	0	1088		GH_ON36I17.r GH_ON Gossypium hirsutum cDNA clone GH_ON36I17 3', mRNA sequence
contig01172	gi|164304744|gb|ES824170.1|ES824170	91.96	771	58	4	242	1008	58	828	0	1005		UFL_386_32 Cotton fiber 0-10 day post anthesis Gossypium hirsutum cDNA, mRNA sequence
contig01173	gi|164283421|gb|ES793765.1|ES793765	99.6	746	1	2	45	788	796	51	0	1398		UFL_450_03 Cotton fiber 0-10 day post anthesis Gossypium hirsutum cDNA, mRNA sequence
contig01174	gi|84170091|gb|DR458739.1|DR458739	98.99	199	2	0	1	199	203	5	1e-103	379		CM068H09 Cotton Lambda Zap Express Library Gossypium hirsutum cDNA, mRNA sequence
contig01175	gi|84157284|gb|DN826331.1|DN826331	99.1	555	4	1	165	718	691	137	0	1053		G.hir-8,14 hrs post inoculation 274 Leaf cDNA 8,14 hrs post inoculation with Xanthomonas campestris pv. malvacearum 3631 Gossypium hirsutum cDNA, mRNA sequence
contig01176	gi|109874686|gb|DW503660.1|DW503660	98.54	961	14	0	110	1070	961	1	0	1796		GH_TMIRS_076_D07_F Cotton Normalized Library dT primed Gossypium hirsutum cDNA, mRNA sequence
contig01177	gi|78337788|gb|DT558062.1|DT558062	99.75	813	1	1	615	1426	818	6	0	1588		EST1068702 GH_TMO Gossypium hirsutum cDNA, mRNA sequence
contig01178	gi|164251585|gb|ES831949.1|ES831949	99.15	1054	5	4	214	1263	1062	9	0	1986		UFL_342_68 Cotton fiber 0-10 day post anthesis Gossypium hirsutum cDNA, mRNA sequence
contig01179	gi|164366789|gb|ES791187.1|ES791187	97.13	1010	18	11	98	1098	9	1016	0	1685		UFL_541_85 Cotton fiber 0-10 day post anthesis Gossypium hirsutum cDNA, mRNA sequence
contig01180	gi|109833682|gb|DW232247.1|DW232247	98.57	839	6	5	628	1464	1	835	0	1530		GH_OVFIB_01-01-12R_D02_InvR_22Jan04_010_F Ovules - day of anthesis Gossypium hirsutum cDNA, mRNA sequence
contig01181	gi|164240777|gb|ES811758.1|ES811758	98.36	975	12	3	163	1137	1015	45	0	1784		UFL_322_36 Cotton fiber 0-10 day post anthesis Gossypium hirsutum cDNA, mRNA sequence
contig01182	gi|164364904|gb|ES810625.1|ES810625	98.25	914	16	0	51	964	9	922	0	1685		UFL_212_24 Cotton fiber 0-10 day post anthesis Gossypium hirsutum cDNA, mRNA sequence
contig01183	gi|109868578|gb|DW497554.1|DW497554	98.58	915	13	0	438	1352	1	915	0	1647		GH_TMIRS_017_E05_F Cotton Normalized Library dT primed Gossypium hirsutum cDNA, mRNA sequence
contig01184	gi|78340335|gb|DT560609.1|DT560609	87.02	524	64	2	453	973	738	216	2e-136	488		EST1071249 GH_TMO Gossypium hirsutum cDNA, mRNA sequence
contig01186	gi|109869062|gb|DW498038.1|DW498038	96.61	886	8	3	41	925	870	6	0	1532		GH_TMIRS_022_B04_F Cotton Normalized Library dT primed Gossypium hirsutum cDNA, mRNA sequence
contig01187	gi|164362155|gb|ES816490.1|ES816490	98.76	969	9	3	445	1411	8	975	0	1750		UFL_209_31 Cotton fiber 0-10 day post anthesis Gossypium hirsutum cDNA, mRNA sequence
contig01188	gi|164322141|gb|ES819657.1|ES819657	86.06	653	91	0	578	1230	669	17	9e-164	579		UFL_444_63 Cotton fiber 0-10 day post anthesis Gossypium hirsutum cDNA, mRNA sequence
contig01189	gi|164343145|gb|ES832401.1|ES832401	99.23	651	5	0	416	1066	18	668	0	1251		UFL_463_52 Cotton fiber 0-10 day post anthesis Gossypium hirsutum cDNA, mRNA sequence
contig01191	gi|73866005|gb|DT468743.1|DT468743	99.06	212	0	1	42	251	111	322	1e-97	357		GH_CHX22G04.r GH_CHX Gossypium hirsutum cDNA clone GH_CHX22G04 3', mRNA sequence
contig01192	gi|109871967|gb|DW500943.1|DW500943	99.12	682	5	1	1	681	682	1	0	1296		GH_TMIRS_051_F08_R Cotton Normalized Library dT primed Gossypium hirsutum cDNA, mRNA sequence
contig01193	gi|164297371|gb|ES813943.1|ES813943	98.19	1106	16	2	17	1122	1110	9	0	2022		UFL_194_58 Cotton fiber 0-10 day post anthesis Gossypium hirsutum cDNA, mRNA sequence
contig01194	gi|109832795|gb|DW231354.1|DW231354	99.49	784	4	0	595	1378	1	784	0	1522		GH_OVfbl_01-01-24R_C07_InvR_11Feb04_059_F Ovules - day of anthesis from a fiberless mutant Gossypium hirsutum cDNA, mRNA sequence
contig01195	gi|109855654|gb|DW484633.1|DW484633	99.81	535	1	0	1	535	817	283	0	1053		GH_RMIRS_048_D08_058_R Cotton Normalized Library random primed Gossypium hirsutum cDNA, mRNA sequence
contig01196	gi|109885728|gb|DW514698.1|DW514698	97.86	747	16	0	8	754	9	755	0	1354		GH_TMIRS_184_F08_F Cotton Normalized Library dT primed Gossypium hirsutum cDNA, mRNA sequence
contig01197	gi|73860346|gb|DT463085.1|DT463085	99.59	484	2	0	1	484	523	40	0	944		GH_CHX13A19.r GH_CHX Gossypium hirsutum cDNA clone GH_CHX13A19 3', mRNA sequence
contig01198	gi|325465858|gb|JG453746.1|JG453746	97.8	590	7	5	1	584	666	77	0	1029		1P41-42-43-E11-T3 Subtracted cDNA library from Gossypium hirsutum L. variety Bikaneri Narma Gossypium hirsutum cDNA, mRNA sequence
contig01199	gi|164311358|gb|ES848504.1|ES848504	99.12	791	5	2	291	1081	945	157	0	1497		UFL_155_75 Cotton fiber 0-10 day post anthesis Gossypium hirsutum cDNA, mRNA sequence
contig01200	gi|109888904|gb|DW517873.1|DW517873	97.79	907	17	1	78	984	904	1	0	1635		GH_TMIRS_215_G02_F Cotton Normalized Library dT primed Gossypium hirsutum cDNA, mRNA sequence
contig01201	gi|109845104|gb|DW243662.1|DW243662	88.94	217	24	0	8	224	521	305	4e-62	240		GH_TSnorm_01-01-09R_F06_InvR_25Feb04_038_R Stem (norm) - 3-5 weeks after planting Gossypium hirsutum cDNA, mRNA sequence
contig01202	gi|164262079|gb|ES798719.1|ES798719	96.19	972	34	3	301	1269	980	9	0	1610		UFL_512_29 Cotton fiber 0-10 day post anthesis Gossypium hirsutum cDNA, mRNA sequence
contig01203	gi|164343117|gb|ES827108.1|ES827108	99.12	908	5	3	110	1014	9	916	0	1713		UFL_389_76 Cotton fiber 0-10 day post anthesis Gossypium hirsutum cDNA, mRNA sequence
contig01204	gi|109887082|gb|DW516051.1|DW516051	97.23	759	20	1	112	869	1	759	0	1283		GH_TMIRS_197_F08_F Cotton Normalized Library dT primed Gossypium hirsutum cDNA, mRNA sequence
contig01205	gi|164269196|gb|ES806490.1|ES806490	99.13	1039	8	1	158	1196	9	1046	0	1939		UFL_634_45 Cotton fiber 0-10 day post anthesis Gossypium hirsutum cDNA, mRNA sequence
contig01206	gi|109873075|gb|DW502050.1|DW502050	97.78	765	15	2	175	938	764	1	0	1366		GH_TMIRS_062_F07_F Cotton Normalized Library dT primed Gossypium hirsutum cDNA, mRNA sequence
contig01207	gi|164266924|gb|ES794164.1|ES794164	98.14	698	12	1	274	970	712	15	0	1279		UFL_590_50 Cotton fiber 0-10 day post anthesis Gossypium hirsutum cDNA, mRNA sequence
contig01208	gi|78324278|gb|DT544552.1|DT544552	100	493	0	0	1	493	722	230	0	977		EST1055192 GH_TMO Gossypium hirsutum cDNA, mRNA sequence
contig01209	gi|164273650|gb|ES843451.1|ES843451	95.24	841	32	7	193	1027	1	839	0	1296		UFL_100_10 Cotton fiber 0-10 day post anthesis Gossypium hirsutum cDNA, mRNA sequence
contig01210	gi|78333107|gb|DT553381.1|DT553381	99.89	909	0	1	234	1141	909	1	0	1786		EST1064021 GH_TMO Gossypium hirsutum cDNA, mRNA sequence
contig01211	gi|164243045|gb|ES825815.1|ES825815	98	801	8	6	1	795	66	864	0	1417		UFL_351_50 Cotton fiber 0-10 day post anthesis Gossypium hirsutum cDNA, mRNA sequence
contig01214	gi|164269259|gb|ES812298.1|ES812298	97.08	548	14	2	134	680	1099	553	0	946		UFL_225_10 Cotton fiber 0-10 day post anthesis Gossypium hirsutum cDNA, mRNA sequence
contig01215	gi|164355799|gb|ES834590.1|ES834590	96.73	1008	30	3	81	1088	1013	9	0	1717		UFL_363_26 Cotton fiber 0-10 day post anthesis Gossypium hirsutum cDNA, mRNA sequence
contig01216	gi|164310794|gb|ES816078.1|ES816078	100	571	0	0	1	571	579	9	0	1132		UFL_308_70 Cotton fiber 0-10 day post anthesis Gossypium hirsutum cDNA, mRNA sequence
contig01217	gi|78351475|gb|DT571749.1|DT571749	99.74	774	0	2	811	1583	927	155	0	1503		EST1082389 GH_TMO Gossypium hirsutum cDNA, mRNA sequence
contig01218	gi|164282244|gb|ES795630.1|ES795630	98.76	723	8	1	33	754	1	723	0	1354		UFL_519_44 Cotton fiber 0-10 day post anthesis Gossypium hirsutum cDNA, mRNA sequence
contig01220	gi|164361716|gb|EX165453.1|EX165453	99.83	597	1	0	285	881	61	657	0	1178		B04_P-14_030 Cotton 1-14 day post anthesis Lambda Zap Express Library Gossypium hirsutum cDNA, mRNA sequence
contig01221	gi|164253172|gb|ES793715.1|ES793715	100	214	0	0	9	222	448	235	9e-118	424		UFL_576_07 Cotton fiber 0-10 day post anthesis Gossypium hirsutum cDNA, mRNA sequence
contig01222	gi|73859984|gb|DT462723.1|DT462723	85.82	134	19	0	228	361	289	156	2e-24	115		GH_CHX12I04.f GH_CHX Gossypium hirsutum cDNA clone GH_CHX12I04 5', mRNA sequence
contig01223	gi|164341664|gb|ES792790.1|ES792790	98.98	784	1	1	660	1443	9	785	0	1495		UFL_596_83 Cotton fiber 0-10 day post anthesis Gossypium hirsutum cDNA, mRNA sequence
contig01224	gi|84174704|gb|DR463352.1|DR463352	95.71	280	8	3	4	279	304	25	8e-122	438		CM117E06 Cotton Lambda Zap Express Library Gossypium hirsutum cDNA, mRNA sequence
contig01225	gi|78331986|gb|DT552260.1|DT552260	97.8	363	6	2	1	362	13	374	0	640		EST1062900 GH_TMO Gossypium hirsutum cDNA, mRNA sequence
contig01226	gi|109831703|gb|DW230262.1|DW230262	99.36	782	5	0	1	782	782	1	0	1513		GH_OVfbl_01-01-08R_D10_InvR_27Jan04_074_F Ovules - day of anthesis from a fiberless mutant Gossypium hirsutum cDNA, mRNA sequence
contig01227	gi|164283606|gb|ES818777.1|ES818777	97.86	1074	16	7	6	1074	21	1092	0	1893		UFL_197_52 Cotton fiber 0-10 day post anthesis Gossypium hirsutum cDNA, mRNA sequence
contig01228	gi|164249359|gb|ES824370.1|ES824370	98.96	866	3	5	149	1009	873	9	0	1608		UFL_335_50 Cotton fiber 0-10 day post anthesis Gossypium hirsutum cDNA, mRNA sequence
contig01229	gi|109880839|gb|DW509809.1|DW509809	97.34	753	20	0	74	826	753	1	0	1334		GH_TMIRS_137_F06_F Cotton Normalized Library dT primed Gossypium hirsutum cDNA, mRNA sequence
contig01230	gi|78323251|gb|DT543525.1|DT543525	100	381	0	0	911	1291	566	186	0	755		EST1054165 GH_TMO Gossypium hirsutum cDNA, mRNA sequence
contig01231	gi|164296088|gb|ES829652.1|ES829652	96.88	994	20	11	1	983	32	1025	0	1637		UFL_239_65 Cotton fiber 0-10 day post anthesis Gossypium hirsutum cDNA, mRNA sequence
contig01232	gi|73848973|gb|DT457993.1|DT457993	99.18	855	4	3	32	884	864	11	0	1574		GH_ON35G15.r GH_ON Gossypium hirsutum cDNA clone GH_ON35G15 3', mRNA sequence
contig01234	gi|78354100|gb|DT574374.1|DT574374	99.3	711	4	1	159	868	711	1	0	1320		EST1085014 GH_TMO Gossypium hirsutum cDNA, mRNA sequence
contig01235	gi|164321698|gb|ES822112.1|ES822112	99.62	531	2	0	1	531	531	1	0	1037		UFL_385_30 Cotton fiber 0-10 day post anthesis Gossypium hirsutum cDNA, mRNA sequence
contig01236	gi|164261324|gb|ES817201.1|ES817201	100	590	0	0	1	590	347	936	0	1170		UFL_239_55 Cotton fiber 0-10 day post anthesis Gossypium hirsutum cDNA, mRNA sequence
contig01237	gi|109825541|gb|DW224267.1|DW224267	100	415	0	0	167	581	117	531	0	823		GH_HYPS_01-01-08R_C01_InvR_14Apr04_011_R Stem - 7 weeks after planting Gossypium hirsutum cDNA, mRNA sequence
contig01238	gi|164297699|gb|EX170495.1|EX170495	96.53	375	9	4	53	424	434	807	2e-174	613		E10_F9_081 Cotton 1-14 day post anthesis Lambda Zap Express Library Gossypium hirsutum cDNA, mRNA sequence
contig01239	gi|164268559|gb|ES851551.1|ES851551	98.64	516	4	3	1	515	168	681	0	944		UFL_681_62 Cotton fiber 0-10 day post anthesis Gossypium hirsutum cDNA, mRNA sequence
contig01240	gi|109890145|gb|DW519109.1|DW519109	98.49	863	8	4	346	1204	862	1	0	1578		GH_TMIRS_227_E01_R Cotton Normalized Library dT primed Gossypium hirsutum cDNA, mRNA sequence
contig01241	gi|164270570|gb|ES851576.1|ES851576	99.01	605	0	5	1	600	604	1	0	1114		UFL_656_39 Cotton fiber 0-10 day post anthesis Gossypium hirsutum cDNA, mRNA sequence
contig01242	gi|72283406|gb|DT053970.1|DT053970	100	69	0	0	126	194	165	233	2e-31	137		COT_FX_B08 Fiber and Ovule of Xu-142 Lambda Zap Express Library Gossypium hirsutum cDNA 3' similar to (NM_116491) putative cullin-like 1 protein; protein id	At4g02570.1, supported by cDNA	gi_15028160 [Arabidopsis thaliana], mRNA sequence
contig01243	gi|78330722|gb|DT550996.1|DT550996	99.59	724	2	1	1	723	30	753	0	1403		EST1061636 GH_TMO Gossypium hirsutum cDNA, mRNA sequence
contig01244	gi|164370150|gb|ES804973.1|ES804973	96.25	1068	38	2	1	1066	18	1085	0	1742		UFL_643_60 Cotton fiber 0-10 day post anthesis Gossypium hirsutum cDNA, mRNA sequence
contig01245	gi|5044299|gb|AI725516.1|AI725516	98.57	629	9	0	777	1405	630	2	0	1176		BNLGHi11978 Six-day Cotton fiber Gossypium hirsutum cDNA 5' similar to (AJ001270) purple acid phosphatase precursor [Phaseolus vulgaris], mRNA sequence
contig01246	gi|31072652|gb|CA992931.1|CA992931	99.17	361	1	1	67	427	602	244	2e-171	603		pAR03C12 pAR Gossypium hirsutum cDNA 5', mRNA sequence
contig01247	gi|109834674|gb|DW233239.1|DW233239	99.88	828	1	0	1	828	20	847	0	1633		GH_RTFR_02R_B08_InvR_13Sep04_062_F Root (free) - 7-10 weeks after planting Gossypium hirsutum cDNA, mRNA sequence
contig01248	gi|109835369|gb|DW233932.1|DW233932	99.87	746	0	1	437	1181	747	2	0	1463		GH_RTFR_12R_H08_InvR_13Sep04_050_R Root (free) - 7-10 weeks after planting Gossypium hirsutum cDNA, mRNA sequence
contig01249	gi|5047904|gb|AI729052.1|AI729052	99.49	585	3	0	657	1241	590	6	0	1136		BNLGHi12469 Six-day Cotton fiber Gossypium hirsutum cDNA 5' similar to (AC006069) unknown protein, 5' partial [Arabidopsis thaliana], mRNA sequence
contig01250	gi|109861389|gb|DW490366.1|DW490366	98.4	501	8	0	1	501	206	706	0	930		GH_RMIRS_080_B05_F Cotton Normalized Library random primed Gossypium hirsutum cDNA, mRNA sequence
contig01251	gi|164360397|gb|ES819042.1|ES819042	96.87	671	18	3	1	670	117	785	0	1144		UFL_174_39 Cotton fiber 0-10 day post anthesis Gossypium hirsutum cDNA, mRNA sequence
contig01252	gi|109870343|gb|DW499319.1|DW499319	99.19	863	3	4	43	903	874	14	0	1624		GH_TMIRS_034_H11_F Cotton Normalized Library dT primed Gossypium hirsutum cDNA, mRNA sequence
contig01253	gi|164339338|gb|ES815306.1|ES815306	99.29	848	4	2	821	1667	7	853	0	1618		UFL_203_91 Cotton fiber 0-10 day post anthesis Gossypium hirsutum cDNA, mRNA sequence
contig01254	gi|164319281|gb|ES803908.1|ES803908	98.14	861	15	1	484	1343	978	118	0	1572		UFL_585_30 Cotton fiber 0-10 day post anthesis Gossypium hirsutum cDNA, mRNA sequence
contig01255	gi|78342683|gb|DT562957.1|DT562957	100	724	0	0	391	1114	951	228	0	1435		EST1073597 GH_TMO Gossypium hirsutum cDNA, mRNA sequence
contig01256	gi|164331043|gb|ES840552.1|ES840552	97.65	426	10	0	1	426	599	174	0	765		UFL_066_37 Cotton fiber 0-10 day post anthesis Gossypium hirsutum cDNA, mRNA sequence
contig01257	gi|78331922|gb|DT552196.1|DT552196	96.08	817	29	3	433	1246	817	1	0	1342		EST1062836 GH_TMO Gossypium hirsutum cDNA, mRNA sequence
contig01258	gi|78354333|gb|DT574607.1|DT574607	99.35	930	5	1	11	939	1	930	0	1788		EST1085247 GH_TMO Gossypium hirsutum cDNA, mRNA sequence
contig01259	gi|109856618|gb|DW485597.1|DW485597	97.21	895	25	0	1680	2574	895	1	0	1576		GH_RMIRS_053_G08_F Cotton Normalized Library random primed Gossypium hirsutum cDNA, mRNA sequence
contig01260	gi|164269349|gb|ES823593.1|ES823593	96.43	868	24	7	742	1605	872	8	0	1419		UFL_366_55 Cotton fiber 0-10 day post anthesis Gossypium hirsutum cDNA, mRNA sequence
contig01261	gi|109872457|gb|DW501432.1|DW501432	98.86	438	4	1	1	437	76	513	0	821		GH_TMIRS_056_E11_F Cotton Normalized Library dT primed Gossypium hirsutum cDNA, mRNA sequence
contig01262	gi|73863536|gb|DT466275.1|DT466275	98.93	751	8	0	549	1299	761	11	0	1425		GH_CHX18K09.f GH_CHX Gossypium hirsutum cDNA clone GH_CHX18K09 5', mRNA sequence
contig01263	gi|84169436|gb|DR458084.1|DR458084	79.7	271	55	0	290	560	556	286	4e-20	101		CM062A08 Cotton Lambda Zap Express Library Gossypium hirsutum cDNA, mRNA sequence
contig01264	gi|109873018|gb|DW501993.1|DW501993	97.86	514	6	3	1	509	657	144	0	912		GH_TMIRS_062_B03_F Cotton Normalized Library dT primed Gossypium hirsutum cDNA, mRNA sequence
contig01265	gi|73860811|gb|DT463550.1|DT463550	97.19	534	13	2	5	536	21	554	0	924		GH_CHX13L13.f GH_CHX Gossypium hirsutum cDNA clone GH_CHX13L13 5', mRNA sequence
contig01266	gi|109861248|gb|DW490225.1|DW490225	98.87	533	6	0	1	533	557	25	0	1009		GH_RMIRS_079_D04_R Cotton Normalized Library random primed Gossypium hirsutum cDNA, mRNA sequence
contig01267	gi|109886059|gb|DW515029.1|DW515029	92.77	664	45	3	431	1091	848	185	0	912		GH_TMIRS_187_E11_R Cotton Normalized Library dT primed Gossypium hirsutum cDNA, mRNA sequence
contig01268	gi|73864288|gb|DT467027.1|DT467027	97.5	40	0	1	265	303	45	6	3e-09	63.9		GH_CHX19M12.f GH_CHX Gossypium hirsutum cDNA clone GH_CHX19M12 5', mRNA sequence
contig01269	gi|109873145|gb|DW502120.1|DW502120	98.89	718	6	2	1	716	22	739	0	1346		GH_TMIRS_063_D04_F Cotton Normalized Library dT primed Gossypium hirsutum cDNA, mRNA sequence
contig01270	gi|164310433|gb|ES834448.1|ES834448	97.25	510	7	2	31	540	508	6	0	894		UFL_459_33 Cotton fiber 0-10 day post anthesis Gossypium hirsutum cDNA, mRNA sequence
contig01271	gi|193219771|gb|EY198023.1|EY198023	98.71	931	10	2	90	1020	89	1017	0	1739		BC_011_03 Cotton ovule and fiber 3-5 days post anthesis Gossypium hirsutum cDNA, mRNA sequence
contig01272	gi|164364058|gb|ES838234.1|ES838234	96.12	464	17	1	1	464	482	944	0	769		UFL_041_04 Cotton fiber 0-10 day post anthesis Gossypium hirsutum cDNA, mRNA sequence
contig01273	gi|109828701|gb|DW227320.1|DW227320	99.73	374	1	0	2	375	374	1	0	733		GH_HYPT_01-01-32R_G02_InvR_03May04_004_R Stem - 3 weeks after planting Gossypium hirsutum cDNA, mRNA sequence
contig01274	gi|164293653|gb|ES833494.1|ES833494	96.58	936	24	7	496	1428	9	939	0	1548		UFL_383_10 Cotton fiber 0-10 day post anthesis Gossypium hirsutum cDNA, mRNA sequence
contig01275	gi|109846374|gb|DW244932.1|DW244932	99.29	703	4	1	100	802	1	702	0	1346		GH_YF_1000601_B07_LibSeq2_30Jun03_061 Young Fiber 1-3 days after anthesis Gossypium hirsutum cDNA, mRNA sequence
contig01276	gi|109866627|gb|DW495603.1|DW495603	99.88	829	0	1	1	828	829	1	0	1628		GH_RMIRS_108_F01_R Cotton Normalized Library random primed Gossypium hirsutum cDNA, mRNA sequence
contig01277	gi|164322734|gb|ES849082.1|ES849082	99.74	773	1	1	1	773	10	781	0	1509		UFL_692_90 Cotton fiber 0-10 day post anthesis Gossypium hirsutum cDNA, mRNA sequence
contig01278	gi|78328144|gb|DT548418.1|DT548418	99.03	826	6	2	546	1371	935	112	0	1558		EST1059058 GH_TMO Gossypium hirsutum cDNA, mRNA sequence
contig01279	gi|109858314|gb|DW487293.1|DW487293	98.95	949	8	2	507	1454	23	970	0	1788		GH_RMIRS_063_B05_R Cotton Normalized Library random primed Gossypium hirsutum cDNA, mRNA sequence
contig01280	gi|164243616|gb|ES791348.1|ES791348	98.82	1017	11	1	191	1207	1024	9	0	1915		UFL_587_04 Cotton fiber 0-10 day post anthesis Gossypium hirsutum cDNA, mRNA sequence
contig01281	gi|164302249|gb|ES815048.1|ES815048	97.5	1078	20	7	152	1225	8	1082	0	1867		UFL_274_21 Cotton fiber 0-10 day post anthesis Gossypium hirsutum cDNA, mRNA sequence
contig01282	gi|109868256|gb|DW497232.1|DW497232	98.44	898	14	0	19	916	1	898	0	1671		GH_TMIRS_014_C05_F Cotton Normalized Library dT primed Gossypium hirsutum cDNA, mRNA sequence
contig01283	gi|164317831|gb|ES818312.1|ES818312	97.93	917	16	3	154	1070	1075	162	0	1643		UFL_215_19 Cotton fiber 0-10 day post anthesis Gossypium hirsutum cDNA, mRNA sequence
contig01284	gi|164301864|gb|ES834850.1|ES834850	96.45	987	30	5	291	1273	994	9	0	1639		UFL_002_70 Cotton fiber 0-10 day post anthesis Gossypium hirsutum cDNA, mRNA sequence
contig01285	gi|84164316|gb|DR452964.1|DR452964	97.52	565	14	0	92	656	583	19	0	1009		CM008C01 Cotton Lambda Zap Express Library Gossypium hirsutum cDNA, mRNA sequence
contig01286	gi|164366540|gb|ES842792.1|ES842792	95.83	696	25	3	1	692	8	703	0	1128		UFL_091_90 Cotton fiber 0-10 day post anthesis Gossypium hirsutum cDNA, mRNA sequence
contig01287	gi|164319805|gb|EX170640.1|EX170640	96.64	595	14	6	1	589	249	843	0	977		B01_F11_009 Cotton 1-14 day post anthesis Lambda Zap Express Library Gossypium hirsutum cDNA, mRNA sequence
contig01288	gi|84148861|gb|DN780161.1|DN780161	98.98	684	6	1	340	1022	8	691	0	1292		G.hir-Cotyledon 689 cDNA from Cotyledons Gossypium hirsutum cDNA, mRNA sequence
contig01289	gi|109882379|gb|DW511349.1|DW511349	90.06	181	18	0	429	609	56	236	7e-55	216		GH_TMIRS_152_D12_F Cotton Normalized Library dT primed Gossypium hirsutum cDNA, mRNA sequence
contig01290	gi|5048821|gb|AI729969.1|AI729969	90.26	585	51	3	19	603	586	8	0	690		BNLGHi5823 Six-day Cotton fiber Gossypium hirsutum cDNA 5' similar to (AF071527) hypothetical protein [Arabidopsis thaliana], mRNA sequence
contig01291	gi|78325818|gb|DT546092.1|DT546092	93.98	664	39	1	233	895	1	664	0	991		EST1056732 GH_TMO Gossypium hirsutum cDNA, mRNA sequence
contig01292	gi|164287199|gb|ES837607.1|ES837607	97.32	523	13	1	1	523	522	1	0	918		UFL_034_08 Cotton fiber 0-10 day post anthesis Gossypium hirsutum cDNA, mRNA sequence
contig01293	gi|164258284|gb|ES799240.1|ES799240	98.25	1026	11	6	152	1173	1031	9	0	1846		UFL_585_12 Cotton fiber 0-10 day post anthesis Gossypium hirsutum cDNA, mRNA sequence
contig01294	gi|109886445|gb|DW515415.1|DW515415	99.54	658	3	0	1	658	661	4	0	1281		GH_TMIRS_191_C07_F Cotton Normalized Library dT primed Gossypium hirsutum cDNA, mRNA sequence
contig01295	gi|164363597|gb|ES838227.1|ES838227	98.81	674	5	3	808	1479	678	6	0	1249		UFL_040_93 Cotton fiber 0-10 day post anthesis Gossypium hirsutum cDNA, mRNA sequence
contig01296	gi|164301359|gb|ES813131.1|ES813131	98.71	929	11	1	114	1042	988	61	0	1739		UFL_183_19 Cotton fiber 0-10 day post anthesis Gossypium hirsutum cDNA, mRNA sequence
contig01297	gi|164250591|gb|ES835407.1|ES835407	96.45	901	24	7	173	1065	930	30	0	1479		UFL_008_71 Cotton fiber 0-10 day post anthesis Gossypium hirsutum cDNA, mRNA sequence
contig01298	gi|164301359|gb|ES813131.1|ES813131	98.08	52	1	0	1	52	60	9	1e-18	95.6		UFL_183_19 Cotton fiber 0-10 day post anthesis Gossypium hirsutum cDNA, mRNA sequence
contig01299	gi|164336077|gb|ES816236.1|ES816236	98.82	851	9	1	50	899	859	9	0	1602		UFL_184_18 Cotton fiber 0-10 day post anthesis Gossypium hirsutum cDNA, mRNA sequence
contig01300	gi|73851570|gb|DT460590.1|DT460590	99.59	732	2	1	9	739	839	108	0	1419		GH_ON39I15.r GH_ON Gossypium hirsutum cDNA clone GH_ON39I15 3', mRNA sequence
contig01301	gi|109871277|gb|DW500253.1|DW500253	97.37	684	17	1	308	991	4	686	0	1205		GH_TMIRS_044_F07_R Cotton Normalized Library dT primed Gossypium hirsutum cDNA, mRNA sequence
contig01302	gi|109834078|gb|DW232643.1|DW232643	99.06	320	3	0	74	393	320	1	3e-173	611		GH_OVFIB_01-01-17R_C02_InvR_12Feb04_012_F Ovules - day of anthesis Gossypium hirsutum cDNA, mRNA sequence
contig01303	gi|84159074|gb|DN828138.1|DN828138	88.76	89	10	0	456	544	173	261	5e-19	97.6		G.hir-45, 60 hrs post inoculation 459 Leaf cDNA 45, 60 hrs post inoculation with Xanthomonas campestris pv. malvacearum 3631 Gossypium hirsutum cDNA, mRNA sequence
contig01304	gi|164277165|gb|ES812575.1|ES812575	98.12	955	11	7	149	1097	956	3	0	1695		UFL_218_32 Cotton fiber 0-10 day post anthesis Gossypium hirsutum cDNA, mRNA sequence
contig01305	gi|164248275|gb|ES823403.1|ES823403	92.7	973	61	10	58	1024	9	977	0	1287		UFL_324_49 Cotton fiber 0-10 day post anthesis Gossypium hirsutum cDNA, mRNA sequence
contig01306	gi|73860287|gb|DT463026.1|DT463026	98.79	827	10	0	93	919	15	841	0	1560		GH_CHX12P07.r GH_CHX Gossypium hirsutum cDNA clone GH_CHX12P07 3', mRNA sequence
contig01307	gi|164267287|gb|ES813694.1|ES813694	98.4	998	13	3	383	1380	1004	10	0	1832		UFL_225_81 Cotton fiber 0-10 day post anthesis Gossypium hirsutum cDNA, mRNA sequence
contig01308	gi|82756747|gb|DV850309.1|DV850309	99.6	501	0	2	929	1427	596	96	0	961		GH_LSL30D10.f GH_LSL Gossypium hirsutum cDNA clone GH_LSL30D10 5', mRNA sequence
contig01309	gi|109890543|gb|DW519507.1|DW519507	99.15	705	4	2	1043	1746	1	704	0	1334		GH_TMIRS_231_E12_F Cotton Normalized Library dT primed Gossypium hirsutum cDNA, mRNA sequence
contig01310	gi|109881435|gb|DW510405.1|DW510405	98.17	601	7	3	1	599	785	187	0	1041		GH_TMIRS_143_B11_F Cotton Normalized Library dT primed Gossypium hirsutum cDNA, mRNA sequence
contig01311	gi|164327783|gb|ES805448.1|ES805448	98.52	1012	12	3	704	1714	10	1019	0	1863		UFL_634_65 Cotton fiber 0-10 day post anthesis Gossypium hirsutum cDNA, mRNA sequence
contig01312	gi|164365649|gb|ES850431.1|ES850431	97.07	955	14	13	338	1278	52	1006	0	1453		UFL_654_13 Cotton fiber 0-10 day post anthesis Gossypium hirsutum cDNA, mRNA sequence
contig01313	gi|5047151|gb|AI728299.1|AI728299	90.65	107	9	1	289	395	73	178	3e-27	125		BNLGHi10391 Six-day Cotton fiber Gossypium hirsutum cDNA 5' similar to (D64052) cytochrome P450 like_TBP [Nicotiana tabacum], mRNA sequence
contig01314	gi|164263301|gb|ES811392.1|ES811392	98.46	972	11	4	69	1038	978	9	0	1776		UFL_265_30 Cotton fiber 0-10 day post anthesis Gossypium hirsutum cDNA, mRNA sequence
contig01315	gi|73866221|gb|DT468959.1|DT468959	96.01	526	5	5	1	515	535	15	0	858		GH_CHX22L18.f GH_CHX Gossypium hirsutum cDNA clone GH_CHX22L18 5', mRNA sequence
contig01316	gi|164342643|gb|ES825664.1|ES825664	97.65	894	18	3	1	893	892	1	0	1550		UFL_378_73 Cotton fiber 0-10 day post anthesis Gossypium hirsutum cDNA, mRNA sequence
contig01317	gi|84166569|gb|DR455217.1|DR455217	98.72	467	4	2	424	889	631	166	0	862		CM031H11 Cotton Lambda Zap Express Library Gossypium hirsutum cDNA, mRNA sequence
contig01318	gi|164362653|gb|ES838201.1|ES838201	99.48	384	0	2	1	383	284	666	0	682		UFL_040_66 Cotton fiber 0-10 day post anthesis Gossypium hirsutum cDNA, mRNA sequence
contig01319	gi|78339621|gb|DT559895.1|DT559895	97.73	968	19	3	436	1401	967	1	0	1721		EST1070535 GH_TMO Gossypium hirsutum cDNA, mRNA sequence
contig01320	gi|78333550|gb|DT553824.1|DT553824	100	948	0	0	3	950	1	948	0	1879		EST1064464 GH_TMO Gossypium hirsutum cDNA, mRNA sequence
contig01321	gi|164301269|gb|EX164284.1|EX164284	98.04	511	6	4	2	508	579	69	0	904		C10_F1_071 Cotton 1-14 day post anthesis Lambda Zap Express Library Gossypium hirsutum cDNA, mRNA sequence
contig01322	gi|109889327|gb|DW518295.1|DW518295	97.39	537	12	2	1	535	537	1	0	896		GH_TMIRS_219_F12_F Cotton Normalized Library dT primed Gossypium hirsutum cDNA, mRNA sequence
contig01323	gi|109884153|gb|DW513123.1|DW513123	98.44	836	12	1	550	1385	856	22	0	1546		GH_TMIRS_169_H02_F Cotton Normalized Library dT primed Gossypium hirsutum cDNA, mRNA sequence
contig01324	gi|164268453|gb|ES842056.1|ES842056	98.82	765	9	0	1	765	765	1	0	1445		UFL_083_83 Cotton fiber 0-10 day post anthesis Gossypium hirsutum cDNA, mRNA sequence
contig01325	gi|164285075|gb|ES811570.1|ES811570	97.92	625	11	2	1	624	317	940	0	1124		UFL_289_14 Cotton fiber 0-10 day post anthesis Gossypium hirsutum cDNA, mRNA sequence
contig01326	gi|164327445|gb|ES818758.1|ES818758	98.15	919	13	4	447	1365	1065	151	0	1655		UFL_199_85 Cotton fiber 0-10 day post anthesis Gossypium hirsutum cDNA, mRNA sequence
contig01327	gi|109877529|gb|DW506502.1|DW506502	99.52	623	3	0	1	623	623	1	0	1211		GH_TMIRS_104_E05_F Cotton Normalized Library dT primed Gossypium hirsutum cDNA, mRNA sequence
contig01328	gi|78335242|gb|DT555516.1|DT555516	98.34	604	8	2	543	1144	840	237	0	1102		EST1066156 GH_TMO Gossypium hirsutum cDNA, mRNA sequence
contig01329	gi|78342864|gb|DT563138.1|DT563138	98.8	919	7	4	1	918	84	999	0	1703		EST1073778 GH_TMO Gossypium hirsutum cDNA, mRNA sequence
contig01330	gi|164286998|gb|ES796471.1|ES796471	96.02	1006	34	6	198	1200	1	1003	0	1629		UFL_511_56 Cotton fiber 0-10 day post anthesis Gossypium hirsutum cDNA, mRNA sequence
contig01331	gi|109881227|gb|DW510197.1|DW510197	99.08	546	3	2	77	620	579	34	0	1027		GH_TMIRS_141_C02_F Cotton Normalized Library dT primed Gossypium hirsutum cDNA, mRNA sequence
contig01332	gi|78323559|gb|DT543833.1|DT543833	98.96	766	3	4	29	790	793	29	0	1425		EST1054473 GH_TMO Gossypium hirsutum cDNA, mRNA sequence
contig01333	gi|109884087|gb|DW513057.1|DW513057	98.38	556	6	3	1	554	633	79	0	1007		GH_TMIRS_169_C06_F Cotton Normalized Library dT primed Gossypium hirsutum cDNA, mRNA sequence
contig01334	gi|109868886|gb|DW497862.1|DW497862	99.11	894	7	1	68	960	894	1	0	1701		GH_TMIRS_020_C11_F Cotton Normalized Library dT primed Gossypium hirsutum cDNA, mRNA sequence
contig01335	gi|164285475|gb|ES798086.1|ES798086	99.2	747	4	2	1	746	754	9	0	1417		UFL_559_15 Cotton fiber 0-10 day post anthesis Gossypium hirsutum cDNA, mRNA sequence
contig01336	gi|325466332|gb|JG454220.1|JG454220	99.71	681	2	0	1	681	681	1	0	1334		1P17-18-B10-T3 Subtracted cDNA library from Gossypium hirsutum L. variety Bikaneri Narma Gossypium hirsutum cDNA, mRNA sequence
contig01337	gi|78345931|gb|DT566205.1|DT566205	88.57	105	12	0	25	129	595	491	6e-24	113		EST1076845 GH_TMO Gossypium hirsutum cDNA, mRNA sequence
contig01338	gi|164311193|gb|ES804616.1|ES804616	98.71	927	10	2	198	1123	959	34	0	1729		UFL_443_14 Cotton fiber 0-10 day post anthesis Gossypium hirsutum cDNA, mRNA sequence
contig01339	gi|164251272|gb|EX168120.1|EX168120	99.12	452	4	0	67	518	625	174	0	870		B11_R15_091 Cotton 1-14 day post anthesis Lambda Zap Express Library Gossypium hirsutum cDNA, mRNA sequence
contig01340	gi|164285049|gb|ES805979.1|ES805979	95.2	1063	43	8	5	1062	7	1066	0	1639		UFL_633_90 Cotton fiber 0-10 day post anthesis Gossypium hirsutum cDNA, mRNA sequence
contig01341	gi|109879093|gb|DW508063.1|DW508063	97.91	860	15	2	72	931	857	1	0	1548		GH_TMIRS_120_D11_F Cotton Normalized Library dT primed Gossypium hirsutum cDNA, mRNA sequence
contig01342	gi|109878053|gb|DW507026.1|DW507026	98.64	807	10	1	517	1322	1	807	0	1505		GH_TMIRS_110_B01_F Cotton Normalized Library dT primed Gossypium hirsutum cDNA, mRNA sequence
contig01343	gi|164324995|gb|ES828221.1|ES828221	99.15	1054	8	1	481	1533	1061	8	0	2010		UFL_190_08 Cotton fiber 0-10 day post anthesis Gossypium hirsutum cDNA, mRNA sequence
contig01344	gi|164338356|gb|ES814419.1|ES814419	99.38	967	2	2	113	1075	975	9	0	1857		UFL_194_88 Cotton fiber 0-10 day post anthesis Gossypium hirsutum cDNA, mRNA sequence
contig01345	gi|164248244|gb|ES819142.1|ES819142	98.54	1027	12	3	1	1026	1042	18	0	1893		UFL_207_59 Cotton fiber 0-10 day post anthesis Gossypium hirsutum cDNA, mRNA sequence
contig01346	gi|78339657|gb|DT559931.1|DT559931	99.72	704	2	0	1	704	144	847	0	1380		EST1070571 GH_TMO Gossypium hirsutum cDNA, mRNA sequence
contig01348	gi|164263220|gb|EX170874.1|EX170874	98.99	793	7	1	128	920	816	25	0	1505		E08_F-13_056 Cotton 1-14 day post anthesis Lambda Zap Express Library Gossypium hirsutum cDNA, mRNA sequence
contig01349	gi|164335315|gb|ES847521.1|ES847521	99.31	873	5	1	220	1091	873	1	0	1675		UFL_145_11 Cotton fiber 0-10 day post anthesis Gossypium hirsutum cDNA, mRNA sequence
contig01350	gi|78329333|gb|DT549607.1|DT549607	98.94	660	5	2	634	1292	896	238	0	1237		EST1060247 GH_TMO Gossypium hirsutum cDNA, mRNA sequence
contig01351	gi|109829258|gb|DW227846.1|DW227846	98.24	740	8	2	6	744	736	1	0	1354		GH_HYPT_01-01-39R_E04_InvR_03May04_024_F Stem - 3 weeks after planting Gossypium hirsutum cDNA, mRNA sequence
contig01352	gi|164315937|gb|ES848874.1|ES848874	98.87	619	7	0	614	1232	25	643	0	1172		UFL_663_46 Cotton fiber 0-10 day post anthesis Gossypium hirsutum cDNA, mRNA sequence
contig01353	gi|78328576|gb|DT548850.1|DT548850	100	571	0	0	1	571	303	873	0	1132		EST1059490 GH_TMO Gossypium hirsutum cDNA, mRNA sequence
contig01354	gi|164325876|gb|ES841902.1|ES841902	100	293	0	0	2	294	696	404	5e-165	581		UFL_082_21 Cotton fiber 0-10 day post anthesis Gossypium hirsutum cDNA, mRNA sequence
contig01355	gi|73864962|gb|DT467701.1|DT467701	96.51	745	25	1	97	840	5	749	0	1263		GH_CHX20N01.r GH_CHX Gossypium hirsutum cDNA clone GH_CHX20N01 3', mRNA sequence
contig01356	gi|164334418|gb|ES814023.1|ES814023	96.68	632	13	8	435	1062	1084	457	0	1023		UFL_332_90 Cotton fiber 0-10 day post anthesis Gossypium hirsutum cDNA, mRNA sequence
contig01357	gi|164271969|gb|ES823640.1|ES823640	96.51	803	19	9	36	831	808	8	0	1298		UFL_405_91 Cotton fiber 0-10 day post anthesis Gossypium hirsutum cDNA, mRNA sequence
contig01358	gi|109888772|gb|DW517741.1|DW517741	94.6	834	26	2	1	833	26	841	0	1314		GH_TMIRS_214_D03_R Cotton Normalized Library dT primed Gossypium hirsutum cDNA, mRNA sequence
contig01359	gi|109842453|gb|DW241013.1|DW241013	98.29	527	6	1	56	579	606	80	0	969		GH_TS_1-03-02_G04_LibSeq2_26Nov03_020 Stem - 3-5 weeks after planting Gossypium hirsutum cDNA, mRNA sequence
contig01360	gi|164340374|gb|ES815352.1|ES815352	99.17	603	2	3	1	600	685	83	0	1132		UFL_281_69 Cotton fiber 0-10 day post anthesis Gossypium hirsutum cDNA, mRNA sequence
contig01361	gi|164328480|gb|ES824237.1|ES824237	99.14	1041	3	6	228	1262	1049	9	0	1945		UFL_348_11 Cotton fiber 0-10 day post anthesis Gossypium hirsutum cDNA, mRNA sequence
contig01362	gi|164366944|gb|ES827208.1|ES827208	99.09	769	4	3	1	768	775	9	0	1445		UFL_398_44 Cotton fiber 0-10 day post anthesis Gossypium hirsutum cDNA, mRNA sequence
contig01363	gi|164259335|gb|ES807158.1|ES807158	98.53	611	6	2	1	609	610	1	0	1126		UFL_635_55 Cotton fiber 0-10 day post anthesis Gossypium hirsutum cDNA, mRNA sequence
contig01364	gi|73866292|gb|DT469030.1|DT469030	99.26	269	2	0	1094	1362	12	280	3e-145	517		GH_CHX22N11.r GH_CHX Gossypium hirsutum cDNA clone GH_CHX22N11 3', mRNA sequence
contig01365	gi|109876522|gb|DW505496.1|DW505496	99.76	823	2	0	132	954	823	1	0	1616		GH_TMIRS_094_E12_F Cotton Normalized Library dT primed Gossypium hirsutum cDNA, mRNA sequence
contig01366	gi|164348257|gb|ES829514.1|ES829514	97.3	742	19	1	1	741	146	887	0	1304		UFL_312_31 Cotton fiber 0-10 day post anthesis Gossypium hirsutum cDNA, mRNA sequence
contig01367	gi|164268235|gb|ES811457.1|ES811457	98.21	1003	13	5	341	1341	1041	42	0	1806		UFL_185_40 Cotton fiber 0-10 day post anthesis Gossypium hirsutum cDNA, mRNA sequence
contig01368	gi|84149230|gb|DN780530.1|DN780530	99.68	928	1	2	432	1357	932	5	0	1802		G.hir-Cotyledon 1058 cDNA from Cotyledons Gossypium hirsutum cDNA, mRNA sequence
contig01369	gi|164270242|gb|ES809213.1|ES809213	98.51	942	13	1	234	1175	966	26	0	1750		UFL_186_26 Cotton fiber 0-10 day post anthesis Gossypium hirsutum cDNA, mRNA sequence
contig01370	gi|164247001|gb|ES803088.1|ES803088	98	852	16	1	123	974	9	859	0	1546		UFL_617_28 Cotton fiber 0-10 day post anthesis Gossypium hirsutum cDNA, mRNA sequence
contig01371	gi|164309506|gb|EX168311.1|EX168311	91.3	747	64	1	337	1083	761	16	0	971		D02_R-17_015 Cotton 1-14 day post anthesis Lambda Zap Express Library Gossypium hirsutum cDNA, mRNA sequence
contig01372	gi|109878642|gb|DW507612.1|DW507612	98.54	687	6	4	347	1031	913	229	0	1253		GH_TMIRS_115_H10_F Cotton Normalized Library dT primed Gossypium hirsutum cDNA, mRNA sequence
contig01373	gi|109825243|gb|DW223977.1|DW223977	99.59	726	3	0	85	810	1	726	0	1417		GH_HYPS_01-01-03R_C06_InvR_13Apr04_044_F Stem - 7 weeks after planting Gossypium hirsutum cDNA, mRNA sequence
contig01374	gi|164289681|gb|ES795712.1|ES795712	99.76	831	1	1	1	830	839	9	0	1624		UFL_605_63 Cotton fiber 0-10 day post anthesis Gossypium hirsutum cDNA, mRNA sequence
contig01375	gi|109835982|gb|DW234545.1|DW234545	98.51	202	1	2	1	201	32	232	2e-98	361		GH_RTFR_22R_C11_InvR_13Sep04_091_R Root (free) - 7-10 weeks after planting Gossypium hirsutum cDNA, mRNA sequence
contig01376	gi|164249494|gb|ES833947.1|ES833947	97.43	973	18	7	86	1053	979	9	0	1675		UFL_369_12 Cotton fiber 0-10 day post anthesis Gossypium hirsutum cDNA, mRNA sequence
contig01377	gi|164309259|gb|ES846147.1|ES846147	99.11	677	2	3	183	855	677	1	0	1273		UFL_130_26 Cotton fiber 0-10 day post anthesis Gossypium hirsutum cDNA, mRNA sequence
contig01378	gi|109870591|gb|DW499567.1|DW499567	97.46	787	11	4	488	1270	1	782	0	1344		GH_TMIRS_037_D12_F Cotton Normalized Library dT primed Gossypium hirsutum cDNA, mRNA sequence
contig01379	gi|73863461|gb|DT466200.1|DT466200	98.18	825	8	3	148	969	846	26	0	1501		GH_CHX18I17.r GH_CHX Gossypium hirsutum cDNA clone GH_CHX18I17 3', mRNA sequence
contig01380	gi|164321380|gb|ES849042.1|ES849042	100	215	0	0	1	215	494	280	1e-118	426		UFL_686_47 Cotton fiber 0-10 day post anthesis Gossypium hirsutum cDNA, mRNA sequence
contig01381	gi|109844242|gb|DW242800.1|DW242800	100	476	0	0	1006	1481	606	131	0	944		GH_TSMB_1-05-06_F01_LibSeq2_29Dec03_005_F Stem (mb) 3-5 weeks after planting Gossypium hirsutum cDNA, mRNA sequence
contig01382	gi|109834478|gb|DW233043.1|DW233043	98.45	129	2	0	1	129	438	566	4e-62	240		GH_OVFIB_01-01-22R_D09_InvR_12Feb04_073_R Ovules - day of anthesis Gossypium hirsutum cDNA, mRNA sequence
contig01383	gi|78325106|gb|DT545380.1|DT545380	99.63	807	3	0	622	1428	859	53	0	1576		EST1056020 GH_TMO Gossypium hirsutum cDNA, mRNA sequence
contig01384	gi|84173901|gb|DR462549.1|DR462549	98.25	571	8	2	150	719	670	101	0	1037		CM109B03 Cotton Lambda Zap Express Library Gossypium hirsutum cDNA, mRNA sequence
contig01385	gi|73863962|gb|DT466701.1|DT466701	97.74	797	9	6	515	1305	830	37	0	1310		GH_CHX19E07.r GH_CHX Gossypium hirsutum cDNA clone GH_CHX19E07 3', mRNA sequence
contig01386	gi|325465717|gb|JG450797.1|JG450797	99.21	632	4	1	20	651	769	139	0	1164		1P48-49-G5-T3 Subtracted cDNA library from Gossypium hirsutum L. variety Bikaneri Narma Gossypium hirsutum cDNA, mRNA sequence
contig01387	gi|73851207|gb|DT460227.1|DT460227	99.55	662	2	1	542	1202	763	102	0	1281		GH_ON38P16.r GH_ON Gossypium hirsutum cDNA clone GH_ON38P16 3', mRNA sequence
contig01389	gi|73865707|gb|DT468445.1|DT468445	100	330	0	0	71	400	30	359	0	654		GH_CHX21O03.f GH_CHX Gossypium hirsutum cDNA clone GH_CHX21O03 5', mRNA sequence
contig01390	gi|164335755|gb|ES849306.1|ES849306	99.44	720	2	2	1	718	733	14	0	1380		UFL_677_61 Cotton fiber 0-10 day post anthesis Gossypium hirsutum cDNA, mRNA sequence
contig01391	gi|31072749|gb|CA993028.1|CA993028	98.83	1287	13	2	1	1285	1309	23	0	2416		pAR0468 pAR Gossypium hirsutum cDNA 5', mRNA sequence
contig01392	gi|164334690|gb|ES790859.1|ES790859	97.75	1022	15	8	52	1072	1022	8	0	1780		UFL_601_12 Cotton fiber 0-10 day post anthesis Gossypium hirsutum cDNA, mRNA sequence
contig01393	gi|109884187|gb|DW513157.1|DW513157	99.8	509	1	0	618	1126	1	509	0	1001		GH_TMIRS_170_B11_F Cotton Normalized Library dT primed Gossypium hirsutum cDNA, mRNA sequence
contig01394	gi|78350315|gb|DT570589.1|DT570589	100	133	0	0	1	133	115	247	7e-70	264		EST1081229 GH_TMO Gossypium hirsutum cDNA, mRNA sequence
contig01395	gi|54123100|gb|CO498609.1|CO498609	97.74	708	8	3	973	1679	723	23	0	1263		G.h.fbr-sw07999 G.h.fbr-sw Gossypium hirsutum cDNA, mRNA sequence
contig01396	gi|109827700|gb|DW226367.1|DW226367	99.78	448	1	0	1	448	482	35	0	880		GH_HYPT_01-01-20R_F07_InvR_22Apr04_053_F Stem - 3 weeks after planting Gossypium hirsutum cDNA, mRNA sequence
contig01397	gi|109856741|gb|DW485720.1|DW485720	99.71	701	1	1	591	1290	701	1	0	1366		GH_RMIRS_054_D11_F Cotton Normalized Library random primed Gossypium hirsutum cDNA, mRNA sequence
contig01398	gi|164345238|gb|ES803082.1|ES803082	96.96	822	22	3	540	1359	899	79	0	1407		UFL_519_49 Cotton fiber 0-10 day post anthesis Gossypium hirsutum cDNA, mRNA sequence
contig01399	gi|73865133|gb|DT467872.1|DT467872	99.4	501	2	1	326	825	1	501	0	961		GH_CHX21A23.f GH_CHX Gossypium hirsutum cDNA clone GH_CHX21A23 5', mRNA sequence
contig01400	gi|84152228|gb|DN801583.1|DN801583	100	156	0	0	1	156	158	313	1e-83	309		G.hir-15-20 DAA bolls drought stressed 738 15-20 DAA bolls from drought stressed plants Gossypium hirsutum cDNA, mRNA sequence
contig01401	gi|109875242|gb|DW504216.1|DW504216	98.45	646	5	2	1	641	25	670	0	1191		GH_TMIRS_082_A03_F Cotton Normalized Library dT primed Gossypium hirsutum cDNA, mRNA sequence
contig01402	gi|164327028|gb|ES818743.1|ES818743	95.68	1041	44	1	205	1244	1041	1	0	1699		UFL_238_57 Cotton fiber 0-10 day post anthesis Gossypium hirsutum cDNA, mRNA sequence
contig01403	gi|164317860|gb|ES820246.1|ES820246	97.45	1098	19	9	234	1329	1099	9	0	1883		UFL_412_33 Cotton fiber 0-10 day post anthesis Gossypium hirsutum cDNA, mRNA sequence
contig01404	gi|164264923|gb|ES792837.1|ES792837	98.44	1025	13	3	97	1119	9	1032	0	1881		UFL_501_85 Cotton fiber 0-10 day post anthesis Gossypium hirsutum cDNA, mRNA sequence
contig01405	gi|164258217|gb|ES794506.1|ES794506	98.72	1019	12	1	423	1440	9	1027	0	1909		UFL_599_18 Cotton fiber 0-10 day post anthesis Gossypium hirsutum cDNA, mRNA sequence
contig01406	gi|78352291|gb|DT572565.1|DT572565	98.97	778	6	2	860	1637	1000	225	0	1463		EST1083205 GH_TMO Gossypium hirsutum cDNA, mRNA sequence
contig01407	gi|164332549|gb|ES840604.1|ES840604	98.73	943	12	0	100	1042	943	1	0	1774		UFL_066_90 Cotton fiber 0-10 day post anthesis Gossypium hirsutum cDNA, mRNA sequence
contig01408	gi|73863346|gb|DT466085.1|DT466085	99.76	424	1	0	1	424	522	99	0	833		GH_CHX18F24.r GH_CHX Gossypium hirsutum cDNA clone GH_CHX18F24 3', mRNA sequence
contig01409	gi|164291446|gb|ES809956.1|ES809956	98.61	1007	11	3	276	1280	1066	61	0	1820		UFL_292_95 Cotton fiber 0-10 day post anthesis Gossypium hirsutum cDNA, mRNA sequence
contig01410	gi|73863171|gb|DT465910.1|DT465910	98.75	797	8	2	20	815	18	813	0	1485		GH_CHX18C02.f GH_CHX Gossypium hirsutum cDNA clone GH_CHX18C02 5', mRNA sequence
contig01411	gi|164274097|gb|ES809406.1|ES809406	97.4	924	21	3	161	1083	140	1061	0	1618		UFL_314_20 Cotton fiber 0-10 day post anthesis Gossypium hirsutum cDNA, mRNA sequence
contig01412	gi|164359399|gb|ES835347.1|ES835347	98.86	792	6	3	5	795	1	790	0	1475		UFL_008_09 Cotton fiber 0-10 day post anthesis Gossypium hirsutum cDNA, mRNA sequence
contig01413	gi|84149526|gb|DN780826.1|DN780826	99.19	621	5	0	584	1204	807	187	0	1191		G.hir-Cotyledon 1354 cDNA from Cotyledons Gossypium hirsutum cDNA, mRNA sequence
contig01414	gi|164313245|gb|ES846884.1|ES846884	98.72	782	6	4	806	1584	782	2	0	1439		UFL_138_18 Cotton fiber 0-10 day post anthesis Gossypium hirsutum cDNA, mRNA sequence
contig01415	gi|325467107|gb|JG451653.1|JG451653	88.37	215	25	0	225	439	361	147	1e-58	228		2P42-44-48-C6-T3 Subtracted cDNA library from Gossypium hirsutum L. variety Bikaneri Narma Gossypium hirsutum cDNA, mRNA sequence
contig01416	gi|164274202|gb|ES821556.1|ES821556	92.14	738	54	4	377	1110	11	748	0	971		UFL_405_04 Cotton fiber 0-10 day post anthesis Gossypium hirsutum cDNA, mRNA sequence
contig01417	gi|78345750|gb|DT566024.1|DT566024	89.44	833	88	0	24	856	76	908	0	954		EST1076664 GH_TMO Gossypium hirsutum cDNA, mRNA sequence
contig01418	gi|78336691|gb|DT556965.1|DT556965	99.89	930	0	1	1	930	16	944	0	1828		EST1067605 GH_TMO Gossypium hirsutum cDNA, mRNA sequence
contig01419	gi|164324794|gb|ES791060.1|ES791060	99.53	645	3	0	841	1485	710	66	0	1255		UFL_535_60 Cotton fiber 0-10 day post anthesis Gossypium hirsutum cDNA, mRNA sequence
contig01420	gi|164344390|gb|ES815141.1|ES815141	98.66	749	10	0	1	749	36	784	0	1407		UFL_197_21 Cotton fiber 0-10 day post anthesis Gossypium hirsutum cDNA, mRNA sequence
contig01421	gi|109847082|gb|DW245640.1|DW245640	99.03	826	6	2	797	1621	830	6	0	1558		GH_YF_3000201_H02_LibSeq2_28Aug03_002 Young Fiber 1-3 days after anthesis Gossypium hirsutum cDNA, mRNA sequence
contig01423	gi|325469249|gb|JG453412.1|JG453412	99.68	619	1	1	473	1090	1	619	0	1203		1P5-6-A9-T3 Subtracted cDNA library from Gossypium hirsutum L. variety Bikaneri Narma Gossypium hirsutum cDNA, mRNA sequence
contig01424	gi|164336844|gb|ES829884.1|ES829884	98.65	892	7	4	214	1100	9	900	0	1643		UFL_255_60 Cotton fiber 0-10 day post anthesis Gossypium hirsutum cDNA, mRNA sequence
contig01425	gi|164357951|gb|ES804110.1|ES804110	99.27	956	4	3	185	1137	9	964	0	1816		UFL_578_66 Cotton fiber 0-10 day post anthesis Gossypium hirsutum cDNA, mRNA sequence
contig01426	gi|109887720|gb|DW516689.1|DW516689	96.91	582	15	3	745	1323	5	586	0	987		GH_TMIRS_204_B03_F Cotton Normalized Library dT primed Gossypium hirsutum cDNA, mRNA sequence
contig01427	gi|109870967|gb|DW499943.1|DW499943	97.85	978	20	1	87	1064	3	979	0	1723		GH_TMIRS_041_E02_F Cotton Normalized Library dT primed Gossypium hirsutum cDNA, mRNA sequence
contig01428	gi|164361808|gb|ES819102.1|ES819102	99.01	503	3	2	438	938	9	511	0	942		UFL_191_22 Cotton fiber 0-10 day post anthesis Gossypium hirsutum cDNA, mRNA sequence
contig01429	gi|109859665|gb|DW488644.1|DW488644	98.69	766	7	3	521	1284	25	789	0	1415		GH_RMIRS_070_F10_R Cotton Normalized Library random primed Gossypium hirsutum cDNA, mRNA sequence
contig01430	gi|84151659|gb|DN801014.1|DN801014	98.61	504	2	3	770	1268	2	505	0	878		G.hir-15-20 DAA bolls drought stressed 169 15-20 DAA bolls from drought stressed plants Gossypium hirsutum cDNA, mRNA sequence
contig01431	gi|78326451|gb|DT546725.1|DT546725	98.85	873	6	2	1225	2093	1	873	0	1639		EST1057365 GH_TMO Gossypium hirsutum cDNA, mRNA sequence
contig01432	gi|164269365|gb|ES827929.1|ES827929	98.17	1091	15	5	1	1087	17	1106	0	1968		UFL_289_60 Cotton fiber 0-10 day post anthesis Gossypium hirsutum cDNA, mRNA sequence
contig01433	gi|78341268|gb|DT561542.1|DT561542	100	916	0	0	419	1334	916	1	0	1816		EST1072182 GH_TMO Gossypium hirsutum cDNA, mRNA sequence
contig01434	gi|78335528|gb|DT555802.1|DT555802	99.25	929	5	2	421	1348	942	15	0	1770		EST1066442 GH_TMO Gossypium hirsutum cDNA, mRNA sequence
contig01435	gi|109868526|gb|DW497502.1|DW497502	98.47	785	3	2	1	784	779	3	0	1459		GH_TMIRS_016_H10_F Cotton Normalized Library dT primed Gossypium hirsutum cDNA, mRNA sequence
contig01436	gi|109874177|gb|DW503151.1|DW503151	99.63	815	2	1	537	1350	1	815	0	1584		GH_TMIRS_071_G12_F Cotton Normalized Library dT primed Gossypium hirsutum cDNA, mRNA sequence
contig01437	gi|164264214|gb|ES806416.1|ES806416	98.47	980	12	3	53	1029	9	988	0	1800		UFL_603_67 Cotton fiber 0-10 day post anthesis Gossypium hirsutum cDNA, mRNA sequence
contig01438	gi|193218008|gb|EY197185.1|EY197185	98.8	750	8	1	661	1409	65	814	0	1407		UFL_167_H7 Cotton ovule and fiber 3-5 days post anthesis Gossypium hirsutum cDNA, mRNA sequence
contig01439	gi|164248181|gb|ES809731.1|ES809731	97.88	990	17	3	511	1497	9	997	0	1774		UFL_197_33 Cotton fiber 0-10 day post anthesis Gossypium hirsutum cDNA, mRNA sequence
contig01440	gi|325465812|gb|JG453700.1|JG453700	98.05	821	14	2	193	1011	821	1	0	1485		1P43-44-D2-T3 Subtracted cDNA library from Gossypium hirsutum L. variety Bikaneri Narma Gossypium hirsutum cDNA, mRNA sequence
contig01441	gi|109890718|gb|DW519682.1|DW519682	98.93	844	8	1	1	843	844	1	0	1594		GH_TMIRS_233_C07_F Cotton Normalized Library dT primed Gossypium hirsutum cDNA, mRNA sequence
contig01442	gi|164284734|gb|ES851637.1|ES851637	98.65	517	6	1	683	1198	738	222	0	961		UFL_673_04 Cotton fiber 0-10 day post anthesis Gossypium hirsutum cDNA, mRNA sequence
contig01443	gi|164339801|gb|ES844240.1|ES844240	97.54	122	3	0	1	122	153	274	3e-56	218		UFL_108_61 Cotton fiber 0-10 day post anthesis Gossypium hirsutum cDNA, mRNA sequence
contig01444	gi|109870439|gb|DW499415.1|DW499415	98.47	847	12	1	626	1471	847	1	0	1568		GH_TMIRS_035_H08_R Cotton Normalized Library dT primed Gossypium hirsutum cDNA, mRNA sequence
contig01445	gi|164282915|gb|ES793746.1|ES793746	99.79	938	1	1	358	1294	9	946	0	1836		UFL_585_73 Cotton fiber 0-10 day post anthesis Gossypium hirsutum cDNA, mRNA sequence
contig01446	gi|78326106|gb|DT546380.1|DT546380	99.09	880	6	2	543	1421	966	88	0	1665		EST1057020 GH_TMO Gossypium hirsutum cDNA, mRNA sequence
contig01447	gi|109849213|gb|DW478192.1|DW478192	98.86	879	10	0	260	1138	27	905	0	1663		GH_RMIRS_012_H02_R Cotton Normalized Library random primed Gossypium hirsutum cDNA, mRNA sequence
contig01448	gi|164320466|gb|ES829393.1|ES829393	99.31	875	5	1	847	1720	34	908	0	1631		UFL_259_58 Cotton fiber 0-10 day post anthesis Gossypium hirsutum cDNA, mRNA sequence
contig01449	gi|84150897|gb|DN800252.1|DN800252	98.04	408	5	2	35	439	8	415	0	733		G.hir-drought stressed seedling 167 5 week old drought stressed seedling Gossypium hirsutum cDNA, mRNA sequence
contig01450	gi|164348146|gb|EX169248.1|EX169248	98.9	453	5	0	594	1046	38	490	0	864		D03_R-27_027 Cotton 1-14 day post anthesis Lambda Zap Express Library Gossypium hirsutum cDNA, mRNA sequence
contig01451	gi|78348418|gb|DT568692.1|DT568692	87.79	131	16	0	217	347	335	465	5e-30	133		EST1079332 GH_TMO Gossypium hirsutum cDNA, mRNA sequence
contig01452	gi|164347412|gb|EX169212.1|EX169212	95.71	583	21	3	110	688	583	1	0	944		A02_R-27_006 Cotton 1-14 day post anthesis Lambda Zap Express Library Gossypium hirsutum cDNA, mRNA sequence
contig01453	gi|164260504|gb|ES830306.1|ES830306	97.71	700	16	0	1	700	768	69	0	1261		UFL_219_75 Cotton fiber 0-10 day post anthesis Gossypium hirsutum cDNA, mRNA sequence
contig01454	gi|164254608|gb|ES814575.1|ES814575	97.95	1071	18	4	259	1325	1	1071	0	1919		UFL_314_43 Cotton fiber 0-10 day post anthesis Gossypium hirsutum cDNA, mRNA sequence
contig01455	gi|109890641|gb|DW519605.1|DW519605	81.29	433	75	1	250	676	621	189	2e-55	218		GH_TMIRS_232_E07 Cotton Normalized Library dT primed Gossypium hirsutum cDNA, mRNA sequence
contig01456	gi|164286925|gb|ES791399.1|ES791399	87.21	297	35	1	790	1086	309	602	8e-75	283		UFL_541_95 Cotton fiber 0-10 day post anthesis Gossypium hirsutum cDNA, mRNA sequence
contig01457	gi|109855338|gb|DW484317.1|DW484317	98.21	502	9	0	76	577	21	522	0	924		GH_RMIRS_046_F11_085_R Cotton Normalized Library random primed Gossypium hirsutum cDNA, mRNA sequence
contig01458	gi|73849788|gb|DT458808.1|DT458808	83.42	199	33	0	222	420	183	381	5e-30	133		GH_ON36L05.f GH_ON Gossypium hirsutum cDNA clone GH_ON36L05 5', mRNA sequence
contig01459	gi|78345549|gb|DT565823.1|DT565823	100	317	0	0	1	317	225	541	3e-179	628		EST1076463 GH_TMO Gossypium hirsutum cDNA, mRNA sequence
contig01460	gi|54115374|gb|CO490883.1|CO490883	98.19	332	4	2	124	453	23	354	6e-169	595		G.h.fbr-sw00273 G.h.fbr-sw Gossypium hirsutum cDNA, mRNA sequence
contig01461	gi|164254713|gb|ES826829.1|ES826829	96.74	337	10	1	1	336	565	901	4e-163	575		UFL_362_66 Cotton fiber 0-10 day post anthesis Gossypium hirsutum cDNA, mRNA sequence
contig01462	gi|78328234|gb|DT548508.1|DT548508	99.46	371	1	1	1	370	91	461	0	712		EST1059148 GH_TMO Gossypium hirsutum cDNA, mRNA sequence
contig01463	gi|109840793|gb|DW239353.1|DW239353	99.4	662	4	0	1	662	670	9	0	1281		GH_TS_02-01-03R_E08_InvR_09Feb04_056_R Stem - 3-5 weeks after planting Gossypium hirsutum cDNA, mRNA sequence
contig01464	gi|109849553|gb|DW478532.1|DW478532	99.75	814	1	1	293	1105	834	21	0	1548		GH_RMIRS_014_F10_R Cotton Normalized Library random primed Gossypium hirsutum cDNA, mRNA sequence
contig01465	gi|164268091|gb|ES801983.1|ES801983	98.94	947	8	2	30	974	20	966	0	1782		UFL_600_86 Cotton fiber 0-10 day post anthesis Gossypium hirsutum cDNA, mRNA sequence
contig01466	gi|109882204|gb|DW511174.1|DW511174	98.55	757	10	1	568	1324	756	1	0	1328		GH_TMIRS_150_G04_R Cotton Normalized Library dT primed Gossypium hirsutum cDNA, mRNA sequence
contig01467	gi|164340681|gb|EX169882.1|EX169882	95.53	739	25	8	656	1393	878	147	0	1164		A12_F3_086 Cotton 1-14 day post anthesis Lambda Zap Express Library Gossypium hirsutum cDNA, mRNA sequence
contig01468	gi|164358318|gb|ES811324.1|ES811324	93.64	991	57	6	1	986	996	7	0	1417		UFL_216_14 Cotton fiber 0-10 day post anthesis Gossypium hirsutum cDNA, mRNA sequence
contig01469	gi|78344840|gb|DT565114.1|DT565114	97.93	725	11	4	617	1338	868	145	0	1287		EST1075754 GH_TMO Gossypium hirsutum cDNA, mRNA sequence
contig01470	gi|109890335|gb|DW519299.1|DW519299	98.03	304	4	2	1037	1338	1	304	8e-152	539		GH_TMIRS_229_D12_F Cotton Normalized Library dT primed Gossypium hirsutum cDNA, mRNA sequence
contig01471	gi|109865634|gb|DW494610.1|DW494610	98.15	757	14	0	967	1723	763	7	0	1390		GH_RMIRS_103_C05_F Cotton Normalized Library random primed Gossypium hirsutum cDNA, mRNA sequence
contig01472	gi|73847643|gb|DT456663.1|DT456663	98.15	758	14	0	547	1304	16	773	0	1392		GH_ON33D17.r GH_ON Gossypium hirsutum cDNA clone GH_ON33D17 3', mRNA sequence
contig01473	gi|109874709|gb|DW503683.1|DW503683	99.23	646	3	2	3	646	15	660	0	1225		GH_TMIRS_076_F01_R Cotton Normalized Library dT primed Gossypium hirsutum cDNA, mRNA sequence
contig01474	gi|84157665|gb|DN826712.1|DN826712	99.69	641	0	2	91	729	8	648	0	1197		G.hir-20, 30 hrs post inoculation 22 Leaf cDNA 20,30 hrs post inoculation with Xanthomonas campestris pv. malvacearum 3631 Gossypium hirsutum cDNA, mRNA sequence
contig01475	gi|78349969|gb|DT570243.1|DT570243	99.38	800	5	0	173	972	1	800	0	1546		EST1080883 GH_TMO Gossypium hirsutum cDNA, mRNA sequence
contig01476	gi|164354550|gb|ES849391.1|ES849391	92.66	177	12	1	294	469	487	311	4e-62	240		UFL_672_66 Cotton fiber 0-10 day post anthesis Gossypium hirsutum cDNA, mRNA sequence
contig01477	gi|78332349|gb|DT552623.1|DT552623	98.12	956	17	1	116	1070	1	956	0	1744		EST1063263 GH_TMO Gossypium hirsutum cDNA, mRNA sequence
contig01478	gi|164285123|gb|ES818833.1|ES818833	98.17	1095	14	6	83	1171	9	1103	0	1966		UFL_225_66 Cotton fiber 0-10 day post anthesis Gossypium hirsutum cDNA, mRNA sequence
contig01479	gi|73847534|gb|DT456554.1|DT456554	94.44	738	27	1	133	856	764	27	0	1156		GH_ON33A13.r GH_ON Gossypium hirsutum cDNA clone GH_ON33A13 3', mRNA sequence
contig01480	gi|164243615|gb|ES791347.1|ES791347	100	467	0	0	1	467	575	109	0	926		UFL_544_43 Cotton fiber 0-10 day post anthesis Gossypium hirsutum cDNA, mRNA sequence
contig01481	gi|164324518|gb|ES826953.1|ES826953	99.33	594	4	0	1	594	602	9	0	1148		UFL_397_12 Cotton fiber 0-10 day post anthesis Gossypium hirsutum cDNA, mRNA sequence
contig01482	gi|109871244|gb|DW500220.1|DW500220	99.72	359	1	0	2	360	526	168	0	662		GH_TMIRS_044_C12_F Cotton Normalized Library dT primed Gossypium hirsutum cDNA, mRNA sequence
contig01483	gi|73850175|gb|DT459195.1|DT459195	99.39	817	4	1	28	843	833	17	0	1572		GH_ON37E19.r GH_ON Gossypium hirsutum cDNA clone GH_ON37E19 3', mRNA sequence
contig01484	gi|109848795|gb|DW477775.1|DW477775	100	486	0	0	579	1064	6	491	0	922		GH_RMIRS_010_E05_F Cotton Normalized Library random primed Gossypium hirsutum cDNA, mRNA sequence
contig01485	gi|164325355|gb|ES818682.1|ES818682	98.88	894	3	7	292	1180	9	900	0	1566		UFL_210_05 Cotton fiber 0-10 day post anthesis Gossypium hirsutum cDNA, mRNA sequence
contig01486	gi|325469084|gb|JG453247.1|JG453247	90.67	225	21	0	303	527	233	9	1e-73	280		1P63-64-65-C5-T3 Subtracted cDNA library from Gossypium hirsutum L. variety Bikaneri Narma Gossypium hirsutum cDNA, mRNA sequence
contig01487	gi|164325422|gb|ES828238.1|ES828238	98.79	577	4	2	861	1436	8	582	0	1074		UFL_286_23 Cotton fiber 0-10 day post anthesis Gossypium hirsutum cDNA, mRNA sequence
contig01488	gi|325465662|gb|JG450742.1|JG450742	98.42	569	6	2	18	583	569	1	0	1043		1P57-58-F9-T3 Subtracted cDNA library from Gossypium hirsutum L. variety Bikaneri Narma Gossypium hirsutum cDNA, mRNA sequence
contig01489	gi|109884739|gb|DW513709.1|DW513709	98.53	747	11	0	303	1049	1	747	0	1394		GH_TMIRS_175_E06_F Cotton Normalized Library dT primed Gossypium hirsutum cDNA, mRNA sequence
contig01490	gi|164300465|gb|ES807505.1|ES807505	96.1	795	23	7	1	794	250	1037	0	1277		UFL_634_03 Cotton fiber 0-10 day post anthesis Gossypium hirsutum cDNA, mRNA sequence
contig01491	gi|109868996|gb|DW497972.1|DW497972	99.1	782	6	1	1	782	781	1	0	1487		GH_TMIRS_021_D07_F Cotton Normalized Library dT primed Gossypium hirsutum cDNA, mRNA sequence
contig01492	gi|164284218|gb|ES850903.1|ES850903	97.33	1088	20	8	30	1111	9	1093	0	1865		UFL_683_21 Cotton fiber 0-10 day post anthesis Gossypium hirsutum cDNA, mRNA sequence
contig01493	gi|164262439|gb|ES831525.1|ES831525	98.01	1055	16	5	210	1264	1050	1	0	1885		UFL_342_77 Cotton fiber 0-10 day post anthesis Gossypium hirsutum cDNA, mRNA sequence
contig01494	gi|164357980|gb|ES811309.1|ES811309	97.16	880	18	7	3	878	1051	175	0	1493		UFL_310_79 Cotton fiber 0-10 day post anthesis Gossypium hirsutum cDNA, mRNA sequence
contig01495	gi|164310394|gb|ES818929.1|ES818929	96.15	909	25	5	367	1270	9	912	0	1499		UFL_158_42 Cotton fiber 0-10 day post anthesis Gossypium hirsutum cDNA, mRNA sequence
contig01496	gi|109828893|gb|DW227511.1|DW227511	99.72	726	1	1	11	735	744	19	0	1417		GH_HYPT_01-01-35R_B10_InvR_03May04_078_F Stem - 3 weeks after planting Gossypium hirsutum cDNA, mRNA sequence
contig01497	gi|109876002|gb|DW504976.1|DW504976	99.09	881	7	1	1	881	17	896	0	1675		GH_TMIRS_089_E07_F Cotton Normalized Library dT primed Gossypium hirsutum cDNA, mRNA sequence
contig01498	gi|164332424|gb|ES797840.1|ES797840	97.97	295	3	1	11	302	619	325	2e-150	533		UFL_539_75 Cotton fiber 0-10 day post anthesis Gossypium hirsutum cDNA, mRNA sequence
contig01499	gi|164363394|gb|EX163996.1|EX163996	97.22	216	6	0	60	275	710	495	1e-106	387		C04_P-30_023 Cotton 1-14 day post anthesis Lambda Zap Express Library Gossypium hirsutum cDNA, mRNA sequence
contig01501	gi|3326513|gb|AI055399.1|AI055399	96.75	154	2	3	963	1116	558	408	6e-63	244		coau0003O07 Cotton Boll Abscission Zone cDNA Library Gossypium hirsutum cDNA clone coau0003O07 5', mRNA sequence
contig01502	gi|84174481|gb|DR463129.1|DR463129	99.11	675	3	2	446	1120	742	71	0	1277		CM115B07 Cotton Lambda Zap Express Library Gossypium hirsutum cDNA, mRNA sequence
contig01503	gi|164262310|gb|ES819592.1|ES819592	97.37	1026	20	6	374	1395	1031	9	0	1776		UFL_326_67 Cotton fiber 0-10 day post anthesis Gossypium hirsutum cDNA, mRNA sequence
contig01504	gi|109879226|gb|DW508196.1|DW508196	99.6	498	1	1	1	497	502	5	0	963		GH_TMIRS_121_G12_F Cotton Normalized Library dT primed Gossypium hirsutum cDNA, mRNA sequence
contig01505	gi|164360748|gb|ES819059.1|ES819059	96.66	1018	26	8	231	1246	1020	9	0	1685		UFL_302_62 Cotton fiber 0-10 day post anthesis Gossypium hirsutum cDNA, mRNA sequence
contig01506	gi|164329481|gb|ES805531.1|ES805531	96.61	974	32	1	73	1045	982	9	0	1661		UFL_637_01 Cotton fiber 0-10 day post anthesis Gossypium hirsutum cDNA, mRNA sequence
contig01507	gi|164345923|gb|EX164578.1|EX164578	97.73	749	10	7	416	1162	805	62	0	1304		D11_P4_091 Cotton 1-14 day post anthesis Lambda Zap Express Library Gossypium hirsutum cDNA, mRNA sequence
contig01508	gi|84144873|gb|DN759115.1|DN759115	99.47	750	4	0	88	837	750	1	0	1457		G.hir-stem 1619 PCR amplified cotton stem cDNA Gossypium hirsutum cDNA, mRNA sequence
contig01509	gi|109870099|gb|DW499075.1|DW499075	98.79	495	6	0	1	495	499	5	0	934		GH_TMIRS_032_E01_F Cotton Normalized Library dT primed Gossypium hirsutum cDNA, mRNA sequence
contig01510	gi|164297010|gb|ES840940.1|ES840940	99.14	232	2	0	881	1112	232	1	4e-123	444		UFL_071_66 Cotton fiber 0-10 day post anthesis Gossypium hirsutum cDNA, mRNA sequence
contig01511	gi|84165499|gb|DR454147.1|DR454147	100	420	0	0	1	420	497	78	0	833		CM020G02 Cotton Lambda Zap Express Library Gossypium hirsutum cDNA, mRNA sequence
contig01512	gi|109845214|gb|DW243772.1|DW243772	94.38	605	13	4	103	700	29	619	0	934		GH_TSnorm_01-01-11R_A11_InvR_25Feb04_095_R Stem (norm) - 3-5 weeks after planting Gossypium hirsutum cDNA, mRNA sequence
contig01513	gi|73860559|gb|DT463298.1|DT463298	99.37	476	2	1	1	475	491	16	0	912		GH_CHX13F18.r GH_CHX Gossypium hirsutum cDNA clone GH_CHX13F18 3', mRNA sequence
contig01514	gi|84149628|gb|DN780928.1|DN780928	99.87	781	1	0	566	1346	788	8	0	1540		G.hir-Cotyledon 1456 cDNA from Cotyledons Gossypium hirsutum cDNA, mRNA sequence
contig01515	gi|78336401|gb|DT556675.1|DT556675	98.96	767	7	1	1	766	172	938	0	1402		EST1067315 GH_TMO Gossypium hirsutum cDNA, mRNA sequence
contig01516	gi|164283027|gb|ES803715.1|ES803715	97.22	1081	22	8	175	1250	1085	8	0	1844		UFL_575_21 Cotton fiber 0-10 day post anthesis Gossypium hirsutum cDNA, mRNA sequence
contig01517	gi|84149574|gb|DN780874.1|DN780874	100	561	0	0	466	1026	561	1	0	1112		G.hir-Cotyledon 1402 cDNA from Cotyledons Gossypium hirsutum cDNA, mRNA sequence
contig01518	gi|78322795|gb|DT543069.1|DT543069	94.91	688	31	2	1	687	685	1	0	1019		EST1053709 GH_TMO Gossypium hirsutum cDNA, mRNA sequence
contig01519	gi|73861128|gb|DT463867.1|DT463867	83.57	414	68	0	305	718	323	736	3e-74	281		GH_CHX14G01.r GH_CHX Gossypium hirsutum cDNA clone GH_CHX14G01 3', mRNA sequence
contig01520	gi|164310399|gb|ES818934.1|ES818934	99.24	922	6	1	401	1321	9	930	0	1764		UFL_238_73 Cotton fiber 0-10 day post anthesis Gossypium hirsutum cDNA, mRNA sequence
contig01521	gi|109890609|gb|DW519573.1|DW519573	98.18	165	3	0	1	165	506	670	9e-82	303		GH_TMIRS_232_C02_F Cotton Normalized Library dT primed Gossypium hirsutum cDNA, mRNA sequence
contig01522	gi|109858382|gb|DW487361.1|DW487361	99.87	751	0	1	1	751	13	762	0	1473		GH_RMIRS_063_E04_F Cotton Normalized Library random primed Gossypium hirsutum cDNA, mRNA sequence
contig01523	gi|109891000|gb|DW519963.1|DW519963	98.75	479	6	0	1	479	162	640	0	902		GH_TMIRS_236_A12_F Cotton Normalized Library dT primed Gossypium hirsutum cDNA, mRNA sequence
contig01524	gi|164279973|gb|ES796166.1|ES796166	97.77	1033	16	7	963	1993	9	1036	0	1810		UFL_506_30 Cotton fiber 0-10 day post anthesis Gossypium hirsutum cDNA, mRNA sequence
contig01525	gi|5044826|gb|AI725974.1|AI725974	98.29	643	10	1	181	823	642	1	0	1185		BNLGHi13746 Six-day Cotton fiber Gossypium hirsutum cDNA 5' similar to (AC002131) Similar to seryl-tRNA synthetase gb|U10400 from S cerevisiae. EST gb|N96627 comes from this gene. [Arabidopsis thaliana], mRNA sequence
contig01526	gi|164274086|gb|ES808825.1|ES808825	97.98	992	18	2	118	1108	999	9	0	1798		UFL_289_78 Cotton fiber 0-10 day post anthesis Gossypium hirsutum cDNA, mRNA sequence
contig01527	gi|164363951|gb|ES812500.1|ES812500	97.08	171	5	0	1	171	178	8	2e-80	299		UFL_311_72 Cotton fiber 0-10 day post anthesis Gossypium hirsutum cDNA, mRNA sequence
contig01528	gi|109886448|gb|DW515418.1|DW515418	98.59	923	9	4	216	1136	5	925	0	1695		GH_TMIRS_191_C10_F Cotton Normalized Library dT primed Gossypium hirsutum cDNA, mRNA sequence
contig01529	gi|78343729|gb|DT564003.1|DT564003	98.78	658	6	2	448	1104	777	121	0	1225		EST1074643 GH_TMO Gossypium hirsutum cDNA, mRNA sequence
contig01530	gi|109867812|gb|DW496788.1|DW496788	97.37	38	1	0	530	567	428	391	4e-10	67.9		GH_TMIRS_009_G10_F Cotton Normalized Library dT primed Gossypium hirsutum cDNA, mRNA sequence
contig01531	gi|325465763|gb|JG450843.1|JG450843	97.61	711	11	4	12	718	709	1	0	1247		1P40-41-D4-T3 Subtracted cDNA library from Gossypium hirsutum L. variety Bikaneri Narma Gossypium hirsutum cDNA, mRNA sequence
contig01532	gi|109887468|gb|DW516437.1|DW516437	99.63	536	2	0	870	1405	617	82	0	1047		GH_TMIRS_201_E12_R Cotton Normalized Library dT primed Gossypium hirsutum cDNA, mRNA sequence
contig01533	gi|78334038|gb|DT554312.1|DT554312	100	388	0	0	1	388	595	208	0	769		EST1064952 GH_TMO Gossypium hirsutum cDNA, mRNA sequence
contig01534	gi|164358800|gb|ES850296.1|ES850296	97.84	694	9	5	103	790	9	702	0	1219		UFL_656_94 Cotton fiber 0-10 day post anthesis Gossypium hirsutum cDNA, mRNA sequence
contig01535	gi|164326479|gb|ES791126.1|ES791126	99.27	823	3	2	496	1315	1007	185	0	1570		UFL_598_65 Cotton fiber 0-10 day post anthesis Gossypium hirsutum cDNA, mRNA sequence
contig01536	gi|164360760|gb|ES820976.1|ES820976	98.52	610	8	1	11	620	616	8	0	1088		UFL_391_60 Cotton fiber 0-10 day post anthesis Gossypium hirsutum cDNA, mRNA sequence
contig01537	gi|164296492|gb|ES817259.1|ES817259	95.04	1089	45	7	147	1230	9	1093	0	1681		UFL_262_47 Cotton fiber 0-10 day post anthesis Gossypium hirsutum cDNA, mRNA sequence
contig01538	gi|109849457|gb|DW478436.1|DW478436	99.06	318	1	2	1	317	382	698	2e-167	591		GH_RMIRS_014_B08_062_F Cotton Normalized Library random primed Gossypium hirsutum cDNA, mRNA sequence
contig01539	gi|73850250|gb|DT459270.1|DT459270	97.97	688	14	0	625	1312	815	128	0	1253		GH_ON37G18.r GH_ON Gossypium hirsutum cDNA clone GH_ON37G18 3', mRNA sequence
contig01540	gi|78322883|gb|DT543157.1|DT543157	99.23	905	3	4	51	953	958	56	0	1707		EST1053797 GH_TMO Gossypium hirsutum cDNA, mRNA sequence
contig01541	gi|164247002|gb|ES803089.1|ES803089	98.8	920	7	4	1	918	109	1026	0	1705		UFL_599_55 Cotton fiber 0-10 day post anthesis Gossypium hirsutum cDNA, mRNA sequence
contig01542	gi|164275814|gb|ES826922.1|ES826922	94.62	1023	42	13	202	1221	31	1043	0	1489		UFL_372_79 Cotton fiber 0-10 day post anthesis Gossypium hirsutum cDNA, mRNA sequence
contig01543	gi|164267495|gb|ES849923.1|ES849923	96.72	793	9	6	589	1367	9	798	0	1340		UFL_680_10 Cotton fiber 0-10 day post anthesis Gossypium hirsutum cDNA, mRNA sequence
contig01544	gi|164285997|gb|ES800208.1|ES800208	98.64	881	11	1	261	1140	911	31	0	1643		UFL_536_32 Cotton fiber 0-10 day post anthesis Gossypium hirsutum cDNA, mRNA sequence
contig01545	gi|72280993|gb|DT052751.1|DT052751	98.91	550	4	2	57	604	1	550	0	1029		COT_FG_C08 Fiber and Ovule of Xu-142 Lambda Zap Express Library Gossypium hirsutum cDNA 3' similar to (AL137082) ATP-dependent RNA helicase-like protein [Arabidopsis thaliana], mRNA sequence
contig01546	gi|109826789|gb|DW225498.1|DW225498	98.77	651	4	3	104	751	650	1	0	1205		GH_HYPT_01-01-09R_D03_InvR_21Apr04_025_F Stem - 3 weeks after planting Gossypium hirsutum cDNA, mRNA sequence
contig01547	gi|164284661|gb|ES832545.1|ES832545	95.71	700	23	7	1	695	160	857	0	1096		UFL_409_89 Cotton fiber 0-10 day post anthesis Gossypium hirsutum cDNA, mRNA sequence
contig01548	gi|164271011|gb|ES804419.1|ES804419	97.71	1046	18	4	123	1165	1	1043	0	1855		UFL_579_28 Cotton fiber 0-10 day post anthesis Gossypium hirsutum cDNA, mRNA sequence
contig01549	gi|73864364|gb|DT467103.1|DT467103	99.87	781	0	1	1	781	49	828	0	1532		GH_CHX19O02.f GH_CHX Gossypium hirsutum cDNA clone GH_CHX19O02 5', mRNA sequence
contig01550	gi|164296003|gb|ES809249.1|ES809249	97.45	784	15	5	184	963	9	791	0	1314		UFL_241_84 Cotton fiber 0-10 day post anthesis Gossypium hirsutum cDNA, mRNA sequence
contig01551	gi|109872388|gb|DW501363.1|DW501363	99.76	836	2	0	454	1289	842	7	0	1641		GH_TMIRS_055_H10_R Cotton Normalized Library dT primed Gossypium hirsutum cDNA, mRNA sequence
contig01552	gi|164319959|gb|ES829381.1|ES829381	97.68	1076	17	7	190	1259	9	1082	0	1881		UFL_268_34 Cotton fiber 0-10 day post anthesis Gossypium hirsutum cDNA, mRNA sequence
contig01553	gi|164275963|gb|ES847791.1|ES847791	93.86	684	37	5	645	1325	733	52	0	983		UFL_148_01 Cotton fiber 0-10 day post anthesis Gossypium hirsutum cDNA, mRNA sequence
contig01554	gi|78328286|gb|DT548560.1|DT548560	99.24	791	5	1	1	790	109	899	0	1513		EST1059200 GH_TMO Gossypium hirsutum cDNA, mRNA sequence
contig01555	gi|78334450|gb|DT554724.1|DT554724	100	877	0	0	408	1284	877	1	0	1739		EST1065364 GH_TMO Gossypium hirsutum cDNA, mRNA sequence
contig01556	gi|109880761|gb|DW509731.1|DW509731	98.7	538	6	1	221	758	541	5	0	1003		GH_TMIRS_136_H06_F Cotton Normalized Library dT primed Gossypium hirsutum cDNA, mRNA sequence
contig01557	gi|84152451|gb|DN801806.1|DN801806	85.35	157	21	2	417	571	365	209	1e-23	113		G.hir-15-20 DAA bolls irrigated 9 15-20 DAA bolls from irrigated plants Gossypium hirsutum cDNA, mRNA sequence
contig01558	gi|84155506|gb|DN804861.1|DN804861	83.79	506	74	6	701	1199	517	13	3e-87	325		G.hir-8-10 DAA bolls irrigated 661 8-10 DAA cotton bolls from irrigated plants Gossypium hirsutum cDNA, mRNA sequence
contig01559	gi|164252650|gb|ES831967.1|ES831967	97.78	1034	11	11	327	1348	1042	9	0	1784		UFL_378_94 Cotton fiber 0-10 day post anthesis Gossypium hirsutum cDNA, mRNA sequence
contig01560	gi|72280745|gb|DT052644.1|DT052644	91.62	346	13	14	966	1295	550	205	2e-97	359		COT_FF_A03 Fiber and Ovule of Xu-142 Lambda Zap Express Library Gossypium hirsutum cDNA 3' similar to unknown, mRNA sequence
contig01561	gi|73861611|gb|DT464350.1|DT464350	99.12	683	6	0	1	683	19	701	0	1306		GH_CHX15H22.r GH_CHX Gossypium hirsutum cDNA clone GH_CHX15H22 3', mRNA sequence
contig01563	gi|73865654|gb|DT468392.1|DT468392	99.63	802	3	0	242	1043	7	808	0	1566		GH_CHX21M22.r GH_CHX Gossypium hirsutum cDNA clone GH_CHX21M22 3', mRNA sequence
contig01564	gi|164365946|gb|ES815889.1|ES815889	98.63	950	8	5	45	994	8	952	0	1742		UFL_255_18 Cotton fiber 0-10 day post anthesis Gossypium hirsutum cDNA, mRNA sequence
contig01565	gi|78340295|gb|DT560569.1|DT560569	99.29	840	6	0	26	865	926	87	0	1618		EST1071209 GH_TMO Gossypium hirsutum cDNA, mRNA sequence
contig01566	gi|73862716|gb|DT465455.1|DT465455	99.73	368	1	0	1	368	147	514	0	722		GH_CHX17G07.f GH_CHX Gossypium hirsutum cDNA clone GH_CHX17G07 5', mRNA sequence
contig01567	gi|164320395|gb|ES818401.1|ES818401	98.12	904	11	6	1	904	153	1050	0	1610		UFL_276_45 Cotton fiber 0-10 day post anthesis Gossypium hirsutum cDNA, mRNA sequence
contig01568	gi|164250462|gb|ES826765.1|ES826765	97.42	1085	23	5	49	1131	9	1090	0	1850		UFL_374_68 Cotton fiber 0-10 day post anthesis Gossypium hirsutum cDNA, mRNA sequence
contig01569	gi|109874564|gb|DW503538.1|DW503538	99.16	479	4	0	731	1209	283	761	0	918		GH_TMIRS_075_C11_F Cotton Normalized Library dT primed Gossypium hirsutum cDNA, mRNA sequence
contig01570	gi|189098473|gb|FG551625.1|FG551625	94.77	287	7	6	1	283	345	63	2e-112	406		rmhcya0_000525 SSH library of cotton somatic embryogenesis Gossypium hirsutum cDNA, mRNA sequence
contig01571	gi|109884874|gb|DW513844.1|DW513844	98.75	803	10	0	131	933	1	803	0	1513		GH_TMIRS_176_F08 Cotton Normalized Library dT primed Gossypium hirsutum cDNA, mRNA sequence
contig01572	gi|73863634|gb|DT466373.1|DT466373	92.68	41	3	0	394	434	693	733	6e-07	58		GH_CHX18M13.f GH_CHX Gossypium hirsutum cDNA clone GH_CHX18M13 5', mRNA sequence
contig01573	gi|164297876|gb|ES834354.1|ES834354	97.78	857	10	2	1	851	19	872	0	1471		UFL_328_03 Cotton fiber 0-10 day post anthesis Gossypium hirsutum cDNA, mRNA sequence
contig01574	gi|54118730|gb|CO494239.1|CO494239	98.6	571	7	1	1	570	601	31	0	1061		G.h.fbr-sw03629 G.h.fbr-sw Gossypium hirsutum cDNA, mRNA sequence
contig01575	gi|164317780|gb|ES807732.1|ES807732	97.81	960	20	1	1	960	57	1015	0	1735		UFL_636_17 Cotton fiber 0-10 day post anthesis Gossypium hirsutum cDNA, mRNA sequence
contig01576	gi|164241749|gb|ES802420.1|ES802420	97.91	622	6	5	210	827	9	627	0	1047		UFL_480_54 Cotton fiber 0-10 day post anthesis Gossypium hirsutum cDNA, mRNA sequence
contig01577	gi|164251411|gb|ES814518.1|ES814518	98.95	475	4	1	2	475	635	161	0	894		UFL_317_66 Cotton fiber 0-10 day post anthesis Gossypium hirsutum cDNA, mRNA sequence
contig01578	gi|164354824|gb|ES808225.1|ES808225	96.59	1056	22	12	106	1148	1119	65	0	1717		UFL_254_80 Cotton fiber 0-10 day post anthesis Gossypium hirsutum cDNA, mRNA sequence
contig01579	gi|164310432|gb|ES834447.1|ES834447	93.16	629	43	0	1	629	84	712	0	906		UFL_369_62 Cotton fiber 0-10 day post anthesis Gossypium hirsutum cDNA, mRNA sequence
contig01580	gi|325469352|gb|JG453515.1|JG453515	96.76	678	15	5	380	1052	1	676	0	1092		1P52-53-E6-T3 Subtracted cDNA library from Gossypium hirsutum L. variety Bikaneri Narma Gossypium hirsutum cDNA, mRNA sequence
contig01581	gi|164275649|gb|ES813850.1|ES813850	99.04	1045	4	6	186	1228	1072	32	0	1947		UFL_215_25 Cotton fiber 0-10 day post anthesis Gossypium hirsutum cDNA, mRNA sequence
contig01582	gi|109883833|gb|DW512803.1|DW512803	96.47	737	20	3	368	1104	732	2	0	1207		GH_TMIRS_166_H05_F Cotton Normalized Library dT primed Gossypium hirsutum cDNA, mRNA sequence
contig01583	gi|164352242|gb|ES800301.1|ES800301	96.81	971	22	7	91	1055	977	10	0	1628		UFL_594_68 Cotton fiber 0-10 day post anthesis Gossypium hirsutum cDNA, mRNA sequence
contig01584	gi|78339316|gb|DT559590.1|DT559590	99.71	700	2	0	1	700	281	980	0	1372		EST1070230 GH_TMO Gossypium hirsutum cDNA, mRNA sequence
contig01585	gi|78333676|gb|DT553950.1|DT553950	99.52	837	4	0	1	837	59	895	0	1628		EST1064590 GH_TMO Gossypium hirsutum cDNA, mRNA sequence
contig01586	gi|164298796|gb|ES841005.1|ES841005	98.37	797	8	5	294	1085	87	883	0	1437		UFL_072_38 Cotton fiber 0-10 day post anthesis Gossypium hirsutum cDNA, mRNA sequence
contig01587	gi|109870558|gb|DW499534.1|DW499534	97.58	455	9	2	1	454	454	1	0	799		GH_TMIRS_037_B02_F Cotton Normalized Library dT primed Gossypium hirsutum cDNA, mRNA sequence
contig01588	gi|109875041|gb|DW504015.1|DW504015	99.43	353	1	1	187	539	352	1	0	676		GH_TMIRS_080_A07_F Cotton Normalized Library dT primed Gossypium hirsutum cDNA, mRNA sequence
contig01589	gi|164297389|gb|ES817291.1|ES817291	98.53	954	10	2	180	1129	7	960	0	1729		UFL_253_85 Cotton fiber 0-10 day post anthesis Gossypium hirsutum cDNA, mRNA sequence
contig01590	gi|193218671|gb|EY196013.1|EY196013	98.85	433	4	1	2	434	433	864	0	811		UFL_470_76 Cotton ovule and fiber 3-5 days post anthesis Gossypium hirsutum cDNA, mRNA sequence
contig01591	gi|164343499|gb|ES815112.1|ES815112	99.15	354	2	1	1	353	941	588	0	670		UFL_202_41 Cotton fiber 0-10 day post anthesis Gossypium hirsutum cDNA, mRNA sequence
contig01592	gi|73848561|gb|DT457581.1|DT457581	99.44	892	5	0	152	1043	12	903	0	1729		GH_ON34M07.r GH_ON Gossypium hirsutum cDNA clone GH_ON34M07 3', mRNA sequence
contig01593	gi|164320544|gb|ES848294.1|ES848294	96.38	856	24	7	245	1093	1	856	0	1396		UFL_153_49 Cotton fiber 0-10 day post anthesis Gossypium hirsutum cDNA, mRNA sequence
contig01594	gi|109872504|gb|DW501479.1|DW501479	97.58	495	8	2	72	565	492	1	0	775		GH_TMIRS_057_A10_F Cotton Normalized Library dT primed Gossypium hirsutum cDNA, mRNA sequence
contig01595	gi|78333715|gb|DT553989.1|DT553989	99.79	937	2	0	574	1510	952	16	0	1842		EST1064629 GH_TMO Gossypium hirsutum cDNA, mRNA sequence
contig01596	gi|164342762|gb|ES843173.1|ES843173	100	392	0	0	1	392	231	622	0	777		UFL_097_06 Cotton fiber 0-10 day post anthesis Gossypium hirsutum cDNA, mRNA sequence
contig01597	gi|164336061|gb|ES814090.1|ES814090	98.7	691	4	1	2	687	717	27	0	1144		UFL_290_12 Cotton fiber 0-10 day post anthesis Gossypium hirsutum cDNA, mRNA sequence
contig01598	gi|164297369|gb|ES813941.1|ES813941	100	496	0	0	1	496	126	621	0	983		UFL_322_35 Cotton fiber 0-10 day post anthesis Gossypium hirsutum cDNA, mRNA sequence
contig01599	gi|164316736|gb|EX170541.1|EX170541	97.17	955	24	3	110	1061	101	1055	0	1655		A08_F10_053 Cotton 1-14 day post anthesis Lambda Zap Express Library Gossypium hirsutum cDNA, mRNA sequence
contig01600	gi|109873571|gb|DW502546.1|DW502546	97.25	182	5	0	112	293	1	182	8e-87	321		GH_TMIRS_067_C12_R Cotton Normalized Library dT primed Gossypium hirsutum cDNA, mRNA sequence
contig01601	gi|164258707|gb|ES838724.1|ES838724	98.69	842	6	5	65	902	912	72	0	1542		UFL_046_43 Cotton fiber 0-10 day post anthesis Gossypium hirsutum cDNA, mRNA sequence
contig01602	gi|109847689|gb|DW476669.1|DW476669	99.58	721	3	0	1	721	746	26	0	1364		GH_RMIRS_004_C09_R Cotton Normalized Library random primed Gossypium hirsutum cDNA, mRNA sequence
contig01603	gi|164330716|gb|ES846260.1|ES846260	99.74	774	2	0	4	777	774	1	0	1518		UFL_131_45 Cotton fiber 0-10 day post anthesis Gossypium hirsutum cDNA, mRNA sequence
contig01604	gi|164336352|gb|ES797155.1|ES797155	98.94	1039	6	5	178	1212	1046	9	0	1933		UFL_530_69 Cotton fiber 0-10 day post anthesis Gossypium hirsutum cDNA, mRNA sequence
contig01605	gi|109871904|gb|DW500880.1|DW500880	97.88	801	15	2	16	815	9	808	0	1437		GH_TMIRS_051_A11_R Cotton Normalized Library dT primed Gossypium hirsutum cDNA, mRNA sequence
contig01606	gi|164241976|gb|ES825799.1|ES825799	99.7	677	2	0	192	868	219	895	0	1326		UFL_357_65 Cotton fiber 0-10 day post anthesis Gossypium hirsutum cDNA, mRNA sequence
contig01608	gi|109885255|gb|DW514225.1|DW514225	98.6	645	8	1	64	707	901	257	0	1199		GH_TMIRS_180_C10_F Cotton Normalized Library dT primed Gossypium hirsutum cDNA, mRNA sequence
contig01609	gi|109852787|gb|DW481766.1|DW481766	99.7	333	0	1	1	332	412	744	0	644		GH_RMIRS_032_F10_070_F Cotton Normalized Library random primed Gossypium hirsutum cDNA, mRNA sequence
contig01610	gi|164335099|gb|ES790874.1|ES790874	99.67	306	0	1	1	305	218	523	7e-168	591		UFL_550_20 Cotton fiber 0-10 day post anthesis Gossypium hirsutum cDNA, mRNA sequence
contig01611	gi|73865354|gb|DT468092.1|DT468092	99.34	759	5	0	366	1124	773	15	0	1467		GH_CHX21G01.r GH_CHX Gossypium hirsutum cDNA clone GH_CHX21G01 3', mRNA sequence
contig01612	gi|164259484|gb|ES819796.1|ES819796	99.39	979	4	2	1	977	986	8	0	1877		UFL_412_92 Cotton fiber 0-10 day post anthesis Gossypium hirsutum cDNA, mRNA sequence
contig01613	gi|164291983|gb|ES812354.1|ES812354	97.84	1063	15	7	1	1059	37	1095	0	1871		UFL_291_34 Cotton fiber 0-10 day post anthesis Gossypium hirsutum cDNA, mRNA sequence
contig01614	gi|164286925|gb|ES791399.1|ES791399	99.68	314	0	1	1	313	356	669	9e-173	607		UFL_541_95 Cotton fiber 0-10 day post anthesis Gossypium hirsutum cDNA, mRNA sequence
contig01615	gi|109866603|gb|DW495579.1|DW495579	100	838	0	0	303	1140	1	838	0	1661		GH_RMIRS_108_D12_R Cotton Normalized Library random primed Gossypium hirsutum cDNA, mRNA sequence
contig01616	gi|164313598|gb|ES823178.1|ES823178	97.6	1001	17	5	97	1091	1008	9	0	1717		UFL_328_14 Cotton fiber 0-10 day post anthesis Gossypium hirsutum cDNA, mRNA sequence
contig01617	gi|164364908|gb|ES810629.1|ES810629	98.89	993	9	2	305	1295	1033	41	0	1867		UFL_229_42 Cotton fiber 0-10 day post anthesis Gossypium hirsutum cDNA, mRNA sequence
contig01618	gi|78348726|gb|DT569000.1|DT569000	98.83	600	0	7	1	598	311	905	0	1078		EST1079640 GH_TMO Gossypium hirsutum cDNA, mRNA sequence
contig01619	gi|84174655|gb|DR463303.1|DR463303	93.75	112	3	4	634	744	687	579	3e-30	135		CM117A04 Cotton Lambda Zap Express Library Gossypium hirsutum cDNA, mRNA sequence
contig01620	gi|84166995|gb|DR455643.1|DR455643	99.6	499	1	1	47	545	572	75	0	930		CM036D08 Cotton Lambda Zap Express Library Gossypium hirsutum cDNA, mRNA sequence
contig01621	gi|164262306|gb|ES819588.1|ES819588	98.48	725	9	2	1	724	749	26	0	1334		UFL_355_51 Cotton fiber 0-10 day post anthesis Gossypium hirsutum cDNA, mRNA sequence
contig01623	gi|82755654|gb|DV849216.1|DV849216	98.74	555	6	1	233	787	554	1	0	1037		GH_LSL08D02.f GH_LSL Gossypium hirsutum cDNA clone GH_LSL08D02 5', mRNA sequence
contig01624	gi|164244750|gb|ES795250.1|ES795250	98.47	983	8	7	187	1165	1052	73	0	1735		UFL_579_74 Cotton fiber 0-10 day post anthesis Gossypium hirsutum cDNA, mRNA sequence
contig01625	gi|164361174|gb|ES840720.1|ES840720	98.15	920	7	8	23	932	920	1	0	1596		UFL_068_22 Cotton fiber 0-10 day post anthesis Gossypium hirsutum cDNA, mRNA sequence
contig01626	gi|109860210|gb|DW489189.1|DW489189	98.08	208	4	0	122	329	18	225	1e-104	381		GH_RMIRS_073_F11_R Cotton Normalized Library random primed Gossypium hirsutum cDNA, mRNA sequence
contig01628	gi|164294093|gb|ES812413.1|ES812413	99.31	579	3	1	1	578	715	137	0	1108		UFL_322_09 Cotton fiber 0-10 day post anthesis Gossypium hirsutum cDNA, mRNA sequence
contig01629	gi|164268324|gb|ES818491.1|ES818491	98.67	450	6	0	264	713	9	458	0	844		UFL_279_31 Cotton fiber 0-10 day post anthesis Gossypium hirsutum cDNA, mRNA sequence
contig01630	gi|164273337|gb|ES809390.1|ES809390	96.85	1078	27	4	56	1127	1085	9	0	1842		UFL_201_51 Cotton fiber 0-10 day post anthesis Gossypium hirsutum cDNA, mRNA sequence
contig01631	gi|109840694|gb|DW239254.1|DW239254	97.89	568	9	2	152	717	2	568	0	1017		GH_TS_02-01-01R_A05_InvR_09Feb04_047_R Stem - 3-5 weeks after planting Gossypium hirsutum cDNA, mRNA sequence
contig01632	gi|109843499|gb|DW242057.1|DW242057	99.75	786	0	2	422	1206	785	1	0	1526		GH_TS_1-04-07_D03_LibSeq2_01Dec03_013 Stem - 3-5 weeks after planting Gossypium hirsutum cDNA, mRNA sequence
contig01633	gi|164268177|gb|ES806464.1|ES806464	99.02	917	7	2	1	915	157	1073	0	1733		UFL_638_86 Cotton fiber 0-10 day post anthesis Gossypium hirsutum cDNA, mRNA sequence
contig01634	gi|164343166|gb|ES834072.1|ES834072	97.78	944	16	5	138	1077	1012	70	0	1665		UFL_348_28 Cotton fiber 0-10 day post anthesis Gossypium hirsutum cDNA, mRNA sequence
contig01635	gi|73866125|gb|DT468863.1|DT468863	99.6	753	3	0	67	819	9	761	0	1469		GH_CHX22J04.r GH_CHX Gossypium hirsutum cDNA clone GH_CHX22J04 3', mRNA sequence
contig01636	gi|109879513|gb|DW508483.1|DW508483	99.12	904	6	2	159	1061	903	1	0	1715		GH_TMIRS_124_H09_F Cotton Normalized Library dT primed Gossypium hirsutum cDNA, mRNA sequence
contig01637	gi|109855930|gb|DW484909.1|DW484909	96.59	704	20	4	112	812	725	23	0	1174		GH_RMIRS_049_H10_066_R Cotton Normalized Library random primed Gossypium hirsutum cDNA, mRNA sequence
contig01638	gi|109875795|gb|DW504769.1|DW504769	97.71	828	12	2	671	1491	4	831	0	1485		GH_TMIRS_087_E02_F Cotton Normalized Library dT primed Gossypium hirsutum cDNA, mRNA sequence
contig01639	gi|109834810|gb|DW233375.1|DW233375	98.13	909	16	1	397	1304	909	1	0	1659		GH_RTFR_04R_D08_InvR_13Sep04_058_F Root (free) - 7-10 weeks after planting Gossypium hirsutum cDNA, mRNA sequence
contig01640	gi|109825263|gb|DW223997.1|DW223997	98.63	584	7	1	1	584	174	756	0	1086		GH_HYPS_01-01-03R_E05_InvR_13Apr04_039_R Stem - 7 weeks after planting Gossypium hirsutum cDNA, mRNA sequence
contig01641	gi|164355434|gb|ES849415.1|ES849415	99.12	684	5	1	7	689	734	51	0	1300		UFL_653_13 Cotton fiber 0-10 day post anthesis Gossypium hirsutum cDNA, mRNA sequence
contig01642	gi|109869283|gb|DW498259.1|DW498259	99.43	350	0	2	130	477	107	456	0	662		GH_TMIRS_024_C03_F Cotton Normalized Library dT primed Gossypium hirsutum cDNA, mRNA sequence
contig01643	gi|164255716|gb|ES829041.1|ES829041	98.86	702	6	2	362	1061	710	9	0	1312		UFL_208_38 Cotton fiber 0-10 day post anthesis Gossypium hirsutum cDNA, mRNA sequence
contig01644	gi|78327659|gb|DT547933.1|DT547933	98.79	660	8	0	634	1293	736	77	0	1245		EST1058573 GH_TMO Gossypium hirsutum cDNA, mRNA sequence
contig01645	gi|72274445|gb|DT049660.1|DT049660	99.23	517	0	4	1	514	35	550	0	961		COT_DP_F11 Fiber and Ovule of Xu-142 Lambda Zap Express Library Gossypium hirsutum cDNA 3' similar to (AF275345) unknown [Lycopersicon esculentum], mRNA sequence
contig01646	gi|73861745|gb|DT464484.1|DT464484	97.46	828	21	0	304	1131	832	5	0	1475		GH_CHX15L16.r GH_CHX Gossypium hirsutum cDNA clone GH_CHX15L16 3', mRNA sequence
contig01647	gi|84145296|gb|DN759538.1|DN759538	99.57	691	3	0	457	1147	691	1	0	1346		G.hir-stem 2042 PCR amplified cotton stem cDNA Gossypium hirsutum cDNA, mRNA sequence
contig01648	gi|84154850|gb|DN804205.1|DN804205	98.36	426	4	3	438	861	433	9	0	765		G.hir-8-10 DAA bolls irrigated 5 8-10 DAA cotton bolls from irrigated plants Gossypium hirsutum cDNA, mRNA sequence
contig01649	gi|164321363|gb|ES846520.1|ES846520	98.82	935	10	1	1	935	11	944	0	1758		UFL_134_28 Cotton fiber 0-10 day post anthesis Gossypium hirsutum cDNA, mRNA sequence
contig01650	gi|54117940|gb|CO493449.1|CO493449	98.89	542	6	0	1	542	542	1	0	1027		G.h.fbr-sw02839 G.h.fbr-sw Gossypium hirsutum cDNA, mRNA sequence
contig01651	gi|84158500|gb|DN827547.1|DN827547	99.72	709	2	0	249	957	77	785	0	1392		G.hir-20, 30 hrs post inoculation 857 Leaf cDNA 20,30 hrs post inoculation with Xanthomonas campestris pv. malvacearum 3631 Gossypium hirsutum cDNA, mRNA sequence
contig01652	gi|164365024|gb|ES838262.1|ES838262	98.54	889	10	3	209	1095	903	16	0	1637		UFL_041_33 Cotton fiber 0-10 day post anthesis Gossypium hirsutum cDNA, mRNA sequence
contig01653	gi|325466714|gb|JG451260.1|JG451260	98.41	565	8	1	523	1086	565	1	0	1041		2P54-E9-T3 Subtracted cDNA library from Gossypium hirsutum L. variety Bikaneri Narma Gossypium hirsutum cDNA, mRNA sequence
contig01654	gi|164240089|gb|ES852419.1|ES852419	98.77	650	5	3	477	1124	11	659	0	1201		UFL_690_90 Cotton fiber 0-10 day post anthesis Gossypium hirsutum cDNA, mRNA sequence
contig01655	gi|78334833|gb|DT555107.1|DT555107	99.36	936	5	1	891	1825	938	3	0	1800		EST1065747 GH_TMO Gossypium hirsutum cDNA, mRNA sequence
contig01656	gi|164345332|gb|ES825766.1|ES825766	97.46	1023	24	2	12	1033	9	1030	0	1806		UFL_363_23 Cotton fiber 0-10 day post anthesis Gossypium hirsutum cDNA, mRNA sequence
contig01657	gi|164361807|gb|ES819101.1|ES819101	98.34	1023	11	6	1	1021	1019	1	0	1846		UFL_299_11 Cotton fiber 0-10 day post anthesis Gossypium hirsutum cDNA, mRNA sequence
contig01658	gi|164273256|gb|ES801134.1|ES801134	99.13	809	4	2	136	941	957	149	0	1534		UFL_573_20 Cotton fiber 0-10 day post anthesis Gossypium hirsutum cDNA, mRNA sequence
contig01659	gi|164283089|gb|ES816617.1|ES816617	99.24	926	7	0	1	926	30	955	0	1784		UFL_191_54 Cotton fiber 0-10 day post anthesis Gossypium hirsutum cDNA, mRNA sequence
contig01660	gi|164343565|gb|ES827125.1|ES827125	96.14	1061	28	13	143	1203	1055	8	0	1677		UFL_343_78 Cotton fiber 0-10 day post anthesis Gossypium hirsutum cDNA, mRNA sequence
contig01661	gi|164344829|gb|ES815149.1|ES815149	98.57	976	13	1	198	1172	984	9	0	1818		UFL_278_57 Cotton fiber 0-10 day post anthesis Gossypium hirsutum cDNA, mRNA sequence
contig01662	gi|164342119|gb|ES807812.1|ES807812	99.74	758	1	1	358	1115	9	765	0	1481		UFL_616_45 Cotton fiber 0-10 day post anthesis Gossypium hirsutum cDNA, mRNA sequence
contig01663	gi|164316654|gb|ES792564.1|ES792564	95.44	790	35	1	577	1365	803	14	0	1273		UFL_604_58 Cotton fiber 0-10 day post anthesis Gossypium hirsutum cDNA, mRNA sequence
contig01664	gi|78327030|gb|DT547304.1|DT547304	98.26	459	1	6	477	929	721	264	0	801		EST1057944 GH_TMO Gossypium hirsutum cDNA, mRNA sequence
contig01665	gi|164329510|gb|ES813255.1|ES813255	100	436	0	0	407	842	9	444	0	864		UFL_260_13 Cotton fiber 0-10 day post anthesis Gossypium hirsutum cDNA, mRNA sequence
contig01666	gi|164284967|gb|ES798065.1|ES798065	99.49	389	1	1	71	458	389	1	0	747		UFL_526_35 Cotton fiber 0-10 day post anthesis Gossypium hirsutum cDNA, mRNA sequence
contig01667	gi|109868814|gb|DW497790.1|DW497790	98.97	871	8	1	264	1133	877	7	0	1649		GH_TMIRS_019_G01_F Cotton Normalized Library dT primed Gossypium hirsutum cDNA, mRNA sequence
contig01668	gi|78351506|gb|DT571780.1|DT571780	99.5	403	1	1	51	453	1	402	0	775		EST1082420 GH_TMO Gossypium hirsutum cDNA, mRNA sequence
contig01669	gi|109886828|gb|DW515797.1|DW515797	99.22	385	3	0	1	385	385	1	0	739		GH_TMIRS_195_B04_F Cotton Normalized Library dT primed Gossypium hirsutum cDNA, mRNA sequence
contig01670	gi|164248083|gb|EX168071.1|EX168071	99.61	779	3	0	1	779	139	917	0	1520		F09_R14_077 Cotton 1-14 day post anthesis Lambda Zap Express Library Gossypium hirsutum cDNA, mRNA sequence
contig01671	gi|109886828|gb|DW515797.1|DW515797	95.45	44	1	1	716	758	429	386	8e-09	63.9		GH_TMIRS_195_B04_F Cotton Normalized Library dT primed Gossypium hirsutum cDNA, mRNA sequence
contig01672	gi|109876823|gb|DW505797.1|DW505797	99.44	539	3	0	1	539	32	570	0	967		GH_TMIRS_097_D05_F Cotton Normalized Library dT primed Gossypium hirsutum cDNA, mRNA sequence
contig01673	gi|164270233|gb|ES808514.1|ES808514	98.82	1020	3	9	1	1020	19	1029	0	1855		UFL_184_29 Cotton fiber 0-10 day post anthesis Gossypium hirsutum cDNA, mRNA sequence
contig01674	gi|164266190|gb|ES806437.1|ES806437	99.74	775	1	1	1	774	775	1	0	1471		UFL_640_87 Cotton fiber 0-10 day post anthesis Gossypium hirsutum cDNA, mRNA sequence
contig01675	gi|84170920|gb|DR459568.1|DR459568	99.82	552	1	0	362	913	559	8	0	1086		CM077F09 Cotton Lambda Zap Express Library Gossypium hirsutum cDNA, mRNA sequence
contig01676	gi|164286231|gb|ES851673.1|ES851673	99.23	776	2	4	482	1253	9	784	0	1376		UFL_661_45 Cotton fiber 0-10 day post anthesis Gossypium hirsutum cDNA, mRNA sequence
contig01677	gi|78341116|gb|DT561390.1|DT561390	93.62	721	38	8	121	837	989	273	0	1001		EST1072030 GH_TMO Gossypium hirsutum cDNA, mRNA sequence
contig01678	gi|164268294|gb|ES813721.1|ES813721	99.59	726	1	1	1	724	733	8	0	1409		UFL_341_40 Cotton fiber 0-10 day post anthesis Gossypium hirsutum cDNA, mRNA sequence
contig01679	gi|24977078|gb|AJ513595.1|AJ513595	100	302	0	0	1	302	46	347	2e-170	599		AJ513595 Gossypium hirsutum ovule first day the flower opens Gossypium hirsutum cDNA clone suo25h07r3, mRNA sequence
contig01680	gi|109881491|gb|DW510461.1|DW510461	99.7	658	1	1	1	657	7	664	0	1233		GH_TMIRS_143_G03_F Cotton Normalized Library dT primed Gossypium hirsutum cDNA, mRNA sequence
contig01681	gi|164243913|gb|ES807047.1|ES807047	99.32	587	4	0	1	587	305	891	0	1132		UFL_633_51 Cotton fiber 0-10 day post anthesis Gossypium hirsutum cDNA, mRNA sequence
contig01682	gi|78324369|gb|DT544643.1|DT544643	99.8	500	1	0	1	500	84	583	0	983		EST1055283 GH_TMO Gossypium hirsutum cDNA, mRNA sequence
contig01683	gi|109827851|gb|DW226511.1|DW226511	100	778	0	0	287	1064	778	1	0	1542		GH_HYPT_01-01-22R_D12_InvR_29Apr04_090_F Stem - 3 weeks after planting Gossypium hirsutum cDNA, mRNA sequence
contig01684	gi|164241676|gb|ES799585.1|ES799585	97.47	1106	17	11	171	1269	1117	16	0	1883		UFL_614_26 Cotton fiber 0-10 day post anthesis Gossypium hirsutum cDNA, mRNA sequence
contig01685	gi|164336501|gb|ES816971.1|ES816971	97.96	834	14	3	1	832	135	967	0	1497		UFL_176_29 Cotton fiber 0-10 day post anthesis Gossypium hirsutum cDNA, mRNA sequence
contig01686	gi|3326265|gb|AI055151.1|AI055151	99.62	529	1	1	594	1121	1	529	0	1027		coau0003C23 Cotton Boll Abscission Zone cDNA Library Gossypium hirsutum cDNA clone coau0003C23 5', mRNA sequence
contig01687	gi|73866054|gb|DT468792.1|DT468792	99.5	798	3	1	410	1206	861	64	0	1542		GH_CHX22H07.r GH_CHX Gossypium hirsutum cDNA clone GH_CHX22H07 3', mRNA sequence
contig01688	gi|164315966|gb|EV497136.1|EV497136	99.85	662	0	1	338	999	3	663	0	1296		sg108D05 Cotton Lambda Zap Express Library Gossypium hirsutum cDNA, mRNA sequence
contig01689	gi|62295997|gb|DN779365.1|DN779365	99.33	150	1	0	1	150	430	281	1e-77	289		CFUS8.2C07 Cotton Root and Hypocotyl tissues infected with Fusarium oxysporum f.sp. vasinfectum (Fov) Lambda ZIPLOX Library (CFUS) Gossypium hirsutum cDNA clone CFUS8.2C07 5' similar to salt tolerance protein 1, mRNA sequence
contig01690	gi|164267223|gb|ES808470.1|ES808470	98.56	1041	2	12	4	1042	9	1038	0	1852		UFL_279_74 Cotton fiber 0-10 day post anthesis Gossypium hirsutum cDNA, mRNA sequence
contig01691	gi|7958740|gb|AW587457.1|AW587457	99.83	596	1	0	1	596	40	635	0	1174		IPPGHZ0043 Cotton fiber and embryo Lambda Zap Express Library Gossypium hirsutum cDNA 5' similar to (U80668) homogentisate 1,2-dioxygenase [Arabidopsis thaliana], mRNA sequence
contig01692	gi|109881494|gb|DW510464.1|DW510464	99.75	398	1	0	1	398	580	183	0	739		GH_TMIRS_143_G06_F Cotton Normalized Library dT primed Gossypium hirsutum cDNA, mRNA sequence
contig01693	gi|164295534|gb|EX170992.1|EX170992	100	434	0	0	30	463	62	495	0	860		G09_F-14_069 Cotton 1-14 day post anthesis Lambda Zap Express Library Gossypium hirsutum cDNA, mRNA sequence
contig01694	gi|164311640|gb|ES818972.1|ES818972	98.16	760	9	2	46	800	826	67	0	1346		UFL_288_32 Cotton fiber 0-10 day post anthesis Gossypium hirsutum cDNA, mRNA sequence
contig01695	gi|164339331|gb|ES815299.1|ES815299	98.72	938	9	3	301	1235	946	9	0	1740		UFL_272_63 Cotton fiber 0-10 day post anthesis Gossypium hirsutum cDNA, mRNA sequence
contig01696	gi|78343139|gb|DT563413.1|DT563413	99.64	823	3	0	366	1188	823	1	0	1501		EST1074053 GH_TMO Gossypium hirsutum cDNA, mRNA sequence
contig01697	gi|164260139|gb|ES795347.1|ES795347	98.76	965	6	6	247	1208	981	20	0	1770		UFL_617_23 Cotton fiber 0-10 day post anthesis Gossypium hirsutum cDNA, mRNA sequence
contig01698	gi|84158792|gb|DN827856.1|DN827856	92.16	102	8	0	216	317	754	653	2e-32	141		G.hir-45, 60 hrs post inoculation 177 Leaf cDNA 45, 60 hrs post inoculation with Xanthomonas campestris pv. malvacearum 3631 Gossypium hirsutum cDNA, mRNA sequence
contig01699	gi|78336045|gb|DT556319.1|DT556319	99.23	913	5	2	1	911	11	923	0	1739		EST1066959 GH_TMO Gossypium hirsutum cDNA, mRNA sequence
contig01700	gi|164250309|gb|ES810231.1|ES810231	97.39	995	21	3	127	1117	1002	9	0	1746		UFL_290_21 Cotton fiber 0-10 day post anthesis Gossypium hirsutum cDNA, mRNA sequence
contig01701	gi|164347483|gb|ES823820.1|ES823820	98.43	1022	15	1	61	1082	6	1026	0	1891		UFL_350_36 Cotton fiber 0-10 day post anthesis Gossypium hirsutum cDNA, mRNA sequence
contig01702	gi|164356557|gb|ES805328.1|ES805328	97.33	1050	21	7	9	1052	7	1055	0	1804		UFL_624_94 Cotton fiber 0-10 day post anthesis Gossypium hirsutum cDNA, mRNA sequence
contig01703	gi|164269472|gb|ES847317.1|ES847317	97.83	737	11	5	36	768	8	743	0	1294		UFL_142_85 Cotton fiber 0-10 day post anthesis Gossypium hirsutum cDNA, mRNA sequence
contig01704	gi|164359639|gb|EX168541.1|EX168541	99.56	456	0	2	683	1137	55	509	0	872		H01_R-19_013 Cotton 1-14 day post anthesis Lambda Zap Express Library Gossypium hirsutum cDNA, mRNA sequence
contig01705	gi|164250255|gb|ES806322.1|ES806322	97.65	1023	16	6	203	1219	1028	8	0	1794		UFL_640_62 Cotton fiber 0-10 day post anthesis Gossypium hirsutum cDNA, mRNA sequence
contig01706	gi|164319359|gb|ES816825.1|ES816825	97.01	1004	19	10	1	996	33	1033	0	1675		UFL_209_88 Cotton fiber 0-10 day post anthesis Gossypium hirsutum cDNA, mRNA sequence
contig01707	gi|78347645|gb|DT567919.1|DT567919	99.62	520	2	0	1	520	751	232	0	1015		EST1078559 GH_TMO Gossypium hirsutum cDNA, mRNA sequence
contig01708	gi|164365516|gb|ES831865.1|ES831865	98.21	948	16	1	211	1157	9	956	0	1737		UFL_357_39 Cotton fiber 0-10 day post anthesis Gossypium hirsutum cDNA, mRNA sequence
contig01709	gi|78336895|gb|DT557169.1|DT557169	97.97	887	13	5	1	886	883	1	0	1596		EST1067809 GH_TMO Gossypium hirsutum cDNA, mRNA sequence
contig01710	gi|164311819|gb|EV483741.1|EV483741	100	695	0	0	208	902	1	695	0	1378		044F08 Cotton Lambda Zap Express Library Gossypium hirsutum cDNA, mRNA sequence
contig01711	gi|78351323|gb|DT571597.1|DT571597	99.22	767	6	0	62	828	767	1	0	1473		EST1082237 GH_TMO Gossypium hirsutum cDNA, mRNA sequence
contig01712	gi|164340280|gb|ES792726.1|ES792726	98.24	1024	14	4	73	1094	9	1030	0	1855		UFL_606_54 Cotton fiber 0-10 day post anthesis Gossypium hirsutum cDNA, mRNA sequence
contig01713	gi|109876090|gb|DW505064.1|DW505064	93.7	254	10	4	71	320	1	252	4e-95	349		GH_TMIRS_090_C12_R Cotton Normalized Library dT primed Gossypium hirsutum cDNA, mRNA sequence
contig01714	gi|109826927|gb|DW225636.1|DW225636	96.07	560	22	0	730	1289	806	247	0	936		GH_HYPT_01-01-11R_B11_InvR_21Apr04_093_R Stem - 3 weeks after planting Gossypium hirsutum cDNA, mRNA sequence
contig01715	gi|164308392|gb|ES833296.1|ES833296	100	95	0	0	812	906	10	104	2e-46	188		UFL_387_35 Cotton fiber 0-10 day post anthesis Gossypium hirsutum cDNA, mRNA sequence
contig01716	gi|164292989|gb|ES807264.1|ES807264	100	456	0	0	78	533	462	7	0	904		UFL_637_05 Cotton fiber 0-10 day post anthesis Gossypium hirsutum cDNA, mRNA sequence
contig01717	gi|164284632|gb|ES821664.1|ES821664	98.76	643	7	1	576	1217	692	50	0	1203		UFL_456_30 Cotton fiber 0-10 day post anthesis Gossypium hirsutum cDNA, mRNA sequence
contig01718	gi|164289286|gb|ES825233.1|ES825233	98.58	633	9	0	144	776	806	174	0	1183		UFL_423_91 Cotton fiber 0-10 day post anthesis Gossypium hirsutum cDNA, mRNA sequence
contig01719	gi|109872412|gb|DW501387.1|DW501387	98.76	886	10	1	1	886	17	901	0	1661		GH_TMIRS_056_B08_F Cotton Normalized Library dT primed Gossypium hirsutum cDNA, mRNA sequence
contig01720	gi|78327590|gb|DT547864.1|DT547864	99.69	960	2	1	285	1244	959	1	0	1871		EST1058504 GH_TMO Gossypium hirsutum cDNA, mRNA sequence
contig01721	gi|84149541|gb|DN780841.1|DN780841	99.75	785	2	0	130	914	814	30	0	1540		G.hir-Cotyledon 1369 cDNA from Cotyledons Gossypium hirsutum cDNA, mRNA sequence
contig01722	gi|84164804|gb|DR453452.1|DR453452	99.59	493	1	1	611	1102	539	47	0	954		CM013D02 Cotton Lambda Zap Express Library Gossypium hirsutum cDNA, mRNA sequence
contig01723	gi|164305574|gb|ES823021.1|ES823021	98.55	966	10	4	1	963	106	1070	0	1772		UFL_354_83 Cotton fiber 0-10 day post anthesis Gossypium hirsutum cDNA, mRNA sequence
contig01724	gi|5046729|gb|AI727877.1|AI727877	96.52	718	24	1	99	815	718	1	0	1221		BNLGHi9346 Six-day Cotton fiber Gossypium hirsutum cDNA 5' similar to (AC002510) unknown protein [Arabidopsis thaliana], mRNA sequence
contig01725	gi|164298243|gb|ES813031.1|ES813031	95.7	558	19	5	1	557	460	1013	0	882		UFL_172_20 Cotton fiber 0-10 day post anthesis Gossypium hirsutum cDNA, mRNA sequence
contig01726	gi|164253755|gb|ES834245.1|ES834245	98.8	748	7	2	412	1159	792	47	0	1396		UFL_399_32 Cotton fiber 0-10 day post anthesis Gossypium hirsutum cDNA, mRNA sequence
contig01727	gi|164333657|gb|ES816139.1|ES816139	98.68	1057	12	2	192	1247	1090	35	0	1931		UFL_215_23 Cotton fiber 0-10 day post anthesis Gossypium hirsutum cDNA, mRNA sequence
contig01728	gi|109870358|gb|DW499334.1|DW499334	99.24	655	5	0	12	666	719	65	0	1259		GH_TMIRS_035_B01_F Cotton Normalized Library dT primed Gossypium hirsutum cDNA, mRNA sequence
contig01729	gi|164340082|gb|ES827511.1|ES827511	99.68	624	1	1	1	623	624	1	0	1213		UFL_419_57 Cotton fiber 0-10 day post anthesis Gossypium hirsutum cDNA, mRNA sequence
contig01730	gi|73863814|gb|DT466553.1|DT466553	99.32	738	5	0	12	749	14	751	0	1425		GH_CHX19A16.f GH_CHX Gossypium hirsutum cDNA clone GH_CHX19A16 5', mRNA sequence
contig01731	gi|325464804|gb|JG450902.1|JG450902	99.48	769	3	1	218	985	7	775	0	1485		1P23-24-25-D3-T3 Subtracted cDNA library from Gossypium hirsutum L. variety Bikaneri Narma Gossypium hirsutum cDNA, mRNA sequence
contig01732	gi|78334326|gb|DT554600.1|DT554600	99.32	881	4	2	1	880	79	958	0	1683		EST1065240 GH_TMO Gossypium hirsutum cDNA, mRNA sequence
contig01733	gi|73860363|gb|DT463102.1|DT463102	98.29	469	1	4	1	465	487	22	0	787		GH_CHX13B06.f GH_CHX Gossypium hirsutum cDNA clone GH_CHX13B06 5', mRNA sequence
contig01734	gi|78330255|gb|DT550529.1|DT550529	99.8	501	1	0	779	1279	562	62	0	985		EST1061169 GH_TMO Gossypium hirsutum cDNA, mRNA sequence
contig01736	gi|73863066|gb|DT465805.1|DT465805	97.95	635	13	0	345	979	832	198	0	1156		GH_CHX17P11.f GH_CHX Gossypium hirsutum cDNA clone GH_CHX17P11 5', mRNA sequence
contig01737	gi|54117599|gb|CO493108.1|CO493108	98.35	484	6	2	393	875	36	518	0	880		G.h.fbr-sw02498 G.h.fbr-sw Gossypium hirsutum cDNA, mRNA sequence
contig01738	gi|109877711|gb|DW506684.1|DW506684	98	350	5	2	675	1022	3	352	5e-177	622		GH_TMIRS_106_B12_F Cotton Normalized Library dT primed Gossypium hirsutum cDNA, mRNA sequence
contig01739	gi|73852338|gb|DT461358.1|DT461358	97.49	876	19	2	1	876	21	893	0	1548		GH_ON40M15.r GH_ON Gossypium hirsutum cDNA clone GH_ON40M15 3', mRNA sequence
contig01740	gi|78331816|gb|DT552090.1|DT552090	100	72	0	0	180	251	490	561	1e-32	143		EST1062730 GH_TMO Gossypium hirsutum cDNA, mRNA sequence
contig01741	gi|109843121|gb|DW241679.1|DW241679	97.6	792	18	1	764	1555	2	792	0	1413		GH_TS_1-04-02_B07_LibSeq2_28Nov03_061_F Stem - 3-5 weeks after planting Gossypium hirsutum cDNA, mRNA sequence
contig01742	gi|73859640|gb|DT462379.1|DT462379	99.18	852	7	0	590	1441	866	15	0	1635		GH_CHX12A02.r GH_CHX Gossypium hirsutum cDNA clone GH_CHX12A02 3', mRNA sequence
contig01743	gi|73861437|gb|DT464176.1|DT464176	98.61	432	6	0	1	432	601	170	0	809		GH_CHX15C17.r GH_CHX Gossypium hirsutum cDNA clone GH_CHX15C17 3', mRNA sequence
contig01744	gi|164258242|gb|ES795326.1|ES795326	100	729	0	0	1	729	737	9	0	1403		UFL_613_90 Cotton fiber 0-10 day post anthesis Gossypium hirsutum cDNA, mRNA sequence
contig01745	gi|164264232|gb|ES808414.1|ES808414	97.75	979	21	1	223	1200	987	9	0	1758		UFL_219_49 Cotton fiber 0-10 day post anthesis Gossypium hirsutum cDNA, mRNA sequence
contig01746	gi|78332378|gb|DT552652.1|DT552652	99.76	849	2	0	1	849	119	967	0	1667		EST1063292 GH_TMO Gossypium hirsutum cDNA, mRNA sequence
contig01747	gi|164322265|gb|ES846546.1|ES846546	99.72	716	2	0	389	1104	1	716	0	1403		UFL_134_55 Cotton fiber 0-10 day post anthesis Gossypium hirsutum cDNA, mRNA sequence
contig01748	gi|164257503|gb|ES817127.1|ES817127	95.01	902	28	16	1	898	171	1059	0	1308		UFL_284_14 Cotton fiber 0-10 day post anthesis Gossypium hirsutum cDNA, mRNA sequence
contig01749	gi|164265273|gb|ES812251.1|ES812251	97.88	707	12	3	1	704	28	734	0	1263		UFL_167_23 Cotton fiber 0-10 day post anthesis Gossypium hirsutum cDNA, mRNA sequence
contig01750	gi|109861256|gb|DW490233.1|DW490233	99.12	679	2	3	584	1258	25	703	0	1221		GH_RMIRS_079_D08_R Cotton Normalized Library random primed Gossypium hirsutum cDNA, mRNA sequence
contig01751	gi|109861238|gb|DW490215.1|DW490215	98.87	883	7	3	217	1098	905	25	0	1647		GH_RMIRS_079_C11_R Cotton Normalized Library random primed Gossypium hirsutum cDNA, mRNA sequence
contig01752	gi|54116895|gb|CO492404.1|CO492404	98.26	345	4	1	1	343	56	400	7e-180	630		G.h.fbr-sw01794 G.h.fbr-sw Gossypium hirsutum cDNA, mRNA sequence
contig01753	gi|164316196|gb|EX169008.1|EX169008	96.56	814	25	3	1	813	73	884	0	1354		H01_R-24_013 Cotton 1-14 day post anthesis Lambda Zap Express Library Gossypium hirsutum cDNA, mRNA sequence
contig01754	gi|164289121|gb|ES794867.1|ES794867	97.32	1007	14	12	1	994	43	1049	0	1689		UFL_584_08 Cotton fiber 0-10 day post anthesis Gossypium hirsutum cDNA, mRNA sequence
contig01755	gi|109875148|gb|DW504122.1|DW504122	98.23	846	14	1	54	899	3	847	0	1550		GH_TMIRS_081_A12_R Cotton Normalized Library dT primed Gossypium hirsutum cDNA, mRNA sequence
contig01756	gi|164332859|gb|ES822532.1|ES822532	99.5	807	2	1	414	1218	9	815	0	1562		UFL_351_96 Cotton fiber 0-10 day post anthesis Gossypium hirsutum cDNA, mRNA sequence
contig01757	gi|78324269|gb|DT544543.1|DT544543	99.51	406	1	1	1	405	460	865	0	781		EST1055183 GH_TMO Gossypium hirsutum cDNA, mRNA sequence
contig01758	gi|109888009|gb|DW516978.1|DW516978	97.86	608	11	2	894	1500	1	607	0	1088		GH_TMIRS_206_H12_F Cotton Normalized Library dT primed Gossypium hirsutum cDNA, mRNA sequence
contig01759	gi|73862926|gb|DT465665.1|DT465665	98.11	793	13	1	366	1156	793	1	0	1447		GH_CHX17L23.f GH_CHX Gossypium hirsutum cDNA clone GH_CHX17L23 5', mRNA sequence
contig01760	gi|78334759|gb|DT555033.1|DT555033	99.59	964	1	3	133	1094	1	963	0	1808		EST1065673 GH_TMO Gossypium hirsutum cDNA, mRNA sequence
contig01761	gi|31074017|gb|CA994296.1|CA994296	98.95	1238	12	1	1	1237	125	1362	0	2343		M16-91 Pst1-M fragment Gossypium hirsutum cDNA 5', mRNA sequence
contig01762	gi|164258578|gb|ES829086.1|ES829086	97.72	746	14	3	536	1279	1062	318	0	1320		UFL_317_92 Cotton fiber 0-10 day post anthesis Gossypium hirsutum cDNA, mRNA sequence
contig01763	gi|84167275|gb|DR455923.1|DR455923	98.62	650	7	2	73	722	648	1	0	1201		CM039D02 Cotton Lambda Zap Express Library Gossypium hirsutum cDNA, mRNA sequence
contig01764	gi|164242121|gb|ES842364.1|ES842364	94.99	779	28	10	114	886	780	7	0	1160		UFL_087_27 Cotton fiber 0-10 day post anthesis Gossypium hirsutum cDNA, mRNA sequence
contig01765	gi|164367832|gb|ES800647.1|ES800647	98.44	771	9	3	1	768	814	44	0	1409		UFL_443_38 Cotton fiber 0-10 day post anthesis Gossypium hirsutum cDNA, mRNA sequence
contig01766	gi|164321652|gb|ES801456.1|ES801456	96.97	692	18	3	84	774	1014	325	0	1181		UFL_505_45 Cotton fiber 0-10 day post anthesis Gossypium hirsutum cDNA, mRNA sequence
contig01767	gi|164262984|gb|ES794113.1|ES794113	97.7	871	15	3	1	867	197	1066	0	1548		UFL_598_88 Cotton fiber 0-10 day post anthesis Gossypium hirsutum cDNA, mRNA sequence
contig01768	gi|164271235|gb|ES823978.1|ES823978	98.46	1040	8	8	229	1263	9	1045	0	1871		UFL_353_95 Cotton fiber 0-10 day post anthesis Gossypium hirsutum cDNA, mRNA sequence
contig01769	gi|78334219|gb|DT554493.1|DT554493	99.7	676	1	1	1	675	323	998	0	1316		EST1065133 GH_TMO Gossypium hirsutum cDNA, mRNA sequence
contig01770	gi|109887380|gb|DW516349.1|DW516349	97.74	442	8	2	91	530	1	442	0	781		GH_TMIRS_200_G02 Cotton Normalized Library dT primed Gossypium hirsutum cDNA, mRNA sequence
contig01771	gi|164305294|gb|ES850600.1|ES850600	98.63	874	11	1	7	880	904	32	0	1588		UFL_684_46 Cotton fiber 0-10 day post anthesis Gossypium hirsutum cDNA, mRNA sequence
contig01772	gi|109884797|gb|DW513767.1|DW513767	97.37	761	16	3	48	807	760	3	0	1328		GH_TMIRS_176_A05_F Cotton Normalized Library dT primed Gossypium hirsutum cDNA, mRNA sequence
contig01773	gi|164251596|gb|ES831960.1|ES831960	99.06	1059	7	3	205	1261	1084	27	0	1996		UFL_347_02 Cotton fiber 0-10 day post anthesis Gossypium hirsutum cDNA, mRNA sequence
contig01774	gi|73863260|gb|DT465999.1|DT465999	98.49	861	11	2	207	1065	15	875	0	1588		GH_CHX18E03.f GH_CHX Gossypium hirsutum cDNA clone GH_CHX18E03 5', mRNA sequence
contig01775	gi|164256314|gb|ES794710.1|ES794710	97.52	1048	22	3	52	1097	1054	9	0	1816		UFL_607_72 Cotton fiber 0-10 day post anthesis Gossypium hirsutum cDNA, mRNA sequence
contig01776	gi|109889896|gb|DW518864.1|DW518864	98.79	825	10	0	281	1105	920	96	0	1558		GH_TMIRS_225_B03_F Cotton Normalized Library dT primed Gossypium hirsutum cDNA, mRNA sequence
contig01777	gi|164254734|gb|ES829033.1|ES829033	97.78	1037	11	12	1	1035	68	1094	0	1778		UFL_225_21 Cotton fiber 0-10 day post anthesis Gossypium hirsutum cDNA, mRNA sequence
contig01778	gi|164336498|gb|ES816968.1|ES816968	95.45	836	32	6	349	1181	1031	199	0	1308		UFL_265_47 Cotton fiber 0-10 day post anthesis Gossypium hirsutum cDNA, mRNA sequence
contig01779	gi|78334436|gb|DT554710.1|DT554710	98.2	946	17	0	302	1247	1	946	0	1740		EST1065350 GH_TMO Gossypium hirsutum cDNA, mRNA sequence
contig01780	gi|84170929|gb|DR459577.1|DR459577	97.34	639	13	3	224	861	7	642	0	1110		CM077G06 Cotton Lambda Zap Express Library Gossypium hirsutum cDNA, mRNA sequence
contig01781	gi|31074011|gb|CA994290.1|CA994290	99.32	1027	0	3	11	1032	1025	1	0	1965		M16-40 Pst1-M fragment Gossypium hirsutum cDNA 5', mRNA sequence
contig01782	gi|164335599|gb|ES801032.1|ES801032	99.58	944	3	1	19	961	6	949	0	1832		UFL_515_58 Cotton fiber 0-10 day post anthesis Gossypium hirsutum cDNA, mRNA sequence
contig01783	gi|109881852|gb|DW510822.1|DW510822	98.32	832	13	1	73	903	1	832	0	1532		GH_TMIRS_147_C06_F Cotton Normalized Library dT primed Gossypium hirsutum cDNA, mRNA sequence
contig01784	gi|109864283|gb|DW493259.1|DW493259	98.92	558	6	0	1	558	158	715	0	1059		GH_RMIRS_095_H05_F Cotton Normalized Library random primed Gossypium hirsutum cDNA, mRNA sequence
contig01785	gi|164346014|gb|ES816996.1|ES816996	99.48	574	3	0	1	574	709	136	0	1114		UFL_272_07 Cotton fiber 0-10 day post anthesis Gossypium hirsutum cDNA, mRNA sequence
contig01786	gi|164322669|gb|ES836478.1|ES836478	95.34	536	25	0	325	860	1	536	0	864		UFL_020_57 Cotton fiber 0-10 day post anthesis Gossypium hirsutum cDNA, mRNA sequence
contig01788	gi|109870917|gb|DW499893.1|DW499893	99.03	824	5	3	93	915	822	1	0	1511		GH_TMIRS_040_H06_R Cotton Normalized Library dT primed Gossypium hirsutum cDNA, mRNA sequence
contig01789	gi|78335348|gb|DT555622.1|DT555622	97.99	895	18	0	332	1226	895	1	0	1631		EST1066262 GH_TMO Gossypium hirsutum cDNA, mRNA sequence
contig01790	gi|109866134|gb|DW495110.1|DW495110	92.95	794	54	2	1	793	118	910	0	1114		GH_RMIRS_105_H09_R Cotton Normalized Library random primed Gossypium hirsutum cDNA, mRNA sequence
contig01791	gi|78331635|gb|DT551909.1|DT551909	100	810	0	0	1	810	8	817	0	1606		EST1062549 GH_TMO Gossypium hirsutum cDNA, mRNA sequence
contig01792	gi|164241621|gb|ES796736.1|ES796736	97.67	987	18	5	844	1826	9	994	0	1735		UFL_575_31 Cotton fiber 0-10 day post anthesis Gossypium hirsutum cDNA, mRNA sequence
contig01793	gi|164354007|gb|ES831668.1|ES831668	97.72	615	14	0	133	747	627	13	0	1108		UFL_423_95 Cotton fiber 0-10 day post anthesis Gossypium hirsutum cDNA, mRNA sequence
contig01794	gi|164289248|gb|EX165786.1|EX165786	98.65	741	10	0	8	748	47	787	0	1400		F07_P-17_060 Cotton 1-14 day post anthesis Lambda Zap Express Library Gossypium hirsutum cDNA, mRNA sequence
contig01795	gi|109825090|gb|DW223826.1|DW223826	98.99	694	6	1	408	1100	694	1	0	1312		GH_HYPS_01-01-01R_B12_InvR_13Apr04_094_F Stem - 7 weeks after planting Gossypium hirsutum cDNA, mRNA sequence
contig01796	gi|84168388|gb|DR457036.1|DR457036	98.15	433	8	0	1	433	457	25	0	795		CM051A08 Cotton Lambda Zap Express Library Gossypium hirsutum cDNA, mRNA sequence
contig01797	gi|164369586|gb|ES804961.1|ES804961	96.65	776	20	6	1	773	268	1040	0	1243		UFL_635_24 Cotton fiber 0-10 day post anthesis Gossypium hirsutum cDNA, mRNA sequence
contig01798	gi|164258216|gb|ES794505.1|ES794505	99	1005	6	4	240	1243	9	1010	0	1780		UFL_571_10 Cotton fiber 0-10 day post anthesis Gossypium hirsutum cDNA, mRNA sequence
contig01799	gi|164284159|gb|ES832530.1|ES832530	99.65	578	1	1	649	1225	69	646	0	1122		UFL_336_23 Cotton fiber 0-10 day post anthesis Gossypium hirsutum cDNA, mRNA sequence
contig01801	gi|109872634|gb|DW501609.1|DW501609	96.97	760	20	3	201	957	760	1	0	1300		GH_TMIRS_058_D05 Cotton Normalized Library dT primed Gossypium hirsutum cDNA, mRNA sequence
contig01802	gi|109873397|gb|DW502372.1|DW502372	97.66	640	11	2	3	638	640	1	0	1138		GH_TMIRS_065_G04_F Cotton Normalized Library dT primed Gossypium hirsutum cDNA, mRNA sequence
contig01803	gi|84157581|gb|DN826628.1|DN826628	98.17	656	10	2	395	1048	665	10	0	1191		G.hir-8,14 hrs post inoculation 571 Leaf cDNA 8,14 hrs post inoculation with Xanthomonas campestris pv. malvacearum 3631 Gossypium hirsutum cDNA, mRNA sequence
contig01805	gi|73859533|gb|DT462272.1|DT462272	80.67	269	52	0	297	565	205	473	4e-26	121		GH_CHX10G07.x GH_CHX Gossypium hirsutum cDNA clone GH_CHX10G07 5', mRNA sequence
contig01806	gi|164350963|gb|ES815776.1|ES815776	97.61	1086	21	3	29	1110	1	1085	0	1901		UFL_316_80 Cotton fiber 0-10 day post anthesis Gossypium hirsutum cDNA, mRNA sequence
contig01807	gi|109870799|gb|DW499775.1|DW499775	81.96	194	35	0	181	374	817	624	3e-22	107		GH_TMIRS_039_E08_F Cotton Normalized Library dT primed Gossypium hirsutum cDNA, mRNA sequence
contig01808	gi|109841813|gb|DW240373.1|DW240373	99.57	700	2	1	470	1169	699	1	0	1356		GH_TS_1-01-01_G02_LibSeq2_25Nov03_004 Stem - 3-5 weeks after planting Gossypium hirsutum cDNA, mRNA sequence
contig01809	gi|78351042|gb|DT571316.1|DT571316	99.89	907	0	1	322	1227	940	34	0	1782		EST1081956 GH_TMO Gossypium hirsutum cDNA, mRNA sequence
contig01810	gi|109873270|gb|DW502245.1|DW502245	98.6	784	11	0	196	979	964	181	0	1469		GH_TMIRS_064_E12_F Cotton Normalized Library dT primed Gossypium hirsutum cDNA, mRNA sequence
contig01811	gi|78350175|gb|DT570449.1|DT570449	97.84	463	5	5	926	1388	861	404	0	799		EST1081089 GH_TMO Gossypium hirsutum cDNA, mRNA sequence
contig01812	gi|109849016|gb|DW477995.1|DW477995	98.84	945	10	1	182	1126	24	967	0	1780		GH_RMIRS_011_F12_R Cotton Normalized Library random primed Gossypium hirsutum cDNA, mRNA sequence
contig01813	gi|109853577|gb|DW482556.1|DW482556	99.35	614	4	0	26	639	23	636	0	1185		GH_RMIRS_037_A06_R Cotton Normalized Library random primed Gossypium hirsutum cDNA, mRNA sequence
contig01814	gi|54119824|gb|CO495333.1|CO495333	96.66	329	11	0	462	790	431	103	8e-160	565		G.h.fbr-sw04723 G.h.fbr-sw Gossypium hirsutum cDNA, mRNA sequence
contig01815	gi|164366624|gb|ES850630.1|ES850630	96.47	340	11	1	1	340	236	574	6e-162	571		UFL_670_01 Cotton fiber 0-10 day post anthesis Gossypium hirsutum cDNA, mRNA sequence
contig01816	gi|164313304|gb|EV497065.1|EV497065	99.16	359	1	2	627	985	612	256	0	672		sg106C10 Cotton Lambda Zap Express Library Gossypium hirsutum cDNA, mRNA sequence
contig01817	gi|109834030|gb|DW232595.1|DW232595	99.76	848	1	1	90	937	1	847	0	1657		GH_OVFIB_01-01-16R_F02_InvR_12Feb04_006_F Ovules - day of anthesis Gossypium hirsutum cDNA, mRNA sequence
contig01818	gi|84149678|gb|DN780978.1|DN780978	98.52	674	10	0	815	1488	777	104	0	1257		G.hir-Cotyledon 1506 cDNA from Cotyledons Gossypium hirsutum cDNA, mRNA sequence
contig01819	gi|84144177|gb|DN758419.1|DN758419	97.87	657	12	2	221	877	1	655	0	1178		G.hir-stem 923 PCR amplified cotton stem cDNA Gossypium hirsutum cDNA, mRNA sequence
contig01820	gi|109888049|gb|DW517018.1|DW517018	99.87	771	0	1	284	1053	1	771	0	1513		GH_TMIRS_207_C09_F Cotton Normalized Library dT primed Gossypium hirsutum cDNA, mRNA sequence
contig01821	gi|109890933|gb|DW519896.1|DW519896	98.09	681	10	1	1	678	238	918	0	1243		GH_TMIRS_235_D05_F Cotton Normalized Library dT primed Gossypium hirsutum cDNA, mRNA sequence
contig01822	gi|164326285|gb|ES841908.1|ES841908	96.72	853	20	8	7	854	1011	162	0	1405		UFL_082_27 Cotton fiber 0-10 day post anthesis Gossypium hirsutum cDNA, mRNA sequence
contig01823	gi|5050178|gb|AI731326.1|AI731326	99.6	497	2	0	3	499	125	621	0	971		BNLGHi9226 Six-day Cotton fiber Gossypium hirsutum cDNA 5' similar to (Z97341) membrane protein homolog [Arabidopsis thaliana], mRNA sequence
contig01824	gi|164340427|gb|ES827526.1|ES827526	97.77	1074	13	10	5	1069	1072	1	0	1861		UFL_414_61 Cotton fiber 0-10 day post anthesis Gossypium hirsutum cDNA, mRNA sequence
contig01825	gi|164356999|gb|ES828797.1|ES828797	97.95	829	12	5	237	1063	969	144	0	1469		UFL_191_07 Cotton fiber 0-10 day post anthesis Gossypium hirsutum cDNA, mRNA sequence
contig01826	gi|78334427|gb|DT554701.1|DT554701	99.25	929	7	0	115	1043	1	929	0	1786		EST1065341 GH_TMO Gossypium hirsutum cDNA, mRNA sequence
contig01827	gi|78325549|gb|DT545823.1|DT545823	99.34	906	5	1	123	1027	1	906	0	1740		EST1056463 GH_TMO Gossypium hirsutum cDNA, mRNA sequence
contig01828	gi|109870479|gb|DW499455.1|DW499455	98.34	541	9	0	4	544	10	550	0	1001		GH_TMIRS_036_C08_F Cotton Normalized Library dT primed Gossypium hirsutum cDNA, mRNA sequence
contig01829	gi|164284498|gb|ES800170.1|ES800170	97.48	954	18	4	129	1079	959	9	0	1673		UFL_541_36 Cotton fiber 0-10 day post anthesis Gossypium hirsutum cDNA, mRNA sequence
contig01830	gi|109884382|gb|DW513352.1|DW513352	98.72	547	7	0	706	1252	1	547	0	987		GH_TMIRS_172_A02_F Cotton Normalized Library dT primed Gossypium hirsutum cDNA, mRNA sequence
contig01831	gi|84169495|gb|DR458143.1|DR458143	99.49	196	1	0	1	196	15	210	3e-104	381		CM062F07 Cotton Lambda Zap Express Library Gossypium hirsutum cDNA, mRNA sequence
contig01832	gi|164282744|gb|ES848173.1|ES848173	99.39	491	1	2	1	490	490	1	0	934		UFL_152_15 Cotton fiber 0-10 day post anthesis Gossypium hirsutum cDNA, mRNA sequence
contig01833	gi|109832464|gb|DW231023.1|DW231023	99.54	435	2	0	1	435	3	437	0	846		GH_OVfbl_01-01-19R_E08_InvR_11Feb04_056_R Ovules - day of anthesis from a fiberless mutant Gossypium hirsutum cDNA, mRNA sequence
contig01834	gi|78354082|gb|DT574356.1|DT574356	98.79	912	7	4	97	1006	1	910	0	1689		EST1084996 GH_TMO Gossypium hirsutum cDNA, mRNA sequence
contig01835	gi|109865397|gb|DW494373.1|DW494373	97.21	609	16	1	592	1199	1	609	0	1065		GH_RMIRS_102_A04_R Cotton Normalized Library random primed Gossypium hirsutum cDNA, mRNA sequence
contig01836	gi|164334293|gb|ES793076.1|ES793076	98.54	1024	9	6	196	1215	7	1028	0	1863		UFL_563_57 Cotton fiber 0-10 day post anthesis Gossypium hirsutum cDNA, mRNA sequence
contig01837	gi|109869339|gb|DW498315.1|DW498315	99.48	383	2	0	1	383	162	544	0	743		GH_TMIRS_024_G04_F Cotton Normalized Library dT primed Gossypium hirsutum cDNA, mRNA sequence
contig01838	gi|164285609|gb|ES816702.1|ES816702	94.41	519	23	6	266	778	1012	494	0	751		UFL_217_27 Cotton fiber 0-10 day post anthesis Gossypium hirsutum cDNA, mRNA sequence
contig01839	gi|109867529|gb|DW496505.1|DW496505	99.75	804	2	0	236	1039	1	804	0	1582		GH_TMIRS_006_G10_F Cotton Normalized Library dT primed Gossypium hirsutum cDNA, mRNA sequence
contig01840	gi|164275655|gb|ES813856.1|ES813856	99.41	170	0	1	50	218	749	580	5e-87	321		UFL_213_81 Cotton fiber 0-10 day post anthesis Gossypium hirsutum cDNA, mRNA sequence
contig01841	gi|164250216|gb|ES803628.1|ES803628	97.9	858	18	0	215	1072	9	866	0	1558		UFL_563_32 Cotton fiber 0-10 day post anthesis Gossypium hirsutum cDNA, mRNA sequence
contig01842	gi|164275036|gb|ES825951.1|ES825951	99.73	377	0	1	1	376	593	217	0	731		UFL_410_93 Cotton fiber 0-10 day post anthesis Gossypium hirsutum cDNA, mRNA sequence
contig01843	gi|109826654|gb|DW225364.1|DW225364	99.42	856	5	0	87	942	1	856	0	1659		GH_HYPT_01-01-07R_F02_InvR_21Apr04_006_F Stem - 3 weeks after planting Gossypium hirsutum cDNA, mRNA sequence
contig01844	gi|78330692|gb|DT550966.1|DT550966	99.74	757	1	1	541	1296	791	35	0	1477		EST1061606 GH_TMO Gossypium hirsutum cDNA, mRNA sequence
contig01846	gi|164265201|gb|ES807964.1|ES807964	94.18	670	32	7	185	848	344	1012	0	963		UFL_632_72 Cotton fiber 0-10 day post anthesis Gossypium hirsutum cDNA, mRNA sequence
contig01847	gi|164339671|gb|ES805589.1|ES805589	100	146	0	0	476	621	9	154	6e-77	289		UFL_630_88 Cotton fiber 0-10 day post anthesis Gossypium hirsutum cDNA, mRNA sequence
contig01848	gi|164305151|gb|ES823003.1|ES823003	97.64	1019	16	7	505	1517	1032	16	0	1776		UFL_327_12 Cotton fiber 0-10 day post anthesis Gossypium hirsutum cDNA, mRNA sequence
contig01849	gi|164243634|gb|ES792401.1|ES792401	97.56	944	19	4	409	1348	944	1	0	1657		UFL_583_74 Cotton fiber 0-10 day post anthesis Gossypium hirsutum cDNA, mRNA sequence
contig01850	gi|109849163|gb|DW478142.1|DW478142	98.88	179	0	2	1003	1180	27	204	8e-87	323		GH_RMIRS_012_E09_R Cotton Normalized Library random primed Gossypium hirsutum cDNA, mRNA sequence
contig01851	gi|164311963|gb|ES798599.1|ES798599	99.36	782	3	2	1	780	49	830	0	1495		UFL_512_88 Cotton fiber 0-10 day post anthesis Gossypium hirsutum cDNA, mRNA sequence
contig01852	gi|109891216|gb|DW520179.1|DW520179	99.6	251	0	1	1	250	4	254	3e-135	482		GH_TMIRS_238_D06_F Cotton Normalized Library dT primed Gossypium hirsutum cDNA, mRNA sequence
contig01853	gi|164330528|gb|ES797772.1|ES797772	96.79	841	20	6	1	834	155	995	0	1407		UFL_533_58 Cotton fiber 0-10 day post anthesis Gossypium hirsutum cDNA, mRNA sequence
contig01854	gi|164264259|gb|ES809131.1|ES809131	96	926	33	4	1	924	168	1091	0	1515		UFL_211_38 Cotton fiber 0-10 day post anthesis Gossypium hirsutum cDNA, mRNA sequence
contig01855	gi|164285655|gb|ES832565.1|ES832565	94.67	244	7	6	1	238	767	1010	7e-90	333		UFL_337_64 Cotton fiber 0-10 day post anthesis Gossypium hirsutum cDNA, mRNA sequence
contig01856	gi|78336721|gb|DT556995.1|DT556995	99.67	304	0	1	6	308	648	951	4e-166	587		EST1067635 GH_TMO Gossypium hirsutum cDNA, mRNA sequence
contig01857	gi|164239705|gb|ES809003.1|ES809003	99.56	899	4	0	1	899	907	9	0	1709		UFL_312_77 Cotton fiber 0-10 day post anthesis Gossypium hirsutum cDNA, mRNA sequence
contig01858	gi|164271914|gb|ES819265.1|ES819265	96.45	874	26	5	332	1204	1132	263	0	1447		UFL_334_27 Cotton fiber 0-10 day post anthesis Gossypium hirsutum cDNA, mRNA sequence
contig01859	gi|164267930|gb|ES794190.1|ES794190	97.95	684	12	2	7	689	695	13	0	1229		UFL_506_43 Cotton fiber 0-10 day post anthesis Gossypium hirsutum cDNA, mRNA sequence
contig01860	gi|78324757|gb|DT545031.1|DT545031	99.28	975	4	3	256	1228	974	1	0	1853		EST1055671 GH_TMO Gossypium hirsutum cDNA, mRNA sequence
contig01861	gi|164365957|gb|ES816605.1|ES816605	95.06	911	35	10	417	1320	944	37	0	1370		UFL_239_36 Cotton fiber 0-10 day post anthesis Gossypium hirsutum cDNA, mRNA sequence
contig01862	gi|164286167|gb|ES832590.1|ES832590	96.04	833	27	6	93	925	835	9	0	1348		UFL_459_57 Cotton fiber 0-10 day post anthesis Gossypium hirsutum cDNA, mRNA sequence
contig01863	gi|84149727|gb|DN781027.1|DN781027	99.86	736	0	1	144	878	743	8	0	1443		G.hir-Cotyledon 1555 cDNA from Cotyledons Gossypium hirsutum cDNA, mRNA sequence
contig01864	gi|164251312|gb|ES806332.1|ES806332	91.87	972	74	5	803	1770	985	15	0	1261		UFL_628_05 Cotton fiber 0-10 day post anthesis Gossypium hirsutum cDNA, mRNA sequence
contig01865	gi|84149517|gb|DN780817.1|DN780817	99.22	771	5	1	1	770	89	859	0	1473		G.hir-Cotyledon 1345 cDNA from Cotyledons Gossypium hirsutum cDNA, mRNA sequence
contig01866	gi|78339752|gb|DT560026.1|DT560026	100	690	0	0	1	690	803	114	0	1368		EST1070666 GH_TMO Gossypium hirsutum cDNA, mRNA sequence
contig01867	gi|84174539|gb|DR463187.1|DR463187	100	199	0	0	1	199	199	1	9e-109	394		CM115G07 Cotton Lambda Zap Express Library Gossypium hirsutum cDNA, mRNA sequence
contig01868	gi|164290903|gb|ES802597.1|ES802597	98.56	626	6	3	506	1129	8	632	0	1146		UFL_478_96 Cotton fiber 0-10 day post anthesis Gossypium hirsutum cDNA, mRNA sequence
contig01869	gi|84164470|gb|DR453118.1|DR453118	99.63	544	1	1	1	543	602	59	0	1055		CM009G12 Cotton Lambda Zap Express Library Gossypium hirsutum cDNA, mRNA sequence
contig01870	gi|109881963|gb|DW510933.1|DW510933	97.92	914	16	3	595	1506	1	913	0	1592		GH_TMIRS_148_D04_F Cotton Normalized Library dT primed Gossypium hirsutum cDNA, mRNA sequence
contig01871	gi|164356036|gb|ES795138.1|ES795138	97.61	628	15	0	622	1249	724	97	0	1128		UFL_542_46 Cotton fiber 0-10 day post anthesis Gossypium hirsutum cDNA, mRNA sequence
contig01872	gi|5048201|gb|AI729349.1|AI729349	96.43	673	22	2	337	1009	1	671	0	1136		BNLGHi13150 Six-day Cotton fiber Gossypium hirsutum cDNA 5' similar to CELL DIVISION PROTEIN FTSH HOMOLOG 3 gi|1652556|gnl|PID|d1018210 (D90906) cell division protein FtsH [Synechocystis sp.], mRNA sequence
contig01873	gi|164313590|gb|ES820365.1|ES820365	99.26	676	4	1	2	676	705	30	0	1298		UFL_434_21 Cotton fiber 0-10 day post anthesis Gossypium hirsutum cDNA, mRNA sequence
contig01874	gi|84144288|gb|DN758530.1|DN758530	98.82	764	7	2	192	954	763	1	0	1427		G.hir-stem 1034 PCR amplified cotton stem cDNA Gossypium hirsutum cDNA, mRNA sequence
contig01875	gi|109880026|gb|DW508996.1|DW508996	99.73	736	2	0	475	1210	1	736	0	1443		GH_TMIRS_129_H01_F Cotton Normalized Library dT primed Gossypium hirsutum cDNA, mRNA sequence
contig01876	gi|78324081|gb|DT544355.1|DT544355	99.7	661	2	0	183	843	114	774	0	1294		EST1054995 GH_TMO Gossypium hirsutum cDNA, mRNA sequence
contig01877	gi|73860860|gb|DT463599.1|DT463599	99.75	811	2	0	369	1179	840	30	0	1592		GH_CHX13M18.r GH_CHX Gossypium hirsutum cDNA clone GH_CHX13M18 3', mRNA sequence
contig01878	gi|164249291|gb|ES814492.1|ES814492	96.83	1073	29	5	170	1240	1078	9	0	1818		UFL_262_30 Cotton fiber 0-10 day post anthesis Gossypium hirsutum cDNA, mRNA sequence
contig01879	gi|78339921|gb|DT560195.1|DT560195	97.57	659	15	1	1	659	233	890	0	1172		EST1070835 GH_TMO Gossypium hirsutum cDNA, mRNA sequence
contig01880	gi|78329003|gb|DT549277.1|DT549277	99.44	889	3	2	329	1217	921	35	0	1707		EST1059917 GH_TMO Gossypium hirsutum cDNA, mRNA sequence
contig01881	gi|164347135|gb|ES826296.1|ES826296	98.07	831	14	2	242	1071	837	8	0	1511		UFL_438_47 Cotton fiber 0-10 day post anthesis Gossypium hirsutum cDNA, mRNA sequence
contig01882	gi|73863115|gb|DT465854.1|DT465854	100	631	0	0	541	1171	736	106	0	1251		GH_CHX18A17.f GH_CHX Gossypium hirsutum cDNA clone GH_CHX18A17 5', mRNA sequence
contig01883	gi|164314652|gb|ES820391.1|ES820391	96.95	821	18	7	25	839	1	820	0	1376		UFL_409_94 Cotton fiber 0-10 day post anthesis Gossypium hirsutum cDNA, mRNA sequence
contig01884	gi|73850597|gb|DT459617.1|DT459617	98.84	691	7	1	1	690	695	5	0	1298		GH_ON37P05.r GH_ON Gossypium hirsutum cDNA clone GH_ON37P05 3', mRNA sequence
contig01885	gi|109874862|gb|DW503836.1|DW503836	80.71	140	27	0	368	507	276	137	7e-09	63.9		GH_TMIRS_078_C01_F Cotton Normalized Library dT primed Gossypium hirsutum cDNA, mRNA sequence
contig01886	gi|164296489|gb|ES817256.1|ES817256	94.63	950	35	15	67	1002	9	956	0	1314		UFL_287_67 Cotton fiber 0-10 day post anthesis Gossypium hirsutum cDNA, mRNA sequence
contig01887	gi|164256496|gb|ES810931.1|ES810931	99.84	611	1	0	1	611	721	111	0	1066		UFL_185_89 Cotton fiber 0-10 day post anthesis Gossypium hirsutum cDNA, mRNA sequence
contig01888	gi|109878345|gb|DW507316.1|DW507316	93.96	331	0	1	16	346	400	90	1e-148	527		GH_TMIRS_113_B11_F Cotton Normalized Library dT primed Gossypium hirsutum cDNA, mRNA sequence
contig01889	gi|78333352|gb|DT553626.1|DT553626	97.61	752	18	0	313	1064	1	752	0	1348		EST1064266 GH_TMO Gossypium hirsutum cDNA, mRNA sequence
contig01890	gi|109844056|gb|DW242614.1|DW242614	95.32	705	29	4	1	702	118	821	0	1104		GH_TSMB_1-05-01_D09_LibSeq2_29Dec03_073 Stem (mb) 3-5 weeks after planting Gossypium hirsutum cDNA, mRNA sequence
contig01891	gi|109834175|gb|DW232740.1|DW232740	97.86	888	19	0	255	1142	888	1	0	1610		GH_OVFIB_01-01-18R_D11_InvR_12Feb04_089_F Ovules - day of anthesis Gossypium hirsutum cDNA, mRNA sequence
contig01892	gi|164283454|gb|ES796948.1|ES796948	99.48	572	2	1	610	1180	9	580	0	1102		UFL_569_39 Cotton fiber 0-10 day post anthesis Gossypium hirsutum cDNA, mRNA sequence
contig01893	gi|109825338|gb|DW224071.1|DW224071	99.2	500	2	1	1	498	500	1	0	874		GH_HYPS_01-01-04R_E03_InvR_13Apr04_023_R Stem - 7 weeks after planting Gossypium hirsutum cDNA, mRNA sequence
contig01894	gi|5050368|gb|AI731516.1|AI731516	98.26	576	10	0	357	932	576	1	0	1066		BNLGHi9636 Six-day Cotton fiber Gossypium hirsutum cDNA 5' similar to (AF014837) m6A methyltransferase [Homo sapiens], mRNA sequence
contig01895	gi|164315698|gb|ES817895.1|ES817895	99.86	711	1	0	1	711	744	34	0	1402		UFL_185_05 Cotton fiber 0-10 day post anthesis Gossypium hirsutum cDNA, mRNA sequence
contig01896	gi|78347983|gb|DT568257.1|DT568257	96.68	784	24	2	255	1037	1	783	0	1332		EST1078897 GH_TMO Gossypium hirsutum cDNA, mRNA sequence
contig01897	gi|164295632|gb|ES817227.1|ES817227	97.19	997	18	8	141	1131	1001	9	0	1695		UFL_271_42 Cotton fiber 0-10 day post anthesis Gossypium hirsutum cDNA, mRNA sequence
contig01898	gi|164324426|gb|EX165159.1|EX165159	97.68	775	12	6	1	772	236	1007	0	1346		A04_P11_021 Cotton 1-14 day post anthesis Lambda Zap Express Library Gossypium hirsutum cDNA, mRNA sequence
contig01899	gi|164292683|gb|ES847378.1|ES847378	97.34	488	9	3	1	485	508	22	0	801		UFL_143_54 Cotton fiber 0-10 day post anthesis Gossypium hirsutum cDNA, mRNA sequence
contig01900	gi|164277008|gb|ES795522.1|ES795522	98.64	884	9	3	267	1149	890	9	0	1633		UFL_598_67 Cotton fiber 0-10 day post anthesis Gossypium hirsutum cDNA, mRNA sequence
contig01901	gi|164353576|gb|ES834517.1|ES834517	95.24	1051	42	8	1	1048	40	1085	0	1624		UFL_376_75 Cotton fiber 0-10 day post anthesis Gossypium hirsutum cDNA, mRNA sequence
contig01902	gi|164243265|gb|ES851870.1|ES851870	97.59	705	13	4	1	704	964	263	0	1231		UFL_683_16 Cotton fiber 0-10 day post anthesis Gossypium hirsutum cDNA, mRNA sequence
contig01903	gi|73852178|gb|DT461198.1|DT461198	84.15	82	13	0	187	268	642	561	6e-08	60		GH_ON40I06.r GH_ON Gossypium hirsutum cDNA clone GH_ON40I06 3', mRNA sequence
contig01904	gi|84151296|gb|DN800651.1|DN800651	99.61	257	0	1	1	256	7	263	8e-139	494		G.hir-drought stressed seedling 566 5 week old drought stressed seedling Gossypium hirsutum cDNA, mRNA sequence
contig01905	gi|109834104|gb|DW232669.1|DW232669	100	211	0	0	44	254	37	247	4e-116	418		GH_OVFIB_01-01-17R_E04_InvR_12Feb04_024_F Ovules - day of anthesis Gossypium hirsutum cDNA, mRNA sequence
contig01906	gi|109861346|gb|DW490323.1|DW490323	97.52	807	20	0	398	1204	23	829	0	1441		GH_RMIRS_079_H07_R Cotton Normalized Library random primed Gossypium hirsutum cDNA, mRNA sequence
contig01907	gi|82756639|gb|DV850201.1|DV850201	84.19	329	49	1	370	698	427	102	9e-61	236		GH_LSL29B09.f GH_LSL Gossypium hirsutum cDNA clone GH_LSL29B09 5', mRNA sequence
contig01908	gi|164271200|gb|ES823028.1|ES823028	99.62	526	0	1	1	524	33	558	0	973		UFL_405_57 Cotton fiber 0-10 day post anthesis Gossypium hirsutum cDNA, mRNA sequence
contig01910	gi|164288544|gb|ES791438.1|ES791438	96.97	859	23	3	299	1155	10	867	0	1435		UFL_232_96 Cotton fiber 0-10 day post anthesis Gossypium hirsutum cDNA, mRNA sequence
contig01911	gi|78333822|gb|DT554096.1|DT554096	99.55	895	2	2	320	1213	944	51	0	1727		EST1064736 GH_TMO Gossypium hirsutum cDNA, mRNA sequence
contig01912	gi|109830702|gb|DW229261.1|DW229261	99.86	730	1	0	241	970	1	730	0	1439		GH_ONEFM_01-01-16R_B02_InvR_17Feb04_014_F Fiber - 1 day after anthesis Gossypium hirsutum cDNA, mRNA sequence
contig01913	gi|164353886|gb|ES805237.1|ES805237	98.08	939	14	4	1	939	57	991	0	1687		UFL_603_40 Cotton fiber 0-10 day post anthesis Gossypium hirsutum cDNA, mRNA sequence
contig01914	gi|73849790|gb|DT458810.1|DT458810	99.03	723	4	1	413	1132	816	94	0	1374		GH_ON36L06.f GH_ON Gossypium hirsutum cDNA clone GH_ON36L06 5', mRNA sequence
contig01915	gi|164311187|gb|ES804610.1|ES804610	98.92	1018	7	4	155	1169	9	1025	0	1899		UFL_615_49 Cotton fiber 0-10 day post anthesis Gossypium hirsutum cDNA, mRNA sequence
contig01916	gi|164268214|gb|ES808481.1|ES808481	97.23	1119	22	9	40	1155	18	1130	0	1903		UFL_312_41 Cotton fiber 0-10 day post anthesis Gossypium hirsutum cDNA, mRNA sequence
contig01917	gi|164282684|gb|ES841726.1|ES841726	99.88	845	1	0	633	1477	1	845	0	1667		UFL_080_23 Cotton fiber 0-10 day post anthesis Gossypium hirsutum cDNA, mRNA sequence
contig01918	gi|73863352|gb|DT466091.1|DT466091	99.76	822	1	1	91	912	15	835	0	1572		GH_CHX18G03.r GH_CHX Gossypium hirsutum cDNA clone GH_CHX18G03 3', mRNA sequence
contig01919	gi|164323932|gb|ES801538.1|ES801538	98.12	1009	18	1	1	1008	26	1034	0	1842		UFL_584_61 Cotton fiber 0-10 day post anthesis Gossypium hirsutum cDNA, mRNA sequence
contig01920	gi|109841424|gb|DW239984.1|DW239984	98.52	812	11	1	1	812	12	822	0	1507		GH_TS_02-01-13R_G08_InvR_10Feb04_052_R Stem - 3-5 weeks after planting Gossypium hirsutum cDNA, mRNA sequence
contig01921	gi|109826009|gb|DW224730.1|DW224730	99.52	625	1	2	1	623	16	640	0	1063		GH_HYPS_01-01-13R_G06_InvR_21Apr04_036_R Stem - 7 weeks after planting Gossypium hirsutum cDNA, mRNA sequence
contig01922	gi|109856091|gb|DW485070.1|DW485070	98.99	297	3	0	1076	1372	23	319	1e-159	565		GH_RMIRS_050_G12_084_R Cotton Normalized Library random primed Gossypium hirsutum cDNA, mRNA sequence
contig01923	gi|109881694|gb|DW510664.1|DW510664	97.47	870	10	4	103	961	870	2	0	1534		GH_TMIRS_145_F12_F Cotton Normalized Library dT primed Gossypium hirsutum cDNA, mRNA sequence
contig01924	gi|109880102|gb|DW509072.1|DW509072	99.67	896	2	1	268	1162	897	2	0	1744		GH_TMIRS_130_D12_F Cotton Normalized Library dT primed Gossypium hirsutum cDNA, mRNA sequence
contig01925	gi|73848226|gb|DT457246.1|DT457246	99.2	502	4	0	1201	1702	12	513	0	963		GH_ON34E06.r GH_ON Gossypium hirsutum cDNA clone GH_ON34E06 3', mRNA sequence
contig01926	gi|78327644|gb|DT547918.1|DT547918	97.12	904	23	3	370	1272	1	902	0	1562		EST1058558 GH_TMO Gossypium hirsutum cDNA, mRNA sequence
contig01927	gi|164340753|gb|ES823336.1|ES823336	98.56	764	11	0	91	854	778	15	0	1439		UFL_396_47 Cotton fiber 0-10 day post anthesis Gossypium hirsutum cDNA, mRNA sequence
contig01928	gi|164312016|gb|ES804637.1|ES804637	96.66	987	20	11	1	974	64	1050	0	1612		UFL_573_41 Cotton fiber 0-10 day post anthesis Gossypium hirsutum cDNA, mRNA sequence
contig01929	gi|109839199|gb|DW237760.1|DW237760	99.53	641	3	0	11	651	641	1	0	1247		GH_RTMF_14R_H09_InvR_11Aug04_065_F Root (free) - 3 weeks after planting Gossypium hirsutum cDNA, mRNA sequence
contig01930	gi|164324793|gb|ES791059.1|ES791059	99.37	790	5	0	20	809	797	8	0	1413		UFL_586_41 Cotton fiber 0-10 day post anthesis Gossypium hirsutum cDNA, mRNA sequence
contig01931	gi|78332489|gb|DT552763.1|DT552763	99.31	866	5	1	467	1332	29	893	0	1661		EST1063403 GH_TMO Gossypium hirsutum cDNA, mRNA sequence
contig01932	gi|109881280|gb|DW510250.1|DW510250	98.37	736	12	0	891	1626	3	738	0	1364		GH_TMIRS_141_G08_F Cotton Normalized Library dT primed Gossypium hirsutum cDNA, mRNA sequence
contig01933	gi|109882119|gb|DW511089.1|DW511089	97.18	887	21	2	220	1102	4	890	0	1548		GH_TMIRS_149_H07_F Cotton Normalized Library dT primed Gossypium hirsutum cDNA, mRNA sequence
contig01934	gi|164278764|gb|ES828479.1|ES828479	97.93	1015	16	5	307	1321	9	1018	0	1806		UFL_184_45 Cotton fiber 0-10 day post anthesis Gossypium hirsutum cDNA, mRNA sequence
contig01935	gi|73864104|gb|DT466843.1|DT466843	99.68	317	0	1	1	316	9	325	2e-174	613		GH_CHX19I02.r GH_CHX Gossypium hirsutum cDNA clone GH_CHX19I02 3', mRNA sequence
contig01936	gi|84171609|gb|DR460257.1|DR460257	99.12	340	2	1	602	940	83	422	6e-158	559		CM084H12 Cotton Lambda Zap Express Library Gossypium hirsutum cDNA, mRNA sequence
contig01937	gi|109890864|gb|DW519827.1|DW519827	99.2	875	6	1	342	1215	891	17	0	1671		GH_TMIRS_234_F08_F Cotton Normalized Library dT primed Gossypium hirsutum cDNA, mRNA sequence
contig01938	gi|164312584|gb|ES828089.1|ES828089	98.85	1044	8	4	540	1582	9	1049	0	1943		UFL_192_05 Cotton fiber 0-10 day post anthesis Gossypium hirsutum cDNA, mRNA sequence
contig01939	gi|73847830|gb|DT456850.1|DT456850	99.74	759	2	0	1	759	776	18	0	1489		GH_ON33I23.r GH_ON Gossypium hirsutum cDNA clone GH_ON33I23 3', mRNA sequence
contig01940	gi|84167214|gb|DR455862.1|DR455862	98.62	580	5	3	1	580	24	600	0	1063		CM038G01 Cotton Lambda Zap Express Library Gossypium hirsutum cDNA, mRNA sequence
contig01941	gi|109871323|gb|DW500299.1|DW500299	97.81	866	18	1	77	941	977	112	0	1560		GH_TMIRS_045_B08_F Cotton Normalized Library dT primed Gossypium hirsutum cDNA, mRNA sequence
contig01942	gi|164270195|gb|ES806496.1|ES806496	98.15	975	14	4	374	1344	1016	42	0	1758		UFL_621_81 Cotton fiber 0-10 day post anthesis Gossypium hirsutum cDNA, mRNA sequence
contig01943	gi|164350904|gb|ES805202.1|ES805202	98.07	984	14	5	85	1065	984	3	0	1766		UFL_646_33 Cotton fiber 0-10 day post anthesis Gossypium hirsutum cDNA, mRNA sequence
contig01944	gi|109862678|gb|DW491655.1|DW491655	99.69	646	2	0	4	649	169	814	0	1265		GH_RMIRS_087_B10_F Cotton Normalized Library random primed Gossypium hirsutum cDNA, mRNA sequence
contig01945	gi|164339141|gb|ES845650.1|ES845650	97.08	789	20	3	339	1125	788	1	0	1358		UFL_124_85 Cotton fiber 0-10 day post anthesis Gossypium hirsutum cDNA, mRNA sequence
contig01946	gi|109874433|gb|DW503407.1|DW503407	90.52	211	0	1	6	216	583	393	2e-77	289		GH_TMIRS_074_B01_F Cotton Normalized Library dT primed Gossypium hirsutum cDNA, mRNA sequence
contig01947	gi|164295640|gb|ES818525.1|ES818525	98.62	1014	10	4	384	1394	9	1021	0	1871		UFL_289_84 Cotton fiber 0-10 day post anthesis Gossypium hirsutum cDNA, mRNA sequence
contig01948	gi|109825501|gb|DW224227.1|DW224227	100	759	0	0	16	774	1	759	0	1463		GH_HYPS_01-01-07R_F06_InvR_14Apr04_038_R Stem - 7 weeks after planting Gossypium hirsutum cDNA, mRNA sequence
contig01949	gi|109891113|gb|DW520076.1|DW520076	98.78	657	8	0	1	657	658	2	0	1239		GH_TMIRS_237_C08_F Cotton Normalized Library dT primed Gossypium hirsutum cDNA, mRNA sequence
contig01950	gi|78336547|gb|DT556821.1|DT556821	97.92	288	6	0	1	288	362	75	1e-147	523		EST1067461 GH_TMO Gossypium hirsutum cDNA, mRNA sequence
contig01951	gi|164333668|gb|ES816150.1|ES816150	98.33	956	14	2	297	1251	964	10	0	1752		UFL_194_07 Cotton fiber 0-10 day post anthesis Gossypium hirsutum cDNA, mRNA sequence
contig01952	gi|78336629|gb|DT556903.1|DT556903	100	777	0	0	1	777	103	879	0	1540		EST1067543 GH_TMO Gossypium hirsutum cDNA, mRNA sequence
contig01953	gi|5045057|gb|AI726205.1|AI726205	99.22	257	2	0	1	257	60	316	8e-139	494		BNLGHi5252 Six-day Cotton fiber Gossypium hirsutum cDNA 5' similar to (Y09741) beta-tubulin 1 [Hordeum vulgare], mRNA sequence
contig01954	gi|84164129|gb|DR452777.1|DR452777	98.84	687	5	3	320	1004	686	1	0	1275		CM006C04 Cotton Lambda Zap Express Library Gossypium hirsutum cDNA, mRNA sequence
contig01955	gi|164329505|gb|ES813250.1|ES813250	98.31	830	9	3	60	885	837	9	0	1515		UFL_331_38 Cotton fiber 0-10 day post anthesis Gossypium hirsutum cDNA, mRNA sequence
contig01956	gi|164367842|gb|EX164725.1|EX164725	96.08	867	28	6	168	1030	925	61	0	1427		C01_P6_005 Cotton 1-14 day post anthesis Lambda Zap Express Library Gossypium hirsutum cDNA, mRNA sequence
contig01957	gi|82755985|gb|DV849547.1|DV849547	99.84	636	1	0	294	929	699	64	0	1253		GH_LSL21G07.f GH_LSL Gossypium hirsutum cDNA clone GH_LSL21G07 5', mRNA sequence
contig01958	gi|164343437|gb|EX167263.1|EX167263	97.73	881	13	5	1	878	83	959	0	1477		H05_R5_045 Cotton 1-14 day post anthesis Lambda Zap Express Library Gossypium hirsutum cDNA, mRNA sequence
contig01960	gi|78341045|gb|DT561319.1|DT561319	98.29	935	13	1	33	964	1	935	0	1723		EST1071959 GH_TMO Gossypium hirsutum cDNA, mRNA sequence
contig01961	gi|109871058|gb|DW500034.1|DW500034	99.76	421	1	0	1	421	421	1	0	827		GH_TMIRS_042_E04_F Cotton Normalized Library dT primed Gossypium hirsutum cDNA, mRNA sequence
contig01962	gi|109827102|gb|DW225806.1|DW225806	99.86	718	0	1	353	1069	761	44	0	1407		GH_HYPT_01-01-13R_D11_InvR_22Apr04_089_F Stem - 3 weeks after planting Gossypium hirsutum cDNA, mRNA sequence
contig01963	gi|78344903|gb|DT565177.1|DT565177	99.55	890	4	0	1	890	44	933	0	1733		EST1075817 GH_TMO Gossypium hirsutum cDNA, mRNA sequence
contig01964	gi|84173510|gb|DR462158.1|DR462158	96.98	562	15	2	1	560	114	675	0	963		CM105A06 Cotton Lambda Zap Express Library Gossypium hirsutum cDNA, mRNA sequence
contig01965	gi|164327799|gb|ES808884.1|ES808884	98.85	1048	5	6	48	1088	1054	7	0	1939		UFL_259_46 Cotton fiber 0-10 day post anthesis Gossypium hirsutum cDNA, mRNA sequence
contig01966	gi|73866324|gb|DT469062.1|DT469062	99.28	418	2	1	1	417	151	568	0	797		GH_CHX22O09.f GH_CHX Gossypium hirsutum cDNA clone GH_CHX22O09 5', mRNA sequence
contig01967	gi|109838692|gb|DW237253.1|DW237253	99.88	851	1	0	1	851	9	859	0	1679		GH_RTMF_11R_B01_InvR_30Aug04_013_R Root (free) - 3 weeks after planting Gossypium hirsutum cDNA, mRNA sequence
contig01968	gi|78354817|gb|DT575091.1|DT575091	100	292	0	0	1	292	209	500	2e-164	579		EST1085731 GH_TMO Gossypium hirsutum cDNA, mRNA sequence
contig01969	gi|84172440|gb|DR461088.1|DR461088	97.64	594	11	3	108	700	637	46	0	1043		CM093F12 Cotton Lambda Zap Express Library Gossypium hirsutum cDNA, mRNA sequence
contig01970	gi|109879982|gb|DW508952.1|DW508952	98.96	869	8	1	41	908	2	870	0	1643		GH_TMIRS_129_D06_F Cotton Normalized Library dT primed Gossypium hirsutum cDNA, mRNA sequence
contig01971	gi|164310785|gb|EX171177.1|EX171177	97.93	871	15	2	1	869	165	1034	0	1483		G05_F-16_037 Cotton 1-14 day post anthesis Lambda Zap Express Library Gossypium hirsutum cDNA, mRNA sequence
contig01972	gi|164247427|gb|ES837948.1|ES837948	95.8	762	26	6	50	808	759	1	0	1209		UFL_037_79 Cotton fiber 0-10 day post anthesis Gossypium hirsutum cDNA, mRNA sequence
contig01973	gi|164255553|gb|ES812091.1|ES812091	98.29	936	14	2	76	1011	9	942	0	1713		UFL_261_82 Cotton fiber 0-10 day post anthesis Gossypium hirsutum cDNA, mRNA sequence
contig01974	gi|193219210|gb|EY196009.1|EY196009	98.93	375	3	1	1	374	51	425	0	704		UFL_617_29 Cotton ovule and fiber 3-5 days post anthesis Gossypium hirsutum cDNA, mRNA sequence
contig01975	gi|164274103|gb|ES809412.1|ES809412	96.89	1062	28	5	460	1519	8	1066	0	1804		UFL_183_31 Cotton fiber 0-10 day post anthesis Gossypium hirsutum cDNA, mRNA sequence
contig01976	gi|164266583|gb|ES851985.1|ES851985	99.57	698	3	0	21	718	9	706	0	1360		UFL_656_14 Cotton fiber 0-10 day post anthesis Gossypium hirsutum cDNA, mRNA sequence
contig01978	gi|109882489|gb|DW511459.1|DW511459	99	702	4	2	1152	1850	1	702	0	1322		GH_TMIRS_153_E07_F Cotton Normalized Library dT primed Gossypium hirsutum cDNA, mRNA sequence
contig01979	gi|78334572|gb|DT554846.1|DT554846	99.58	718	1	2	1	717	173	889	0	1384		EST1065486 GH_TMO Gossypium hirsutum cDNA, mRNA sequence
contig01980	gi|109854439|gb|DW483418.1|DW483418	85.43	755	107	1	760	1514	27	778	3e-176	620		GH_RMIRS_041_G03_010_R Cotton Normalized Library random primed Gossypium hirsutum cDNA, mRNA sequence
contig01981	gi|78324263|gb|DT544537.1|DT544537	98.7	692	6	3	489	1179	894	205	0	1277		EST1055177 GH_TMO Gossypium hirsutum cDNA, mRNA sequence
contig01982	gi|164264464|gb|EV485421.1|EV485421	93.7	381	9	4	1	367	51	430	4e-157	555		080E01 Cotton Lambda Zap Express Library Gossypium hirsutum cDNA, mRNA sequence
contig01983	gi|31072510|gb|CA992789.1|CA992789	99.15	118	0	1	1	117	257	140	3e-56	218		pAR01D04 pAR Gossypium hirsutum cDNA 5', mRNA sequence
contig01984	gi|164265460|gb|ES842003.1|ES842003	100	258	0	0	1	258	398	655	3e-144	511		UFL_083_29 Cotton fiber 0-10 day post anthesis Gossypium hirsutum cDNA, mRNA sequence
contig01985	gi|164337669|gb|ES804706.1|ES804706	99.37	475	1	2	6	479	53	526	0	902		UFL_647_72 Cotton fiber 0-10 day post anthesis Gossypium hirsutum cDNA, mRNA sequence
contig01986	gi|164337669|gb|ES804706.1|ES804706	95.43	197	8	1	1	196	564	760	7e-87	321		UFL_647_72 Cotton fiber 0-10 day post anthesis Gossypium hirsutum cDNA, mRNA sequence
contig01987	gi|109859151|gb|DW488130.1|DW488130	99.54	654	2	1	534	1187	22	674	0	1265		GH_RMIRS_067_H06_R Cotton Normalized Library random primed Gossypium hirsutum cDNA, mRNA sequence
contig01988	gi|164352518|gb|ES800314.1|ES800314	96.84	1107	30	5	46	1149	1115	11	0	1877		UFL_606_80 Cotton fiber 0-10 day post anthesis Gossypium hirsutum cDNA, mRNA sequence
contig01989	gi|164252171|gb|ES797965.1|ES797965	99.03	621	4	2	1090	1709	773	154	0	1168		UFL_529_96 Cotton fiber 0-10 day post anthesis Gossypium hirsutum cDNA, mRNA sequence
contig01990	gi|164257565|gb|ES819754.1|ES819754	98.53	678	8	1	229	904	9	686	0	1259		UFL_423_66 Cotton fiber 0-10 day post anthesis Gossypium hirsutum cDNA, mRNA sequence
contig01991	gi|84170250|gb|DR458898.1|DR458898	99.25	265	2	0	2	266	412	148	1e-143	509		CM070F04 Cotton Lambda Zap Express Library Gossypium hirsutum cDNA, mRNA sequence
contig01992	gi|73848322|gb|DT457342.1|DT457342	97.25	654	5	1	355	1008	651	11	0	1170		GH_ON34G14.r GH_ON Gossypium hirsutum cDNA clone GH_ON34G14 3', mRNA sequence
contig01993	gi|109876410|gb|DW505384.1|DW505384	99.65	578	2	0	219	796	578	1	0	1130		GH_TMIRS_093_D11 Cotton Normalized Library dT primed Gossypium hirsutum cDNA, mRNA sequence
contig01994	gi|72275492|gb|DT050159.1|DT050159	99.34	302	2	0	1	302	315	14	1e-165	583		COT_DW_A06 Fiber and Ovule of Xu-142 Lambda Zap Express Library Gossypium hirsutum cDNA 3' similar to (NM_124935) putative protein; protein id	At5g55530.1 [Arabidopsis thaliana], mRNA sequence
contig01995	gi|78329142|gb|DT549416.1|DT549416	82.4	392	69	0	67	458	47	438	9e-59	230		EST1060056 GH_TMO Gossypium hirsutum cDNA, mRNA sequence
contig01996	gi|164281686|gb|ES815280.1|ES815280	99.35	767	5	0	22	788	9	775	0	1481		UFL_194_73 Cotton fiber 0-10 day post anthesis Gossypium hirsutum cDNA, mRNA sequence
contig01997	gi|189098398|gb|FG551550.1|FG551550	98.37	490	8	0	155	644	510	21	0	908		rmhcya0_000435 SSH library of cotton somatic embryogenesis Gossypium hirsutum cDNA, mRNA sequence
contig01998	gi|164270257|gb|ES811493.1|ES811493	98.75	640	7	1	1	639	648	9	0	1128		UFL_291_38 Cotton fiber 0-10 day post anthesis Gossypium hirsutum cDNA, mRNA sequence
contig01999	gi|109877051|gb|DW506025.1|DW506025	85.76	288	41	0	33	320	51	338	1e-63	246		GH_TMIRS_099_E07_F Cotton Normalized Library dT primed Gossypium hirsutum cDNA, mRNA sequence
contig02000	gi|54115705|gb|CO491214.1|CO491214	98.11	159	2	1	111	268	219	61	1e-75	283		G.h.fbr-sw00604 G.h.fbr-sw Gossypium hirsutum cDNA, mRNA sequence
contig02001	gi|164301375|gb|ES815022.1|ES815022	97.21	859	16	3	350	1201	9	866	0	1499		UFL_285_84 Cotton fiber 0-10 day post anthesis Gossypium hirsutum cDNA, mRNA sequence
contig02002	gi|73863314|gb|DT466053.1|DT466053	99.25	798	5	1	1	797	48	845	0	1526		GH_CHX18F08.f GH_CHX Gossypium hirsutum cDNA clone GH_CHX18F08 5', mRNA sequence
contig02003	gi|109836804|gb|DW235365.1|DW235365	98.22	731	11	2	48	776	737	7	0	1330		GH_RTMB_04R_G07_InvR_15Jul04_051_F Root (mb) - 3 weeks after planting Gossypium hirsutum cDNA, mRNA sequence
contig02004	gi|54115951|gb|CO491460.1|CO491460	85.42	295	43	0	27	321	150	444	3e-63	244		G.h.fbr-sw00850 G.h.fbr-sw Gossypium hirsutum cDNA, mRNA sequence
contig02005	gi|164249464|gb|ES831922.1|ES831922	90.71	538	37	12	1	525	472	1009	1e-163	577		UFL_359_68 Cotton fiber 0-10 day post anthesis Gossypium hirsutum cDNA, mRNA sequence
contig02006	gi|84158583|gb|DN827630.1|DN827630	99.56	677	3	0	463	1139	74	750	0	1318		G.hir-20, 30 hrs post inoculation 940 Leaf cDNA 20,30 hrs post inoculation with Xanthomonas campestris pv. malvacearum 3631 Gossypium hirsutum cDNA, mRNA sequence
contig02007	gi|164247174|gb|ES814468.1|ES814468	98.44	1024	14	2	1	1024	50	1071	0	1887		UFL_224_89 Cotton fiber 0-10 day post anthesis Gossypium hirsutum cDNA, mRNA sequence
contig02008	gi|109879276|gb|DW508246.1|DW508246	99.85	671	1	0	1	671	170	840	0	1322		GH_TMIRS_122_C12_F Cotton Normalized Library dT primed Gossypium hirsutum cDNA, mRNA sequence
contig02009	gi|109852637|gb|DW481616.1|DW481616	99.87	759	1	0	388	1146	853	95	0	1497		GH_RMIRS_031_H02_002_F Cotton Normalized Library random primed Gossypium hirsutum cDNA, mRNA sequence
contig02010	gi|73850404|gb|DT459424.1|DT459424	100	303	0	0	128	430	65	367	8e-171	601		GH_ON37K16.f GH_ON Gossypium hirsutum cDNA clone GH_ON37K16 5', mRNA sequence
contig02011	gi|78347644|gb|DT567918.1|DT567918	99.16	838	6	1	11	847	1	838	0	1598		EST1078558 GH_TMO Gossypium hirsutum cDNA, mRNA sequence
contig02012	gi|164350833|gb|ES791036.1|ES791036	99.47	375	2	0	1	375	411	785	0	728		UFL_566_63 Cotton fiber 0-10 day post anthesis Gossypium hirsutum cDNA, mRNA sequence
contig02013	gi|164369035|gb|ES805406.1|ES805406	97.95	828	13	4	10	835	10	835	0	1477		UFL_647_78 Cotton fiber 0-10 day post anthesis Gossypium hirsutum cDNA, mRNA sequence
contig02014	gi|164315694|gb|ES814801.1|ES814801	98.43	1081	12	5	103	1181	1084	7	0	1970		UFL_238_41 Cotton fiber 0-10 day post anthesis Gossypium hirsutum cDNA, mRNA sequence
contig02015	gi|164335726|gb|ES847538.1|ES847538	99.12	569	2	1	1	566	278	846	0	1084		UFL_145_28 Cotton fiber 0-10 day post anthesis Gossypium hirsutum cDNA, mRNA sequence
contig02016	gi|109877179|gb|DW506153.1|DW506153	99.2	373	3	0	1	373	627	255	0	716		GH_TMIRS_101_C01_F Cotton Normalized Library dT primed Gossypium hirsutum cDNA, mRNA sequence
contig02017	gi|164319501|gb|ES845256.1|ES845256	96.97	956	21	7	12	959	9	964	0	1612		UFL_119_67 Cotton fiber 0-10 day post anthesis Gossypium hirsutum cDNA, mRNA sequence
contig02018	gi|164296503|gb|ES818560.1|ES818560	98.61	935	10	3	1	932	943	9	0	1685		UFL_261_15 Cotton fiber 0-10 day post anthesis Gossypium hirsutum cDNA, mRNA sequence
contig02019	gi|164285088|gb|ES814643.1|ES814643	96.74	1105	22	14	20	1123	1111	20	0	1794		UFL_331_74 Cotton fiber 0-10 day post anthesis Gossypium hirsutum cDNA, mRNA sequence
contig02020	gi|109826922|gb|DW225631.1|DW225631	99.45	731	4	0	1	731	43	773	0	1417		GH_HYPT_01-01-11R_B06_InvR_21Apr04_046_F Stem - 3 weeks after planting Gossypium hirsutum cDNA, mRNA sequence
contig02021	gi|164314112|gb|ES820369.1|ES820369	97.31	931	18	7	331	1258	1089	163	0	1594		UFL_373_27 Cotton fiber 0-10 day post anthesis Gossypium hirsutum cDNA, mRNA sequence
contig02022	gi|109875063|gb|DW504037.1|DW504037	99.43	700	2	2	1	698	756	57	0	1340		GH_TMIRS_080_C02_R Cotton Normalized Library dT primed Gossypium hirsutum cDNA, mRNA sequence
contig02023	gi|109872460|gb|DW501435.1|DW501435	99.21	762	4	2	82	841	5	766	0	1447		GH_TMIRS_056_F03_F Cotton Normalized Library dT primed Gossypium hirsutum cDNA, mRNA sequence
contig02024	gi|73859823|gb|DT462562.1|DT462562	99.16	239	2	0	1	239	583	821	1e-127	458		GH_CHX12E10.r GH_CHX Gossypium hirsutum cDNA clone GH_CHX12E10 3', mRNA sequence
contig02025	gi|164253523|gb|ES814311.1|ES814311	97.36	910	20	3	179	1084	8	917	0	1592		UFL_262_73 Cotton fiber 0-10 day post anthesis Gossypium hirsutum cDNA, mRNA sequence
contig02026	gi|164259344|gb|ES810962.1|ES810962	97.73	1011	19	4	43	1050	49	1058	0	1790		UFL_276_52 Cotton fiber 0-10 day post anthesis Gossypium hirsutum cDNA, mRNA sequence
contig02027	gi|109837683|gb|DW236244.1|DW236244	99.74	757	2	0	241	997	791	35	0	1485		GH_RTMF_03R_F02_InvR_27Jul04_006 Root (free) - 3 weeks after planting Gossypium hirsutum cDNA, mRNA sequence
contig02028	gi|82755577|gb|DV849139.1|DV849139	100	243	0	0	1	243	285	527	5e-135	482		GH_LSL07D05.f GH_LSL Gossypium hirsutum cDNA clone GH_LSL07D05 5', mRNA sequence
contig02029	gi|164271823|gb|ES809364.1|ES809364	96.62	740	15	10	508	1244	814	82	0	1195		UFL_245_59 Cotton fiber 0-10 day post anthesis Gossypium hirsutum cDNA, mRNA sequence
contig02030	gi|78326207|gb|DT546481.1|DT546481	99.67	614	0	2	1	612	15	628	0	1185		EST1057121 GH_TMO Gossypium hirsutum cDNA, mRNA sequence
contig02031	gi|54119983|gb|CO495492.1|CO495492	98.36	304	4	1	1	303	534	231	3e-157	555		G.h.fbr-sw04882 G.h.fbr-sw Gossypium hirsutum cDNA, mRNA sequence
contig02032	gi|164281670|gb|ES814919.1|ES814919	98.47	655	9	1	1	654	281	935	0	1215		UFL_208_68 Cotton fiber 0-10 day post anthesis Gossypium hirsutum cDNA, mRNA sequence
contig02033	gi|84170304|gb|DR458952.1|DR458952	97.32	149	4	0	37	185	9	157	9e-70	264		CM071B11 Cotton Lambda Zap Express Library Gossypium hirsutum cDNA, mRNA sequence
contig02034	gi|158427621|gb|EX719765.1|EX719765	100	424	0	0	178	601	471	48	0	841		EST00087 Subtracted cDNA library of cotton between cold acclimation and normal ones Gossypium hirsutum cDNA, mRNA sequence
contig02035	gi|78346308|gb|DT566582.1|DT566582	99.63	813	3	0	1	813	26	838	0	1588		EST1077222 GH_TMO Gossypium hirsutum cDNA, mRNA sequence
contig02036	gi|73847907|gb|DT456927.1|DT456927	97.34	753	18	1	61	811	764	12	0	1281		GH_ON33L07.r GH_ON Gossypium hirsutum cDNA clone GH_ON33L07 3', mRNA sequence
contig02037	gi|109878459|gb|DW507429.1|DW507429	98.68	680	9	0	25	704	680	1	0	1277		GH_TMIRS_114_C09_F Cotton Normalized Library dT primed Gossypium hirsutum cDNA, mRNA sequence
contig02039	gi|84173182|gb|DR461830.1|DR461830	100	484	0	0	1	484	159	642	0	959		CM101E09 Cotton Lambda Zap Express Library Gossypium hirsutum cDNA, mRNA sequence
contig02040	gi|109883710|gb|DW512680.1|DW512680	99.14	464	3	1	24	486	464	1	0	880		GH_TMIRS_165_F05_F Cotton Normalized Library dT primed Gossypium hirsutum cDNA, mRNA sequence
contig02041	gi|164278658|gb|ES814858.1|ES814858	99.3	993	2	4	10	998	1000	9	0	1883		UFL_203_66 Cotton fiber 0-10 day post anthesis Gossypium hirsutum cDNA, mRNA sequence
contig02042	gi|73859776|gb|DT462515.1|DT462515	98.13	801	11	3	68	864	15	815	0	1447		GH_CHX12D07.r GH_CHX Gossypium hirsutum cDNA clone GH_CHX12D07 3', mRNA sequence
contig02043	gi|73864445|gb|DT467184.1|DT467184	99.31	870	1	5	693	1559	15	882	0	1637		GH_CHX19P24.r GH_CHX Gossypium hirsutum cDNA clone GH_CHX19P24 3', mRNA sequence
contig02044	gi|164348941|gb|ES819868.1|ES819868	98.24	1021	12	6	12	1026	1027	7	0	1792		UFL_329_06 Cotton fiber 0-10 day post anthesis Gossypium hirsutum cDNA, mRNA sequence
contig02045	gi|164281147|gb|ES841334.1|ES841334	99.85	680	1	0	1	680	680	1	0	1340		UFL_075_94 Cotton fiber 0-10 day post anthesis Gossypium hirsutum cDNA, mRNA sequence
contig02046	gi|109835341|gb|DW233905.1|DW233905	100	496	0	0	39	534	496	1	0	942		GH_RTFR_12R_E02_InvR_13Sep04_008_F Root (free) - 7-10 weeks after planting Gossypium hirsutum cDNA, mRNA sequence
contig02047	gi|109890663|gb|DW519627.1|DW519627	98.85	867	9	1	29	895	1	866	0	1590		GH_TMIRS_232_G03_R Cotton Normalized Library dT primed Gossypium hirsutum cDNA, mRNA sequence
contig02048	gi|164304237|gb|ES797716.1|ES797716	97.81	866	10	3	119	984	1	857	0	1554		UFL_612_69 Cotton fiber 0-10 day post anthesis Gossypium hirsutum cDNA, mRNA sequence
contig02049	gi|72268125|gb|DT046608.1|DT046608	99.03	513	4	1	1	512	38	550	0	971		COT_CA_B09 Fiber and Ovule of Xu-142 Lambda Zap Express Library Gossypium hirsutum cDNA 3' similar to Hypothetical protein T6K21.10 - Arabidopsis thaliana, mRNA sequence
contig02050	gi|164299981|gb|ES806058.1|ES806058	99.54	655	3	0	1	655	276	930	0	1275		UFL_643_78 Cotton fiber 0-10 day post anthesis Gossypium hirsutum cDNA, mRNA sequence
contig02051	gi|84173232|gb|DR461880.1|DR461880	98.55	276	4	0	818	1093	531	256	1e-144	515		CM102A12 Cotton Lambda Zap Express Library Gossypium hirsutum cDNA, mRNA sequence
[truncated: 12,232 more rows]
[truncated: 7 more columns]
