# Supplementary material for: Comparative transcriptome analysis of Gossypium hirsutum L. in response to sap sucking insects: aphid and whitefly
Source: BMC Genomics. 2013 Apr 11;14:241. doi: 10.1186/1471-2164-14-241 (PMC3637549; doi:10.1186/1471-2164-14-241)
Supplement: Additional file 17 — Primer sequences of selected contigs used in qRT-PCR. Excel file containing the selected contigs and their primer sequences used in validation of transcriptomes. [file 1471-2164-14-241-S17.xls]

## Sheet: Sheet1
Additional File 17: Primer sequences of selected contigs used in qRT PCR
	Contigs	Farward primer	Reverse primer	Description
Induced contigs	Whitfly 2 h
	contig00032	ATCTACACCCTGCTCAGCTTGCT	GGGACCGTGCCAATCTATCAA	ADP-ribose pyrophosphohydrolase
	contig00503	ATCGGAAATATCGACGGATTCTTG	CCCATTGAATCGTGACTATATCCA	Hypothetical protein
	contig05537	CGTGGCTAGTCTGCGCTCTTT	TCTCGCTCGCCGCTACTAA	Hypothetical protein
	contig00139	TTGAGGAGGTTCGCAGACAGT	GCACCAGGAGGGATCATCTC	Pyrophosphatase
	Whitfly 24 h
	contig13398	CCGGCCTGAAGGGTCAAGGT	TTCCCTCAGAACTCGGCTAGATTG	Hypothetical protein
	contig14682	AGGGTTGATAGGCCTGAACTTG	TCAGGGCCCAGGTTACAACT	NADPH dehydrogenase
	contig04540	TACTCATCCCGGCAGCACTT	TGGGTCAGTTGGATGGTTAGC	Oxidoreductase
	contig00967	GCTTACTCCTTGCGGCTTAACTTC	GATCATGCCAAGCCAAGGAA	Trehalose-phosphatase
	Aphid 2 h
	contig05119	AGCTTGCTTAGAAGTGTCGGGAGAA	AACAAACGAGACTGTCACAAATGGA	Hypothetical protein
	contig00504	CCTGCAGATGTGGAAACGAA	CGGTGTCGACGTTCTTTCAA	Hypothetical protein
	contig00004	CATACCCTCACCCACGTACCA	AGGTCCAGAGAGCCGTTTGC	Cytoskeleton protein
	contig15596	AAGACCGGTTCCTGCAAAGC	AGTACGGCAGCAAGGAATGTG	Hypothetical protein
	Aphid 24 h
	contig02797	CCTACATGCCGATGCTCACGAT	CATGCCGCTCAGCCAAAGAAAG	Hydrophobic protein
	contig01284	GTAGCGGACCATTGATGTCAGA	CTGTCGAGCCTCGTGCAA	Protein kinase
	contig15064	CCAAGGGCAGCAACTGCAA	GGACGGGAGCAGCAACCA	H2-Translocating pyrophosphatase
	contig00421	ATGCCGTTGGACGACAAAGA	ACCCTCGAAACCATCCATTTC	ATP-dependent peptidase
	contig03153	CAAATGGCTCGCCGTTAATC	ATGCCACACGCTCTTGTACCT	Downy mildew resistance 6 gene
Suppressed contigs
	Aphid 2 h
	contig10876	GGACCAGCTGGAGGTGATCA	GGGATTGTAGAACGAAGCTATCGA	ACC Oxidase
	contig00080	GCTCACTTCGGTTGCAAAGACT	TCGTCAGCTCGTGTCGTGAGAT	Hypothetical protein
	Aphid 24 h
	contig06734	CCAACCTGTTGTGATCAATGTCTT	TCGGTCGTTGTGTTAGAGACTTTT	Phospholipase D
	contig01183	GCACAAACGGCAGCTATTCC	CAGCCCCAGCACCACTTG	DNA repair protein RAD23
	Whitfly 2 h
	contig09854	TTGCCACTCTCCTCTTTCTCTACAT	CCAACGCCTCCACAATCTTC	Plasma Membrane Intrinsic Protein 2A
	contig07201	CTTGGTCTGGCCACTCTTGAA	TGGAAGCCCACAAAACACATT	Inositol-3-phosphate synthase
	Whitfly 24 h
	contig05472	GCGTTGAGCCACCAAAAGAA	GCAGTCTCCACATAGAGCAAGCT	Uridylyltransferase-related
	contig14199	ACGGTTGTTGCAGCGTTGA	TCCACAAAAACAATGGCGTAAA	Hydrophobic protein
	contig10664	CTCTTGCTGCAGAGCTATGTCTTG	TCATCGGGCAATGTAGCACTT	Overexpressors of cationic peroxidase 3
Constant expressed contigs
	contig05475	CTCCGGCAGCTGAATTGAGA	AGAAGCCACCTCCCAAGGAA	60S ribosomal protein L5
	contig05044	CGGCAAAGTAGTACTCGCTTCA	GATTGCCTTCTTGTTCGATGGT	Protein binding
	contig08240	GAACTTGCCCAGGGAACTGA	GGAGGAGCTACTTTCGCTTCTTC	Kinase
	contig12524	GGCTAAGGCAAGAGGGAGTGAA	CCATGGAGGCGCTTGTGA	60S ribosomal protein L31
	contig00634	CCGTCTCCCACTTCAGGATGTGT	AGGGCCAAATGTCACAACCATACC	EF-1-alpha
Reference gene
	Ubiquitin	AGCTCGGATACGATTGATAACG	GAAGACGAAGAACAAGGGGAAG
